# Supplementary material for: A Critical Appraisal of DNA Transfer from Plants to Parasitic Cyst Nematodes
Source: Mol Biol Evol. 2024 Feb 15;41(2):msae030. doi: 10.1093/molbev/msae030 (PMC10899095; doi:10.1093/molbev/msae030)
Supplement: msae030_Supplementary_Data [file msae030_supplementary_data.zip]

Archive with 5 entries (5 files):
- SupplementaryMaterial2_eccDNA_mapped_to_Arab.xlsx
- SupplementaryMaterial3_eccDNA_mapped_to_Hsch.xlsx
- SupplementaryMaterial4_17874_orthomcl.alignment.fa.txt
- ko_Supplemental_files_final_SEVDA_revised.pdf
- SupplementaryMaterial1_H.schachtii_AI_plant-derived_HGTlist_with_BLAST_verfification.xlsx
