# Supplementary material for: A Critical Appraisal of DNA Transfer from Plants to Parasitic Cyst Nematodes
Source: Mol Biol Evol. 2024 Feb 15;41(2):msae030. doi: 10.1093/molbev/msae030 (PMC10899095; doi:10.1093/molbev/msae030)
Supplement: msae030_Supplementary_Data [file msae030_supplementary_data.zip › SupplementaryMaterial2_eccDNA_mapped_to_Arab.xlsx]

## Sheet: EPI12_RT_Arab_gene_only
CHr	Start	end	split read from ecc_finder	CHr	Start	end	discordant	split reads	circle score	Mean Coverage	Standard deviation This column indicates the standard deviation of the base coverage vector.	Coverage increase in the start coordinate	Coverage increase in the end coordinate	Coverage continuity	chr	source	att	start	end		strand		att	gene_id
1	10041040	10042425	38	1	10041041	10042423	20	194	11813	459.514	64.0544	0.992371	0.986764	0	1	araport11	gene	10038029	10041544	.	-	.	gene_id "AT1G28560"; gene_name "SRD2"; gene_source "araport11"; gene_biotype "protein_coding";	AT1G28560
1	10041040	10042425	38	1	10041041	10042423	20	194	11813	459.514	64.0544	0.992371	0.986764	0	1	araport11	gene	10041576	10044258	.	-	.	gene_id "AT1G28570"; gene_source "araport11"; gene_biotype "protein_coding";	AT1G28570
1	10051573	10052036	3	1	10051452	10052194	12	26	1593.99	43.2668	10.2314	1	1	0	1	araport11	gene	10050957	10053218	.	-	.	gene_id "AT1G28600"; gene_source "araport11"; gene_biotype "protein_coding";	AT1G28600
1	10081281	10083391	7	1	10081282	10083427	11	56	3662.97	157.081	30.0502	0.992819	0.970845	0	1	araport11	gene	10080042	10081604	.	-	.	gene_id "AT1G28690"; gene_name "PCMP-E34"; gene_source "araport11"; gene_biotype "protein_coding";	AT1G28690
1	10081281	10083391	7	1	10081282	10083427	11	56	3662.97	157.081	30.0502	0.992819	0.970845	0	1	araport11	gene	10081871	10083122	.	-	.	gene_id "AT1G28695"; gene_source "araport11"; gene_biotype "protein_coding";	AT1G28695
1	10095590	10098567	12	1	10095396	10095904	4	21	1056	29.937	7.16976	0.830448	1	0	1	araport11	gene	10095674	10096374	.	+	.	gene_id "AT1G28815"; gene_source "araport11"; gene_biotype "protein_coding";	AT1G28815
1	10095590	10098567	12	1	10095396	10095904	4	21	1056	29.937	7.16976	0.830448	1	0	1	araport11	gene	10095813	10102928	.	-	.	gene_id "AT1G28715"; gene_source "araport11"; gene_biotype "lncRNA";	AT1G28715
1	10095590	10098567	12	1	10095396	10095904	4	21	1056	29.937	7.16976	0.830448	1	0	1	araport11	gene	10096951	10097022	.	+	.	gene_id "AT1G28820"; gene_source "araport11"; gene_biotype "tRNA";	AT1G28820
1	10095590	10098567	12	1	10095396	10095904	4	21	1056	29.937	7.16976	0.830448	1	0	1	araport11	gene	10097114	10097185	.	+	.	gene_id "AT1G28830"; gene_source "araport11"; gene_biotype "tRNA";	AT1G28830
1	10095590	10098567	12	1	10095396	10095904	4	21	1056	29.937	7.16976	0.830448	1	0	1	araport11	gene	10097718	10097789	.	+	.	gene_id "AT1G28840"; gene_source "araport11"; gene_biotype "tRNA";	AT1G28840
1	1011422	1012417	4	1	1011366	1012464	18	72	4703.88	107.948	13.5011	1	0.852138	0	1	araport11	gene	1011151	1013365	.	-	.	gene_id "AT1G03950"; gene_name "VPS2.3"; gene_source "araport11"; gene_biotype "protein_coding";	AT1G03950
1	1014408	1015530	3	1	1014325	1015530	0	34	1593.85	86.7867	16.8429	0.992989	0.709465	0	1	araport11	gene	1013643	1017957	.	+	.	gene_id "AT1G03960"; gene_name "B''EPSILON"; gene_source "araport11"; gene_biotype "protein_coding";	AT1G03960
1	10180496	10181724	1	1	10180429	10181815	8	27	1489.81	66.7569	9.63695	1	1	0	1	araport11	gene	10180302	10182808	.	+	.	gene_id "AT1G29150"; gene_name "RPN6"; gene_source "araport11"; gene_biotype "protein_coding";	AT1G29150
1	10209558	10211391	1	1	10209519	10211456	0	40	2758	72.1822	9.41261	0.973393	0.965349	0	1	araport11	gene	10207577	10210622	.	+	.	gene_id "AT1G29200"; gene_source "araport11"; gene_biotype "protein_coding";	AT1G29200
1	10209558	10211391	1	1	10209519	10211456	0	40	2758	72.1822	9.41261	0.973393	0.965349	0	1	araport11	gene	10210520	10212722	.	-	.	gene_id "AT1G29220"; gene_source "araport11"; gene_biotype "protein_coding";	AT1G29220
1	10223165	10224023	1	1	10223085	10224047	4	29	1935	75.8482	10.939	0.992862	0.942244	0.0010395	1	araport11	gene	10223266	10224799	.	-	.	gene_id "AT1G29250"; gene_source "araport11"; gene_biotype "protein_coding";	AT1G29250
1	10247651	10249789	3	1	10247593	10249883	2	24	1666	79.7393	15.1193	0.994255	0.9299	0	1	araport11	gene	10247707	10249704	.	-	.	gene_id "AT1G29300"; gene_source "araport11"; gene_biotype "protein_coding";	AT1G29300
1	10291379	10293327	5	1	10291272	10292899	3	61	3556.86	78.4112	11.3221	0.899127	0.541347	0	1	araport11	gene	10289998	10294630	.	-	.	gene_id "AT1G29400"; gene_name "ML5"; gene_source "araport11"; gene_biotype "protein_coding";	AT1G29400
1	10321156	10324589	23	1	10323408	10324559	28	0	0	84.6473	36.5191	0.385394	0.622496	0	1	araport11	gene	10322423	10323239	.	+	.	gene_id "AT1G29510"; gene_name "SAUR67"; gene_source "araport11"; gene_biotype "protein_coding";	AT1G29510
1	10321156	10324589	23	1	10323408	10324559	28	0	0	84.6473	36.5191	0.385394	0.622496	0	1	araport11	gene	10323636	10324826	.	+	.	gene_id "AT1G29520"; gene_source "araport11"; gene_biotype "protein_coding";	AT1G29520
1	10321156	10324589	23	1	10323408	10324559	28	0	0	84.6473	36.5191	0.385394	0.622496	0	1	araport11	gene	10321011	10321978	.	+	.	gene_id "AT1G29500"; gene_name "SAUR66"; gene_source "araport11"; gene_biotype "protein_coding";	AT1G29500
1	10343715	10345772	3	1	10343555	10345958	4	11	834	31.7486	6.17083	0.646344	1	0	1	araport11	gene	10343785	10346364	.	+	.	gene_id "AT1G29600"; gene_source "araport11"; gene_biotype "protein_coding";	AT1G29600
1	10398589	10399131	10	1	10398560	10399139	16	74	4782	120.492	23.2051	1	1	0	1	araport11	gene	10393659	10399873	.	-	.	gene_id "AT1G29720"; gene_name "RFK1"; gene_source "araport11"; gene_biotype "protein_coding";	AT1G29720
1	10403753	10405476	49	1	10403753	10405476	37	158	9716.94	371.807	42.1815	1	0.864934	0	1	araport11	gene	10400564	10405913	.	-	.	gene_id "AT1G29730"; gene_source "araport11"; gene_biotype "protein_coding";	AT1G29730
1	10424274	10425646	3	1	10424006	10424723	8	1	73	21.2148	6.39592	0.99685	0.985874	0	1	araport11	gene	10422292	10424513	.	+	.	gene_id "AT1G29760"; gene_name "SEI2"; gene_source "araport11"; gene_biotype "protein_coding";	AT1G29760
1	10424274	10425646	3	1	10424006	10424723	8	1	73	21.2148	6.39592	0.99685	0.985874	0	1	araport11	gene	10424463	10425801	.	+	.	gene_id "AT1G29770"; gene_source "araport11"; gene_biotype "protein_coding";	AT1G29770
1	10424274	10425646	3	1	10424006	10424723	8	1	73	21.2148	6.39592	0.99685	0.985874	0	1	araport11	gene	10425622	10426947	.	-	.	gene_id "AT1G29775"; gene_source "araport11"; gene_biotype "protein_coding";	AT1G29775
1	1043089	1043886	9	1	1043060	1043886	10	74	5214	103.603	16.1917	0.993103	0.977487	0	1	araport11	gene	1042362	1043887	.	-	.	gene_id "AT1G04040"; gene_source "araport11"; gene_biotype "protein_coding";	AT1G04040
1	1043089	1043886	9	1	1043060	1043886	10	74	5214	103.603	16.1917	0.993103	0.977487	0	1	araport11	gene	1043118	1043415	.	+	.	gene_id "AT1G04237"; gene_source "araport11"; gene_biotype "atlncRNA";	AT1G04237
1	10439656	10441213	9	1	10439509	10440894	2	13	636	55.8903	14.7075	0.993867	0.429111	0	1	araport11	gene	10437657	10440786	.	+	.	gene_id "AT1G29820"; gene_source "araport11"; gene_biotype "protein_coding";	AT1G29820
1	10439656	10441213	9	1	10439509	10440894	2	13	636	55.8903	14.7075	0.993867	0.429111	0	1	araport11	gene	10441053	10445657	.	+	.	gene_id "AT1G29830"; gene_source "araport11"; gene_biotype "protein_coding";	AT1G29830
1	10465196	10466715	3	1	10465111	10466803	2	29	1804.96	54.383	11.0263	0.287868	1	0	1	araport11	gene	10463029	10467452	.	+	.	gene_id "AT1G29890"; gene_source "araport11"; gene_biotype "protein_coding";	AT1G29890
1	10533926	10538643	47	1	10534196	10534766	1	18	1194.91	113.57	11.4027	0.598209	0.594677	0	1	araport11	gene	10537457	10540044	.	+	.	gene_id "AT1G30040"; gene_name "GA2OX2"; gene_source "araport11"; gene_biotype "protein_coding";	AT1G30040
1	1054220	1054993	13	1	1054212	1055044	5	46	3110.91	119.531	21.1216	1	1	0	1	araport11	gene	1051312	1056827	.	+	.	gene_id "AT1G04080"; gene_source "araport11"; gene_biotype "protein_coding";	AT1G04080
1	10609048	10609820	50	1	10608798	10609818	0	10	925	281.168	333.123	0.988764	0.965955	0	1	araport11	gene	10607888	10609618	.	-	.	gene_id "AT1G30170"; gene_source "araport11"; gene_biotype "protein_coding";	AT1G30170
1	10667721	10672019	23	1	10667546	10672178	6	19	1452.72	54.1967	13.6981	0.86446	1	0	1	araport11	gene	10667624	10668129	.	-	.	gene_id "AT1G06313"; gene_source "araport11"; gene_biotype "lncRNA";	AT1G06313
1	10667721	10672019	23	1	10667546	10672178	6	19	1452.72	54.1967	13.6981	0.86446	1	0	1	araport11	gene	10667813	10668056	.	+	.	gene_id "AT1G06317"; gene_source "araport11"; gene_biotype "lncRNA";	AT1G06317
1	10667721	10672019	23	1	10667546	10672178	6	19	1452.72	54.1967	13.6981	0.86446	1	0	1	araport11	gene	10670129	10672836	.	-	.	gene_id "AT1G30290"; gene_source "araport11"; gene_biotype "protein_coding";	AT1G30290
1	10674020	10675102	26	1	10673911	10674711	4	29	1949.95	100.705	35.8179	0.996476	0.231349	0	1	araport11	gene	10672973	10675455	.	+	.	gene_id "AT1G30300"; gene_source "araport11"; gene_biotype "protein_coding";	AT1G30300
1	10760089	10761581	1	1	10759483	10761873	4	10	728	25.3238	6.9541	0.99361	0.967993	0	1	araport11	gene	10758743	10762429	.	+	.	gene_id "AT1G30440"; gene_source "araport11"; gene_biotype "protein_coding";	AT1G30440
1	10763704	10766599	1	1	10763618	10766679	9	23	1265	64.6207	9.22195	0.915267	1	0	1	araport11	gene	10762708	10769616	.	+	.	gene_id "AT1G30450"; gene_name "CCC1"; gene_source "araport11"; gene_biotype "protein_coding";	AT1G30450
1	1077011	1077371	4	1	1076988	1077450	23	47	2889.96	169.779	89.9764	0.876451	0.951872	0	1	araport11	gene	1075543	1080630	.	-	.	gene_id "AT1G04140"; gene_source "araport11"; gene_biotype "protein_coding";	AT1G04140
1	10770968	10775276	28	1	10770949	10771580	16	64	3711.79	83.859	10.797	1	1	0	1	araport11	gene	10770813	10775428	.	-	.	gene_id "AT1G30460"; gene_name "CPSF30"; gene_source "araport11"; gene_biotype "protein_coding";	AT1G30460
1	10785708	10787190	1	1	10785658	10787254	12	78	4492.09	87.7331	14.8829	0.993515	0.969618	0	1	araport11	gene	10786979	10788683	.	+	.	gene_id "AT1G30473"; gene_source "araport11"; gene_biotype "protein_coding";	AT1G30473
1	10785708	10787190	1	1	10785658	10787254	12	78	4492.09	87.7331	14.8829	0.993515	0.969618	0	1	araport11	gene	10779111	10786697	.	+	.	gene_id "AT1G30470"; gene_source "araport11"; gene_biotype "protein_coding";	AT1G30470
1	10797884	10798516	6	1	10797870	10798598	18	48	2962.92	92.2679	18.1515	0.978263	0.999817	0	1	araport11	gene	10796124	10801093	.	-	.	gene_id "AT1G30490"; gene_name "ATHB-9"; gene_source "araport11"; gene_biotype "protein_coding";	AT1G30490
1	10811813	10812395	5	1	10811775	10812445	5	38	1857.76	91.3239	13.2737	1	1	0	1	araport11	gene	10810397	10813779	.	+	.	gene_id "AT1G30520"; gene_name "AAE14"; gene_source "araport11"; gene_biotype "protein_coding";	AT1G30520
1	10814395	10816107	22	1	10814577	10815385	1	4	438	29.724	9.18804	0.468858	0.761576	0	1	araport11	gene	10814612	10816615	.	+	.	gene_id "AT1G30530"; gene_name "UGT78D1"; gene_source "araport11"; gene_biotype "protein_coding";	AT1G30530
1	1093375	1093696	2	1	1093255	1093398	0	4	235	47.042	23.1936	0.995097	0.23701	0	1	araport11	gene	1086170	1096510	.	+	.	gene_id "AT1G04160"; gene_name "XI-B"; gene_source "araport11"; gene_biotype "protein_coding";	AT1G04160
1	11078570	11080056	5	1	11078514	11080088	3	24	1223.92	82.4479	13.3422	0.99505	1	0	1	araport11	gene	11075398	11079289	.	-	.	gene_id "AT1G31050"; gene_source "araport11"; gene_biotype "protein_coding";	AT1G31050
1	11105150	11105992	14	1	11105033	11105469	15	22	1556.98	52.578	10.3784	1	0.457427	0	1	araport11	gene	11104237	11108095	.	-	.	gene_id "AT1G31120"; gene_name "POT10"; gene_source "araport11"; gene_biotype "protein_coding";	AT1G31120
1	11183999	11184282	1	1	11183047	11185951	0	3	346	23.5892	41.0976	0.990333	0.981651	0	1	araport11	gene	11181504	11185396	.	+	.	gene_id "AT1G31280"; gene_name "AGO2"; gene_source "araport11"; gene_biotype "protein_coding";	AT1G31280
1	1119965	1120570	1	1	1119865	1120672	0	16	989	44.9703	6.4527	0.922352	0.766	0	1	araport11	gene	1119699	1122786	.	-	.	gene_id "AT1G04220"; gene_name "KCS2"; gene_source "araport11"; gene_biotype "protein_coding";	AT1G04220
1	1119965	1120570	1	1	1119865	1120672	0	16	989	44.9703	6.4527	0.922352	0.766	0	1	araport11	gene	1120225	1122526	.	+	.	gene_id "AT1G04247"; gene_source "araport11"; gene_biotype "atlncRNA";	AT1G04247
1	11235649	11236360	11	1	11235642	11236363	12	37	2569.99	114.738	14.5902	0.99377	0.958354	0	1	araport11	gene	11232318	11237594	.	+	.	gene_id "AT1G31360"; gene_name "MED34"; gene_source "araport11"; gene_biotype "protein_coding";	AT1G31360
1	11259371	11260176	102	1	11259372	11259901	138	588	41526.6	577.652	94.147	0.993857	0.86316	0	1	araport11	gene	11259851	11261234	.	-	.	gene_id "AT1G31450"; gene_source "araport11"; gene_biotype "protein_coding";	AT1G31450
1	11262836	11266843	11	1	11262713	11263358	4	2	113	65.8543	19.0722	0.999316	0.353602	0	1	araport11	gene	11261443	11263364	.	-	.	gene_id "AT1G31460"; gene_source "araport11"; gene_biotype "protein_coding";	AT1G31460
1	11262836	11266843	11	1	11262713	11263358	4	2	113	65.8543	19.0722	0.999316	0.353602	0	1	araport11	gene	11262918	11264963	.	-	.	gene_id "AT1G31470"; gene_name "NFD4"; gene_source "araport11"; gene_biotype "protein_coding";	AT1G31470
1	11262836	11266843	11	1	11262713	11263358	4	2	113	65.8543	19.0722	0.999316	0.353602	0	1	araport11	gene	11265816	11271701	.	+	.	gene_id "AT1G31480"; gene_name "SGR2"; gene_source "araport11"; gene_biotype "protein_coding";	AT1G31480
1	1128962	1129585	189	1	1128962	1129585	158	1218	76588.8	1231.39	201.904	1	1	0	1	araport11	gene	1128149	1129689	.	-	.	gene_id "AT1G04240"; gene_name "IAA3"; gene_source "araport11"; gene_biotype "protein_coding";	AT1G04240
1	11313502	11314159	4	1	11313442	11314209	14	45	2839.87	80.631	12.4979	0.993391	1	0	1	araport11	gene	11312961	11316582	.	-	.	gene_id "AT1G31600"; gene_source "araport11"; gene_biotype "protein_coding";	AT1G31600
1	1133906	1135298	11	1	1133891	1135305	20	46	3041.8	124.338	15.8459	0.956443	0.852476	0	1	araport11	gene	1134308	1134997	.	-	.	gene_id "AT1G04253"; gene_source "araport11"; gene_biotype "lncRNA";	AT1G04253
1	11356009	11357101	8	1	11355963	11357154	8	32	2349	95.0563	18.91	1	1	0	1	araport11	gene	11356076	11358095	.	+	.	gene_id "AT1G31720"; gene_source "araport11"; gene_biotype "protein_coding";	AT1G31720
1	11376675	11378463	1	1	11376599	11378584	2	24	1625.94	59.6907	15.2508	0.993374	1	0	1	araport11	gene	11374760	11377885	.	-	.	gene_id "AT1G31770"; gene_name "ABCG14"; gene_source "araport11"; gene_biotype "protein_coding";	AT1G31770
1	11376675	11378463	1	1	11376599	11378584	2	24	1625.94	59.6907	15.2508	0.993374	1	0	1	araport11	gene	11377879	11379734	.	+	.	gene_id "AT1G31772"; gene_source "araport11"; gene_biotype "protein_coding";	AT1G31772
1	114206	116596	14	1	116261	116673	22	50	2576.96	88.0583	11.4572	1	0.989364	0	1	araport11	gene	114202	116407	.	+	.	gene_id "AT1G01290"; gene_name "CNX3"; gene_source "araport11"; gene_biotype "protein_coding";	AT1G01290
1	11447022	11448612	1	1	11446929	11448700	16	17	479	64.1062	10.4835	0.922966	0.983075	0	1	araport11	gene	11445490	11450232	.	+	.	gene_id "AT1G31880"; gene_name "BRX"; gene_source "araport11"; gene_biotype "protein_coding";	AT1G31880
1	11530104	11530975	30	1	11530101	11530975	11	89	5036.98	211.976	31.985	0.993712	0.995372	0	1	araport11	gene	11528385	11531350	.	+	.	gene_id "AT1G32050"; gene_name "SCAMP4"; gene_source "araport11"; gene_biotype "protein_coding";	AT1G32050
1	11559279	11561544	1	1	11559115	11561751	4	30	2155	30.9624	7.65971	0.964191	0.969139	0	1	araport11	gene	11558755	11561920	.	-	.	gene_id "AT1G32130"; gene_source "araport11"; gene_biotype "protein_coding";	AT1G32130
1	11566639	11568448	20	1	11567639	11567968	6	17	1128	242.07	13.9665	0.402002	0.390538	0	1	araport11	gene	11565494	11568645	.	+	.	gene_id "AT1G32150"; gene_name "BZIP68"; gene_source "araport11"; gene_biotype "protein_coding";	AT1G32150
1	11570070	11571104	35	1	11570017	11570482	6	60	3147	70.514	10.328	0.943517	0.574401	0	1	araport11	gene	11568654	11570438	.	+	.	gene_id "AT1G32160"; gene_source "araport11"; gene_biotype "protein_coding";	AT1G32160
1	11578602	11579464	1	1	11578474	11579553	4	26	1844	54.2623	10.565	0.974889	0.989432	0	1	araport11	gene	11578506	11580547	.	+	.	gene_id "AT1G32172"; gene_source "araport11"; gene_biotype "otherRNA";	AT1G32172
1	11605554	11606382	45	1	11605555	11606382	34	83	5223.73	260.424	39.1876	0.89186	0.999909	0	1	araport11	gene	11605606	11607866	.	-	.	gene_id "AT1G32210"; gene_name "DAD1"; gene_source "araport11"; gene_biotype "protein_coding";	AT1G32210
1	1161929	1163055	3	1	1161893	1163150	9	24	1754.83	86.7327	16.9401	0.993712	0.987213	0	1	araport11	gene	1161289	1161982	.	-	.	gene_id "AT1G04330"; gene_source "araport11"; gene_biotype "protein_coding";	AT1G04330
1	1161929	1163055	3	1	1161893	1163150	9	24	1754.83	86.7327	16.9401	0.993712	0.987213	0	1	araport11	gene	1162905	1164861	.	-	.	gene_id "AT1G04340"; gene_source "araport11"; gene_biotype "protein_coding";	AT1G04340
1	11628584	11629606	1	1	11628497	11629634	7	0	0	54.5523	15.2915	0.999812	0.706714	0	1	araport11	gene	11625616	11630745	.	-	.	gene_id "AT1G32240"; gene_name "KAN2"; gene_source "araport11"; gene_biotype "protein_coding";	AT1G32240
1	1165158	1166397	31	1	1164960	1165806	1	15	1198	68.5213	48.1829	0.992479	0.359168	0	1	araport11	gene	1164910	1167135	.	+	.	gene_id "AT1G04350"; gene_source "araport11"; gene_biotype "protein_coding";	AT1G04350
1	11652201	11653264	20	1	11652078	11652814	8	12	691.91	84.6087	24.7277	0.992854	0.443726	0	1	araport11	gene	11651327	11653380	.	+	.	gene_id "AT1G32300"; gene_name "GULLO1"; gene_source "araport11"; gene_biotype "protein_coding";	AT1G32300
1	11677807	11678466	58	1	11677807	11678466	64	511	35114.1	379.22	56.1099	1	1	0	1	araport11	gene	11676925	11678692	.	+	.	gene_id "AT1G32370"; gene_name "TOM2B"; gene_source "araport11"; gene_biotype "protein_coding";	AT1G32370
1	11745410	11747808	6	1	11745171	11746995	1	14	773.97	40.0367	11.4303	0.994171	0.404931	0	1	araport11	gene	11742006	11749788	.	-	.	gene_id "AT1G32490"; gene_name "ESP3"; gene_source "araport11"; gene_biotype "protein_coding";	AT1G32490
1	11758447	11759782	12	1	11758424	11759782	11	41	1996.68	111.254	13.9157	0.993996	1	0	1	araport11	gene	11758211	11759324	.	-	.	gene_id "AT1G32520"; gene_source "araport11"; gene_biotype "protein_coding";	AT1G32520
1	11758447	11759782	12	1	11758424	11759782	11	41	1996.68	111.254	13.9157	0.993996	1	0	1	araport11	gene	11759427	11762635	.	-	.	gene_id "AT1G32530"; gene_name "MIP1"; gene_source "araport11"; gene_biotype "protein_coding";	AT1G32530
1	11800346	11801710	47	1	11800346	11801710	22	17	388.82	291.809	37.9747	1	0.954529	0	1	araport11	gene	11797330	11801359	.	+	.	gene_id "AT1G32630"; gene_source "araport11"; gene_biotype "protein_coding";	AT1G32630
1	11800346	11801710	47	1	11800346	11801710	22	17	388.82	291.809	37.9747	1	0.954529	0	1	araport11	gene	11798119	11801407	.	-	.	gene_id "AT1G32640"; gene_name "MYC2"; gene_source "araport11"; gene_biotype "protein_coding";	AT1G32640
1	11869869	11870581	1	1	11869525	11870541	6	0	0	46.2953	26.3677	0.841608	0.564934	0	1	araport11	gene	11869752	11872926	.	-	.	gene_id "AT1G32780"; gene_source "araport11"; gene_biotype "protein_coding";	AT1G32780
1	11882682	11884056	6	1	11880271	11883341	2	3	132	22.2423	17.4766	0.994258	0.363659	0	1	araport11	gene	11881311	11886015	.	+	.	gene_id "AT1G32810"; gene_source "araport11"; gene_biotype "protein_coding";	AT1G32810
1	11949529	11950301	7	1	11949393	11950413	6	46	3132.74	43.6284	11.228	1	1	0	1	araport11	gene	11948650	11951982	.	-	.	gene_id "AT1G32970"; gene_name "SBT3.2"; gene_source "araport11"; gene_biotype "protein_coding";	AT1G32970
1	11965573	11968041	1	1	11965402	11965831	0	6	550	55.4079	24.7299	0.998179	0.305599	0	1	araport11	gene	11964776	11966320	.	-	.	gene_id "AT1G33030"; gene_source "araport11"; gene_biotype "protein_coding";	AT1G33030
1	11965573	11968041	1	1	11965402	11965831	0	6	550	55.4079	24.7299	0.998179	0.305599	0	1	araport11	gene	11966423	11967843	.	+	.	gene_id "AT1G33040"; gene_source "araport11"; gene_biotype "protein_coding";	AT1G33040
1	11965573	11968041	1	1	11965402	11965831	0	6	550	55.4079	24.7299	0.998179	0.305599	0	1	araport11	gene	11967783	11971532	.	-	.	gene_id "AT1G33050"; gene_source "araport11"; gene_biotype "protein_coding";	AT1G33050
1	11969913	11971176	54	1	11969828	11970862	2	24	1566	121.99	119.335	0.992866	0.385562	0	1	araport11	gene	11967783	11971532	.	-	.	gene_id "AT1G33050"; gene_source "araport11"; gene_biotype "protein_coding";	AT1G33050
1	11976760	11977339	13	1	11976761	11977367	5	27	1613.68	101.021	16.3404	0.946494	0.969193	0	1	araport11	gene	11975307	11978622	.	-	.	gene_id "AT1G33060"; gene_name "NAC014"; gene_source "araport11"; gene_biotype "protein_coding";	AT1G33060
1	11994474	11997589	1	1	11994415	11997649	1	27	1437.93	69.803	9.8305	0.919634	1	0	1	araport11	gene	11993298	11996712	.	+	.	gene_id "AT1G33090"; gene_name "DTX22"; gene_source "araport11"; gene_biotype "protein_coding";	AT1G33090
1	11994474	11997589	1	1	11994415	11997649	1	27	1437.93	69.803	9.8305	0.919634	1	0	1	araport11	gene	11997500	12001421	.	+	.	gene_id "AT1G33100"; gene_name "DTX20"; gene_source "araport11"; gene_biotype "protein_coding";	AT1G33100
1	12048427	12048843	83	1	12048428	12048842	60	352	24739.9	562.756	94.0369	0.989387	0.993511	0	1	araport11	gene	12046379	12050095	.	+	.	gene_id "AT1G33230"; gene_source "araport11"; gene_biotype "protein_coding";	AT1G33230
1	12059241	12060970	31	1	12059173	12061079	0	27	1838.97	133.905	81.5597	0.903608	1	0	1	araport11	gene	12057198	12059792	.	-	.	gene_id "AT1G33250"; gene_source "araport11"; gene_biotype "protein_coding";	AT1G33250
1	12105353	12105613	5	1	12105125	12105660	80	2	91	245.66	254.282	0.777288	0.909824	0	1	araport11	gene	12104708	12109531	.	-	.	gene_id "AT1G33400"; gene_source "araport11"; gene_biotype "protein_coding";	AT1G33400
1	12120868	12122429	7	1	12119820	12123819	0	1	96	44.2963	48.3518	0.99359	0.994444	0	1	araport11	gene	12120886	12123576	.	-	.	gene_id "AT1G33420"; gene_source "araport11"; gene_biotype "protein_coding";	AT1G33420
1	12120868	12122429	7	1	12119820	12123819	0	1	96	44.2963	48.3518	0.99359	0.994444	0	1	araport11	gene	12118990	12126651	.	+	.	gene_id "AT1G33415"; gene_source "araport11"; gene_biotype "atlncRNA";	AT1G33415
1	12127858	12128351	83	1	12127858	12128351	71	170	11518.7	532.083	94.3011	1	1	0	1	araport11	gene	12127389	12130444	.	-	.	gene_id "AT1G33440"; gene_name "NPF4.4"; gene_source "araport11"; gene_biotype "protein_coding";	AT1G33440
1	12147821	12148243	24	1	12147822	12148243	34	64	3793.39	195.373	41.0316	0.993936	1	0	1	araport11	gene	12147188	12148380	.	-	.	gene_id "AT1G33475"; gene_name "PHYL1.2"; gene_source "araport11"; gene_biotype "protein_coding";	AT1G33475
1	12243754	12244849	2	1	12243755	12244960	12	20	1172	66.2606	10.1152	0.689727	0.901017	0	1	araport11	gene	12241614	12245292	.	+	.	gene_id "AT1G33770"; gene_source "araport11"; gene_biotype "protein_coding";	AT1G33770
1	12243754	12244849	2	1	12243755	12244960	12	20	1172	66.2606	10.1152	0.689727	0.901017	0	1	araport11	gene	12244560	12246231	.	-	.	gene_id "AT1G33780"; gene_source "araport11"; gene_biotype "protein_coding";	AT1G33780
1	1226540	1226934	30	1	1226541	1226934	22	104	6570.87	216.845	48.5557	0.993836	0.986981	0	1	araport11	gene	1226483	1230947	.	+	.	gene_id "AT1G04510"; gene_name "PRP19A"; gene_source "araport11"; gene_biotype "protein_coding";	AT1G04510
1	12266114	12267103	5	1	12266008	12267186	4	50	3103	59.062	11.0698	0.979026	0.987805	0	1	araport11	gene	12264942	12266920	.	+	.	gene_id "AT1G33810"; gene_source "araport11"; gene_biotype "protein_coding";	AT1G33810
1	12348140	12348927	3	1	12348006	12348615	0	2	84	53.9918	16.9096	0.999089	0.395466	0	1	araport11	gene	12346138	12348733	.	+	.	gene_id "AT1G33960"; gene_name "AIG1"; gene_source "araport11"; gene_biotype "protein_coding";	AT1G33960
1	12361305	12362171	3	1	12361216	12362165	1	28	2080	81.843	11.3905	0.992115	0.853785	0	1	araport11	gene	12359454	12361313	.	-	.	gene_id "AT1G34010"; gene_source "araport11"; gene_biotype "protein_coding";	AT1G34010
1	12361305	12362171	3	1	12361216	12362165	1	28	2080	81.843	11.3905	0.992115	0.853785	0	1	araport11	gene	12361353	12361763	.	+	.	gene_id "AT1G06723"; gene_source "araport11"; gene_biotype "lncRNA";	AT1G06723
1	12361305	12362171	3	1	12361216	12362165	1	28	2080	81.843	11.3905	0.992115	0.853785	0	1	araport11	gene	12361832	12363493	.	+	.	gene_id "AT1G34015"; gene_source "araport11"; gene_biotype "protein_coding";	AT1G34015
1	1240089	1241659	20	1	1240075	1241658	8	47	3088.84	123.365	14.3632	0.994141	0.993231	0	1	araport11	gene	1240294	1242157	.	+	.	gene_id "AT1G04550"; gene_name "IAA12"; gene_source "araport11"; gene_biotype "protein_coding";	AT1G04550
1	124147	126244	36	1	124148	126244	14	74	4470.68	234.815	49.9475	0.992741	1	0	1	araport11	gene	121067	130577	.	-	.	gene_id "AT1G01320"; gene_source "araport11"; gene_biotype "protein_coding";	AT1G01320
1	1245930	1247923	11	1	1245904	1247923	19	39	2041.73	140.017	19.6627	1	1	0	1	araport11	gene	1246601	1248876	.	-	.	gene_id "AT1G04570"; gene_source "araport11"; gene_biotype "protein_coding";	AT1G04570
1	1245930	1247923	11	1	1245904	1247923	19	39	2041.73	140.017	19.6627	1	1	0	1	araport11	gene	1244947	1246059	.	+	.	gene_id "AT1G04560"; gene_source "araport11"; gene_biotype "protein_coding";	AT1G04560
1	12462405	12462879	23	1	12462406	12462879	30	206	12254.8	235.357	50.6719	0.982028	1	0	1	araport11	gene	12458564	12462905	.	+	.	gene_id "AT1G34210"; gene_name "SERK2"; gene_source "araport11"; gene_biotype "protein_coding";	AT1G34210
1	12462405	12462879	23	1	12462406	12462879	30	206	12254.8	235.357	50.6719	0.982028	1	0	1	araport11	gene	12462849	12466089	.	-	.	gene_id "AT1G34220"; gene_source "araport11"; gene_biotype "protein_coding";	AT1G34220
1	12535495	12535833	11	1	12535487	12535880	24	60	3314.9	119.122	24.3627	1	0.846284	0	1	araport11	gene	12534426	12536162	.	+	.	gene_id "AT1G34350"; gene_source "araport11"; gene_biotype "protein_coding";	AT1G34350
1	12537900	12542191	20	1	12537749	12539687	5	0	0	45.9221	8.76824	0.939507	0.707187	0	1	araport11	gene	12536310	12541938	.	+	.	gene_id "AT1G34355"; gene_name "PS1"; gene_source "araport11"; gene_biotype "protein_coding";	AT1G34355
1	12595437	12596136	22	1	12595430	12596136	30	71	5026.8	192.212	46.9743	1	1	0	1	araport11	gene	12595110	12602379	.	+	.	gene_id "AT1G34460"; gene_name "CYCB1-5"; gene_source "araport11"; gene_biotype "protein_coding";	AT1G34460
1	12654392	12654686	4	1	12654393	12654686	13	140	8600.69	327.242	46.6404	0.993344	0.998505	0	1	araport11	gene	12653961	12654779	.	+	.	gene_id "AT1G34560"; gene_source "araport11"; gene_biotype "protein_coding";	AT1G34560
1	12796136	12801726	12	1	12795966	12797589	0	8	564	67.4054	19.6433	0.499912	0.379731	0	1	araport11	gene	12796984	12797247	.	-	.	gene_id "AT1G34840"; gene_source "araport11"; gene_biotype "protein_coding";	AT1G34840
1	12796136	12801726	12	1	12795966	12797589	0	8	564	67.4054	19.6433	0.499912	0.379731	0	1	araport11	gene	12800308	12800571	.	-	.	gene_id "AT1G34850"; gene_source "araport11"; gene_biotype "protein_coding";	AT1G34850
1	12796136	12801726	12	1	12795966	12797589	0	8	564	67.4054	19.6433	0.499912	0.379731	0	1	araport11	gene	12801427	12802067	.	+	.	gene_id "AT1G34855"; gene_source "araport11"; gene_biotype "protein_coding";	AT1G34855
1	1287913	1289808	5	1	1287051	1288471	1	5	383	34.743	32.5272	0.992767	0.379265	0	1	araport11	gene	1287831	1289820	.	-	.	gene_id "AT1G04625"; gene_source "araport11"; gene_biotype "protein_coding";	AT1G04625
1	1287913	1289808	5	1	1287051	1288471	1	5	383	34.743	32.5272	0.992767	0.379265	0	1	araport11	gene	1289734	1291112	.	-	.	gene_id "AT1G04630"; gene_name "MEE4"; gene_source "araport11"; gene_biotype "protein_coding";	AT1G04630
1	12901587	12902843	65	1	12901587	12902843	82	181	9520.49	405.586	49.0244	1	0.963839	0	1	araport11	gene	12902718	12906171	.	-	.	gene_id "AT1G35215"; gene_source "araport11"; gene_biotype "protein_coding";	AT1G35215
1	1290859	1291638	2	1	1290807	1291683	4	33	1845.96	75.3311	23.4481	0.993013	0.994208	0	1	araport11	gene	1289734	1291112	.	-	.	gene_id "AT1G04630"; gene_name "MEE4"; gene_source "araport11"; gene_biotype "protein_coding";	AT1G04630
1	1290859	1291638	2	1	1290807	1291683	4	33	1845.96	75.3311	23.4481	0.993013	0.994208	0	1	araport11	gene	1291300	1292024	.	+	.	gene_id "AT1G04635"; gene_name "EMB1687"; gene_source "araport11"; gene_biotype "protein_coding";	AT1G04635
1	12911622	12912851	36	1	12911622	12912851	21	128	6086.91	258.851	32.0289	0.862148	0.963034	0	1	araport11	gene	12908848	12914858	.	+	.	gene_id "AT1G35220"; gene_source "araport11"; gene_biotype "protein_coding";	AT1G35220
1	12964918	12965416	57	1	12964918	12965416	39	99	6367.97	319.229	53.511	1	1	0	1	araport11	gene	12964986	12966113	.	+	.	gene_id "AT1G35330"; gene_source "araport11"; gene_biotype "protein_coding";	AT1G35330
1	12996235	12996765	35	1	12996235	12996765	60	363	21657.3	265.466	45.8344	0.999182	1	0	1	araport11	gene	12995687	12996713	.	-	.	gene_id "AT1G06883"; gene_source "araport11"; gene_biotype "lncRNA";	AT1G06883
1	1306551	1309365	2	1	1306464	1309449	1	17	845	63.4355	12.5377	0.993225	0.985086	0	1	araport11	gene	1303467	1307973	.	-	.	gene_id "AT1G04680"; gene_source "araport11"; gene_biotype "protein_coding";	AT1G04680
1	13083120	13085452	1	1	13083046	13085530	3	13	929.74	82.6035	17.4818	0.993717	0.965639	0	1	araport11	gene	13082819	13085830	.	-	.	gene_id "AT1G35520"; gene_name "ARF15"; gene_source "araport11"; gene_biotype "protein_coding";	AT1G35520
1	13158878	13159120	248	1	13158878	13159120	88	418	25486.5	1288.88	245.676	0.999983	0.999976	0	1	araport11	gene	13158466	13160284	.	-	.	gene_id "AT1G35625"; gene_name "RMR6"; gene_source "araport11"; gene_biotype "protein_coding";	AT1G35625
1	13221598	13222925	5	1	13222756	13222925	0	132	7034.89	450.018	62.7754	0.987531	0.992839	0	1	araport11	gene	13220471	13224681	.	+	.	gene_id "AT1G35710"; gene_source "araport11"; gene_biotype "protein_coding";	AT1G35710
1	1351619	1352206	19	1	1351602	1352204	6	40	2464.9	117.073	16.446	0.993156	0.986777	0	1	araport11	gene	1350080	1355466	.	+	.	gene_id "AT1G04810"; gene_name "RPN2B"; gene_source "araport11"; gene_biotype "protein_coding";	AT1G04810
1	13547399	13548120	94	1	13547399	13548120	106	270	14687.3	614.067	92.1825	1	1	0	1	araport11	gene	13545965	13558600	.	+	.	gene_id "AT1G36180"; gene_name "ACC2"; gene_source "araport11"; gene_biotype "protein_coding";	AT1G36180
1	13550209	13550579	13	1	13550210	13550579	15	75	4708.38	153.496	27.1493	0.993342	1	0	1	araport11	gene	13545965	13558600	.	+	.	gene_id "AT1G36180"; gene_name "ACC2"; gene_source "araport11"; gene_biotype "protein_coding";	AT1G36180
1	13551863	13554280	36	1	13551798	13553555	5	60	3691	89.1594	13.2646	0.823446	1	0	1	araport11	gene	13545965	13558600	.	+	.	gene_id "AT1G36180"; gene_name "ACC2"; gene_source "araport11"; gene_biotype "protein_coding";	AT1G36180
1	13555768	13557168	14	1	13555706	13555964	3	26	1730.87	106.217	19.5908	0.993717	0.933088	0	1	araport11	gene	13545965	13558600	.	+	.	gene_id "AT1G36180"; gene_name "ACC2"; gene_source "araport11"; gene_biotype "protein_coding";	AT1G36180
1	13635645	13636328	41	1	13635646	13636326	9	124	7857.84	256.701	44.1619	0.97592	0.900571	0	1	araport11	gene	13635673	13636083	.	+	.	gene_id "AT1G06967"; gene_source "araport11"; gene_biotype "lncRNA";	AT1G06967
1	1366956	1370935	13	1	1366837	1370504	6	40	2408	81.6253	36.2572	0.673505	0.849842	0	1	araport11	gene	1365107	1368940	.	-	.	gene_id "AT1G04850"; gene_source "araport11"; gene_biotype "protein_coding";	AT1G04850
1	1366956	1370935	13	1	1366837	1370504	6	40	2408	81.6253	36.2572	0.673505	0.849842	0	1	araport11	gene	1369036	1373103	.	-	.	gene_id "AT1G04860"; gene_name "UBP2"; gene_source "araport11"; gene_biotype "protein_coding";	AT1G04860
1	1384007	1384723	34	1	1384007	1384726	21	99	6239.39	217.196	37.1157	1	1	0	1	araport11	gene	1383841	1387895	.	+	.	gene_id "AT1G04900"; gene_source "araport11"; gene_biotype "protein_coding";	AT1G04900
1	1390812	1397140	45	1	1390812	1391109	28	167	11432.8	412.549	71.3447	1	0.840339	0	1	araport11	gene	1387871	1391381	.	-	.	gene_id "AT1G04910"; gene_source "araport11"; gene_biotype "protein_coding";	AT1G04910
1	1390812	1397140	45	1	1390812	1391109	28	167	11432.8	412.549	71.3447	1	0.840339	0	1	araport11	gene	1396265	1399122	.	-	.	gene_id "AT1G04930"; gene_source "araport11"; gene_biotype "protein_coding";	AT1G04930
1	1390812	1397140	45	1	1390812	1391109	28	167	11432.8	412.549	71.3447	1	0.840339	0	1	araport11	gene	1391434	1395953	.	-	.	gene_id "AT1G04920"; gene_name "SPS3"; gene_source "araport11"; gene_biotype "protein_coding";	AT1G04920
1	14027950	14029689	11	1	14027849	14028223	2	28	2182	57.0401	8.7552	0.952255	1	0	1	araport11	gene	14027222	14030500	.	-	.	gene_id "AT1G36990"; gene_source "araport11"; gene_biotype "protein_coding";	AT1G36990
1	1410045	1410734	5	1	1409992	1410780	16	36	2464.87	107.063	12.3004	1	0.88828	0	1	araport11	gene	1407772	1410933	.	-	.	gene_id "AT1G04960"; gene_source "araport11"; gene_biotype "protein_coding";	AT1G04960
1	1415317	1416785	10	1	1415275	1416794	32	50	2071	122.13	20.5304	0.995318	1	0	1	araport11	gene	1413644	1416218	.	-	.	gene_id "AT1G04980"; gene_name "PDIL2-2"; gene_source "araport11"; gene_biotype "protein_coding";	AT1G04980
1	1415317	1416785	10	1	1415275	1416794	32	50	2071	122.13	20.5304	0.995318	1	0	1	araport11	gene	1416342	1419027	.	-	.	gene_id "AT1G04985"; gene_source "araport11"; gene_biotype "protein_coding";	AT1G04985
1	1420049	1421717	11	1	1420028	1421752	10	56	3325.46	119.421	18.2198	1	0.999217	0	1	araport11	gene	1418612	1421863	.	-	.	gene_id "AT1G04990"; gene_source "araport11"; gene_biotype "protein_coding";	AT1G04990
1	1434576	1440026	1	1	1434221	1440166	1	4	234	40.5151	14.7171	0.995068	0.988792	0	1	araport11	gene	1435155	1437763	.	-	.	gene_id "AT1G05020"; gene_name "AP180"; gene_source "araport11"; gene_biotype "protein_coding";	AT1G05020
1	1434576	1440026	1	1	1434221	1440166	1	4	234	40.5151	14.7171	0.995068	0.988792	0	1	araport11	gene	1438048	1441933	.	-	.	gene_id "AT1G05030"; gene_source "araport11"; gene_biotype "protein_coding";	AT1G05030
1	1460538	1463204	18	1	1460203	1463279	6	0	0	85.4568	29.3455	0.902211	0.920736	0.00812744	1	araport11	gene	1459091	1460579	.	+	.	gene_id "AT1G05080"; gene_source "araport11"; gene_biotype "protein_coding";	AT1G05080
1	1460538	1463204	18	1	1460203	1463279	6	0	0	85.4568	29.3455	0.902211	0.920736	0.00812744	1	araport11	gene	1460988	1461670	.	+	.	gene_id "AT1G05085"; gene_source "araport11"; gene_biotype "protein_coding";	AT1G05085
1	1460538	1463204	18	1	1460203	1463279	6	0	0	85.4568	29.3455	0.902211	0.920736	0.00812744	1	araport11	gene	1461934	1462157	.	+	.	gene_id "AT1G04327"; gene_source "araport11"; gene_biotype "lncRNA";	AT1G04327
1	1460538	1463204	18	1	1460203	1463279	6	0	0	85.4568	29.3455	0.902211	0.920736	0.00812744	1	araport11	gene	1462043	1462340	.	-	.	gene_id "AT1G04333"; gene_source "araport11"; gene_biotype "lncRNA";	AT1G04333
1	1460538	1463204	18	1	1460203	1463279	6	0	0	85.4568	29.3455	0.902211	0.920736	0.00812744	1	araport11	gene	1463108	1464173	.	+	.	gene_id "AT1G05087"; gene_source "araport11"; gene_biotype "protein_coding";	AT1G05087
1	1465571	1468073	11	1	1465448	1468150	10	29	1751.82	82.6832	19.8595	1	1	0	1	araport11	gene	1464239	1465875	.	+	.	gene_id "AT1G05090"; gene_source "araport11"; gene_biotype "protein_coding";	AT1G05090
1	1482902	1484330	9	1	1482898	1484393	6	38	2554.92	113.139	17.7433	0.992546	0.985726	0	1	araport11	gene	1482546	1484059	.	+	.	gene_id "AT1G05140"; gene_name "ARASP2"; gene_source "araport11"; gene_biotype "protein_coding";	AT1G05140
1	1482902	1484330	9	1	1482898	1484393	6	38	2554.92	113.139	17.7433	0.992546	0.985726	0	1	araport11	gene	1484067	1487027	.	-	.	gene_id "AT1G05150"; gene_source "araport11"; gene_biotype "protein_coding";	AT1G05150
1	14931940	14933295	25	1	11400768	16135433	24	0	0	9.9566	43.3989	0.985714	0.583521	0.652357	1	araport11	gene	14930278	14932360	.	+	.	gene_id "AT1G40086"; gene_source "araport11"; gene_biotype "protein_coding";	AT1G40086
1	1497683	1501805	16	1	1497656	1501824	10	48	2711.95	113.612	15.6319	0.895301	1	0	1	araport11	gene	1498114	1501953	.	-	.	gene_id "AT1G05180"; gene_name "AXR1"; gene_source "araport11"; gene_biotype "protein_coding";	AT1G05180
1	15081986	15086043	69	1	11400768	16135433	24	0	0	9.9566	43.3989	0.985714	0.583521	0.652357	1	araport11	gene	15081952	15085893	.	+	.	gene_id "AT1G40104"; gene_source "araport11"; gene_biotype "protein_coding";	AT1G40104
1	15082124	15085969	1082	1	11400768	16135433	24	0	0	9.9566	43.3989	0.985714	0.583521	0.652357	1	araport11	gene	15081952	15085893	.	+	.	gene_id "AT1G40104"; gene_source "araport11"; gene_biotype "protein_coding";	AT1G40104
1	1521066	1522229	5	1	1520946	1522385	5	16	867.82	68.8763	27.0852	1	1	0	1	araport11	gene	1520278	1523023	.	+	.	gene_id "AT1G05240"; gene_name "PER1"; gene_source "araport11"; gene_biotype "protein_coding";	AT1G05240
1	1526098	1527324	8	1	1525985	1527425	12	15	989	72.641	25.4832	0.850719	1	0	1	araport11	gene	1525601	1527360	.	-	.	gene_id "AT1G05250"; gene_name "PER1"; gene_source "araport11"; gene_biotype "protein_coding";	AT1G05250
1	15928247	15928658	15	1	15928247	15928656	10	48	3368.99	134.291	24.0745	0.993344	0.984674	0	1	araport11	gene	15926676	15935529	.	+	.	gene_id "AT1G42470"; gene_source "araport11"; gene_biotype "protein_coding";	AT1G42470
1	1593844	1595544	3	1	1593824	1595619	4	31	1712.67	72.0379	14.4369	0.998522	0.948473	0	1	araport11	gene	1594053	1595923	.	-	.	gene_id "AT1G05430"; gene_source "araport11"; gene_biotype "protein_coding";	AT1G05430
1	16152683	16153998	19	1	16152610	16152997	6	29	1704	105.336	67.5854	0.820276	0.342759	0	1	araport11	gene	16153609	16154468	.	+	.	gene_id "AT1G43010"; gene_source "araport11"; gene_biotype "protein_coding";	AT1G43010
1	16232596	16234711	6	1	16232554	16234757	8	71	4125.61	85.4898	14.8301	1	1	0	1	araport11	gene	16232415	16232773	.	+	.	gene_id "AT1G07147"; gene_source "araport11"; gene_biotype "lncRNA";	AT1G07147
1	16232596	16234711	6	1	16232554	16234757	8	71	4125.61	85.4898	14.8301	1	1	0	1	araport11	gene	16232785	16236109	.	+	.	gene_id "AT1G43140"; gene_source "araport11"; gene_biotype "protein_coding";	AT1G43140
1	16263635	16264441	44	1	16263636	16264437	12	80	4801	251.469	26.537	0.994039	0.972473	0	1	araport11	gene	16263805	16264945	.	+	.	gene_id "AT1G43160"; gene_name "RAP2-6"; gene_source "araport11"; gene_biotype "protein_coding";	AT1G43160
1	1629423	1630749	11	1	1629387	1630770	3	32	2193.97	103.776	16.2731	0.992247	0.969964	0	1	araport11	gene	1629446	1630863	.	+	.	gene_id "AT1G05510"; gene_name "OBAP1A"; gene_source "araport11"; gene_biotype "protein_coding";	AT1G05510
1	16318432	16318770	3	1	16318380	16318838	12	38	2358	82.5524	18.0145	1	1	0	1	araport11	gene	16318253	16319234	.	+	.	gene_id "AT1G43260"; gene_source "araport11"; gene_biotype "protein_coding";	AT1G43260
1	1632458	1633147	1	1	1632317	1633268	9	25	1759	40.5636	9.01698	1	1	0	1	araport11	gene	1630849	1636018	.	-	.	gene_id "AT1G05520"; gene_source "araport11"; gene_biotype "protein_coding";	AT1G05520
1	1641688	1641913	50	1	1641688	1641913	26	208	11835.9	321.587	62.66	0.989308	0.998473	0	1	araport11	gene	1640959	1643917	.	-	.	gene_id "AT1G05550"; gene_source "araport11"; gene_biotype "protein_coding";	AT1G05550
1	16429632	16430318	10	1	16429488	16430444	10	18	1062	49.3619	15.8301	0.994589	1	0	1	araport11	gene	16425412	16430287	.	-	.	gene_id "AT1G43620"; gene_name "UGT80B1"; gene_source "araport11"; gene_biotype "protein_coding";	AT1G43620
1	16472732	16473310	4	1	16472699	16473294	4	5	306	84.3294	17.8592	0.99907	0.874603	0.00168067	1	araport11	gene	16472205	16473343	.	+	.	gene_id "AT1G43680"; gene_source "araport11"; gene_biotype "protein_coding";	AT1G43680
1	1666372	1668614	17	1	1666247	1668740	4	22	1103.27	66.7284	53.6084	0.992649	1	0	1	araport11	gene	1665356	1668924	.	-	.	gene_id "AT1G05580"; gene_name "CHX23"; gene_source "araport11"; gene_biotype "protein_coding";	AT1G05580
1	1675194	1675615	24	1	1675194	1675615	19	45	2913.8	141.95	23.3733	0.999733	1	0	1	araport11	gene	1673861	1676077	.	-	.	gene_id "AT1G05610"; gene_name "APS2"; gene_source "araport11"; gene_biotype "protein_coding";	AT1G05610
1	16834188	16835032	9	1	16834173	16835032	18	50	3330.84	152.816	23.9185	0.967498	0.995755	0	1	araport11	gene	16834210	16838562	.	-	.	gene_id "AT1G44350"; gene_name "ILL6"; gene_source "araport11"; gene_biotype "protein_coding";	AT1G44350
1	16849434	16849908	1	1	16849339	16850047	8	32	1882	55.5607	10.3655	1	1	0	1	araport11	gene	16848308	16851271	.	-	.	gene_id "AT1G44446"; gene_name "CAO"; gene_source "araport11"; gene_biotype "protein_coding";	AT1G44446
1	1690879	1694330	10	1	1688185	1691980	0	5	333	21.2485	7.57192	0.365653	0.219085	0	1	araport11	gene	1690002	1692179	.	-	.	gene_id "AT1G05650"; gene_source "araport11"; gene_biotype "protein_coding";	AT1G05650
1	1690879	1694330	10	1	1688185	1691980	0	5	333	21.2485	7.57192	0.365653	0.219085	0	1	araport11	gene	1693476	1693804	.	-	.	gene_id "AT1G04403"; gene_source "araport11"; gene_biotype "lncRNA";	AT1G04403
1	1690879	1694330	10	1	1688185	1691980	0	5	333	21.2485	7.57192	0.365653	0.219085	0	1	araport11	gene	1694070	1696191	.	-	.	gene_id "AT1G05660"; gene_source "araport11"; gene_biotype "protein_coding";	AT1G05660
1	16970291	16970787	11	1	16970243	16970900	28	29	1670	107.312	55.5744	0.723676	1	0	1	araport11	gene	16970214	16974753	.	+	.	gene_id "AT1G44900"; gene_name "MCM2"; gene_source "araport11"; gene_biotype "protein_coding";	AT1G44900
1	17000950	17001537	30	1	17000951	17001537	36	216	13926.7	257.184	37.3119	0.993333	0.999066	0	1	araport11	gene	16999446	17001734	.	+	.	gene_id "AT1G44960"; gene_source "araport11"; gene_biotype "protein_coding";	AT1G44960
1	17032706	17033107	16	1	17032697	17033107	17	47	2940.99	128.622	22.5414	1	1	0	1	araport11	gene	17031211	17033269	.	+	.	gene_id "AT1G45050"; gene_name "UBC15"; gene_source "araport11"; gene_biotype "protein_coding";	AT1G45050
1	17086278	17087600	1	1	17079208	17087503	0	13	772	19.5871	11.4809	1	0.513439	0	1	araport11	gene	17083077	17090588	.	-	.	gene_id "AT1G45160"; gene_name "IRE4"; gene_source "araport11"; gene_biotype "protein_coding";	AT1G45160
1	1714438	1716531	5	1	1714369	1716586	1	34	1887.88	90.083	12.9584	1	1	0	1	araport11	gene	1714818	1717290	.	+	.	gene_id "AT1G05710"; gene_source "araport11"; gene_biotype "protein_coding";	AT1G05710
1	17182624	17184199	17	1	17182604	17183022	7	28	1839	81.1388	13.4859	0.985454	0.972944	0	1	araport11	gene	17180615	17183237	.	-	.	gene_id "AT1G45545"; gene_name "WEL2"; gene_source "araport11"; gene_biotype "protein_coding";	AT1G45545
1	17182624	17184199	17	1	17182604	17183022	7	28	1839	81.1388	13.4859	0.985454	0.972944	0	1	araport11	gene	17183347	17186602	.	-	.	gene_id "AT1G45616"; gene_source "araport11"; gene_biotype "protein_coding";	AT1G45616
1	1723226	1724540	107	1	1723227	1724538	104	685	48220.3	867.938	104.53	0.985085	0.929379	0	1	araport11	gene	1721509	1724734	.	+	.	gene_id "AT1G05750"; gene_name "PDE247"; gene_source "araport11"; gene_biotype "protein_coding";	AT1G05750
1	1723226	1724540	107	1	1723227	1724538	104	685	48220.3	867.938	104.53	0.985085	0.929379	0	1	araport11	gene	1723734	1724534	.	-	.	gene_id "AT1G05760"; gene_name "RTM1"; gene_source "araport11"; gene_biotype "protein_coding";	AT1G05760
1	17301927	17305475	10	1	17301636	17305612	4	26	1427.96	53.4283	7.93582	1	0.898289	0	1	araport11	gene	17303676	17305197	.	+	.	gene_id "AT1G47220"; gene_name "CYCA3-3"; gene_source "araport11"; gene_biotype "protein_coding";	AT1G47220
1	17301927	17305475	10	1	17301636	17305612	4	26	1427.96	53.4283	7.93582	1	0.898289	0	1	araport11	gene	17300691	17302914	.	+	.	gene_id "AT1G47210"; gene_name "CYCA3-2"; gene_source "araport11"; gene_biotype "protein_coding";	AT1G47210
1	17307544	17308231	1	1	17307504	17308314	6	48	2625.86	84.3481	14.3968	0.922003	0.980452	0	1	araport11	gene	17306574	17308848	.	+	.	gene_id "AT1G47230"; gene_name "CYCA3-4"; gene_source "araport11"; gene_biotype "protein_coding";	AT1G47230
1	1735539	1736347	7	1	1735519	1736388	6	50	3058.87	107.267	16.848	0.993219	1	0	1	araport11	gene	1732802	1737583	.	+	.	gene_id "AT1G05790"; gene_source "araport11"; gene_biotype "protein_coding";	AT1G05790
1	17394190	17396970	14	1	17394105	17395885	1	14	695	110.611	32.6324	0.994553	0.513235	0	1	araport11	gene	17394072	17395673	.	+	.	gene_id "AT1G47410"; gene_source "araport11"; gene_biotype "protein_coding";	AT1G47410
1	17394190	17396970	14	1	17394105	17395885	1	14	695	110.611	32.6324	0.994553	0.513235	0	1	araport11	gene	17395518	17397263	.	-	.	gene_id "AT1G47420"; gene_name "SDH5"; gene_source "araport11"; gene_biotype "protein_coding";	AT1G47420
1	17426441	17428125	4	1	17425148	17428192	10	0	0	29.0161	15.9403	0.66822	0.859297	0	1	araport11	gene	17424473	17427475	.	+	.	gene_id "AT1G47490"; gene_name "RBP47C"; gene_source "araport11"; gene_biotype "protein_coding";	AT1G47490
1	17433984	17436073	3	1	17433852	17436210	2	20	1150	42.8507	9.08301	0.992548	1	0	1	araport11	gene	17435525	17438490	.	-	.	gene_id "AT1G47510"; gene_name "IP5P11"; gene_source "araport11"; gene_biotype "protein_coding";	AT1G47510
1	17433984	17436073	3	1	17433852	17436210	2	20	1150	42.8507	9.08301	0.992548	1	0	1	araport11	gene	17432433	17435124	.	+	.	gene_id "AT1G47500"; gene_name "RBP47C'"; gene_source "araport11"; gene_biotype "protein_coding";	AT1G47500
1	17460087	17461682	42	1	17460088	17461219	38	156	7785.78	298.998	34.4742	0.981104	0.874485	0	1	araport11	gene	17456987	17465195	.	+	.	gene_id "AT1G47550"; gene_name "SEC3A"; gene_source "araport11"; gene_biotype "protein_coding";	AT1G47550
1	17480191	17480856	1	1	17480130	17480951	8	25	1623	67.3886	12.3842	0.94566	0.975048	0	1	araport11	gene	17477579	17483502	.	+	.	gene_id "AT1G47570"; gene_source "araport11"; gene_biotype "protein_coding";	AT1G47570
1	17611934	17613072	1	1	17611833	17613157	3	24	1274.89	69.7976	14.6751	1	0.937667	0	1	araport11	gene	17611905	17612613	.	+	.	gene_id "AT1G47820"; gene_source "araport11"; gene_biotype "protein_coding";	AT1G47820
1	17611934	17613072	1	1	17611833	17613157	3	24	1274.89	69.7976	14.6751	1	0.937667	0	1	araport11	gene	17613029	17614986	.	-	.	gene_id "AT1G47830"; gene_name "AP17"; gene_source "araport11"; gene_biotype "protein_coding";	AT1G47830
1	17736138	17740626	41	1	17736139	17737487	2	98	5834.48	138.387	18.5972	0.989668	0.993057	0	1	araport11	gene	17732010	17758508	.	-	.	gene_id "AT1G48090"; gene_source "araport11"; gene_biotype "protein_coding";	AT1G48090
1	17750768	17755391	5	1	17750668	17754323	6	18	1223.94	46.1732	9.67043	1	1	0	1	araport11	gene	17732010	17758508	.	-	.	gene_id "AT1G48090"; gene_source "araport11"; gene_biotype "protein_coding";	AT1G48090
1	17884597	17885191	50	1	17884597	17885191	62	228	15361.8	319.923	49.5045	1	0.999752	0	1	araport11	gene	17884645	17885614	.	-	.	gene_id "AT1G48405"; gene_source "araport11"; gene_biotype "protein_coding";	AT1G48405
1	17889078	17889926	6	1	17889053	17889833	8	0	0	92.7667	13.0329	0.993874	0.513368	0	1	araport11	gene	17885633	17892632	.	-	.	gene_id "AT1G48410"; gene_name "AGO1"; gene_source "araport11"; gene_biotype "protein_coding";	AT1G48410
1	17954841	17955418	40	1	17954842	17955198	23	116	5967.57	330.146	79.8125	0.987099	0.644346	0	1	araport11	gene	17952854	17955509	.	+	.	gene_id "AT1G48560"; gene_source "araport11"; gene_biotype "protein_coding";	AT1G48560
1	17954841	17955418	40	1	17954842	17955198	23	116	5967.57	330.146	79.8125	0.987099	0.644346	0	1	araport11	gene	17953870	17957719	.	-	.	gene_id "AT1G48570"; gene_source "araport11"; gene_biotype "protein_coding";	AT1G48570
1	17990970	17992349	24	1	17990970	17992353	10	88	5955	157.278	18.3926	1	1	0	1	araport11	gene	17989131	17995339	.	-	.	gene_id "AT1G48650"; gene_source "araport11"; gene_biotype "protein_coding";	AT1G48650
1	17995933	17996477	6	1	17995915	17996496	21	64	4158	82.7866	10.9152	0.973053	0.95548	0	1	araport11	gene	17995785	17998037	.	-	.	gene_id "AT1G48660"; gene_source "araport11"; gene_biotype "protein_coding";	AT1G48660
1	18046273	18048728	22	1	18046270	18048728	3	116	6501.63	233.651	25.2539	0.985314	1	0	1	araport11	gene	18043672	18047806	.	-	.	gene_id "AT1G48790"; gene_name "AMSH1"; gene_source "araport11"; gene_biotype "protein_coding";	AT1G48790
1	18087567	18088402	39	1	18088269	18089745	6	7	548	34.1728	54.1718	0.337364	0.981331	0	1	araport11	gene	18084715	18087934	.	-	.	gene_id "AT1G48900"; gene_name "SRP-54C"; gene_source "araport11"; gene_biotype "protein_coding";	AT1G48900
1	18118080	18120283	1	1	18116178	18120947	4	7	525	31.572	7.79967	0.990272	0.991319	0	1	araport11	gene	18118017	18120667	.	+	.	gene_id "AT1G48980"; gene_source "araport11"; gene_biotype "protein_coding";	AT1G48980
1	18150822	18151232	1	1	18150768	18151331	7	33	1810	56.9254	9.92198	0.999504	1	0	1	araport11	gene	18150466	18153364	.	+	.	gene_id "AT1G49050"; gene_name "APCB1"; gene_source "araport11"; gene_biotype "protein_coding";	AT1G49050
1	1819896	1820775	33	1	1819890	1820779	9	49	3127.84	193.331	33.6479	0.994558	0.983521	0	1	araport11	gene	1820254	1821887	.	+	.	gene_id "AT1G06002"; gene_source "araport11"; gene_biotype "atlncRNA";	AT1G06002
1	1819896	1820775	33	1	1819890	1820779	9	49	3127.84	193.331	33.6479	0.994558	0.983521	0	1	araport11	gene	1820308	1821894	.	-	.	gene_id "AT1G06000"; gene_name "UGT89C1"; gene_source "araport11"; gene_biotype "protein_coding";	AT1G06000
1	182013	183727	4	1	181931	183746	10	18	1027.68	81.2551	13.723	1	1	0	1	araport11	gene	180017	182749	.	-	.	gene_id "AT1G01490"; gene_source "araport11"; gene_biotype "protein_coding";	AT1G01490
1	18219065	18222200	14	1	18220072	18220700	0	18	1322	89.4984	35.9636	0.44337	0.404524	0	1	araport11	gene	18220533	18224325	.	+	.	gene_id "AT1G49250"; gene_source "araport11"; gene_biotype "protein_coding";	AT1G49250
1	18219065	18222200	14	1	18220072	18220700	0	18	1322	89.4984	35.9636	0.44337	0.404524	0	1	araport11	gene	18218341	18219269	.	+	.	gene_id "AT1G49245"; gene_source "araport11"; gene_biotype "protein_coding";	AT1G49245
1	18224023	18225092	1	1	18223919	18225222	2	17	1114	45.2686	10.1114	1	0.938916	0	1	araport11	gene	18220533	18224325	.	+	.	gene_id "AT1G49250"; gene_source "araport11"; gene_biotype "protein_coding";	AT1G49250
1	18227359	18229695	7	1	18227297	18229653	26	0	0	84.466	9.42827	0.994585	0.599541	0	1	araport11	gene	18227122	18230330	.	-	.	gene_id "AT1G49270"; gene_name "PERK7"; gene_source "araport11"; gene_biotype "protein_coding";	AT1G49270
1	18262548	18264441	2	1	18262213	18262571	4	8	386.1	30.1173	11.828	0.995376	0.414519	0	1	araport11	gene	18252050	18264672	.	+	.	gene_id "AT1G49340"; gene_name "PI4KA1"; gene_source "araport11"; gene_biotype "protein_coding";	AT1G49340
1	18333579	18333909	1	1	18333546	18333910	19	36	2999.96	118.956	24.4306	0.981063	0.948218	0	1	araport11	gene	18332429	18333689	.	+	.	gene_id "AT1G49530"; gene_name "GGPP6"; gene_source "araport11"; gene_biotype "protein_coding";	AT1G49530
1	18333579	18333909	1	1	18333546	18333910	19	36	2999.96	118.956	24.4306	0.981063	0.948218	0	1	araport11	gene	18333188	18333581	.	-	.	gene_id "AT1G07563"; gene_source "araport11"; gene_biotype "atlncRNA";	AT1G07563
1	18333579	18333909	1	1	18333546	18333910	19	36	2999.96	118.956	24.4306	0.981063	0.948218	0	1	araport11	gene	18333623	18337520	.	-	.	gene_id "AT1G49540"; gene_name "ELP2"; gene_source "araport11"; gene_biotype "protein_coding";	AT1G49540
1	18335127	18336716	11	1	18335127	18336719	15	91	5371	129.594	23.6021	1	1	0	1	araport11	gene	18333623	18337520	.	-	.	gene_id "AT1G49540"; gene_name "ELP2"; gene_source "araport11"; gene_biotype "protein_coding";	AT1G49540
1	18348188	18348476	2	1	18348098	18348520	4	15	1068	61.6374	15.3125	1	1	0	1	araport11	gene	18346958	18349049	.	+	.	gene_id "AT1G49570"; gene_name "PER10"; gene_source "araport11"; gene_biotype "protein_coding";	AT1G49570
1	18355167	18359031	2	1	18353796	18359371	0	14	828.94	30.8172	8.42225	0.994385	1	0	1	araport11	gene	18354744	18356733	.	+	.	gene_id "AT1G49590"; gene_name "ZOP1"; gene_source "araport11"; gene_biotype "protein_coding";	AT1G49590
1	18355167	18359031	2	1	18353796	18359371	0	14	828.94	30.8172	8.42225	0.994385	1	0	1	araport11	gene	18356799	18360447	.	-	.	gene_id "AT1G49600"; gene_name "RBP47A"; gene_source "araport11"; gene_biotype "protein_coding";	AT1G49600
1	18365643	18366415	8	1	18365515	18366297	0	14	1073.98	77.546	85.0796	0.993808	0.375747	0	1	araport11	gene	18365336	18366744	.	-	.	gene_id "AT1G49620"; gene_name "KRP7"; gene_source "araport11"; gene_biotype "protein_coding";	AT1G49620
1	18371372	18372910	29	1	18371364	18372893	16	68	3725.71	228.539	36.557	0.994297	0.853062	0	1	araport11	gene	18367590	18375494	.	-	.	gene_id "AT1G49630"; gene_name "PREP2"; gene_source "araport11"; gene_biotype "protein_coding";	AT1G49630
1	18401709	18403925	13	1	18401613	18402374	3	2	56	45.6505	8.8159	1	0.694433	0	1	araport11	gene	18400003	18402628	.	+	.	gene_id "AT1G49720"; gene_name "ABF1"; gene_source "araport11"; gene_biotype "protein_coding";	AT1G49720
1	18401709	18403925	13	1	18401613	18402374	3	2	56	45.6505	8.8159	1	0.694433	0	1	araport11	gene	18402506	18405681	.	-	.	gene_id "AT1G49730"; gene_source "araport11"; gene_biotype "protein_coding";	AT1G49730
1	18464060	18465790	5	1	18464347	18465900	2	18	1059.89	55.8191	12.8308	0.994225	0.959807	0	1	araport11	gene	18463998	18466085	.	+	.	gene_id "AT1G49880"; gene_name "ERV1"; gene_source "araport11"; gene_biotype "protein_coding";	AT1G49880
1	18471297	18474098	64	1	18471298	18471836	26	218	13652.4	305.559	50.3575	0.992928	0.993429	0	1	araport11	gene	18470046	18473833	.	+	.	gene_id "AT1G49890"; gene_name "QWRF2"; gene_source "araport11"; gene_biotype "protein_coding";	AT1G49890
1	18471297	18474098	64	1	18471298	18471836	26	218	13652.4	305.559	50.3575	0.992928	0.993429	0	1	araport11	gene	18473908	18477643	.	-	.	gene_id "AT1G49900"; gene_source "araport11"; gene_biotype "protein_coding";	AT1G49900
1	18481919	18482394	69	1	18481920	18482393	45	230	15161.6	694.311	133.612	0.993785	0.928222	0	1	araport11	gene	18481584	18484393	.	-	.	gene_id "AT1G49920"; gene_source "araport11"; gene_biotype "protein_coding";	AT1G49920
1	18494889	18496827	5	1	18494767	18496956	8	26	1473	70.0585	30.458	0.984848	0.997694	0	1	araport11	gene	18494029	18497318	.	-	.	gene_id "AT1G49950"; gene_name "TRB1"; gene_source "araport11"; gene_biotype "protein_coding";	AT1G49950
1	18511977	18512530	12	1	18511970	18512528	8	27	1870.97	152.17	35.5298	0.983824	0.984866	0	1	araport11	gene	18507922	18513340	.	+	.	gene_id "AT1G49980"; gene_source "araport11"; gene_biotype "protein_coding";	AT1G49980
1	18561209	18564336	28	1	18561152	18564175	7	22	1363	168.444	70.0129	0.994617	0.571124	0	1	araport11	gene	18561728	18566269	.	+	.	gene_id "AT1G50120"; gene_source "araport11"; gene_biotype "protein_coding";	AT1G50120
1	18589667	18590899	1	1	18589504	18591069	6	23	1197.99	31.2843	6.02807	1	1	0	1	araport11	gene	18588229	18590799	.	-	.	gene_id "AT1G50190"; gene_source "araport11"; gene_biotype "protein_coding";	AT1G50190
1	18609226	18610156	36	1	18609226	18610156	28	130	5837.73	259.333	40.5922	1	0.999901	0	1	araport11	gene	18606511	18614500	.	+	.	gene_id "AT1G50240"; gene_name "TIO"; gene_source "araport11"; gene_biotype "protein_coding";	AT1G50240
1	186195	187107	10	1	186164	187146	28	61	3090.78	129.669	17.0254	1	1	0	1	araport11	gene	185033	187135	.	+	.	gene_id "AT1G01500"; gene_source "araport11"; gene_biotype "protein_coding";	AT1G01500
1	18621196	18621509	1	1	18621090	18621573	12	25	1357.98	62.4286	16.5255	1	1	0	1	araport11	gene	18617593	18621957	.	-	.	gene_id "AT1G50260"; gene_source "araport11"; gene_biotype "protein_coding";	AT1G50260
1	18637390	18639471	11	1	18637328	18639470	5	37	2016.86	99.2031	12.9095	0.936824	0.653159	0	1	araport11	gene	18635955	18638449	.	+	.	gene_id "AT1G50310"; gene_name "STP9"; gene_source "araport11"; gene_biotype "protein_coding";	AT1G50310
1	18637390	18639471	11	1	18637328	18639470	5	37	2016.86	99.2031	12.9095	0.936824	0.653159	0	1	araport11	gene	18638384	18639536	.	-	.	gene_id "AT1G50320"; gene_name "ATHX"; gene_source "araport11"; gene_biotype "protein_coding";	AT1G50320
1	18650528	18652745	18	1	18650411	18650943	3	0	0	34.2256	4.47527	0.993728	0.695054	0	1	araport11	gene	18649706	18657400	.	+	.	gene_id "AT1G50360"; gene_name "VIII-A"; gene_source "araport11"; gene_biotype "protein_coding";	AT1G50360
1	18653937	18655172	28	1	18653938	18655172	24	58	3316.94	168.305	21.8291	0.910571	1	0	1	araport11	gene	18649706	18657400	.	+	.	gene_id "AT1G50360"; gene_name "VIII-A"; gene_source "araport11"; gene_biotype "protein_coding";	AT1G50360
1	18658575	18662172	24	1	18658454	18659814	0	16	1195	41.7875	16.2713	0.992172	0.384242	0	1	araport11	gene	18658508	18662052	.	+	.	gene_id "AT1G50370"; gene_name "FYPP1"; gene_source "araport11"; gene_biotype "protein_coding";	AT1G50370
1	18675991	18679241	54	1	18678539	18679160	3	34	1998	284.644	15.6143	0.374681	0.652979	0	1	araport11	gene	18672132	18677652	.	+	.	gene_id "AT1G50410"; gene_name "CHR28"; gene_source "araport11"; gene_biotype "protein_coding";	AT1G50410
1	18675991	18679241	54	1	18678539	18679160	3	34	1998	284.644	15.6143	0.374681	0.652979	0	1	araport11	gene	18677694	18680300	.	-	.	gene_id "AT1G50420"; gene_name "SCL3"; gene_source "araport11"; gene_biotype "protein_coding";	AT1G50420
1	18682703	18683490	12	1	18682582	18683075	6	10	538	48.1826	19.2651	1	0.414274	0	1	araport11	gene	18681932	18685652	.	-	.	gene_id "AT1G50430"; gene_name "DWF5"; gene_source "araport11"; gene_biotype "protein_coding";	AT1G50430
1	18705504	18706807	7	1	18705490	18706761	15	0	0	122.456	14.8782	0.911702	0.697757	0	1	araport11	gene	18704805	18706657	.	-	.	gene_id "AT1G50490"; gene_name "UBC20"; gene_source "araport11"; gene_biotype "protein_coding";	AT1G50490
1	18717254	18717550	5	1	18717255	18717550	16	101	6664.98	214.071	45.2434	0.967475	0.985456	0	1	araport11	gene	18716112	18719336	.	+	.	gene_id "AT1G50510"; gene_source "araport11"; gene_biotype "protein_coding";	AT1G50510
1	18731284	18734096	37	1	18731285	18734096	21	86	3933.89	259.292	30.9221	0.993884	0.991351	0	1	araport11	gene	18730759	18732238	.	+	.	gene_id "AT1G50580"; gene_name "UGT79B5"; gene_source "araport11"; gene_biotype "protein_coding";	AT1G50580
1	18731284	18734096	37	1	18731285	18734096	21	86	3933.89	259.292	30.9221	0.993884	0.991351	0	1	araport11	gene	18732378	18734199	.	-	.	gene_id "AT1G50590"; gene_source "araport11"; gene_biotype "protein_coding";	AT1G50590
1	18757228	18759588	4	1	18758579	18759225	6	18	1259	60.856	8.37784	0.339119	0.432417	0	1	araport11	gene	18756972	18758708	.	-	.	gene_id "AT1G50640"; gene_name "ERF3"; gene_source "araport11"; gene_biotype "protein_coding";	AT1G50640
1	18834361	18835217	18	1	18834354	18835235	12	36	1701.84	141.238	55.7928	1	1	0	1	araport11	gene	18827706	18834861	.	-	.	gene_id "AT1G50820"; gene_source "araport11"; gene_biotype "protein_coding";	AT1G50820
1	18836406	18838320	61	1	18836406	18838320	33	123	7797.6	344.988	31.9538	0.998459	1	0	1	araport11	gene	18835271	18838029	.	-	.	gene_id "AT1G50830"; gene_source "araport11"; gene_biotype "protein_coding";	AT1G50830
1	18841591	18845052	20	1	18844508	18845051	8	49	3499	100.267	30.7059	0.992571	0.747832	0	1	araport11	gene	18839047	18844577	.	+	.	gene_id "AT1G50840"; gene_name "POLIA"; gene_source "araport11"; gene_biotype "protein_coding";	AT1G50840
1	18866137	18867930	23	1	18866059	18866549	3	22	1288	143.363	60.0899	0.995746	0.543797	0	1	araport11	gene	18866197	18867204	.	+	.	gene_id "AT1G50900"; gene_name "LTD"; gene_source "araport11"; gene_biotype "protein_coding";	AT1G50900
1	18866137	18867930	23	1	18866059	18866549	3	22	1288	143.363	60.0899	0.995746	0.543797	0	1	araport11	gene	18866518	18866798	.	-	.	gene_id "AT1G07693"; gene_source "araport11"; gene_biotype "atlncRNA";	AT1G07693
1	18866137	18867930	23	1	18866059	18866549	3	22	1288	143.363	60.0899	0.995746	0.543797	0	1	araport11	gene	18866753	18869933	.	-	.	gene_id "AT1G50910"; gene_source "araport11"; gene_biotype "protein_coding";	AT1G50910
1	18866137	18867930	23	1	18866059	18866549	3	22	1288	143.363	60.0899	0.995746	0.543797	0	1	araport11	gene	18867704	18868089	.	+	.	gene_id "AT1G07697"; gene_source "araport11"; gene_biotype "atlncRNA";	AT1G07697
1	1888577	1891258	19	1	1888558	1891262	10	4	99.92	137.845	18.9527	1	1	0	1	araport11	gene	1889362	1891276	.	+	.	gene_id "AT1G06180"; gene_source "araport11"; gene_biotype "protein_coding";	AT1G06180
1	18902790	18903308	10	1	18902790	18903315	54	127	5948.48	153.861	29.5037	0.920947	0.980879	0	1	araport11	gene	18902678	18905490	.	+	.	gene_id "AT1G50990"; gene_source "araport11"; gene_biotype "protein_coding";	AT1G50990
1	19005092	19006050	32	1	19005093	19006050	12	101	5001.47	192.856	30.5951	0.992428	0.999934	0	1	araport11	gene	19003219	19005664	.	-	.	gene_id "AT1G51260"; gene_name "LPAT3"; gene_source "araport11"; gene_biotype "protein_coding";	AT1G51260
1	19012621	19013473	1	1	19012571	19013537	6	29	1606	76.0756	15.2903	0.993017	1	0	1	araport11	gene	19012173	19013306	.	+	.	gene_id "AT1G51290"; gene_name "FBX10"; gene_source "araport11"; gene_biotype "protein_coding";	AT1G51290
1	19033574	19034595	1	1	19033552	19034652	2	35	2033.87	93.6291	27.7627	0.987401	1	0	1	araport11	gene	19030998	19035121	.	+	.	gene_id "AT1G51340"; gene_name "DTX42"; gene_source "araport11"; gene_biotype "protein_coding";	AT1G51340
1	19046903	19047706	15	1	19046899	19047709	7	40	2419	131.447	23.7869	0.994015	0.985639	0	1	araport11	gene	19045059	19047518	.	+	.	gene_id "AT1G51370"; gene_source "araport11"; gene_biotype "protein_coding";	AT1G51370
1	19046903	19047706	15	1	19046899	19047709	7	40	2419	131.447	23.7869	0.994015	0.985639	0	1	araport11	gene	19047672	19050214	.	+	.	gene_id "AT1G51380"; gene_name "RH34"; gene_source "araport11"; gene_biotype "protein_coding";	AT1G51380
1	19100584	19108355	4	1	19100835	19101266	0	11	597	98.3457	10.0488	0.480488	0.33258	0	1	araport11	gene	19097712	19101265	.	-	.	gene_id "AT1G51500"; gene_name "ABCG12"; gene_source "araport11"; gene_biotype "protein_coding";	AT1G51500
1	19100584	19108355	4	1	19100835	19101266	0	11	597	98.3457	10.0488	0.480488	0.33258	0	1	araport11	gene	19106687	19109648	.	+	.	gene_id "AT1G51520"; gene_source "araport11"; gene_biotype "protein_coding";	AT1G51520
1	19100584	19108355	4	1	19100835	19101266	0	11	597	98.3457	10.0488	0.480488	0.33258	0	1	araport11	gene	19102791	19104933	.	-	.	gene_id "AT1G51510"; gene_source "araport11"; gene_biotype "protein_coding";	AT1G51510
1	19129821	19131512	11	1	19130703	19131556	14	28	1289.81	82.7597	15.6008	0.99207	0.962562	0	1	araport11	gene	19128144	19132318	.	-	.	gene_id "AT1G51590"; gene_name "MNS1"; gene_source "araport11"; gene_biotype "protein_coding";	AT1G51590
1	19129821	19131512	11	1	19130703	19131556	14	28	1289.81	82.7597	15.6008	0.99207	0.962562	0	1	araport11	gene	19129915	19130104	.	+	.	gene_id "AT1G07757"; gene_source "araport11"; gene_biotype "atRNA";	AT1G07757
1	19174195	19174813	1	1	19174136	19174858	6	29	1612	82.2493	16.362	1	0.809205	0	1	araport11	gene	19173880	19175228	.	+	.	gene_id "AT1G51700"; gene_name "DOF1.7"; gene_source "araport11"; gene_biotype "protein_coding";	AT1G51700
1	19204565	19205940	1	1	19204381	19206063	5	16	841.36	33.0583	6.93259	0.982053	1	0	1	araport11	gene	19204512	19206586	.	+	.	gene_id "AT1G51780"; gene_name "ILL5"; gene_source "araport11"; gene_biotype "protein_coding";	AT1G51780
1	19215465	19216929	21	1	19215405	19215800	18	52	2914	112.6	37.6997	1	0.385645	0	1	araport11	gene	19214072	19218053	.	+	.	gene_id "AT1G51800"; gene_source "araport11"; gene_biotype "protein_coding";	AT1G51800
1	19259640	19261332	2	1	19259521	19261461	0	22	1063.96	51.7526	9.65426	0.994111	1	0	1	araport11	gene	19257403	19261794	.	-	.	gene_id "AT1G51860"; gene_source "araport11"; gene_biotype "protein_coding";	AT1G51860
1	19359211	19359531	6	1	19359106	19359583	42	2	16	119.556	54.7929	1	1	0.0796646	1	araport11	gene	19358800	19360822	.	-	.	gene_id "AT1G52060"; gene_name "JAL9"; gene_source "araport11"; gene_biotype "protein_coding";	AT1G52060
1	19364796	19373822	6	1	19364705	19373927	0	18	1217	53.3072	11.9641	0.994306	0.982276	0	1	araport11	gene	19369089	19372121	.	+	.	gene_id "AT1G52080"; gene_source "araport11"; gene_biotype "protein_coding";	AT1G52080
1	19364796	19373822	6	1	19364705	19373927	0	18	1217	53.3072	11.9641	0.994306	0.982276	0	1	araport11	gene	19373687	19374402	.	-	.	gene_id "AT1G07783"; gene_source "araport11"; gene_biotype "lncRNA";	AT1G07783
1	19364796	19373822	6	1	19364705	19373927	0	18	1217	53.3072	11.9641	0.994306	0.982276	0	1	araport11	gene	19364809	19366925	.	-	.	gene_id "AT1G52070"; gene_name "JAL10"; gene_source "araport11"; gene_biotype "protein_coding";	AT1G52070
1	1939124	1941267	2	1	1938983	1941458	6	19	1480	41.7875	13.0856	0.993506	1	0	1	araport11	gene	1938862	1940496	.	-	.	gene_id "AT1G06360"; gene_source "araport11"; gene_biotype "protein_coding";	AT1G06360
1	19485801	19488756	10	1	19485713	19486804	4	0	0	45.1952	8.81095	0.992799	0.599791	0	1	araport11	gene	19484221	19487997	.	+	.	gene_id "AT1G52320"; gene_source "araport11"; gene_biotype "protein_coding";	AT1G52320
1	19485801	19488756	10	1	19485713	19486804	4	0	0	45.1952	8.81095	0.992799	0.599791	0	1	araport11	gene	19487793	19488418	.	-	.	gene_id "AT1G52325"; gene_source "araport11"; gene_biotype "protein_coding";	AT1G52325
1	19485801	19488756	10	1	19485713	19486804	4	0	0	45.1952	8.81095	0.992799	0.599791	0	1	araport11	gene	19488755	19489914	.	+	.	gene_id "AT1G52330"; gene_source "araport11"; gene_biotype "protein_coding";	AT1G52330
1	19508669	19510932	6	1	19508590	19510994	12	22	1174	73.8602	10.8619	0.689413	0.865196	0	1	araport11	gene	19506356	19508934	.	+	.	gene_id "AT1G52370"; gene_source "araport11"; gene_biotype "protein_coding";	AT1G52370
1	19508669	19510932	6	1	19508590	19510994	12	22	1174	73.8602	10.8619	0.689413	0.865196	0	1	araport11	gene	19508938	19511641	.	+	.	gene_id "AT1G52380"; gene_name "NUP50A"; gene_source "araport11"; gene_biotype "protein_coding";	AT1G52380
1	19524293	19524876	4	1	19524194	19524896	3	38	2225.72	63.7764	10.7905	0.986334	0.990748	0	1	araport11	gene	19520603	19525685	.	+	.	gene_id "AT1G52410"; gene_name "TSA1"; gene_source "araport11"; gene_biotype "protein_coding";	AT1G52410
1	19529068	19530167	19	1	19529896	19530192	14	19	1223	90.4561	13.6381	0.543867	0.848641	0	1	araport11	gene	19527822	19531443	.	+	.	gene_id "AT1G52420"; gene_source "araport11"; gene_biotype "protein_coding";	AT1G52420
1	1956607	1958689	4	1	1956528	1958831	10	25	1566	41.7616	8.68192	0.791611	1	0	1	araport11	gene	1954674	1958866	.	+	.	gene_id "AT1G06410"; gene_name "TPS7"; gene_source "araport11"; gene_biotype "protein_coding";	AT1G06410
1	19567748	19568748	33	1	19567736	19568648	30	66	2999.51	160.683	53.0733	0.999345	0.657169	0	1	araport11	gene	19565601	19568391	.	+	.	gene_id "AT1G52520"; gene_name "FRS6"; gene_source "araport11"; gene_biotype "protein_coding";	AT1G52520
1	19567748	19568748	33	1	19567736	19568648	30	66	2999.51	160.683	53.0733	0.999345	0.657169	0	1	araport11	gene	19568588	19570058	.	+	.	gene_id "AT1G52530"; gene_source "araport11"; gene_biotype "protein_coding";	AT1G52530
1	1961575	1962058	33	1	1961575	1962058	15	74	4219.86	183.244	32.2753	1	1	0	1	araport11	gene	1960031	1963189	.	-	.	gene_id "AT1G06430"; gene_name "FTSH8"; gene_source "araport11"; gene_biotype "protein_coding";	AT1G06430
1	19619097	19621886	3	1	19619038	19621940	2	36	2051.89	82.7133	14.2857	0.993953	0.579841	0	1	araport11	gene	19619724	19621534	.	+	.	gene_id "AT1G52690"; gene_source "araport11"; gene_biotype "protein_coding";	AT1G52690
1	19619097	19621886	3	1	19619038	19621940	2	36	2051.89	82.7133	14.2857	0.993953	0.579841	0	1	araport11	gene	19621238	19623461	.	-	.	gene_id "AT1G52695"; gene_source "araport11"; gene_biotype "protein_coding";	AT1G52695
1	19647752	19648633	3	1	19647591	19648761	4	24	1126.9	44	9.5539	0.596963	0.491537	0	1	araport11	gene	19646465	19649340	.	-	.	gene_id "AT1G52750"; gene_source "araport11"; gene_biotype "protein_coding";	AT1G52750
1	19844501	19845541	1	1	19844462	19845604	3	27	2190.79	85.6821	18.0353	0.943605	0.993285	0	1	araport11	gene	19844450	19847856	.	+	.	gene_id "AT1G53210"; gene_source "araport11"; gene_biotype "protein_coding";	AT1G53210
1	19951289	19952132	16	1	19951289	19952151	20	75	3839.99	157.954	23.59	1	0.947793	0	1	araport11	gene	19945869	19951562	.	+	.	gene_id "AT1G53440"; gene_source "araport11"; gene_biotype "protein_coding";	AT1G53440
1	19951289	19952132	16	1	19951289	19952151	20	75	3839.99	157.954	23.59	1	0.947793	0	1	araport11	gene	19951006	19954325	.	-	.	gene_id "AT1G53450"; gene_source "araport11"; gene_biotype "protein_coding";	AT1G53450
1	19958268	19959538	31	1	19958237	19959560	6	31	1883.88	140.55	70.76	1	1	0	1	araport11	gene	19958380	19961827	.	+	.	gene_id "AT1G53470"; gene_name "MSL4"; gene_source "araport11"; gene_biotype "protein_coding";	AT1G53470
1	19964573	19965698	34	1	19964437	19965226	1	15	986	75.8352	46.8795	0.991962	0.316417	0	1	araport11	gene	19963047	19964712	.	-	.	gene_id "AT1G53480"; gene_source "araport11"; gene_biotype "protein_coding";	AT1G53480
1	19964573	19965698	34	1	19964437	19965226	1	15	986	75.8352	46.8795	0.991962	0.316417	0	1	araport11	gene	19963267	19966952	.	+	.	gene_id "AT1G53490"; gene_name "HEI10"; gene_source "araport11"; gene_biotype "protein_coding";	AT1G53490
1	20034134	20036099	1	1	20032881	20035637	0	2	84	18.3422	9.64787	0.86983	0.360634	0	1	araport11	gene	20033885	20036189	.	+	.	gene_id "AT1G53660"; gene_source "araport11"; gene_biotype "protein_coding";	AT1G53660
1	20060655	20061948	5	1	20060618	20061978	8	31	1825.97	102.312	16.4619	1	0.979719	0	1	araport11	gene	20061405	20065713	.	+	.	gene_id "AT1G53730"; gene_name "SRF6"; gene_source "araport11"; gene_biotype "protein_coding";	AT1G53730
1	20080671	20082678	15	1	20080349	20081247	4	1	54	23.5668	5.78383	0.519397	0.974974	0	1	araport11	gene	20079081	20081464	.	-	.	gene_id "AT1G53790"; gene_source "araport11"; gene_biotype "protein_coding";	AT1G53790
1	20080671	20082678	15	1	20080349	20081247	4	1	54	23.5668	5.78383	0.519397	0.974974	0	1	araport11	gene	20081644	20084551	.	+	.	gene_id "AT1G53800"; gene_source "araport11"; gene_biotype "protein_coding";	AT1G53800
1	20099850	20100962	46	1	20100322	20100962	51	103	5856.71	246.938	39.7389	0.784792	1	0	1	araport11	gene	20098522	20100978	.	+	.	gene_id "AT1G53830"; gene_name "PME2"; gene_source "araport11"; gene_biotype "protein_coding";	AT1G53830
1	20110617	20112524	5	1	20109787	20110865	0	3	259	16.7078	10.3991	0.993415	0.354842	0	1	araport11	gene	20112141	20113960	.	+	.	gene_id "AT1G53870"; gene_source "araport11"; gene_biotype "protein_coding";	AT1G53870
1	20123131	20125058	1	1	20122936	20125165	3	10	963	32.1727	12.946	0.844225	0.768854	0	1	araport11	gene	20122332	20123140	.	-	.	gene_id "AT1G53887"; gene_source "araport11"; gene_biotype "protein_coding";	AT1G53887
1	20123131	20125058	1	1	20122936	20125165	3	10	963	32.1727	12.946	0.844225	0.768854	0	1	araport11	gene	20124706	20126525	.	+	.	gene_id "AT1G53890"; gene_source "araport11"; gene_biotype "protein_coding";	AT1G53890
1	20147246	20147882	12	1	20147189	20147879	6	37	2591.85	114.374	22.4324	0.993217	0.974981	0	1	araport11	gene	20147503	20148068	.	-	.	gene_id "AT1G53950"; gene_source "araport11"; gene_biotype "protein_coding";	AT1G53950
1	20179866	20181266	4	1	20179786	20181305	7	21	1740.85	80.79	13.8512	0.994203	0.982175	0	1	araport11	gene	20179357	20180566	.	-	.	gene_id "AT1G54050"; gene_name "HSP17.4B"; gene_source "araport11"; gene_biotype "protein_coding";	AT1G54050
1	20179866	20181266	4	1	20179786	20181305	7	21	1740.85	80.79	13.8512	0.994203	0.982175	0	1	araport11	gene	20180610	20182374	.	+	.	gene_id "AT1G54060"; gene_name "ASIL1"; gene_source "araport11"; gene_biotype "protein_coding";	AT1G54060
1	2019417	2023350	25	1	2019338	2020949	6	18	1108.83	103.764	24.5463	0.994434	0.620277	0	1	araport11	gene	2016306	2024749	.	-	.	gene_id "AT1G06590"; gene_name "APC5"; gene_source "araport11"; gene_biotype "protein_coding";	AT1G06590
1	20245882	20246706	5	1	20245803	20246776	3	23	1338	66.295	8.29581	0.975431	0.911977	0	1	araport11	gene	20246026	20250345	.	-	.	gene_id "AT1G54220"; gene_source "araport11"; gene_biotype "protein_coding";	AT1G54220
1	20251569	20254937	20	1	20251522	20253378	2	28	1898	123.904	43.7467	0.993827	0.529534	0	1	araport11	gene	20252718	20254708	.	+	.	gene_id "AT1G54240"; gene_source "araport11"; gene_biotype "protein_coding";	AT1G54240
1	20251569	20254937	20	1	20251522	20253378	2	28	1898	123.904	43.7467	0.993827	0.529534	0	1	araport11	gene	20250518	20252365	.	+	.	gene_id "AT1G54230"; gene_source "araport11"; gene_biotype "protein_coding";	AT1G54230
1	2025336	2026336	18	1	2025337	2026372	13	88	6118	182.601	20.7827	0.992583	0.976438	0	1	araport11	gene	2025356	2025428	.	+	.	gene_id "AT1G06610"; gene_source "araport11"; gene_biotype "tRNA";	AT1G06610
1	2025336	2026336	18	1	2025337	2026372	13	88	6118	182.601	20.7827	0.992583	0.976438	0	1	araport11	gene	2025544	2027413	.	+	.	gene_id "AT1G06620"; gene_source "araport11"; gene_biotype "protein_coding";	AT1G06620
1	2027708	2028910	1	1	2027657	2028969	3	39	2219.73	68.5884	8.48284	0.961117	1	0	1	araport11	gene	2027606	2031388	.	+	.	gene_id "AT1G06630"; gene_source "araport11"; gene_biotype "protein_coding";	AT1G06630
1	20286784	20290161	41	1	20287098	20290182	40	68	4285.96	176.97	24.0274	0.730484	1	0.00680934	1	araport11	gene	20286856	20290401	.	+	.	gene_id "AT1G54350"; gene_name "ABCC2"; gene_source "araport11"; gene_biotype "protein_coding";	AT1G54350
1	20286784	20290161	41	1	20287098	20290182	40	68	4285.96	176.97	24.0274	0.730484	1	0.00680934	1	araport11	gene	20288533	20290355	.	-	.	gene_id "AT1G54355"; gene_source "araport11"; gene_biotype "atlncRNA";	AT1G54355
1	20286784	20290161	41	1	20287098	20290182	40	68	4285.96	176.97	24.0274	0.730484	1	0.00680934	1	araport11	gene	20283326	20286786	.	+	.	gene_id "AT1G54340"; gene_name "ICDH"; gene_source "araport11"; gene_biotype "protein_coding";	AT1G54340
1	20323870	20325620	37	1	20323819	20325676	30	43	2667.91	179.194	78.8705	0.992329	0.983269	0	1	araport11	gene	20322964	20328238	.	+	.	gene_id "AT1G54440"; gene_name "RRP6L1"; gene_source "araport11"; gene_biotype "protein_coding";	AT1G54440
1	2035401	2038401	31	1	2035263	2037277	0	16	725.98	98.2294	86.1516	0.978854	0.390037	0	1	araport11	gene	2034156	2035824	.	+	.	gene_id "AT1G06645"; gene_source "araport11"; gene_biotype "protein_coding";	AT1G06645
1	2035401	2038401	31	1	2035263	2037277	0	16	725.98	98.2294	86.1516	0.978854	0.390037	0	1	araport11	gene	2035718	2036257	.	-	.	gene_id "AT1G04487"; gene_source "araport11"; gene_biotype "atlncRNA";	AT1G04487
1	2035401	2038401	31	1	2035263	2037277	0	16	725.98	98.2294	86.1516	0.978854	0.390037	0	1	araport11	gene	2035718	2037366	.	+	.	gene_id "AT1G06650"; gene_source "araport11"; gene_biotype "protein_coding";	AT1G06650
1	2035401	2038401	31	1	2035263	2037277	0	16	725.98	98.2294	86.1516	0.978854	0.390037	0	1	araport11	gene	2037311	2040419	.	-	.	gene_id "AT1G06660"; gene_name "JASON"; gene_source "araport11"; gene_biotype "protein_coding";	AT1G06660
1	2042969	2044892	1	1	2042913	2044981	6	31	1759.91	64.8288	11.1813	0.993052	1	0	1	araport11	gene	2040410	2047655	.	+	.	gene_id "AT1G06670"; gene_name "NIH"; gene_source "araport11"; gene_biotype "protein_coding";	AT1G06670
1	20452832	20455699	5	1	20452809	20455738	6	32	2471.79	115.742	18.3565	0.993643	0.984921	0	1	araport11	gene	20452593	20454266	.	-	.	gene_id "AT1G54840"; gene_name "IDM2"; gene_source "araport11"; gene_biotype "protein_coding";	AT1G54840
1	20452832	20455699	5	1	20452809	20455738	6	32	2471.79	115.742	18.3565	0.993643	0.984921	0	1	araport11	gene	20454389	20456220	.	+	.	gene_id "AT1G54850"; gene_name "ACD22.3"; gene_source "araport11"; gene_biotype "protein_coding";	AT1G54850
1	20475166	20475544	34	1	20475167	20475544	41	199	12288.7	458.83	84.2521	0.993193	0.998549	0	1	araport11	gene	20470678	20475193	.	+	.	gene_id "AT1G54920"; gene_source "araport11"; gene_biotype "protein_coding";	AT1G54920
1	20497691	20498306	1	1	20497628	20498413	4	57	3777	61.2675	15.9596	1	1	0	1	araport11	gene	20497904	20498468	.	+	.	gene_id "AT1G54957"; gene_source "araport11"; gene_biotype "protein_coding";	AT1G54957
1	2058760	2062266	22	1	2058700	2061250	30	6	137.88	123.321	15.4389	1	0.897325	0	1	araport11	gene	2055745	2060429	.	-	.	gene_id "AT1G06710"; gene_source "araport11"; gene_biotype "protein_coding";	AT1G06710
1	2058760	2062266	22	1	2058700	2061250	30	6	137.88	123.321	15.4389	1	0.897325	0	1	araport11	gene	2060444	2067483	.	-	.	gene_id "AT1G06720"; gene_source "araport11"; gene_biotype "protein_coding";	AT1G06720
1	20635543	20635986	15	1	20635410	20635873	7	13	1018	135.747	84.977	0.993519	0.584633	0	1	araport11	gene	20633096	20636892	.	+	.	gene_id "AT1G55320"; gene_name "AAE18"; gene_source "araport11"; gene_biotype "protein_coding";	AT1G55320
1	20655482	20656430	25	1	20655482	20656428	11	44	3194.99	177.261	23.1664	0.993871	0.98421	0	1	araport11	gene	20653740	20665110	.	-	.	gene_id "AT1G55350"; gene_name "DEK1"; gene_source "araport11"; gene_biotype "protein_coding";	AT1G55350
1	20676364	20678186	15	1	20677648	20678940	0	5	254	60.5163	56.4783	0.302988	0.990577	0	1	araport11	gene	20673768	20676449	.	+	.	gene_id "AT1G55370"; gene_name "NDF5"; gene_source "araport11"; gene_biotype "protein_coding";	AT1G55370
1	20676364	20678186	15	1	20677648	20678940	0	5	254	60.5163	56.4783	0.302988	0.990577	0	1	araport11	gene	20676504	20678607	.	-	.	gene_id "AT1G55380"; gene_source "araport11"; gene_biotype "protein_coding";	AT1G55380
1	20703832	20706285	28	1	20703747	20705125	6	4	98	61.8933	9.0115	1	0.900846	0	1	araport11	gene	20704915	20707071	.	-	.	gene_id "AT1G55450"; gene_source "araport11"; gene_biotype "protein_coding";	AT1G55450
1	20713771	20714147	38	1	20713771	20714147	74	298	16912.9	446.564	85.5549	1	1	0	1	araport11	gene	20713499	20715611	.	+	.	gene_id "AT1G55480"; gene_source "araport11"; gene_biotype "protein_coding";	AT1G55480
1	20733402	20734361	7	1	20733366	20734379	6	52	2613.64	107.814	18.9682	0.993438	1	0	1	araport11	gene	20731589	20734066	.	-	.	gene_id "AT1G55535"; gene_source "araport11"; gene_biotype "protein_coding";	AT1G55535
1	20740220	20741082	1	1	20740104	20741158	4	28	1804	59.3624	9.04624	1	1	0	1	araport11	gene	20734446	20743188	.	-	.	gene_id "AT1G55540"; gene_name "NUP214"; gene_source "araport11"; gene_biotype "protein_coding";	AT1G55540
1	20783672	20787297	2	1	20783541	20787416	2	26	1097	54.3476	8.01555	0.950047	1	0	1	araport11	gene	20779493	20784017	.	-	.	gene_id "AT1G55610"; gene_name "BRL1"; gene_source "araport11"; gene_biotype "protein_coding";	AT1G55610
1	20783672	20787297	2	1	20783541	20787416	2	26	1097	54.3476	8.01555	0.950047	1	0	1	araport11	gene	20787074	20791208	.	-	.	gene_id "AT1G55620"; gene_name "CLC-F"; gene_source "araport11"; gene_biotype "protein_coding";	AT1G55620
1	20832900	20833642	3	1	20832834	20833718	4	48	2921.8	72.9253	11.4458	0.992477	0.983357	0	1	araport11	gene	20831031	20834628	.	-	.	gene_id "AT1G55730"; gene_name "CAX5"; gene_source "araport11"; gene_biotype "protein_coding";	AT1G55730
1	20843962	20847177	20	1	20843836	20847315	10	16	747.97	62.4047	18.7007	0.993789	1	0	1	araport11	gene	20846115	20847732	.	+	.	gene_id "AT1G55755"; gene_source "araport11"; gene_biotype "protein_coding";	AT1G55755
1	20843962	20847177	20	1	20843836	20847315	10	16	747.97	62.4047	18.7007	0.993789	1	0	1	araport11	gene	20846872	20849054	.	-	.	gene_id "AT1G55760"; gene_source "araport11"; gene_biotype "protein_coding";	AT1G55760
1	20843962	20847177	20	1	20843836	20847315	10	16	747.97	62.4047	18.7007	0.993789	1	0	1	araport11	gene	20840091	20845899	.	-	.	gene_id "AT1G55750"; gene_name "TFB1-1"; gene_source "araport11"; gene_biotype "protein_coding";	AT1G55750
1	20852531	20853228	6	1	20852482	20853231	8	37	2018	105.836	16.9542	0.994472	1	0	1	araport11	gene	20852491	20853395	.	-	.	gene_id "AT1G55775"; gene_source "araport11"; gene_biotype "protein_coding";	AT1G55775
1	20908079	20909681	2	1	20907975	20909788	3	34	1964	59.401	8.90928	0.991888	0.993282	0	1	araport11	gene	20907477	20910911	.	+	.	gene_id "AT1G55915"; gene_source "araport11"; gene_biotype "protein_coding";	AT1G55915
1	20925079	20925679	4	1	20924970	20925677	1	15	1044	79.3126	18.328	0.992795	0.654835	0	1	araport11	gene	20925041	20925619	.	-	.	gene_id "AT1G55947"; gene_source "araport11"; gene_biotype "protein_coding";	AT1G55947
1	20995816	20997993	25	1	20995753	20996377	13	54	2981.4	85.6298	12.474	0.782206	1	0	1	araport11	gene	20994746	21001013	.	-	.	gene_id "AT1G56130"; gene_source "araport11"; gene_biotype "protein_coding";	AT1G56130
1	20999574	21000973	9	1	20999547	21001019	10	6	130.91	94.5007	13.1989	1	1	0	1	araport11	gene	20994746	21001013	.	-	.	gene_id "AT1G56130"; gene_source "araport11"; gene_biotype "protein_coding";	AT1G56130
1	21012210	21013999	7	1	21012186	21014002	6	50	2512.99	108.18	14.3093	0.993743	1	0	1	araport11	gene	21008057	21014095	.	-	.	gene_id "AT1G56145"; gene_source "araport11"; gene_biotype "protein_coding";	AT1G56145
1	210474	212605	8	1	210342	212855	2	18	833.98	57.0147	24.1043	1	1	0	1	araport11	gene	208995	213082	.	+	.	gene_id "AT1G01580"; gene_name "FRO2"; gene_source "araport11"; gene_biotype "protein_coding";	AT1G01580
1	21085647	21086547	9	1	21085380	21085843	6	25	1317.94	50.7257	34.588	0.936869	0.401129	0	1	araport11	gene	21082490	21085651	.	+	.	gene_id "AT1G56310"; gene_source "araport11"; gene_biotype "protein_coding";	AT1G56310
1	21085647	21086547	9	1	21085380	21085843	6	25	1317.94	50.7257	34.588	0.936869	0.401129	0	1	araport11	gene	21086501	21088554	.	-	.	gene_id "AT1G56330"; gene_name "SAR1B"; gene_source "araport11"; gene_biotype "protein_coding";	AT1G56330
1	21085647	21086547	9	1	21085380	21085843	6	25	1317.94	50.7257	34.588	0.936869	0.401129	0	1	araport11	gene	21085548	21086499	.	-	.	gene_id "AT1G56320"; gene_source "araport11"; gene_biotype "protein_coding";	AT1G56320
1	21118219	21118680	2	1	21118166	21118784	16	0	0	77.2864	36.8504	0.994062	1	0.15534	1	araport11	gene	21117147	21119241	.	+	.	gene_id "AT1G56410"; gene_name "HSP70-18"; gene_source "araport11"; gene_biotype "protein_coding";	AT1G56410
1	21146040	21146398	16	1	21146041	21146396	22	49	3049.83	158.42	28.475	0.994179	0.966338	0	1	araport11	gene	21146236	21149805	.	+	.	gene_id "AT1G56460"; gene_source "araport11"; gene_biotype "protein_coding";	AT1G56460
1	21194598	21196094	2	1	21194500	21196185	3	11	476.84	45.6018	9.39271	0.995566	0.915774	0	1	araport11	gene	21192137	21195166	.	+	.	gene_id "AT1G56560"; gene_name "INVA"; gene_source "araport11"; gene_biotype "protein_coding";	AT1G56560
1	21194598	21196094	2	1	21194500	21196185	3	11	476.84	45.6018	9.39271	0.995566	0.915774	0	1	araport11	gene	21195644	21199130	.	+	.	gene_id "AT1G56570"; gene_name "PCMP-E64"; gene_source "araport11"; gene_biotype "protein_coding";	AT1G56570
1	21317510	21318272	13	1	21317329	21319624	3	13	908	42.5312	43.2124	0.364851	0.490885	0	1	araport11	gene	21316730	21318192	.	+	.	gene_id "AT1G57560"; gene_source "araport11"; gene_biotype "protein_coding";	AT1G57560
1	21372215	21372630	18	1	21372202	21372647	16	114	8469.61	124.371	30.6763	0.993334	0.956995	0	1	araport11	gene	21370587	21374226	.	+	.	gene_id "AT1G57700"; gene_source "araport11"; gene_biotype "protein_coding";	AT1G57700
1	2139113	2139539	29	1	2139113	2139539	27	149	9049.88	197.653	35.0312	1	0.947112	0	1	araport11	gene	2137871	2140975	.	+	.	gene_id "AT1G06970"; gene_name "CHX14"; gene_source "araport11"; gene_biotype "protein_coding";	AT1G06970
1	21457792	21461178	6	1	21456343	21457948	1	2	185	13.1769	12.4289	0.994444	0.349949	0	1	araport11	gene	21457667	21462243	.	-	.	gene_id "AT1G58025"; gene_source "araport11"; gene_biotype "protein_coding";	AT1G58025
1	21483760	21484609	1	1	21483610	21484693	6	4	251	69.7276	29.5455	1	0.96733	0	1	araport11	gene	21478590	21487839	.	-	.	gene_id "AT1G58050"; gene_source "araport11"; gene_biotype "protein_coding";	AT1G58050
1	21486027	21498695	27	1	21485979	21486803	10	36	2256.94	103.471	17.1985	0.992817	0.981457	0	1	araport11	gene	21488716	21489132	.	+	.	gene_id "AT1G58055"; gene_source "araport11"; gene_biotype "protein_coding";	AT1G58055
1	21486027	21498695	27	1	21485979	21486803	10	36	2256.94	103.471	17.1985	0.992817	0.981457	0	1	araport11	gene	21478590	21487839	.	-	.	gene_id "AT1G58050"; gene_source "araport11"; gene_biotype "protein_coding";	AT1G58050
1	21486027	21498695	27	1	21485979	21486803	10	36	2256.94	103.471	17.1985	0.992817	0.981457	0	1	araport11	gene	21489284	21501890	.	-	.	gene_id "AT1G58060"; gene_source "araport11"; gene_biotype "protein_coding";	AT1G58060
1	21500955	21501653	28	1	21500906	21501567	19	26	1837.82	245.399	75.6854	0.996887	0.704309	0	1	araport11	gene	21489284	21501890	.	-	.	gene_id "AT1G58060"; gene_source "araport11"; gene_biotype "protein_coding";	AT1G58060
1	21503696	21505510	19	1	21503689	21505536	32	41	2931	133.861	19.4861	1	1	0	1	araport11	gene	21502905	21504078	.	+	.	gene_id "AT1G58070"; gene_source "araport11"; gene_biotype "protein_coding";	AT1G58070
1	21503696	21505510	19	1	21503689	21505536	32	41	2931	133.861	19.4861	1	1	0	1	araport11	gene	21504314	21507679	.	-	.	gene_id "AT1G58080"; gene_name "HISN1A"; gene_source "araport11"; gene_biotype "protein_coding";	AT1G58080
1	2152097	2153391	171	1	2151878	2153370	126	0	0	583.661	545.191	0.994475	0.889791	0	1	araport11	gene	2150158	2152541	.	-	.	gene_id "AT1G07000"; gene_source "araport11"; gene_biotype "protein_coding";	AT1G07000
1	2152097	2153391	171	1	2151878	2153370	126	0	0	583.661	545.191	0.994475	0.889791	0	1	araport11	gene	2152798	2155269	.	+	.	gene_id "AT1G07010"; gene_name "SLP1"; gene_source "araport11"; gene_biotype "protein_coding";	AT1G07010
1	21543223	21545695	5	1	21543206	21545732	11	68	4502	94.9743	13.8992	0.812926	0.973433	0	1	araport11	gene	21540584	21548119	.	+	.	gene_id "AT1G58190"; gene_source "araport11"; gene_biotype "protein_coding";	AT1G58190
1	2161775	2162976	10	1	2161731	2163011	7	34	1862.98	90.218	11.5315	1	1	0	1	araport11	gene	2160919	2163387	.	-	.	gene_id "AT1G07040"; gene_source "araport11"; gene_biotype "protein_coding";	AT1G07040
1	21618860	21620156	15	1	21618598	21619145	0	8	370	63.2633	35.9994	0.992271	0.34551	0	1	araport11	gene	21619121	21619648	.	+	.	gene_id "AT1G08227"; gene_source "araport11"; gene_biotype "lncRNA";	AT1G08227
1	21618860	21620156	15	1	21618598	21619145	0	8	370	63.2633	35.9994	0.992271	0.34551	0	1	araport11	gene	21619121	21619579	.	-	.	gene_id "AT1G08223"; gene_source "araport11"; gene_biotype "lncRNA";	AT1G08223
1	21645615	21646918	32	1	21645615	21646918	72	126	8605.84	221.893	24.5947	1	1	0	1	araport11	gene	21645642	21646022	.	+	.	gene_id "AT1G08237"; gene_source "araport11"; gene_biotype "lncRNA";	AT1G08237
1	21663210	21663556	1	1	21663136	21663640	5	27	1577.97	64.4603	15.4145	1	1	0	1	araport11	gene	21662891	21667629	.	-	.	gene_id "AT1G58350"; gene_source "araport11"; gene_biotype "protein_coding";	AT1G58350
1	21692703	21693515	2	1	21692612	21693553	2	60	3569.98	66.644	9.77949	0.992583	0.917006	0	1	araport11	gene	21690642	21694447	.	-	.	gene_id "AT1G58390"; gene_source "araport11"; gene_biotype "protein_coding";	AT1G58390
1	21711445	21715401	29	1	21711376	21713155	5	30	1926	87.5216	13.4071	0.976072	0.256995	0	1	araport11	gene	21711494	21713103	.	-	.	gene_id "AT1G58430"; gene_source "araport11"; gene_biotype "protein_coding";	AT1G58430
1	21711445	21715401	29	1	21711376	21713155	5	30	1926	87.5216	13.4071	0.976072	0.256995	0	1	araport11	gene	21713842	21717380	.	-	.	gene_id "AT1G58440"; gene_name "SQE1"; gene_source "araport11"; gene_biotype "protein_coding";	AT1G58440
1	21761797	21763305	20	1	21761556	21762190	2	6	290.9	34.5	20.3344	0.996421	0.333684	0	1	araport11	gene	21746354	21766048	.	+	.	gene_id "AT1G58602"; gene_source "araport11"; gene_biotype "protein_coding";	AT1G58602
1	2184362	2185283	11	1	2184363	2185300	8	60	4030.99	147.282	26.2034	0.992836	1	0	1	araport11	gene	2184318	2187941	.	+	.	gene_id "AT1G07119"; gene_source "araport11"; gene_biotype "atlncRNA";	AT1G07119
1	2184362	2185283	11	1	2184363	2185300	8	60	4030.99	147.282	26.2034	0.992836	1	0	1	araport11	gene	2184759	2186627	.	-	.	gene_id "AT1G07120"; gene_source "araport11"; gene_biotype "protein_coding";	AT1G07120
1	21868068	21870670	3	1	21867939	21870764	6	18	1310	54.16	7.74157	1	1	0	1	araport11	gene	21868190	21868708	.	+	.	gene_id "AT1G59530"; gene_source "araport11"; gene_biotype "protein_coding";	AT1G59530
1	21882958	21884316	2	1	21882886	21884348	8	23	1215	68.9706	13.1972	1	0.622676	0	1	araport11	gene	21881534	21883806	.	+	.	gene_id "AT1G59560"; gene_name "SPL1"; gene_source "araport11"; gene_biotype "protein_coding";	AT1G59560
1	21882958	21884316	2	1	21882886	21884348	8	23	1215	68.9706	13.1972	1	0.622676	0	1	araport11	gene	21883843	21883924	.	-	.	gene_id "AT1G59570"; gene_source "araport11"; gene_biotype "tRNA";	AT1G59570
1	21882958	21884316	2	1	21882886	21884348	8	23	1215	68.9706	13.1972	1	0.622676	0	1	araport11	gene	21884018	21886051	.	+	.	gene_id "AT1G59580"; gene_name "MPK2"; gene_source "araport11"; gene_biotype "protein_coding";	AT1G59580
1	21903452	21903801	25	1	21903453	21903800	74	160	10641	449.095	82.8581	0.985509	0.969688	0	1	araport11	gene	21902264	21905717	.	+	.	gene_id "AT1G59620"; gene_source "araport11"; gene_biotype "protein_coding";	AT1G59620
1	22045692	22056097	48	1	22045403	22051982	0	16	839	35.651	10.6216	0.93667	0.984205	0	1	araport11	gene	22043643	22051114	.	+	.	gene_id "AT1G59890"; gene_name "SNL5"; gene_source "araport11"; gene_biotype "protein_coding";	AT1G59890
1	22045692	22056097	48	1	22045403	22051982	0	16	839	35.651	10.6216	0.93667	0.984205	0	1	araport11	gene	22053863	22057268	.	-	.	gene_id "AT1G59910"; gene_name "FH7"; gene_source "araport11"; gene_biotype "protein_coding";	AT1G59910
1	22045692	22056097	48	1	22045403	22051982	0	16	839	35.651	10.6216	0.93667	0.984205	0	1	araport11	gene	22051133	22053885	.	+	.	gene_id "AT1G59900"; gene_name "E1 ALPHA"; gene_source "araport11"; gene_biotype "protein_coding";	AT1G59900
1	22081826	22083358	4	1	22081798	22083357	12	35	2339	124.312	27.5944	0.786385	0.992718	0	1	araport11	gene	22080689	22086845	.	+	.	gene_id "AT1G59980"; gene_name "ATJ39"; gene_source "araport11"; gene_biotype "protein_coding";	AT1G59980
1	22118665	22121884	3	1	22118666	22122002	8	25	1731	77.4877	14.153	0.675458	0.981585	0	1	araport11	gene	22118974	22119929	.	-	.	gene_id "AT1G60040"; gene_name "AGL49"; gene_source "araport11"; gene_biotype "protein_coding";	AT1G60040
1	22118665	22121884	3	1	22118666	22122002	8	25	1731	77.4877	14.153	0.675458	0.981585	0	1	araport11	gene	22121375	22123881	.	-	.	gene_id "AT1G60050"; gene_source "araport11"; gene_biotype "protein_coding";	AT1G60050
1	22140164	22140816	1	1	22140028	22140811	36	0	0	61.7407	19.7146	0.993979	0.704582	0	1	araport11	gene	22139170	22141815	.	+	.	gene_id "AT1G60060"; gene_source "araport11"; gene_biotype "protein_coding";	AT1G60060
1	22152665	22152970	1	1	22152621	22153033	21	73	3746.75	77.25	16.4474	0.985722	1	0	1	araport11	gene	22152230	22154643	.	-	.	gene_id "AT1G60080"; gene_source "araport11"; gene_biotype "protein_coding";	AT1G60080
1	221776	222373	18	1	221773	222372	12	81	5667.9	139.531	28.9267	0.994565	0.973843	0	1	araport11	gene	221642	224351	.	-	.	gene_id "AT1G01610"; gene_name "GPAT4"; gene_source "araport11"; gene_biotype "protein_coding";	AT1G01610
1	22178688	22180705	18	1	22178676	22180740	18	3	62	106.562	15.4484	1	0.949153	0	1	araport11	gene	22176934	22181740	.	-	.	gene_id "AT1G60140"; gene_name "TPS10"; gene_source "araport11"; gene_biotype "protein_coding";	AT1G60140
1	22284621	22285972	9	1	22284621	22285990	10	58	3879.76	108.902	18.2116	1	1	0	1	araport11	gene	22285572	22290389	.	-	.	gene_id "AT1G60490"; gene_source "araport11"; gene_biotype "protein_coding";	AT1G60490
1	22304917	22306690	4	1	22304817	22306763	7	26	1982	61.7862	19.6876	0.968651	0.972026	0	1	araport11	gene	22302306	22305242	.	+	.	gene_id "AT1G60545"; gene_source "araport11"; gene_biotype "atlncRNA";	AT1G60545
1	22304917	22306690	4	1	22304817	22306763	7	26	1982	61.7862	19.6876	0.968651	0.972026	0	1	araport11	gene	22305780	22308289	.	-	.	gene_id "AT1G60550"; gene_name "MENB"; gene_source "araport11"; gene_biotype "protein_coding";	AT1G60550
1	22312878	22313559	24	1	22312879	22313565	8	86	4285.87	146.137	27.1453	0.972823	1	0	1	araport11	gene	22311836	22312981	.	+	.	gene_id "AT1G60570"; gene_source "araport11"; gene_biotype "protein_coding";	AT1G60570
1	22312878	22313559	24	1	22312879	22313565	8	86	4285.87	146.137	27.1453	0.972823	1	0	1	araport11	gene	22313324	22313411	.	-	.	gene_id "AT1G08327"; gene_source "araport11"; gene_biotype "snoRNA";	AT1G08327
1	22312878	22313559	24	1	22312879	22313565	8	86	4285.87	146.137	27.1453	0.972823	1	0	1	araport11	gene	22313414	22313484	.	-	.	gene_id "AT1G60580"; gene_source "araport11"; gene_biotype "tRNA";	AT1G60580
1	22349019	22350314	3	1	22349000	22350406	4	37	2422.96	87.9381	18.9689	0.992771	0.988592	0	1	araport11	gene	22349759	22351780	.	-	.	gene_id "AT1G60690"; gene_source "araport11"; gene_biotype "protein_coding";	AT1G60690
1	22349019	22350314	3	1	22349000	22350406	4	37	2422.96	87.9381	18.9689	0.992771	0.988592	0	1	araport11	gene	22347622	22349317	.	-	.	gene_id "AT1G60680"; gene_name "AGD2"; gene_source "araport11"; gene_biotype "protein_coding";	AT1G60680
1	22354145	22355442	26	1	22354139	22355442	22	109	6271.82	218.749	30.7193	0.992708	1	0	1	araport11	gene	22351804	22354517	.	-	.	gene_id "AT1G60700"; gene_source "araport11"; gene_biotype "protein_coding";	AT1G60700
1	22354145	22355442	26	1	22354139	22355442	22	109	6271.82	218.749	30.7193	0.992708	1	0	1	araport11	gene	22354698	22356875	.	-	.	gene_id "AT1G60710"; gene_source "araport11"; gene_biotype "protein_coding";	AT1G60710
1	2239979	2242415	14	1	2239980	2242441	14	51	2953.86	155.242	23.7268	0.993515	1	0	1	araport11	gene	2238017	2241471	.	+	.	gene_id "AT1G07280"; gene_source "araport11"; gene_biotype "protein_coding";	AT1G07280
1	2239979	2242415	14	1	2239980	2242441	14	51	2953.86	155.242	23.7268	0.993515	1	0	1	araport11	gene	2241511	2241744	.	-	.	gene_id "AT1G04573"; gene_source "araport11"; gene_biotype "lncRNA";	AT1G04573
1	2239979	2242415	14	1	2239980	2242441	14	51	2953.86	155.242	23.7268	0.993515	1	0	1	araport11	gene	2242012	2244992	.	-	.	gene_id "AT1G07290"; gene_source "araport11"; gene_biotype "protein_coding";	AT1G07290
1	22403987	22405525	33	1	22403826	22404362	9	21	1238.94	51.7537	13.0256	0.9944	0.969951	0	1	araport11	gene	22400857	22407824	.	-	.	gene_id "AT1G60860"; gene_name "AGD2"; gene_source "araport11"; gene_biotype "protein_coding";	AT1G60860
1	22409391	22412729	26	1	22409285	22410769	8	46	3093.99	62.8194	8.66973	1	0.535699	0	1	araport11	gene	22409298	22410854	.	+	.	gene_id "AT1G60870"; gene_source "araport11"; gene_biotype "protein_coding";	AT1G60870
1	22409391	22412729	26	1	22409285	22410769	8	46	3093.99	62.8194	8.66973	1	0.535699	0	1	araport11	gene	22411575	22412180	.	+	.	gene_id "AT1G60880"; gene_source "araport11"; gene_biotype "protein_coding";	AT1G60880
1	22409391	22412729	26	1	22409285	22410769	8	46	3093.99	62.8194	8.66973	1	0.535699	0	1	araport11	gene	22412188	22417312	.	-	.	gene_id "AT1G60890"; gene_name "PIP5K8"; gene_source "araport11"; gene_biotype "protein_coding";	AT1G60890
1	22415352	22415755	37	1	22415352	22415755	30	120	6549.93	274.079	47.4033	1	1	0	1	araport11	gene	22412188	22417312	.	-	.	gene_id "AT1G60890"; gene_name "PIP5K8"; gene_source "araport11"; gene_biotype "protein_coding";	AT1G60890
1	22446069	22446491	9	1	22446291	22446615	6	28	1754	117.951	54.7307	0.403113	0.980912	0	1	araport11	gene	22445299	22447299	.	-	.	gene_id "AT1G60960"; gene_name "IRT3"; gene_source "araport11"; gene_biotype "protein_coding";	AT1G60960
1	22447611	22448306	13	1	22447329	22447967	0	5	296	40.0752	28.1687	0.994032	0.169074	0	1	araport11	gene	22447811	22449536	.	-	.	gene_id "AT1G60970"; gene_source "araport11"; gene_biotype "protein_coding";	AT1G60970
1	22468067	22468963	1	1	22468011	22469118	2	21	1213	48.7633	12.2382	0.959358	0.98158	0	1	araport11	gene	22465571	22470839	.	-	.	gene_id "AT1G60995"; gene_source "araport11"; gene_biotype "protein_coding";	AT1G60995
1	22493970	22494471	20	1	22493968	22494472	38	56	3717.74	135.415	23.117	0.847395	0.899367	0	1	araport11	gene	22492878	22497267	.	-	.	gene_id "AT1G61080"; gene_source "araport11"; gene_biotype "protein_coding";	AT1G61080
1	22524893	22527225	28	1	22524758	22525429	15	12	724.7	51.5812	12.7235	0.994068	0.483194	0	1	araport11	gene	22523635	22528836	.	+	.	gene_id "AT1G61120"; gene_name "GES"; gene_source "araport11"; gene_biotype "protein_coding";	AT1G61120
1	22566796	22569627	25	1	22566735	22569253	3	30	2042	109.112	52.8736	0.973523	0.372812	0	1	araport11	gene	22564359	22572029	.	+	.	gene_id "AT1G61210"; gene_source "araport11"; gene_biotype "protein_coding";	AT1G61210
1	2259699	2261452	8	1	2259627	2260665	3	18	949	55.4827	7.35719	0.765219	0.965938	0	1	araport11	gene	2257384	2260187	.	-	.	gene_id "AT1G07350"; gene_name "SR45A"; gene_source "araport11"; gene_biotype "protein_coding";	AT1G07350
1	2259699	2261452	8	1	2259627	2260665	3	18	949	55.4827	7.35719	0.765219	0.965938	0	1	araport11	gene	2260317	2262923	.	-	.	gene_id "AT1G07360"; gene_source "araport11"; gene_biotype "protein_coding";	AT1G07360
1	22633729	22636165	4	1	22629704	22633919	2	18	857.79	30.6396	16.0313	0.991198	0.380463	0	1	araport11	gene	22633774	22636101	.	+	.	gene_id "AT1G61350"; gene_source "araport11"; gene_biotype "protein_coding";	AT1G61350
1	22637936	22638193	2	1	22637783	22638412	101	7	331	292.149	350.347	1	1	0	1	araport11	gene	22637688	22641999	.	-	.	gene_id "AT1G61360"; gene_source "araport11"; gene_biotype "protein_coding";	AT1G61360
1	2265643	2266242	4	1	2265614	2266285	14	46	2835	111.24	19.5483	0.99965	1	0	1	araport11	gene	2264634	2269121	.	-	.	gene_id "AT1G07380"; gene_source "araport11"; gene_biotype "protein_coding";	AT1G07380
1	22690594	22692903	74	1	22690594	22692903	112	167	9246.94	535.471	84.527	0.999967	0.999374	0	1	araport11	gene	22689623	22693799	.	-	.	gene_id "AT1G61500"; gene_source "araport11"; gene_biotype "protein_coding";	AT1G61500
1	22746514	22748978	51	1	22746503	22748916	11	0	0	160.477	124.791	0.992787	0.631368	0	1	araport11	gene	22746340	22749264	.	-	.	gene_id "AT1G61640"; gene_source "araport11"; gene_biotype "protein_coding";	AT1G61640
1	22782446	22783078	40	1	22782447	22783078	40	191	11956	297.799	64.776	0.993495	1	0	1	araport11	gene	22782427	22786942	.	-	.	gene_id "AT1G61690"; gene_source "araport11"; gene_biotype "protein_coding";	AT1G61690
1	2279465	2280177	4	1	2279208	2280011	0	3	337	63.4981	39.3446	0.994966	0.371534	0	1	araport11	gene	2277555	2280502	.	+	.	gene_id "AT1G07420"; gene_name "SMO2-2"; gene_source "araport11"; gene_biotype "protein_coding";	AT1G07420
1	22799010	22801216	9	1	22799011	22801231	9	63	3912.78	129.654	18.4688	0.993012	0.985561	0	1	araport11	gene	22798035	22801416	.	-	.	gene_id "AT1G61740"; gene_source "araport11"; gene_biotype "protein_coding";	AT1G61740
1	22811681	22812498	20	1	22811676	22812500	32	52	3371.9	153.568	20.8903	0.942	0.966102	0	1	araport11	gene	22810111	22812677	.	+	.	gene_id "AT1G61770"; gene_name "C50"; gene_source "araport11"; gene_biotype "protein_coding";	AT1G61770
1	22820921	22821375	1	1	22820810	22821487	4	60	3561	47.8375	10.3204	1	1	0	1	araport11	gene	22819601	22821053	.	+	.	gene_id "AT1G61795"; gene_name "RIC9"; gene_source "araport11"; gene_biotype "protein_coding";	AT1G61795
1	22857295	22857706	38	1	22857295	22857706	70	244	15873.9	324.538	57.6422	0.871036	0.943313	0	1	araport11	gene	22855751	22862398	.	+	.	gene_id "AT1G61850"; gene_source "araport11"; gene_biotype "protein_coding";	AT1G61850
1	22882161	22884421	7	1	22879373	22883394	4	4	222	28.0647	5.91137	0.993467	0.696944	0	1	araport11	gene	22882176	22885125	.	-	.	gene_id "AT1G61900"; gene_source "araport11"; gene_biotype "protein_coding";	AT1G61900
1	22905783	22906186	61	1	22905728	22906045	5	33	2181	398.584	157.992	0.997083	0.510161	0	1	araport11	gene	22904449	22907730	.	+	.	gene_id "AT1G61970"; gene_source "araport11"; gene_biotype "protein_coding";	AT1G61970
1	22908782	22916273	34	1	22908298	22919864	2	14	865	64.5364	58.7765	0.992184	0.658601	0	1	araport11	gene	22908018	22910878	.	+	.	gene_id "AT1G61980"; gene_source "araport11"; gene_biotype "protein_coding";	AT1G61980
1	22908782	22916273	34	1	22908298	22919864	2	14	865	64.5364	58.7765	0.992184	0.658601	0	1	araport11	gene	22911159	22913122	.	+	.	gene_id "AT1G61990"; gene_source "araport11"; gene_biotype "protein_coding";	AT1G61990
1	22908782	22916273	34	1	22908298	22919864	2	14	865	64.5364	58.7765	0.992184	0.658601	0	1	araport11	gene	22913359	22914146	.	+	.	gene_id "AT1G62000"; gene_source "araport11"; gene_biotype "protein_coding";	AT1G62000
1	22908782	22916273	34	1	22908298	22919864	2	14	865	64.5364	58.7765	0.992184	0.658601	0	1	araport11	gene	22914366	22915032	.	+	.	gene_id "AT1G08447"; gene_source "araport11"; gene_biotype "lncRNA";	AT1G08447
1	22908782	22916273	34	1	22908298	22919864	2	14	865	64.5364	58.7765	0.992184	0.658601	0	1	araport11	gene	22915699	22917363	.	+	.	gene_id "AT1G62010"; gene_source "araport11"; gene_biotype "protein_coding";	AT1G62010
1	2291179	2292833	3	1	2291102	2292912	7	42	2292	77.3657	19.4319	0.992763	1	0	1	araport11	gene	2291369	2294558	.	+	.	gene_id "AT1G07470"; gene_source "araport11"; gene_biotype "protein_coding";	AT1G07470
1	22921179	22921821	6	1	22921131	22921783	1	5	344	80.0613	19.623	0.948449	0.513463	0	1	araport11	gene	22919487	22924024	.	+	.	gene_id "AT1G62020"; gene_source "araport11"; gene_biotype "protein_coding";	AT1G62020
1	22982642	22986188	21	1	22982561	22983759	1	29	1932	53.1369	12.9553	0.992039	0.308497	0	1	araport11	gene	22980934	22984422	.	-	.	gene_id "AT1G62200"; gene_name "NPF8.5"; gene_source "araport11"; gene_biotype "protein_coding";	AT1G62200
1	22982642	22986188	21	1	22982561	22983759	1	29	1932	53.1369	12.9553	0.992039	0.308497	0	1	araport11	gene	22986002	22986861	.	+	.	gene_id "AT1G62210"; gene_source "araport11"; gene_biotype "protein_coding";	AT1G62210
1	23036375	23036807	18	1	23036375	23036831	7	51	3116.99	134.579	30.8097	1	1	0	1	araport11	gene	23033403	23039787	.	-	.	gene_id "AT1G62310"; gene_source "araport11"; gene_biotype "protein_coding";	AT1G62310
1	23061378	23061816	28	1	23061379	23061813	18	78	4210.98	216.44	38.38	0.993187	0.950061	0	1	araport11	gene	23058582	23062063	.	-	.	gene_id "AT1G62360"; gene_name "STM"; gene_source "araport11"; gene_biotype "protein_coding";	AT1G62360
1	23083074	23085228	13	1	23082995	23084943	5	22	1284.96	114.121	43.5785	1	0.590883	0	1	araport11	gene	23082036	23084253	.	+	.	gene_id "AT1G62380"; gene_name "ACO2"; gene_source "araport11"; gene_biotype "protein_coding";	AT1G62380
1	23083074	23085228	13	1	23082995	23084943	5	22	1284.96	114.121	43.5785	1	0.590883	0	1	araport11	gene	23084293	23087141	.	-	.	gene_id "AT1G62390"; gene_source "araport11"; gene_biotype "protein_coding";	AT1G62390
1	2310450	2310840	18	1	2310449	2310840	29	71	4231.86	163.777	31.0599	0.965611	1	0	1	araport11	gene	2304435	2312399	.	+	.	gene_id "AT1G07510"; gene_name "FTSH10"; gene_source "araport11"; gene_biotype "protein_coding";	AT1G07510
1	2310450	2310840	18	1	2310449	2310840	29	71	4231.86	163.777	31.0599	0.965611	1	0	1	araport11	gene	2309534	2312385	.	-	.	gene_id "AT1G07520"; gene_name "SCL31"; gene_source "araport11"; gene_biotype "protein_coding";	AT1G07520
1	23128758	23129302	49	1	23128758	23129302	34	135	7810.13	338.838	50.6334	1	0.998221	0	1	araport11	gene	23128651	23129759	.	+	.	gene_id "AT1G62480"; gene_source "araport11"; gene_biotype "protein_coding";	AT1G62480
1	23172491	23173853	2	1	23172409	23173811	6	0	0	91.1648	15.2637	0.999677	0.716567	0	1	araport11	gene	23173286	23176931	.	+	.	gene_id "AT1G62580"; gene_source "araport11"; gene_biotype "protein_coding";	AT1G62580
1	23172491	23173853	2	1	23172409	23173811	6	0	0	91.1648	15.2637	0.999677	0.716567	0	1	araport11	gene	23173397	23173691	.	-	.	gene_id "AT1G08533"; gene_source "araport11"; gene_biotype "atlncRNA";	AT1G08533
1	23205376	23207122	3	1	23205321	23207160	4	43	2449.74	87.7923	15.8359	0.993331	0.918972	0	1	araport11	gene	23204256	23206822	.	-	.	gene_id "AT1G62670"; gene_source "araport11"; gene_biotype "protein_coding";	AT1G62670
1	23205376	23207122	3	1	23205321	23207160	4	43	2449.74	87.7923	15.8359	0.993331	0.918972	0	1	araport11	gene	23207017	23209987	.	-	.	gene_id "AT1G62680"; gene_source "araport11"; gene_biotype "protein_coding";	AT1G62680
1	23229337	23230969	2	1	23229245	23231070	0	28	1998	49.8729	7.86267	0.938808	0.987524	0	1	araport11	gene	23229059	23230818	.	-	.	gene_id "AT1G62730"; gene_source "araport11"; gene_biotype "protein_coding";	AT1G62730
1	23229337	23230969	2	1	23229245	23231070	0	28	1998	49.8729	7.86267	0.938808	0.987524	0	1	araport11	gene	23230922	23233543	.	+	.	gene_id "AT1G62740"; gene_name "HOP2"; gene_source "araport11"; gene_biotype "protein_coding";	AT1G62740
1	2329167	2331185	13	1	2329045	2330185	8	18	1378	81.8482	35.9748	0.993799	0.471897	0	1	araport11	gene	2327315	2331148	.	+	.	gene_id "AT1G07560"; gene_source "araport11"; gene_biotype "protein_coding";	AT1G07560
1	2329167	2331185	13	1	2329045	2330185	8	18	1378	81.8482	35.9748	0.993799	0.471897	0	1	araport11	gene	2331136	2333767	.	-	.	gene_id "AT1G07570"; gene_name "APK1A"; gene_source "araport11"; gene_biotype "protein_coding";	AT1G07570
1	23292621	23293762	53	1	23292622	23293762	30	98	5770.65	269.851	34.4442	0.994167	1	0	1	araport11	gene	23291900	23295266	.	+	.	gene_id "AT1G62880"; gene_source "araport11"; gene_biotype "protein_coding";	AT1G62880
1	23317816	23318873	4	1	23317741	23318872	3	35	2447	85.0796	15.3224	0.992723	0.770084	0	1	araport11	gene	23314871	23318234	.	+	.	gene_id "AT1G62950"; gene_source "araport11"; gene_biotype "protein_coding";	AT1G62950
1	23317816	23318873	4	1	23317741	23318872	3	35	2447	85.0796	15.3224	0.992723	0.770084	0	1	araport11	gene	23318187	23320427	.	-	.	gene_id "AT1G62960"; gene_name "ACS10"; gene_source "araport11"; gene_biotype "protein_coding";	AT1G62960
1	23419183	23420900	1	1	23418987	23420959	2	16	984.88	52.0406	22.4861	1	1	0	1	araport11	gene	23419294	23421714	.	+	.	gene_id "AT1G63150"; gene_source "araport11"; gene_biotype "protein_coding";	AT1G63150
1	23426494	23427641	1	1	23426407	23427716	3	29	1720	49.5264	11.8678	0.999796	0.976522	0	1	araport11	gene	23425352	23427408	.	+	.	gene_id "AT1G63170"; gene_source "araport11"; gene_biotype "protein_coding";	AT1G63170
1	23426494	23427641	1	1	23426407	23427716	3	29	1720	49.5264	11.8678	0.999796	0.976522	0	1	araport11	gene	23427405	23429652	.	-	.	gene_id "AT1G63180"; gene_name "UGE3"; gene_source "araport11"; gene_biotype "protein_coding";	AT1G63180
1	23470547	23472564	5	1	23470300	23472176	0	5	411.82	53.4435	22.7615	0.985947	0.454225	0	1	araport11	gene	23469554	23471510	.	-	.	gene_id "AT1G63270"; gene_name "ABCI1"; gene_source "araport11"; gene_biotype "protein_coding";	AT1G63270
1	23470547	23472564	5	1	23470300	23472176	0	5	411.82	53.4435	22.7615	0.985947	0.454225	0	1	araport11	gene	23471343	23471705	.	+	.	gene_id "AT1G63280"; gene_source "araport11"; gene_biotype "protein_coding";	AT1G63280
1	23470547	23472564	5	1	23470300	23472176	0	5	411.82	53.4435	22.7615	0.985947	0.454225	0	1	araport11	gene	23471844	23473922	.	-	.	gene_id "AT1G63290"; gene_source "araport11"; gene_biotype "protein_coding";	AT1G63290
1	23529566	23530084	18	1	23529550	23530108	10	39	1994.86	95.328	16.9099	0.846356	1	0	1	araport11	gene	23527570	23531226	.	+	.	gene_id "AT1G63440"; gene_name "HMA5"; gene_source "araport11"; gene_biotype "protein_coding";	AT1G63440
1	23533539	23535285	16	1	23533319	23534508	4	14	434.8	71.2153	47.1712	1	0.481058	0	1	araport11	gene	23531240	23534569	.	+	.	gene_id "AT1G63450"; gene_name "GT16"; gene_source "araport11"; gene_biotype "protein_coding";	AT1G63450
1	23533539	23535285	16	1	23533319	23534508	4	14	434.8	71.2153	47.1712	1	0.481058	0	1	araport11	gene	23534946	23536467	.	+	.	gene_id "AT1G63460"; gene_name "GPX8"; gene_source "araport11"; gene_biotype "protein_coding";	AT1G63460
1	23544668	23545737	26	1	23544668	23545737	17	12	253.97	156.044	21.7109	1	1	0	1	araport11	gene	23544554	23553232	.	-	.	gene_id "AT1G63490"; gene_source "araport11"; gene_biotype "protein_coding";	AT1G63490
1	235692	236778	2	1	235588	236855	3	25	1229.96	59.7451	8.26374	1	1	0	1	araport11	gene	232840	237905	.	-	.	gene_id "AT1G01650"; gene_name "SPPL4"; gene_source "araport11"; gene_biotype "protein_coding";	AT1G01650
1	23569331	23571936	2	1	23569291	23572006	4	54	3441.6	74.0037	15.0293	0.993798	1	0	1	araport11	gene	23566958	23569495	.	+	.	gene_id "AT1G63540"; gene_source "araport11"; gene_biotype "protein_coding";	AT1G63540
1	23569331	23571936	2	1	23569291	23572006	4	54	3441.6	74.0037	15.0293	0.993798	1	0	1	araport11	gene	23569538	23571107	.	+	.	gene_id "AT1G63550"; gene_name "CRRSP9"; gene_source "araport11"; gene_biotype "protein_coding";	AT1G63550
1	23583275	23583589	350	1	23583276	23583589	873	5432	334493	11384.3	2003.89	0.999551	0.999774	0	1	araport11	gene	23583196	23585784	.	-	.	gene_id "AT1G63610"; gene_source "araport11"; gene_biotype "protein_coding";	AT1G63610
1	23587072	23589792	32	1	23586952	23587561	2	21	1267	40.2397	8.15923	0.991935	0.994421	0	1	araport11	gene	23586927	23588064	.	-	.	gene_id "AT1G63615"; gene_source "araport11"; gene_biotype "protein_coding";	AT1G63615
1	23587072	23589792	32	1	23586952	23587561	2	21	1267	40.2397	8.15923	0.991935	0.994421	0	1	araport11	gene	23587005	23588421	.	+	.	gene_id "AT1G63630"; gene_source "araport11"; gene_biotype "protein_coding";	AT1G63630
1	23587072	23589792	32	1	23586952	23587561	2	21	1267	40.2397	8.15923	0.991935	0.994421	0	1	araport11	gene	23588936	23595925	.	-	.	gene_id "AT1G63640"; gene_source "araport11"; gene_biotype "protein_coding";	AT1G63640
1	23647611	23648153	11	1	23647465	23647930	0	6	373	45.6172	15.4612	0.857143	0.349965	0	1	araport11	gene	23645206	23649289	.	+	.	gene_id "AT1G63740"; gene_source "araport11"; gene_biotype "protein_coding";	AT1G63740
1	2365522	2367276	27	1	2365522	2367276	16	108	6440.6	216.314	22.7699	1	1	0	1	araport11	gene	2359111	2366736	.	-	.	gene_id "AT1G07650"; gene_source "araport11"; gene_biotype "protein_coding";	AT1G07650
1	23680580	23683769	5	1	23680550	23683800	4	29	2363	101.951	14.2618	0.994675	0.992375	0	1	araport11	gene	23682278	23684373	.	-	.	gene_id "AT1G63820"; gene_source "araport11"; gene_biotype "protein_coding";	AT1G63820
1	23777892	23779274	1	1	23777784	23779350	6	21	1261	69.2778	14.7925	0.994259	0.99981	0	1	araport11	gene	23778255	23779529	.	+	.	gene_id "AT1G64065"; gene_source "araport11"; gene_biotype "protein_coding";	AT1G64065
1	23785627	23786010	20	1	23785624	23786005	17	73	4950.71	230.318	47.1891	0.993501	0.962961	0	1	araport11	gene	23784977	23786800	.	-	.	gene_id "AT1G64080"; gene_name "MAKR2"; gene_source "araport11"; gene_biotype "protein_coding";	AT1G64080
1	23793560	23794797	6	1	23793474	23794797	0	16	701.77	60.1202	10.0544	0.973863	0.519299	0	1	araport11	gene	23791585	23795563	.	+	.	gene_id "AT1G64100"; gene_source "araport11"; gene_biotype "protein_coding";	AT1G64100
1	23808902	23812044	16	1	23808262	23809520	1	7	396	42.0199	25.3989	0.880293	0.393717	0	1	araport11	gene	23808835	23812725	.	-	.	gene_id "AT1G64150"; gene_source "araport11"; gene_biotype "protein_coding";	AT1G64150
1	23890953	23891963	110	1	23890953	23891963	81	418	24402.1	1014.65	142.421	1	1	0	1	araport11	gene	23890570	23892193	.	-	.	gene_id "AT1G64380"; gene_name "ERF061"; gene_source "araport11"; gene_biotype "protein_coding";	AT1G64380
1	23914955	23915703	16	1	23914955	23915703	18	5	113.94	137.797	16.0485	1	1	0	1	araport11	gene	23911024	23915236	.	+	.	gene_id "AT1G64390"; gene_source "araport11"; gene_biotype "protein_coding";	AT1G64390
1	23914955	23915703	16	1	23914955	23915703	18	5	113.94	137.797	16.0485	1	1	0	1	araport11	gene	23915570	23919835	.	-	.	gene_id "AT1G64400"; gene_name "LACS3"; gene_source "araport11"; gene_biotype "protein_coding";	AT1G64400
1	2395675	2397188	21	1	2395675	2397188	15	77	4904.9	188.159	31.4546	1	0.992034	0	1	araport11	gene	2394801	2397272	.	-	.	gene_id "AT1G07725"; gene_source "araport11"; gene_biotype "protein_coding";	AT1G07725
1	2395675	2397188	21	1	2395675	2397188	15	77	4904.9	188.159	31.4546	1	0.992034	0	1	araport11	gene	2394985	2397399	.	+	.	gene_id "AT1G07728"; gene_source "araport11"; gene_biotype "atlncRNA";	AT1G07728
1	23970015	23970868	22	1	23970012	23970868	14	60	3530.99	167.621	26.9493	0.993362	0.983046	0	1	araport11	gene	23968750	23973614	.	+	.	gene_id "AT1G64550"; gene_name "ABCF3"; gene_source "araport11"; gene_biotype "protein_coding";	AT1G64550
1	23980109	23983343	15	1	23980024	23983437	5	26	1252	74.8175	22.3977	0.994493	0.494003	0	1	araport11	gene	23978613	23983925	.	+	.	gene_id "AT1G64570"; gene_source "araport11"; gene_biotype "protein_coding";	AT1G64570
1	24019006	24022395	12	1	24019006	24022441	38	60	3006.92	117.143	19.0258	0.860605	1	0	1	araport11	gene	24019473	24019879	.	-	.	gene_id "AT1G08723"; gene_source "araport11"; gene_biotype "atlncRNA";	AT1G08723
1	24019006	24022395	12	1	24019006	24022441	38	60	3006.92	117.143	19.0258	0.860605	1	0	1	araport11	gene	24019490	24022310	.	+	.	gene_id "AT1G64630"; gene_name "WNK10"; gene_source "araport11"; gene_biotype "protein_coding";	AT1G64630
1	24019006	24022395	12	1	24019006	24022441	38	60	3006.92	117.143	19.0258	0.860605	1	0	1	araport11	gene	24019584	24019586	.	-	.	gene_id "AT1G64633"; gene_source "araport11"; gene_biotype "protein_coding";	AT1G64633
1	24019006	24022395	12	1	24019006	24022441	38	60	3006.92	117.143	19.0258	0.860605	1	0	1	araport11	gene	24022285	24023424	.	-	.	gene_id "AT1G64640"; gene_source "araport11"; gene_biotype "protein_coding";	AT1G64640
1	24019006	24022395	12	1	24019006	24022441	38	60	3006.92	117.143	19.0258	0.860605	1	0	1	araport11	gene	24016643	24019380	.	+	.	gene_id "AT1G64625"; gene_name "BHLH157"; gene_source "araport11"; gene_biotype "protein_coding";	AT1G64625
1	2404036	2405666	5	1	2403907	2404353	3	28	2174	73.9753	30.561	0.911909	0.456678	0	1	araport11	gene	2403992	2406049	.	-	.	gene_id "AT1G07750"; gene_source "araport11"; gene_biotype "protein_coding";	AT1G07750
1	24057254	24058436	24	1	24057254	24058428	21	75	4806.92	225.685	32.6501	0.993675	0.806106	0	1	araport11	gene	24057063	24059621	.	+	.	gene_id "AT1G64770"; gene_name "PNSB2"; gene_source "araport11"; gene_biotype "protein_coding";	AT1G64770
1	24069251	24072325	40	1	24069230	24072337	42	51	3419	171.682	107.981	1	0.998262	0	1	araport11	gene	24064822	24083428	.	-	.	gene_id "AT1G64790"; gene_source "araport11"; gene_biotype "protein_coding";	AT1G64790
1	24079430	24080489	48	1	24079430	24080489	36	240	14942.8	266.55	40.9979	0.999873	1	0	1	araport11	gene	24064822	24083428	.	-	.	gene_id "AT1G64790"; gene_source "araport11"; gene_biotype "protein_coding";	AT1G64790
1	24133098	24138667	80	1	24136037	24136649	6	14	893	237.75	56.583	0.422231	0.367381	0	1	araport11	gene	24134085	24136109	.	-	.	gene_id "AT1G64970"; gene_name "VTE4"; gene_source "araport11"; gene_biotype "protein_coding";	AT1G64970
1	24133098	24138667	80	1	24136037	24136649	6	14	893	237.75	56.583	0.422231	0.367381	0	1	araport11	gene	24135163	24135658	.	+	.	gene_id "AT1G08733"; gene_source "araport11"; gene_biotype "atlncRNA";	AT1G08733
1	24133098	24138667	80	1	24136037	24136649	6	14	893	237.75	56.583	0.422231	0.367381	0	1	araport11	gene	24137405	24139325	.	-	.	gene_id "AT1G64980"; gene_name "CDI"; gene_source "araport11"; gene_biotype "protein_coding";	AT1G64980
1	24133098	24138667	80	1	24136037	24136649	6	14	893	237.75	56.583	0.422231	0.367381	0	1	araport11	gene	24129836	24134204	.	+	.	gene_id "AT1G64960"; gene_source "araport11"; gene_biotype "protein_coding";	AT1G64960
1	24156980	24157450	56	1	24156980	24157450	64	132	8969.89	305.119	57.7446	1	0.999911	0	1	araport11	gene	24156672	24158675	.	+	.	gene_id "AT1G65030"; gene_source "araport11"; gene_biotype "protein_coding";	AT1G65030
1	2417725	2418889	24	1	2417726	2418767	34	0	0	186.942	25.7012	0.99304	0.550008	0	1	araport11	gene	2416178	2420829	.	+	.	gene_id "AT1G07810"; gene_name "ECA1"; gene_source "araport11"; gene_biotype "protein_coding";	AT1G07810
1	24190681	24191712	4	1	24190614	24191712	5	33	2413	105.189	18.38	0.993895	1	0	1	araport11	gene	24191179	24196337	.	-	.	gene_id "AT1G65120"; gene_source "araport11"; gene_biotype "protein_coding";	AT1G65120
1	24212429	24213739	13	1	24212406	24213776	11	35	2335	119.825	21.9046	0.982973	0.976159	0	1	araport11	gene	24211678	24213946	.	-	.	gene_id "AT1G65180"; gene_source "araport11"; gene_biotype "protein_coding";	AT1G65180
1	2422538	2423360	18	1	2422538	2423377	12	57	3501.52	142.331	20.5837	1	0.990547	0	1	araport11	gene	2422126	2423803	.	+	.	gene_id "AT1G07830"; gene_source "araport11"; gene_biotype "protein_coding";	AT1G07830
1	24228941	24229687	4	1	24228870	24229708	8	22	1808	100.879	17.8958	0.994213	0.761962	0	1	araport11	gene	24225951	24228970	.	+	.	gene_id "AT1G65220"; gene_source "araport11"; gene_biotype "protein_coding";	AT1G65220
1	24228941	24229687	4	1	24228870	24229708	8	22	1808	100.879	17.8958	0.994213	0.761962	0	1	araport11	gene	24229063	24230902	.	+	.	gene_id "AT1G65230"; gene_source "araport11"; gene_biotype "protein_coding";	AT1G65230
1	24228941	24229687	4	1	24228870	24229708	8	22	1808	100.879	17.8958	0.994213	0.761962	0	1	araport11	gene	24229258	24230569	.	-	.	gene_id "AT1G08747"; gene_source "araport11"; gene_biotype "atRNA";	AT1G08747
1	24261032	24261975	1	1	24260913	24262174	3	24	1048.66	48.6971	17.0965	1	0.969453	0	1	araport11	gene	24259880	24262998	.	-	.	gene_id "AT1G65320"; gene_name "CBSX6"; gene_source "araport11"; gene_biotype "protein_coding";	AT1G65320
1	24288602	24289711	17	1	24288591	24289731	8	38	2567	116.599	12.8709	0.956982	0.992916	0	1	araport11	gene	24286742	24289329	.	+	.	gene_id "AT1G65380"; gene_name "CLV2"; gene_source "araport11"; gene_biotype "protein_coding";	AT1G65380
1	24339763	24341354	1	1	24339678	24341453	5	25	1790.98	72.9786	12.8621	1	0.998815	0	1	araport11	gene	24339371	24340154	.	+	.	gene_id "AT1G08757"; gene_source "araport11"; gene_biotype "lncRNA";	AT1G08757
1	24339763	24341354	1	1	24339678	24341453	5	25	1790.98	72.9786	12.8621	1	0.998815	0	1	araport11	gene	24340736	24341919	.	-	.	gene_id "AT1G65481"; gene_source "araport11"; gene_biotype "protein_coding";	AT1G65481
1	24362789	24364270	28	1	24363774	24364270	16	77	4312.91	127.292	19.539	1	0.948042	0	1	araport11	gene	24362045	24366466	.	-	.	gene_id "AT1G65540"; gene_source "araport11"; gene_biotype "protein_coding";	AT1G65540
1	2437126	2439085	1	1	2437077	2439172	14	37	2654	92.5819	19.6889	1	1	0	1	araport11	gene	2437281	2439665	.	+	.	gene_id "AT1G07890"; gene_name "APX1"; gene_source "araport11"; gene_biotype "protein_coding";	AT1G07890
1	24390457	24393080	7	1	24390417	24392206	9	38	2217.95	105.139	34.3494	0.944137	0.932481	0	1	araport11	gene	24385552	24391208	.	+	.	gene_id "AT1G65590"; gene_name "HEXO3"; gene_source "araport11"; gene_biotype "protein_coding";	AT1G65590
1	24390457	24393080	7	1	24390417	24392206	9	38	2217.95	105.139	34.3494	0.944137	0.932481	0	1	araport11	gene	24391672	24395503	.	-	.	gene_id "AT1G65610"; gene_name "KOR2"; gene_source "araport11"; gene_biotype "protein_coding";	AT1G65610
1	24405282	24406836	28	1	24405213	24405820	6	0	0	102.583	19.3535	0.993894	0.853483	0	1	araport11	gene	24406461	24409068	.	-	.	gene_id "AT1G65630"; gene_name "DEGP3"; gene_source "araport11"; gene_biotype "protein_coding";	AT1G65630
1	2445643	2448143	10	1	2445477	2447153	4	11	619	38.7291	9.60127	0.994777	0.831231	0	1	araport11	gene	2445437	2454645	.	+	.	gene_id "AT1G07910"; gene_source "araport11"; gene_biotype "protein_coding";	AT1G07910
1	24465009	24465216	32	1	24465009	24465216	9	50	2673.88	159.923	29.5961	0.999935	0.998001	0	1	araport11	gene	24462958	24466888	.	-	.	gene_id "AT1G65780"; gene_source "araport11"; gene_biotype "protein_coding";	AT1G65780
1	24512659	24514073	1	1	24512594	24514145	8	70	4182.94	64.9761	8.04485	0.997433	1	0	1	araport11	gene	24512438	24514659	.	-	.	gene_id "AT1G65890"; gene_name "AAE12"; gene_source "araport11"; gene_biotype "protein_coding";	AT1G65890
1	24543381	24544248	1	1	24543293	24544351	4	13	923	65.5473	10.1611	0.999786	1	0	1	araport11	gene	24543740	24544014	.	-	.	gene_id "AT1G08783"; gene_name "MI0017886"; gene_source "araport11"; gene_biotype "miRNA";	AT1G08783
1	24652140	24653861	3	1	24652123	24653923	5	0	0	62.885	10.2725	0.736984	0.747364	0	1	araport11	gene	24652741	24653998	.	-	.	gene_id "AT1G66190"; gene_source "araport11"; gene_biotype "protein_coding";	AT1G66190
1	24666802	24667341	19	1	24666794	24667341	22	113	7361.96	145.916	23.4286	1	1	0	1	araport11	gene	24665538	24668850	.	-	.	gene_id "AT1G66210"; gene_name "SBT3.16"; gene_source "araport11"; gene_biotype "protein_coding";	AT1G66210
1	24735001	24738409	43	1	24735001	24737051	42	125	8926.76	315.513	35.9876	0.999022	0.84028	0	1	araport11	gene	24734162	24737756	.	+	.	gene_id "AT1G66340"; gene_name "ETR1"; gene_source "araport11"; gene_biotype "protein_coding";	AT1G66340
1	24735001	24738409	43	1	24735001	24737051	42	125	8926.76	315.513	35.9876	0.999022	0.84028	0	1	araport11	gene	24737719	24739353	.	+	.	gene_id "AT1G66345"; gene_source "araport11"; gene_biotype "protein_coding";	AT1G66345
1	24791680	24792090	7	1	24791679	24792126	17	72	5162.95	132.787	28.2114	1	1	0	1	araport11	gene	24789735	24792163	.	-	.	gene_id "AT1G66460"; gene_source "araport11"; gene_biotype "protein_coding";	AT1G66460
1	24796188	24796719	3	1	24796108	24796797	10	37	2527	72.7373	10.5227	0.994348	0.993709	0	1	araport11	gene	24795214	24797015	.	+	.	gene_id "AT1G66470"; gene_name "BHLH83"; gene_source "araport11"; gene_biotype "protein_coding";	AT1G66470
1	24811275	24812254	2	1	24811172	24811385	6	7	615	55.0845	21.1014	0.995964	0.434958	0	1	araport11	gene	24811080	24812661	.	-	.	gene_id "AT1G66500"; gene_name "PCFS1"; gene_source "araport11"; gene_biotype "protein_coding";	AT1G66500
1	2481803	2482273	1	1	2480375	2482793	0	1	67	21.7221	15.4666	0.992291	0.978858	0	1	araport11	gene	2476953	2483196	.	+	.	gene_id "AT1G07990"; gene_source "araport11"; gene_biotype "protein_coding";	AT1G07990
1	2484234	2489143	2	1	2484073	2489316	6	7	438	73.3567	14.7376	0.994517	0.990736	0	1	araport11	gene	2483240	2485726	.	-	.	gene_id "AT1G08000"; gene_name "GATA10"; gene_source "araport11"; gene_biotype "protein_coding";	AT1G08000
1	2484234	2489143	2	1	2484073	2489316	6	7	438	73.3567	14.7376	0.994517	0.990736	0	1	araport11	gene	2485281	2485724	.	+	.	gene_id "AT1G08005"; gene_source "araport11"; gene_biotype "protein_coding";	AT1G08005
1	2484234	2489143	2	1	2484073	2489316	6	7	438	73.3567	14.7376	0.994517	0.990736	0	1	araport11	gene	2485848	2488085	.	-	.	gene_id "AT1G08010"; gene_name "GATA11"; gene_source "araport11"; gene_biotype "protein_coding";	AT1G08010
1	24851131	24854048	25	1	24851101	24851688	6	34	1884	80.598	11.8604	0.993622	0.80171	0	1	araport11	gene	24849716	24851450	.	-	.	gene_id "AT1G66610"; gene_source "araport11"; gene_biotype "protein_coding";	AT1G66610
1	24851131	24854048	25	1	24851101	24851688	6	34	1884	80.598	11.8604	0.993622	0.80171	0	1	araport11	gene	24852509	24854153	.	-	.	gene_id "AT1G66620"; gene_source "araport11"; gene_biotype "protein_coding";	AT1G66620
1	24861512	24861987	5	1	24861470	24862025	4	96	6320	107.856	39.4659	0.90993	0.992081	0	1	araport11	gene	24859917	24861821	.	-	.	gene_id "AT1G66650"; gene_source "araport11"; gene_biotype "protein_coding";	AT1G66650
1	24861512	24861987	5	1	24861470	24862025	4	96	6320	107.856	39.4659	0.90993	0.992081	0	1	araport11	gene	24861876	24863426	.	-	.	gene_id "AT1G66660"; gene_source "araport11"; gene_biotype "protein_coding";	AT1G66660
1	24884414	24884888	7	1	24884363	24884922	14	78	4783.63	108.701	22.5728	1	1	0	1	araport11	gene	24884681	24892046	.	+	.	gene_id "AT1G66730"; gene_name "LIG6"; gene_source "araport11"; gene_biotype "protein_coding";	AT1G66730
1	24932042	24932464	3	1	24932038	24932523	56	86	4549.88	84.9588	16.5974	0.983186	1	0	1	araport11	gene	24929898	24932937	.	-	.	gene_id "AT1G66830"; gene_source "araport11"; gene_biotype "protein_coding";	AT1G66830
1	24962210	24963117	1	1	24962118	24963127	7	0	0	56.5104	11.0886	0.982071	0.648312	0	1	araport11	gene	24961634	24963946	.	-	.	gene_id "AT1G66910"; gene_name "LRK10L-2.5"; gene_source "araport11"; gene_biotype "protein_coding";	AT1G66910
1	2501135	2508851	6	1	2502731	2503156	3	5	302	77.2894	4.77282	0.324452	0.374101	0	1	araport11	gene	2498794	2501581	.	-	.	gene_id "AT1G08050"; gene_source "araport11"; gene_biotype "protein_coding";	AT1G08050
1	2501135	2508851	6	1	2502731	2503156	3	5	302	77.2894	4.77282	0.324452	0.374101	0	1	araport11	gene	2501704	2511084	.	-	.	gene_id "AT1G08060"; gene_name "MOM1"; gene_source "araport11"; gene_biotype "protein_coding";	AT1G08060
1	25071029	25074667	2	1	25070877	25074779	2	21	1045.94	39.6907	8.70776	1	0.785596	0	1	araport11	gene	25069428	25095638	.	-	.	gene_id "AT1G67120"; gene_source "araport11"; gene_biotype "protein_coding";	AT1G67120
1	25081333	25082232	4	1	25081299	25082325	6	36	2318.9	77.7183	12.9099	1	1	0	1	araport11	gene	25069428	25095638	.	-	.	gene_id "AT1G67120"; gene_source "araport11"; gene_biotype "protein_coding";	AT1G67120
1	25083490	25085957	20	1	25083389	25085163	7	8	441	104.511	39.9215	0.995172	0.427804	0	1	araport11	gene	25069428	25095638	.	-	.	gene_id "AT1G67120"; gene_source "araport11"; gene_biotype "protein_coding";	AT1G67120
1	25091346	25091561	41	1	25090615	25092095	1	1	95	33.5459	73.5181	0.690722	0.984772	0.0168919	1	araport11	gene	25069428	25095638	.	-	.	gene_id "AT1G67120"; gene_source "araport11"; gene_biotype "protein_coding";	AT1G67120
1	25105958	25106932	1	1	25105878	25106949	1	13	681	105.861	27.9364	0.995326	0.9266	0	1	araport11	gene	25100848	25117531	.	-	.	gene_id "AT1G67140"; gene_source "araport11"; gene_biotype "protein_coding";	AT1G67140
1	25113550	25115413	11	1	25113475	25115497	4	25	1593.99	84.8734	23.9745	1	1	0	1	araport11	gene	25100848	25117531	.	-	.	gene_id "AT1G67140"; gene_source "araport11"; gene_biotype "protein_coding";	AT1G67140
1	25132607	25135569	24	1	25132608	25134722	4	40	2495.97	160.018	32.82	0.992612	0.550939	0	1	araport11	gene	25132498	25134470	.	+	.	gene_id "AT1G67190"; gene_source "araport11"; gene_biotype "protein_coding";	AT1G67190
1	2514689	2516874	2	1	2514628	2516943	12	38	2253.77	82.7097	12.8197	0.992705	0.786487	0	1	araport11	gene	2514150	2516620	.	-	.	gene_id "AT1G08070"; gene_name "PCMP-H12"; gene_source "araport11"; gene_biotype "protein_coding";	AT1G08070
1	25164699	25165040	10	1	25164699	25165040	34	90	6304.94	261.114	56.7083	1	0.999912	0	1	araport11	gene	25163599	25165056	.	-	.	gene_id "AT1G67250"; gene_source "araport11"; gene_biotype "protein_coding";	AT1G67250
1	25270373	25272204	1	1	25270285	25272279	2	18	1137	68.0752	11.8122	0.994006	0.992441	0	1	araport11	gene	25269428	25271904	.	-	.	gene_id "AT1G67460"; gene_source "araport11"; gene_biotype "protein_coding";	AT1G67460
1	25270373	25272204	1	1	25270285	25272279	2	18	1137	68.0752	11.8122	0.994006	0.992441	0	1	araport11	gene	25272122	25273860	.	+	.	gene_id "AT1G67470"; gene_source "araport11"; gene_biotype "protein_coding";	AT1G67470
1	25296772	25297937	23	1	25297514	25297937	24	119	6972.61	224.017	40.7203	1	1	0	1	araport11	gene	25297306	25300353	.	-	.	gene_id "AT1G67510"; gene_source "araport11"; gene_biotype "protein_coding";	AT1G67510
1	25296772	25297937	23	1	25297514	25297937	24	119	6972.61	224.017	40.7203	1	1	0	1	araport11	gene	25287356	25296988	.	-	.	gene_id "AT1G67500"; gene_name "REV3"; gene_source "araport11"; gene_biotype "protein_coding";	AT1G67500
1	25309250	25309820	1	1	25309168	25309862	3	25	1651.82	79.6527	9.64629	0.993485	0.966613	0	1	araport11	gene	25307617	25311308	.	+	.	gene_id "AT1G67530"; gene_name "PUB7"; gene_source "araport11"; gene_biotype "protein_coding";	AT1G67530
1	25316289	25318987	1	1	25316214	25318996	7	63	4689.76	87.6229	12.9892	0.995175	1	0	1	araport11	gene	25312660	25317495	.	+	.	gene_id "AT1G67550"; gene_name "URE"; gene_source "araport11"; gene_biotype "protein_coding";	AT1G67550
1	25320864	25321496	6	1	25320838	25321543	6	37	2275	102.542	19.4965	0.993266	0.985849	0	1	araport11	gene	25319804	25324581	.	+	.	gene_id "AT1G67560"; gene_name "LOX6"; gene_source "araport11"; gene_biotype "protein_coding";	AT1G67560
1	25326159	25327999	18	1	25326160	25327942	22	0	0	141.429	24.2719	0.96984	0.687304	0	1	araport11	gene	25325138	25327286	.	+	.	gene_id "AT1G67570"; gene_source "araport11"; gene_biotype "protein_coding";	AT1G67570
1	25326159	25327999	18	1	25326160	25327942	22	0	0	141.429	24.2719	0.96984	0.687304	0	1	araport11	gene	25327282	25331461	.	-	.	gene_id "AT1G67580"; gene_source "araport11"; gene_biotype "protein_coding";	AT1G67580
1	25335563	25336932	2	1	25335483	25336982	8	18	1221.99	89.2715	15.9726	0.994073	1	0	1	araport11	gene	25336235	25337747	.	-	.	gene_id "AT1G67600"; gene_source "araport11"; gene_biotype "protein_coding";	AT1G67600
1	25347191	25350236	7	1	25347164	25350201	10	0	0	110.198	16.0796	0.993668	0.741104	0	1	araport11	gene	25349342	25350384	.	+	.	gene_id "AT1G67635"; gene_source "araport11"; gene_biotype "protein_coding";	AT1G67635
1	25347191	25350236	7	1	25347164	25350201	10	0	0	110.198	16.0796	0.993668	0.741104	0	1	araport11	gene	25344440	25348406	.	-	.	gene_id "AT1G67630"; gene_source "araport11"; gene_biotype "protein_coding";	AT1G67630
1	25377643	25378160	1	1	25377576	25378268	5	33	1982.89	57.2355	10.1728	1	1	0	1	araport11	gene	25376679	25379217	.	-	.	gene_id "AT1G67710"; gene_name "ARR11"; gene_source "araport11"; gene_biotype "protein_coding";	AT1G67710
1	25433990	25435707	22	1	25433991	25435704	13	67	4420.98	164.893	17.204	0.99325	0.979794	0	1	araport11	gene	25434027	25437096	.	+	.	gene_id "AT1G67840"; gene_name "CSK"; gene_source "araport11"; gene_biotype "protein_coding";	AT1G67840
1	25459175	25460272	2	1	25459119	25460343	6	74	4311.96	62.3056	9.56401	0.792777	0.902146	0	1	araport11	gene	25457033	25462847	.	+	.	gene_id "AT1G67890"; gene_source "araport11"; gene_biotype "protein_coding";	AT1G67890
1	25532453	25532830	1037	1	25532455	25532829	1344	5255	314134	11304.4	2046.22	0.993748	0.999499	0	1	araport11	gene	25532008	25534698	.	+	.	gene_id "AT1G68130"; gene_name "IDD14"; gene_source "araport11"; gene_biotype "protein_coding";	AT1G68130
1	25603662	25605260	3	1	25603630	25605299	8	3	46	94.0797	11.033	1	0.995163	0	1	araport11	gene	25603676	25605181	.	+	.	gene_id "AT1G68320"; gene_source "araport11"; gene_biotype "protein_coding";	AT1G68320
1	2561102	2562690	6	1	2561075	2562744	16	73	4333.89	110.899	23.7756	1	1	0	1	araport11	gene	2561449	2562316	.	-	.	gene_id "AT1G08165"; gene_source "araport11"; gene_biotype "protein_coding";	AT1G08165
1	2566802	2569771	2	1	2566498	2570079	0	5	349	26.4365	7.92528	0.995176	1	0	1	araport11	gene	2567420	2573448	.	+	.	gene_id "AT1G08190"; gene_name "VPS41"; gene_source "araport11"; gene_biotype "protein_coding";	AT1G08190
1	2572596	2576739	1	1	2572461	2576926	10	13	873	43.1716	7.98199	1	1	0	1	araport11	gene	2573818	2576844	.	-	.	gene_id "AT1G08200"; gene_name "AXS2"; gene_source "araport11"; gene_biotype "protein_coding";	AT1G08200
1	2572596	2576739	1	1	2572461	2576926	10	13	873	43.1716	7.98199	1	1	0	1	araport11	gene	2567420	2573448	.	+	.	gene_id "AT1G08190"; gene_name "VPS41"; gene_source "araport11"; gene_biotype "protein_coding";	AT1G08190
1	25735398	25735804	17	1	25735399	25735804	14	54	3601.9	162.909	30.1115	0.943905	0.988593	0	1	araport11	gene	25734060	25738134	.	-	.	gene_id "AT1G68560"; gene_name "XYL1"; gene_source "araport11"; gene_biotype "protein_coding";	AT1G68560
1	25749860	25750234	4	1	25749599	25749890	10	24	1821.85	42.1615	19.6381	0.992085	0.255011	0	1	araport11	gene	25746697	25750291	.	+	.	gene_id "AT1G68570"; gene_name "NPF3.1"; gene_source "araport11"; gene_biotype "protein_coding";	AT1G68570
1	25766625	25767019	35	1	25766626	25767019	33	117	7192.8	273.919	44.6527	0.993297	1	0	1	araport11	gene	25765718	25767240	.	+	.	gene_id "AT1G68620"; gene_name "CXE6"; gene_source "araport11"; gene_biotype "protein_coding";	AT1G68620
1	25812828	25813504	11	1	25812811	25813532	6	30	1934.99	106.712	16.8074	0.963431	0.993864	0	1	araport11	gene	25812449	25816983	.	-	.	gene_id "AT1G68740"; gene_name "PHO1-H1"; gene_source "araport11"; gene_biotype "protein_coding";	AT1G68740
1	25869970	25870332	31	1	25869971	25870332	59	128	8428.35	311	59.6932	0.993543	1	0	1	araport11	gene	25869700	25870420	.	-	.	gene_id "AT1G68825"; gene_source "araport11"; gene_biotype "protein_coding";	AT1G68825
1	25873243	25874524	18	1	25873243	25874558	16	5	132.89	146.102	29.9124	1	1	0	1	araport11	gene	25872412	25875662	.	-	.	gene_id "AT1G68830"; gene_name "STN7"; gene_source "araport11"; gene_biotype "protein_coding";	AT1G68830
1	25883473	25884648	1	1	25883394	25884704	16	36	2438	74.7908	10.3692	1	0.685747	0	1	araport11	gene	25883556	25885261	.	-	.	gene_id "AT1G68850"; gene_name "PER11"; gene_source "araport11"; gene_biotype "protein_coding";	AT1G68850
1	25971680	25973984	20	1	25971604	25972174	10	22	1367	137.709	43.2921	0.994717	0.414604	0	1	araport11	gene	25971915	25973505	.	-	.	gene_id "AT1G69080"; gene_source "araport11"; gene_biotype "protein_coding";	AT1G69080
1	26003718	26005263	7	1	26003306	26004568	0	3	241	35.6878	24.2586	0.926931	0.53434	0	1	araport11	gene	26005068	26007368	.	+	.	gene_id "AT1G69170"; gene_name "SPL6"; gene_source "araport11"; gene_biotype "protein_coding";	AT1G69170
1	26017520	26017988	1	1	26017415	26017907	4	20	1374	79.5996	27.6317	0.774428	0.488361	0	1	araport11	gene	26016024	26018365	.	+	.	gene_id "AT1G69200"; gene_name "FLN2"; gene_source "araport11"; gene_biotype "protein_coding";	AT1G69200
1	26045576	26046357	11	1	26045569	26046365	4	51	3491.72	104.425	15.9573	0.993583	0.993833	0	1	araport11	gene	26045158	26048190	.	-	.	gene_id "AT1G69280"; gene_source "araport11"; gene_biotype "protein_coding";	AT1G69280
1	2605333	2606623	13	1	2605333	2605692	10	124	7514.84	115.933	14.8707	1	0.81847	0	1	araport11	gene	2606269	2607507	.	-	.	gene_id "AT1G08270"; gene_source "araport11"; gene_biotype "protein_coding";	AT1G08270
1	2605333	2606623	13	1	2605333	2605692	10	124	7514.84	115.933	14.8707	1	0.81847	0	1	araport11	gene	2588854	2606892	.	+	.	gene_id "AT1G08260"; gene_name "POL2A"; gene_source "araport11"; gene_biotype "protein_coding";	AT1G08260
1	26053555	26056564	1	1	26053206	26056586	2	6	363	26.3775	9.92183	0.992819	0.691405	0	1	araport11	gene	26054275	26058383	.	-	.	gene_id "AT1G69310"; gene_name "WRKY57"; gene_source "araport11"; gene_biotype "protein_coding";	AT1G69310
1	26069126	26070307	2	1	26069039	26070312	6	0	0	84.6127	16.3766	0.992253	0.677429	0	1	araport11	gene	26069880	26072245	.	+	.	gene_id "AT1G69350"; gene_name "PCMP-E66"; gene_source "araport11"; gene_biotype "protein_coding";	AT1G69350
1	26069126	26070307	2	1	26069039	26070312	6	0	0	84.6127	16.3766	0.992253	0.677429	0	1	araport11	gene	26065698	26069843	.	+	.	gene_id "AT1G69340"; gene_source "araport11"; gene_biotype "protein_coding";	AT1G69340
1	26076988	26081650	51	1	26076899	26080317	3	26	1954.95	149.979	35.7801	0.992942	0.365473	0	1	araport11	gene	26079956	26081727	.	+	.	gene_id "AT1G69370"; gene_name "CM3"; gene_source "araport11"; gene_biotype "protein_coding";	AT1G69370
1	26076988	26081650	51	1	26076899	26080317	3	26	1954.95	149.979	35.7801	0.992942	0.365473	0	1	araport11	gene	26081566	26083606	.	-	.	gene_id "AT1G69380"; gene_source "araport11"; gene_biotype "protein_coding";	AT1G69380
1	26088301	26089131	12	1	26088302	26089189	11	50	2768	107.694	20.9179	0.749873	0.99145	0	1	araport11	gene	26086881	26089034	.	+	.	gene_id "AT1G69400"; gene_name "BUB3.3"; gene_source "araport11"; gene_biotype "protein_coding";	AT1G69400
1	26088301	26089131	12	1	26088302	26089189	11	50	2768	107.694	20.9179	0.749873	0.99145	0	1	araport11	gene	26089030	26090734	.	+	.	gene_id "AT1G69410"; gene_name "ELF5A-3"; gene_source "araport11"; gene_biotype "protein_coding";	AT1G69410
1	26102174	26102558	17	1	26102174	26102559	17	86	5931	187.148	36.159	0.993224	1	0	1	araport11	gene	26101407	26105328	.	-	.	gene_id "AT1G69440"; gene_name "AGO7"; gene_source "araport11"; gene_biotype "protein_coding";	AT1G69440
1	26113879	26116505	32	1	26113863	26115946	12	0	0	149.198	15.2665	0.991958	0.620744	0	1	araport11	gene	26113575	26113997	.	+	.	gene_id "AT1G69470"; gene_source "araport11"; gene_biotype "protein_coding";	AT1G69470
1	26113879	26116505	32	1	26113863	26115946	12	0	0	149.198	15.2665	0.991958	0.620744	0	1	araport11	gene	26113990	26117955	.	-	.	gene_id "AT1G69480"; gene_name "PHO1-H10"; gene_source "araport11"; gene_biotype "protein_coding";	AT1G69480
1	2619468	2620760	35	1	2619469	2620760	23	130	6952.48	298.128	36.4807	0.993272	0.999818	0	1	araport11	gene	2618647	2620452	.	+	.	gene_id "AT1G08310"; gene_source "araport11"; gene_biotype "protein_coding";	AT1G08310
1	2619468	2620760	35	1	2619469	2620760	23	130	6952.48	298.128	36.4807	0.993272	0.999818	0	1	araport11	gene	2620335	2621545	.	-	.	gene_id "AT1G08315"; gene_source "araport11"; gene_biotype "protein_coding";	AT1G08315
1	2619468	2620760	35	1	2619469	2620760	23	130	6952.48	298.128	36.4807	0.993272	0.999818	0	1	araport11	gene	2620439	2621546	.	+	.	gene_id "AT1G04647"; gene_source "araport11"; gene_biotype "atlncRNA";	AT1G04647
1	26199515	26200499	2	1	26199480	26200558	14	38	2497	90.2542	16.2358	0.993989	1	0	1	araport11	gene	26199623	26200603	.	-	.	gene_id "AT1G69660"; gene_source "araport11"; gene_biotype "protein_coding";	AT1G69660
1	26220184	26223187	9	1	26220121	26223201	24	31	1774.93	84.2731	17.9921	1	1	0	1	araport11	gene	26220190	26221870	.	+	.	gene_id "AT1G69700"; gene_name "HVA22C"; gene_source "araport11"; gene_biotype "protein_coding";	AT1G69700
1	26220184	26223187	9	1	26220121	26223201	24	31	1774.93	84.2731	17.9921	1	1	0	1	araport11	gene	26222004	26226664	.	+	.	gene_id "AT1G69710"; gene_source "araport11"; gene_biotype "protein_coding";	AT1G69710
1	26327484	26328998	4	1	26327389	26329115	6	15	873.99	46.6495	7.10503	1	1	0	1	araport11	gene	26326216	26327965	.	-	.	gene_id "AT1G69900"; gene_source "araport11"; gene_biotype "protein_coding";	AT1G69900
1	26352979	26353757	18	1	26352891	26353369	9	48	3303	135.862	54.1181	0.994569	0.347766	0	1	araport11	gene	26352563	26354613	.	-	.	gene_id "AT1G69970"; gene_name "CLE26"; gene_source "araport11"; gene_biotype "protein_coding";	AT1G69970
1	26388876	26389660	4	1	26388876	26389704	6	51	2744.7	96.2428	15.7279	0.993412	1	0	1	araport11	gene	26383216	26389916	.	+	.	gene_id "AT1G70060"; gene_name "SNL4"; gene_source "araport11"; gene_biotype "protein_coding";	AT1G70060
1	263990	265614	14	1	263900	265737	6	58	3237.96	58.5759	12.0004	0.979048	1	0	1	araport11	gene	262828	266324	.	+	.	gene_id "AT1G01710"; gene_source "araport11"; gene_biotype "protein_coding";	AT1G01710
1	2649509	2650056	9	1	2649480	2650091	9	32	2199.99	97.8576	19.2174	0.989004	1	0	1	araport11	gene	2649459	2657120	.	+	.	gene_id "AT1G08420"; gene_name "BSL2"; gene_source "araport11"; gene_biotype "protein_coding";	AT1G08420
1	26507156	26508220	9	1	26507123	26508244	4	40	2818	113.959	16.6606	0.993391	0.985159	0	1	araport11	gene	26507040	26508356	.	-	.	gene_id "AT1G70350"; gene_source "araport11"; gene_biotype "protein_coding";	AT1G70350
1	26540861	26542410	1	1	26540738	26542533	0	19	1455.94	52.7688	10.7565	0.768479	1	0	1	araport11	gene	26542322	26542675	.	-	.	gene_id "AT1G09173"; gene_source "araport11"; gene_biotype "lncRNA";	AT1G09173
1	26540861	26542410	1	1	26540738	26542533	0	19	1455.94	52.7688	10.7565	0.768479	1	0	1	araport11	gene	26542394	26542642	.	+	.	gene_id "AT1G09177"; gene_source "araport11"; gene_biotype "lncRNA";	AT1G09177
1	26604865	26606066	16	1	26604855	26606084	17	58	3138	125.186	16.6183	0.99358	0.920442	0	1	araport11	gene	26604855	26607652	.	+	.	gene_id "AT1G70560"; gene_name "TAA1"; gene_source "araport11"; gene_biotype "protein_coding";	AT1G70560
1	26623324	26623749	172	1	26623325	26623742	172	793	43646.4	1446.91	215.703	0.993317	0.956908	0	1	araport11	gene	26621899	26626508	.	+	.	gene_id "AT1G70610"; gene_name "ABCB26"; gene_source "araport11"; gene_biotype "protein_coding";	AT1G70610
1	26714964	26717316	8	1	26712445	26719431	0	4	188	43.3612	45.9079	0.990291	0.796787	0	1	araport11	gene	26714866	26716901	.	-	.	gene_id "AT1G70850"; gene_name "MLP34"; gene_source "araport11"; gene_biotype "protein_coding";	AT1G70850
1	26751822	26753071	1	1	26751728	26753121	6	19	1267	72.4702	10.8434	0.993037	0.889429	0	1	araport11	gene	26752401	26752664	.	-	.	gene_id "AT1G70949"; gene_source "araport11"; gene_biotype "protein_coding";	AT1G70949
1	26751822	26753071	1	1	26751728	26753121	6	19	1267	72.4702	10.8434	0.993037	0.889429	0	1	araport11	gene	26752597	26755407	.	+	.	gene_id "AT1G70950"; gene_name "WDL7"; gene_source "araport11"; gene_biotype "protein_coding";	AT1G70950
1	26787830	26791161	23	1	26789258	26791363	3	8	424	40.6494	7.47656	0.994397	0.993352	0	1	araport11	gene	26788861	26790262	.	-	.	gene_id "AT1G71015"; gene_source "araport11"; gene_biotype "protein_coding";	AT1G71015
1	26787830	26791161	23	1	26789258	26791363	3	8	424	40.6494	7.47656	0.994397	0.993352	0	1	araport11	gene	26790549	26793319	.	-	.	gene_id "AT1G71020"; gene_name "PUB10"; gene_source "araport11"; gene_biotype "protein_coding";	AT1G71020
1	26787830	26791161	23	1	26789258	26791363	3	8	424	40.6494	7.47656	0.994397	0.993352	0	1	araport11	gene	26782048	26788973	.	+	.	gene_id "AT1G71010"; gene_name "FAB1C"; gene_source "araport11"; gene_biotype "protein_coding";	AT1G71010
1	26794321	26795253	3	1	26794157	26794508	0	6	427	53.4672	25.2895	0.991903	0.392893	0	1	araport11	gene	26794196	26794614	.	+	.	gene_id "AT1G09217"; gene_source "araport11"; gene_biotype "lncRNA";	AT1G09217
1	26794321	26795253	3	1	26794157	26794508	0	6	427	53.4672	25.2895	0.991903	0.392893	0	1	araport11	gene	26795052	26796532	.	-	.	gene_id "AT1G71030"; gene_source "araport11"; gene_biotype "protein_coding";	AT1G71030
1	26800304	26801160	1	1	26800269	26801254	5	44	2868.96	80.0081	16.2331	0.993886	1	0	1	araport11	gene	26796725	26800483	.	-	.	gene_id "AT1G71040"; gene_name "LPR2"; gene_source "araport11"; gene_biotype "protein_coding";	AT1G71040
1	26836089	26837343	54	1	26836089	26837343	51	128	7463.95	274.949	88.7015	0.998624	1	0	1	araport11	gene	26835200	26837991	.	-	.	gene_id "AT1G71200"; gene_source "araport11"; gene_biotype "protein_coding";	AT1G71200
1	26844365	26844848	5	1	26844317	26844898	8	38	1637.82	84.3046	16.0677	0.999671	0.998715	0	1	araport11	gene	26841550	26851959	.	+	.	gene_id "AT1G71220"; gene_name "UGGT"; gene_source "araport11"; gene_biotype "protein_coding";	AT1G71220
1	26875554	26879181	4	1	26875402	26875719	0	3	228	50.9779	23.0174	0.996868	0.314458	0	1	araport11	gene	26874064	26878319	.	+	.	gene_id "AT1G71300"; gene_name "P2"; gene_source "araport11"; gene_biotype "protein_coding";	AT1G71300
1	26875554	26879181	4	1	26875402	26875719	0	3	228	50.9779	23.0174	0.996868	0.314458	0	1	araport11	gene	26877745	26880064	.	-	.	gene_id "AT1G71310"; gene_source "araport11"; gene_biotype "protein_coding";	AT1G71310
1	26875554	26879181	4	1	26875402	26875719	0	3	228	50.9779	23.0174	0.996868	0.314458	0	1	araport11	gene	26878908	26879174	.	+	.	gene_id "AT1G09233"; gene_source "araport11"; gene_biotype "atlncRNA";	AT1G09233
1	2688547	2689886	17	1	2688443	2689702	4	23	1671.99	83.5425	31.76	1	0.513281	0	1	araport11	gene	2688880	2690250	.	+	.	gene_id "AT1G08500"; gene_source "araport11"; gene_biotype "protein_coding";	AT1G08500
1	2688547	2689886	17	1	2688443	2689702	4	23	1671.99	83.5425	31.76	1	0.513281	0	1	araport11	gene	2685659	2688658	.	-	.	gene_id "AT1G08490"; gene_name "NFS2"; gene_source "araport11"; gene_biotype "protein_coding";	AT1G08490
1	26897809	26898249	80	1	26897810	26898249	80	265	14990.5	502.636	83.3801	0.986634	0.977622	0	1	araport11	gene	26897005	26899434	.	-	.	gene_id "AT1G71370"; gene_name "RH49"; gene_source "araport11"; gene_biotype "protein_coding";	AT1G71370
1	26905446	26906743	3	1	26905399	26906825	3	32	1990.94	69.9614	21.1556	1	0.919049	0	1	araport11	gene	26906401	26908975	.	+	.	gene_id "AT1G71390"; gene_source "araport11"; gene_biotype "protein_coding";	AT1G71390
1	26908496	26910954	1	1	26908385	26911069	16	16	977	66.5462	10.3384	1	1	0	1	araport11	gene	26906401	26908975	.	+	.	gene_id "AT1G71390"; gene_source "araport11"; gene_biotype "protein_coding";	AT1G71390
1	26908496	26910954	1	1	26908385	26911069	16	16	977	66.5462	10.3384	1	1	0	1	araport11	gene	26909792	26912597	.	+	.	gene_id "AT1G71400"; gene_name "RLP12"; gene_source "araport11"; gene_biotype "protein_coding";	AT1G71400
1	269147	270437	17	1	269091	270403	27	29	1735	105.437	40.1124	1	0.721623	0	1	araport11	gene	267993	269819	.	+	.	gene_id "AT1G01720"; gene_name "NAC002"; gene_source "araport11"; gene_biotype "protein_coding";	AT1G01720
1	269147	270437	17	1	269091	270403	27	29	1735	105.437	40.1124	1	0.721623	0	1	araport11	gene	269792	270859	.	-	.	gene_id "AT1G01725"; gene_source "araport11"; gene_biotype "protein_coding";	AT1G01725
1	269147	270437	17	1	269091	270403	27	29	1735	105.437	40.1124	1	0.721623	0	1	araport11	gene	270067	270517	.	+	.	gene_id "AT1G04047"; gene_source "araport11"; gene_biotype "atlncRNA";	AT1G04047
1	2691585	2694596	34	1	2691586	2693494	20	0	0	176.349	15.2486	0.99283	0.647364	0	1	araport11	gene	2691062	2694547	.	-	.	gene_id "AT1G08510"; gene_name "FATB"; gene_source "araport11"; gene_biotype "protein_coding";	AT1G08510
1	26927285	26927692	29	1	26927285	26927692	39	127	6505.96	231.516	40.6604	1	0.982298	0	1	araport11	gene	26927012	26928056	.	+	.	gene_id "AT1G71450"; gene_name "ERF021"; gene_source "araport11"; gene_biotype "protein_coding";	AT1G71450
1	26929381	26932658	10	1	26929301	26931566	1	14	1109	70.1183	13.1523	0.992486	0.594377	0	1	araport11	gene	26927984	26930347	.	-	.	gene_id "AT1G71460"; gene_name "PCMP-A3"; gene_source "araport11"; gene_biotype "protein_coding";	AT1G71460
1	26929381	26932658	10	1	26929301	26931566	1	14	1109	70.1183	13.1523	0.992486	0.594377	0	1	araport11	gene	26930706	26931568	.	+	.	gene_id "AT1G71470"; gene_source "araport11"; gene_biotype "protein_coding";	AT1G71470
1	26929381	26932658	10	1	26929301	26931566	1	14	1109	70.1183	13.1523	0.992486	0.594377	0	1	araport11	gene	26931852	26933313	.	+	.	gene_id "AT1G71480"; gene_source "araport11"; gene_biotype "protein_coding";	AT1G71480
1	26929381	26932658	10	1	26929301	26931566	1	14	1109	70.1183	13.1523	0.992486	0.594377	0	1	araport11	gene	26932071	26932467	.	-	.	gene_id "AT1G09253"; gene_source "araport11"; gene_biotype "atlncRNA";	AT1G09253
1	26936224	26937443	7	1	26936205	26937486	7	45	3083	89.822	15.1844	0.992496	0.987662	0	1	araport11	gene	26935982	26937607	.	+	.	gene_id "AT1G71500"; gene_source "araport11"; gene_biotype "protein_coding";	AT1G71500
1	26985892	26986481	30	1	26985892	26986481	42	205	13754.9	212.596	28.4337	1	1	0	1	araport11	gene	26985969	26986909	.	-	.	gene_id "AT1G71730"; gene_source "araport11"; gene_biotype "protein_coding";	AT1G71730
1	26985892	26986481	30	1	26985892	26986481	42	205	13754.9	212.596	28.4337	1	1	0	1	araport11	gene	26983615	26985990	.	+	.	gene_id "AT1G71720"; gene_source "araport11"; gene_biotype "protein_coding";	AT1G71720
1	27020766	27021001	1	1	27020766	27021001	104	449	28482.6	1438.07	281.107	1	1	0	1	araport11	gene	27018158	27022117	.	+	.	gene_id "AT1G71830"; gene_name "SERK1"; gene_source "araport11"; gene_biotype "protein_coding";	AT1G71830
1	27030588	27031229	6	1	27030553	27031266	8	72	4590.6	111.829	21.8052	0.993514	1	0	1	araport11	gene	27030427	27031461	.	-	.	gene_id "AT1G71866"; gene_name "EPFL7"; gene_source "araport11"; gene_biotype "protein_coding";	AT1G71866
1	27076684	27081311	48	1	27076533	27078056	2	9	522	71.9015	54.2036	0.870422	0.448832	0	1	araport11	gene	27074702	27077991	.	+	.	gene_id "AT1G71930"; gene_name "NAC030"; gene_source "araport11"; gene_biotype "protein_coding";	AT1G71930
1	27076684	27081311	48	1	27076533	27078056	2	9	522	71.9015	54.2036	0.870422	0.448832	0	1	araport11	gene	27078524	27080248	.	+	.	gene_id "AT1G71940"; gene_source "araport11"; gene_biotype "protein_coding";	AT1G71940
1	27076684	27081311	48	1	27076533	27078056	2	9	522	71.9015	54.2036	0.870422	0.448832	0	1	araport11	gene	27080184	27081641	.	-	.	gene_id "AT1G71950"; gene_source "araport11"; gene_biotype "protein_coding";	AT1G71950
1	27076684	27081311	48	1	27076533	27078056	2	9	522	71.9015	54.2036	0.870422	0.448832	0	1	araport11	gene	27080516	27081002	.	+	.	gene_id "AT1G09287"; gene_source "araport11"; gene_biotype "atlncRNA";	AT1G09287
1	27130975	27131406	13	1	27130976	27131405	10	47	2709.99	143.473	24.3387	0.992931	0.993674	0	1	araport11	gene	27128995	27131469	.	-	.	gene_id "AT1G72110"; gene_source "araport11"; gene_biotype "protein_coding";	AT1G72110
1	27163711	27165552	4	1	27163567	27165724	1	10	754	40.3491	9.22967	0.9081	1	0	1	araport11	gene	27162820	27167430	.	+	.	gene_id "AT1G72180"; gene_source "araport11"; gene_biotype "protein_coding";	AT1G72180
1	27180200	27181797	1	1	27180011	27181988	21	10	628	30.7521	6.71753	0.971071	0.974079	0	1	araport11	gene	27179458	27182456	.	+	.	gene_id "AT1G72210"; gene_name "BHLH96"; gene_source "araport11"; gene_biotype "protein_coding";	AT1G72210
1	27208893	27209442	2	1	27208773	27209526	2	23	1310	48.4316	9.0506	1	1	0	1	araport11	gene	27199623	27209096	.	-	.	gene_id "AT1G72270"; gene_source "araport11"; gene_biotype "protein_coding";	AT1G72270
1	27208893	27209442	2	1	27208773	27209526	2	23	1310	48.4316	9.0506	1	1	0	1	araport11	gene	27209404	27211500	.	-	.	gene_id "AT1G72275"; gene_source "araport11"; gene_biotype "protein_coding";	AT1G72275
1	27233685	27236114	32	1	27233685	27236114	21	94	5405.86	196.268	14.9856	1	1	0	1	araport11	gene	27233418	27236822	.	+	.	gene_id "AT1G72330"; gene_name "ALAAT2"; gene_source "araport11"; gene_biotype "protein_coding";	AT1G72330
1	27249956	27250527	134	1	27249956	27250527	230	408	27430.7	1078.2	167.758	0.999989	1	0	1	araport11	gene	27245082	27251672	.	+	.	gene_id "AT1G72390"; gene_source "araport11"; gene_biotype "protein_coding";	AT1G72390
1	27251698	27253476	17	1	27251612	27253429	4	20	1128.98	118.42	55.1655	0.992682	0.717902	0	1	araport11	gene	27251710	27257081	.	-	.	gene_id "AT1G72410"; gene_source "araport11"; gene_biotype "protein_coding";	AT1G72410
1	27290514	27294350	23	1	27290427	27291264	8	26	1762	71.2282	14.3571	0.964539	0.901941	0	1	araport11	gene	27288900	27291107	.	-	.	gene_id "AT1G72490"; gene_source "araport11"; gene_biotype "protein_coding";	AT1G72490
1	27314567	27316739	10	1	27314562	27316763	9	45	2095.9	129.95	33.882	0.994552	0.974507	0	1	araport11	gene	27312954	27314644	.	+	.	gene_id "AT1G72530"; gene_name "MORF7"; gene_source "araport11"; gene_biotype "protein_coding";	AT1G72530
1	27314567	27316739	10	1	27314562	27316763	9	45	2095.9	129.95	33.882	0.994552	0.974507	0	1	araport11	gene	27314877	27316669	.	-	.	gene_id "AT1G72540"; gene_source "araport11"; gene_biotype "protein_coding";	AT1G72540
1	27314567	27316739	10	1	27314562	27316763	9	45	2095.9	129.95	33.882	0.994552	0.974507	0	1	araport11	gene	27315740	27316417	.	+	.	gene_id "AT1G72545"; gene_source "araport11"; gene_biotype "protein_coding";	AT1G72545
1	27351380	27351746	24	1	27351380	27351746	36	100	5657.31	193.937	31.9785	1	0.932864	0	1	araport11	gene	27349393	27353748	.	+	.	gene_id "AT1G72650"; gene_source "araport11"; gene_biotype "protein_coding";	AT1G72650
1	27362895	27373232	39	1	27362858	27364748	1	53	2897	89.1349	11.8936	0.994054	1	0	1	araport11	gene	27363312	27363766	.	+	.	gene_id "AT1G09337"; gene_source "araport11"; gene_biotype "lncRNA";	AT1G09337
1	27362895	27373232	39	1	27362858	27364748	1	53	2897	89.1349	11.8936	0.994054	1	0	1	araport11	gene	27365772	27371784	.	+	.	gene_id "AT1G72700"; gene_name "ALA5"; gene_source "araport11"; gene_biotype "protein_coding";	AT1G72700
1	27362895	27373232	39	1	27362858	27364748	1	53	2897	89.1349	11.8936	0.994054	1	0	1	araport11	gene	27372197	27376730	.	+	.	gene_id "AT1G72710"; gene_name "CKL2"; gene_source "araport11"; gene_biotype "protein_coding";	AT1G72710
1	27391648	27394319	36	1	27391639	27392272	16	0	0	149.48	18.3781	0.992959	0.324917	0	1	araport11	gene	27389948	27393327	.	+	.	gene_id "AT1G72770"; gene_name "HAB1"; gene_source "araport11"; gene_biotype "protein_coding";	AT1G72770
1	27391648	27394319	36	1	27391639	27392272	16	0	0	149.48	18.3781	0.992959	0.324917	0	1	araport11	gene	27393385	27393466	.	+	.	gene_id "AT1G72780"; gene_source "araport11"; gene_biotype "tRNA";	AT1G72780
1	27420938	27421432	1	1	27420863	27421542	3	28	1596.38	63.5862	10.5744	0.992545	1	0	1	araport11	gene	27416228	27420946	.	-	.	gene_id "AT1G72860"; gene_source "araport11"; gene_biotype "protein_coding";	AT1G72860
1	27420938	27421432	1	1	27420863	27421542	3	28	1596.38	63.5862	10.5744	0.992545	1	0	1	araport11	gene	27420939	27423338	.	+	.	gene_id "AT1G72870"; gene_source "araport11"; gene_biotype "protein_coding";	AT1G72870
1	27422729	27423368	2	1	27422692	27423461	7	37	2298.94	66.6957	11.7607	1	1	0	1	araport11	gene	27420939	27423338	.	+	.	gene_id "AT1G72870"; gene_source "araport11"; gene_biotype "protein_coding";	AT1G72870
1	27437244	27438308	22	1	27437241	27438307	7	59	4067.95	201.337	31.4769	0.990216	0.969437	0	1	araport11	gene	27437638	27437846	.	-	.	gene_id "AT1G09343"; gene_source "araport11"; gene_biotype "lncRNA";	AT1G09343
1	27437244	27438308	22	1	27437241	27438307	7	59	4067.95	201.337	31.4769	0.990216	0.969437	0	1	araport11	gene	27437899	27439209	.	+	.	gene_id "AT1G72920"; gene_source "araport11"; gene_biotype "protein_coding";	AT1G72920
1	27453561	27461544	3	1	27457988	27458902	0	3	221	63.5766	5.56807	0.389278	0.327981	0	1	araport11	gene	27452748	27455964	.	+	.	gene_id "AT1G72970"; gene_name "HTH"; gene_source "araport11"; gene_biotype "protein_coding";	AT1G72970
1	27453561	27461544	3	1	27457988	27458902	0	3	221	63.5766	5.56807	0.389278	0.327981	0	1	araport11	gene	27456043	27456949	.	-	.	gene_id "AT1G72980"; gene_name "LBD7"; gene_source "araport11"; gene_biotype "protein_coding";	AT1G72980
1	27453561	27461544	3	1	27457988	27458902	0	3	221	63.5766	5.56807	0.389278	0.327981	0	1	araport11	gene	27457266	27462487	.	-	.	gene_id "AT1G72990"; gene_name "BGAL17"; gene_source "araport11"; gene_biotype "protein_coding";	AT1G72990
1	27484193	27485456	1	1	27484033	27485604	3	5	449	36.7403	8.61187	0.993525	0.993494	0	1	araport11	gene	27484240	27488204	.	+	.	gene_id "AT1G73080"; gene_name "PEPR1"; gene_source "araport11"; gene_biotype "protein_coding";	AT1G73080
1	27502867	27503362	18	1	27502839	27503125	0	8	610	139.255	48.4654	0.998981	0.370783	0	1	araport11	gene	27502021	27503834	.	-	.	gene_id "AT1G73140"; gene_name "TBL31"; gene_source "araport11"; gene_biotype "protein_coding";	AT1G73140
1	27518370	27519679	11	1	27518334	27519678	11	37	2417	117.959	15.7932	0.993833	0.905004	0	1	araport11	gene	27517891	27521710	.	+	.	gene_id "AT1G73180"; gene_source "araport11"; gene_biotype "protein_coding";	AT1G73180
1	275298	276171	16	1	275285	276170	6	45	3105.84	129.338	17.1964	0.993254	0.986244	0	1	araport11	gene	275188	276310	.	+	.	gene_id "AT1G01750"; gene_name "ADF10"; gene_source "araport11"; gene_biotype "protein_coding";	AT1G01750
1	275298	276171	16	1	275285	276170	6	45	3105.84	129.338	17.1964	0.993254	0.986244	0	1	araport11	gene	275473	276319	.	-	.	gene_id "AT1G04053"; gene_source "araport11"; gene_biotype "atlncRNA";	AT1G04053
1	27554891	27555859	7	1	27554869	27555872	8	47	2063.92	109.857	17.928	1	0.996468	0	1	araport11	gene	27552650	27555322	.	-	.	gene_id "AT1G73280"; gene_name "SCPL3"; gene_source "araport11"; gene_biotype "protein_coding";	AT1G73280
1	27578455	27582501	47	1	27578393	27581567	5	15	1337	157.73	65.0526	0.894655	0.416727	0	1	araport11	gene	27578421	27582685	.	-	.	gene_id "AT1G73360"; gene_name "HDG11"; gene_source "araport11"; gene_biotype "protein_coding";	AT1G73360
1	27592791	27594551	48	1	27592681	27593249	6	30	2548	46.581	10.5998	0.993765	0.852612	0	1	araport11	gene	27590810	27595752	.	-	.	gene_id "AT1G73390"; gene_source "araport11"; gene_biotype "protein_coding";	AT1G73390
1	2759550	2760919	1	1	2759465	2760996	1	38	2143.88	71.1143	10.6828	0.98796	1	0	1	araport11	gene	2756904	2759889	.	-	.	gene_id "AT1G08660"; gene_name "SIA1"; gene_source "araport11"; gene_biotype "protein_coding";	AT1G08660
1	2759550	2760919	1	1	2759465	2760996	1	38	2143.88	71.1143	10.6828	0.98796	1	0	1	araport11	gene	2760183	2761599	.	-	.	gene_id "AT1G08670"; gene_source "araport11"; gene_biotype "protein_coding";	AT1G08670
1	27625034	27627392	114	1	27625034	27625891	61	258	13783.3	638.051	96.7499	0.989534	0.976294	0	1	araport11	gene	27625116	27628325	.	+	.	gene_id "AT1G73470"; gene_source "araport11"; gene_biotype "protein_coding";	AT1G73470
1	27625034	27627392	114	1	27625034	27625891	61	258	13783.3	638.051	96.7499	0.989534	0.976294	0	1	araport11	gene	27619535	27625140	.	+	.	gene_id "AT1G73460"; gene_source "araport11"; gene_biotype "protein_coding";	AT1G73460
1	2765116	2765956	14	1	2765108	2765959	57	55	2553.47	122.521	15.6421	1	0.893145	0	1	araport11	gene	2762584	2768967	.	+	.	gene_id "AT1G08680"; gene_name "AGD14"; gene_source "araport11"; gene_biotype "protein_coding";	AT1G08680
1	27653262	27654201	70	1	27653263	27654160	38	0	0	606.889	81.081	0.955533	0.782057	0	1	araport11	gene	27650992	27654025	.	+	.	gene_id "AT1G73570"; gene_source "araport11"; gene_biotype "protein_coding";	AT1G73570
1	2767831	2768835	7	1	2767789	2768854	8	6	104.97	91.7606	18.0445	0.845322	0.857681	0	1	araport11	gene	2762584	2768967	.	+	.	gene_id "AT1G08680"; gene_name "AGD14"; gene_source "araport11"; gene_biotype "protein_coding";	AT1G08680
1	27684828	27689481	38	1	27684829	27686919	21	75	3682.97	182.394	35.6805	0.993734	0.846078	0	1	araport11	gene	27684673	27685614	.	+	.	gene_id "AT1G73630"; gene_name "CML26"; gene_source "araport11"; gene_biotype "protein_coding";	AT1G73630
1	27684828	27689481	38	1	27684829	27686919	21	75	3682.97	182.394	35.6805	0.993734	0.846078	0	1	araport11	gene	27686672	27688127	.	+	.	gene_id "AT1G73640"; gene_name "RABA6A"; gene_source "araport11"; gene_biotype "protein_coding";	AT1G73640
1	27684828	27689481	38	1	27684829	27686919	21	75	3682.97	182.394	35.6805	0.993734	0.846078	0	1	araport11	gene	27688123	27690307	.	-	.	gene_id "AT1G73650"; gene_source "araport11"; gene_biotype "protein_coding";	AT1G73650
1	27743395	27744893	127	1	27743395	27744893	14	50	2723.93	379.204	337.018	1	0.989429	0	1	araport11	gene	27742081	27743565	.	+	.	gene_id "AT1G73770"; gene_source "araport11"; gene_biotype "protein_coding";	AT1G73770
1	27743395	27744893	127	1	27743395	27744893	14	50	2723.93	379.204	337.018	1	0.989429	0	1	araport11	gene	27743685	27744453	.	+	.	gene_id "AT1G73780"; gene_source "araport11"; gene_biotype "protein_coding";	AT1G73780
1	27743395	27744893	127	1	27743395	27744893	14	50	2723.93	379.204	337.018	1	0.989429	0	1	araport11	gene	27744649	27745429	.	+	.	gene_id "AT1G73790"; gene_name "GIP2"; gene_source "araport11"; gene_biotype "protein_coding";	AT1G73790
1	27743395	27744893	127	1	27743395	27744893	14	50	2723.93	379.204	337.018	1	0.989429	0	1	araport11	gene	27744790	27749248	.	-	.	gene_id "AT1G73805"; gene_name "SARD1"; gene_source "araport11"; gene_biotype "protein_coding";	AT1G73805
1	27768308	27770325	2	1	27768253	27768454	0	3	144	39.1294	2.68647	0.399352	0.343045	0	1	araport11	gene	27766941	27770841	.	+	.	gene_id "AT1G73850"; gene_source "araport11"; gene_biotype "protein_coding";	AT1G73850
1	27771780	27772399	11	1	27771849	27772399	4	21	1609	81.3945	9.0062	0.510874	0.622071	0	1	araport11	gene	27770870	27776883	.	-	.	gene_id "AT1G73860"; gene_source "araport11"; gene_biotype "protein_coding";	AT1G73860
1	27775142	27777505	2	1	27775035	27777574	2	17	614.95	64.7983	22.4643	0.994333	0.826338	0	1	araport11	gene	27770870	27776883	.	-	.	gene_id "AT1G73860"; gene_source "araport11"; gene_biotype "protein_coding";	AT1G73860
1	27786473	27787017	1	1	27786424	27787101	10	33	1684.89	77.5923	19.7089	1	1	0	1	araport11	gene	27784928	27786804	.	+	.	gene_id "AT1G73880"; gene_name "UGT89B1"; gene_source "araport11"; gene_biotype "protein_coding";	AT1G73880
1	27786473	27787017	1	1	27786424	27787101	10	33	1684.89	77.5923	19.7089	1	1	0	1	araport11	gene	27786864	27787708	.	+	.	gene_id "AT1G73885"; gene_source "araport11"; gene_biotype "protein_coding";	AT1G73885
1	27796565	27797267	2	1	27796499	27797328	6	33	2179.93	79.4837	10.3936	0.993632	1	0	1	araport11	gene	27795040	27798005	.	-	.	gene_id "AT1G73930"; gene_source "araport11"; gene_biotype "protein_coding";	AT1G73930
1	27917793	27920019	1	1	27917700	27920122	4	22	1173.94	54.2762	9.14346	0.994112	0.985989	0	1	araport11	gene	27917249	27920192	.	+	.	gene_id "AT1G74240"; gene_source "araport11"; gene_biotype "protein_coding";	AT1G74240
1	27927460	27931459	54	1	27927415	27928452	8	0	0	111.806	15.96	0.993807	0.74472	0	1	araport11	gene	27922725	27927962	.	-	.	gene_id "AT1G74260"; gene_source "araport11"; gene_biotype "protein_coding";	AT1G74260
1	27927460	27931459	54	1	27927415	27928452	8	0	0	111.806	15.96	0.993807	0.74472	0	1	araport11	gene	27928171	27929537	.	-	.	gene_id "AT1G74270"; gene_name "RPL35AC"; gene_source "araport11"; gene_biotype "protein_coding";	AT1G74270
1	27927460	27931459	54	1	27927415	27928452	8	0	0	111.806	15.96	0.993807	0.74472	0	1	araport11	gene	27929643	27931364	.	+	.	gene_id "AT1G74280"; gene_source "araport11"; gene_biotype "protein_coding";	AT1G74280
1	28014403	28014851	8	1	28014404	28014852	8	54	3265	132.261	22.4034	0.9933	0.983486	0	1	araport11	gene	28013118	28015826	.	-	.	gene_id "AT1G74545"; gene_source "araport11"; gene_biotype "atlncRNA";	AT1G74545
1	28014403	28014851	8	1	28014404	28014852	8	54	3265	132.261	22.4034	0.9933	0.983486	0	1	araport11	gene	28013180	28015049	.	+	.	gene_id "AT1G74540"; gene_name "CYP98A8"; gene_source "araport11"; gene_biotype "protein_coding";	AT1G74540
1	28031810	28032784	8	1	28031692	28032904	4	18	1212.98	57.7913	18.3622	1	1	0	1	araport11	gene	28030465	28032556	.	+	.	gene_id "AT1G74630"; gene_name "PCMP-H71"; gene_source "araport11"; gene_biotype "protein_coding";	AT1G74630
1	28031810	28032784	8	1	28031692	28032904	4	18	1212.98	57.7913	18.3622	1	1	0	1	araport11	gene	28032562	28034863	.	+	.	gene_id "AT1G74640"; gene_source "araport11"; gene_biotype "protein_coding";	AT1G74640
1	28044421	28045401	3	1	28044287	28044741	0	2	141	59.3458	31.558	0.992793	0.318426	0	1	araport11	gene	28045332	28046073	.	+	.	gene_id "AT1G09493"; gene_source "araport11"; gene_biotype "lncRNA";	AT1G09493
1	28073235	28073454	37	1	28073236	28073454	4	72	4986.82	245.298	44.8119	0.993674	1	0	1	araport11	gene	28070295	28074177	.	+	.	gene_id "AT1G74710"; gene_name "ICS1"; gene_source "araport11"; gene_biotype "protein_coding";	AT1G74710
1	28079457	28082560	3	1	2821168	29823863	18	0	0	12.034	77.8306	0.314714	0.919395	0.67322	1	araport11	gene	28078852	28079987	.	+	.	gene_id "AT1G74730"; gene_source "araport11"; gene_biotype "protein_coding";	AT1G74730
1	28079457	28082560	3	1	2821168	29823863	18	0	0	12.034	77.8306	0.314714	0.919395	0.67322	1	araport11	gene	28079946	28082671	.	-	.	gene_id "AT1G74740"; gene_name "CPK30"; gene_source "araport11"; gene_biotype "protein_coding";	AT1G74740
1	28100067	28100736	30	1	28100068	28100741	42	140	8353.66	254.048	32.6123	0.993279	1	0.00148588	1	araport11	gene	28098464	28101896	.	+	.	gene_id "AT1G74790"; gene_name "HIPL1"; gene_source "araport11"; gene_biotype "protein_coding";	AT1G74790
1	28111911	28113099	1	1	28111796	28113273	0	8	446.85	42.5024	11.3558	0.992984	0.964286	0	1	araport11	gene	28107822	28111940	.	+	.	gene_id "AT1G74810"; gene_name "BOR5"; gene_source "araport11"; gene_biotype "protein_coding";	AT1G74810
1	28111911	28113099	1	1	28111796	28113273	0	8	446.85	42.5024	11.3558	0.992984	0.964286	0	1	araport11	gene	28111808	28112579	.	-	.	gene_id "AT1G74820"; gene_source "araport11"; gene_biotype "protein_coding";	AT1G74820
1	2811679	2812777	40	1	2811679	2812777	20	89	5426.98	298.127	40.5338	0.98626	0.999958	0	1	araport11	gene	2811989	2812782	.	+	.	gene_id "AT1G08790"; gene_source "araport11"; gene_biotype "protein_coding";	AT1G08790
1	28164643	28165263	10	1	28164608	28165269	24	129	8279.95	114.389	14.9234	0.985135	0.994133	0	1	araport11	gene	28164828	28170113	.	-	.	gene_id "AT1G75010"; gene_name "ARC3"; gene_source "araport11"; gene_biotype "protein_coding";	AT1G75010
1	28164643	28165263	10	1	28164608	28165269	24	129	8279.95	114.389	14.9234	0.985135	0.994133	0	1	araport11	gene	28163344	28164814	.	+	.	gene_id "AT1G75000"; gene_source "araport11"; gene_biotype "protein_coding";	AT1G75000
1	28171297	28174111	26	1	28171237	28173021	4	34	2440	87.1138	33.938	0.969278	0.481233	0	1	araport11	gene	28170752	28173678	.	+	.	gene_id "AT1G75020"; gene_name "LPAT4"; gene_source "araport11"; gene_biotype "protein_coding";	AT1G75020
1	28184044	28185084	11	1	28183973	28184663	3	34	1456.98	80.2754	14.0179	0.992091	1	0	1	araport11	gene	28184532	28184603	.	+	.	gene_id "AT1G75070"; gene_source "araport11"; gene_biotype "tRNA";	AT1G75070
1	28193666	28194849	45	1	28193666	28194849	49	129	7552.45	319.613	33.0716	1	1	0	1	araport11	gene	28190740	28194068	.	-	.	gene_id "AT1G75100"; gene_name "JAC1"; gene_source "araport11"; gene_biotype "protein_coding";	AT1G75100
1	28193666	28194849	45	1	28193666	28194849	49	129	7552.45	319.613	33.0716	1	1	0	1	araport11	gene	28194005	28196033	.	-	.	gene_id "AT1G75110"; gene_name "RRA2"; gene_source "araport11"; gene_biotype "protein_coding";	AT1G75110
1	2819643	2821371	24	1	2819644	2821368	15	71	4601.97	203.016	25.5092	0.993414	0.869269	0	1	araport11	gene	2819065	2820478	.	-	.	gene_id "AT1G08810"; gene_source "araport11"; gene_biotype "protein_coding";	AT1G08810
1	2819643	2821371	24	1	2819644	2821368	15	71	4601.97	203.016	25.5092	0.993414	0.869269	0	1	araport11	gene	2821354	2825481	.	-	.	gene_id "AT1G08820"; gene_name "PVA22"; gene_source "araport11"; gene_biotype "protein_coding";	AT1G08820
1	28202191	28203266	50	1	28202192	28203239	24	0	0	391.606	49.3461	0.992996	0.814516	0	1	araport11	gene	28202053	28204362	.	-	.	gene_id "AT1G75140"; gene_source "araport11"; gene_biotype "protein_coding";	AT1G75140
1	28219300	28223261	14	1	28219264	28223261	5	35	1872.72	101.191	12.1319	1	1	0	1	araport11	gene	28219225	28220372	.	+	.	gene_id "AT1G75190"; gene_source "araport11"; gene_biotype "protein_coding";	AT1G75190
1	28219300	28223261	14	1	28219264	28223261	5	35	1872.72	101.191	12.1319	1	1	0	1	araport11	gene	28220626	28223785	.	-	.	gene_id "AT1G75200"; gene_name "TYW1"; gene_source "araport11"; gene_biotype "protein_coding";	AT1G75200
1	28230268	28237367	18	1	28230165	28233437	0	32	2196	46.5694	11.2314	0.937288	0.371412	0.000305623	1	araport11	gene	28234086	28237290	.	+	.	gene_id "AT1G75230"; gene_source "araport11"; gene_biotype "protein_coding";	AT1G75230
1	28230268	28237367	18	1	28230165	28233437	0	32	2196	46.5694	11.2314	0.937288	0.371412	0.000305623	1	araport11	gene	28229026	28233134	.	-	.	gene_id "AT1G75220"; gene_source "araport11"; gene_biotype "protein_coding";	AT1G75220
1	2824947	2826060	53	1	2824944	2826054	24	127	7845.97	391.819	58.8268	0.971309	0.96021	0	1	araport11	gene	2821354	2825481	.	-	.	gene_id "AT1G08820"; gene_name "PVA22"; gene_source "araport11"; gene_biotype "protein_coding";	AT1G08820
1	2824947	2826060	53	1	2824944	2826054	24	127	7845.97	391.819	58.8268	0.971309	0.96021	0	1	araport11	gene	2825588	2825978	.	+	.	gene_id "AT1G04667"; gene_source "araport11"; gene_biotype "lncRNA";	AT1G04667
1	28317049	28318279	7	1	28317026	28318322	6	35	2188.98	101.767	14.0029	0.993707	0.96822	0	1	araport11	gene	28314458	28318375	.	-	.	gene_id "AT1G75450"; gene_name "CKX5"; gene_source "araport11"; gene_biotype "protein_coding";	AT1G75450
1	28317049	28318279	7	1	28317026	28318322	6	35	2188.98	101.767	14.0029	0.993707	0.96822	0	1	araport11	gene	28318139	28318355	.	+	.	gene_id "AT1G09557"; gene_source "araport11"; gene_biotype "atlncRNA";	AT1G09557
1	2834015	2835230	33	1	2834910	2835230	54	177	11488	280.125	44.492	0.975477	1	0	1	araport11	gene	2829105	2838855	.	-	.	gene_id "AT1G08840"; gene_source "araport11"; gene_biotype "protein_coding";	AT1G08840
1	28347617	28348224	23	1	28347618	28348224	11	79	5955.96	194.335	30.8242	0.993241	1	0	1	araport11	gene	28346998	28348776	.	-	.	gene_id "AT1G75510"; gene_source "araport11"; gene_biotype "protein_coding";	AT1G75510
1	28403370	28404519	25	1	28403320	28404580	4	29	1264	153.836	102.695	0.994914	1	0	1	araport11	gene	28403371	28407182	.	-	.	gene_id "AT1G75640"; gene_source "araport11"; gene_biotype "protein_coding";	AT1G75640
1	28412426	28415522	1	1	28412201	28413956	2	4	336	42.7658	9.90872	0.917332	0.374263	0	1	araport11	gene	28415152	28416961	.	-	.	gene_id "AT1G75670"; gene_source "araport11"; gene_biotype "protein_coding";	AT1G75670
1	28412426	28415522	1	1	28412201	28413956	2	4	336	42.7658	9.90872	0.917332	0.374263	0	1	araport11	gene	28408134	28415118	.	+	.	gene_id "AT1G75660"; gene_name "XRN3"; gene_source "araport11"; gene_biotype "protein_coding";	AT1G75660
1	28429605	28430205	8	1	28429582	28430205	10	59	3152.98	115.539	17.3474	0.993001	1	0	1	araport11	gene	28428671	28431339	.	+	.	gene_id "AT1G75710"; gene_source "araport11"; gene_biotype "protein_coding";	AT1G75710
1	28433665	28436519	8	1	28433630	28436549	18	65	4372	82.1226	12.702	0.919325	1	0	1	araport11	gene	28433919	28434261	.	+	.	gene_id "AT1G75717"; gene_source "araport11"; gene_biotype "protein_coding";	AT1G75717
1	28433665	28436519	8	1	28433630	28436549	18	65	4372	82.1226	12.702	0.919325	1	0	1	araport11	gene	28434524	28435489	.	-	.	gene_id "AT1G75720"; gene_source "araport11"; gene_biotype "protein_coding";	AT1G75720
1	28433665	28436519	8	1	28433630	28436549	18	65	4372	82.1226	12.702	0.919325	1	0	1	araport11	gene	28435625	28439835	.	-	.	gene_id "AT1G75730"; gene_source "araport11"; gene_biotype "protein_coding";	AT1G75730
1	28458160	28459743	7	1	28456306	28458953	0	1	24	20.9388	5.0367	0.352522	0.360817	0	1	araport11	gene	28458691	28460961	.	+	.	gene_id "AT1G75800"; gene_source "araport11"; gene_biotype "protein_coding";	AT1G75800
1	28489592	28492769	7	1	28490587	28492865	1	32	1874.98	68.8529	8.72791	0.983007	1	0	1	araport11	gene	28490443	28492578	.	+	.	gene_id "AT1G75880"; gene_name "EXL1"; gene_source "araport11"; gene_biotype "protein_coding";	AT1G75880
1	28549392	28550229	2	1	28549198	28550359	4	14	788.93	36.528	7.38398	0.943361	1	0	1	araport11	gene	28547786	28549586	.	-	.	gene_id "AT1G76080"; gene_name "CDSP32"; gene_source "araport11"; gene_biotype "protein_coding";	AT1G76080
1	28549392	28550229	2	1	28549198	28550359	4	14	788.93	36.528	7.38398	0.943361	1	0	1	araport11	gene	28550202	28551836	.	-	.	gene_id "AT1G76090"; gene_name "SMT3"; gene_source "araport11"; gene_biotype "protein_coding";	AT1G76090
1	28598737	28600404	41	1	28598657	28599761	5	25	1819	96.3143	16.3842	1	0.524505	0	1	araport11	gene	28599678	28600491	.	-	.	gene_id "AT1G76230"; gene_source "araport11"; gene_biotype "protein_coding";	AT1G76230
1	28608501	28608720	46	1	28608335	28608763	15	7	430.88	129.549	116.569	0.993594	0.999626	0	1	araport11	gene	28606444	28609225	.	-	.	gene_id "AT1G76250"; gene_source "araport11"; gene_biotype "protein_coding";	AT1G76250
1	28611858	28614459	5	1	28611823	28614490	9	37	2333.94	82.1781	17.4669	1	1	0	1	araport11	gene	28610193	28613263	.	+	.	gene_id "AT1G76260"; gene_name "DWA2"; gene_source "araport11"; gene_biotype "protein_coding";	AT1G76260
1	28611858	28614459	5	1	28611823	28614490	9	37	2333.94	82.1781	17.4669	1	1	0	1	araport11	gene	28613207	28616785	.	-	.	gene_id "AT1G76270"; gene_source "araport11"; gene_biotype "protein_coding";	AT1G76270
1	28643838	28644674	5	1	28643663	28644840	10	10	469	109.401	146.162	0.994896	1	0	1	araport11	gene	28643038	28646721	.	-	.	gene_id "AT1G76360"; gene_source "araport11"; gene_biotype "protein_coding";	AT1G76360
1	28651096	28651568	277	1	28650106	28651783	3	6	426	417.493	655.302	1	1	0	1	araport11	gene	28651069	28654660	.	-	.	gene_id "AT1G76380"; gene_source "araport11"; gene_biotype "protein_coding";	AT1G76380
1	28656673	28659625	42	1	28656578	28658517	2	27	1934	113.891	59.9788	0.99289	0.377991	0	1	araport11	gene	28658554	28661710	.	-	.	gene_id "AT1G76400"; gene_name "OST1A"; gene_source "araport11"; gene_biotype "protein_coding";	AT1G76400
1	28656673	28659625	42	1	28656578	28658517	2	27	1934	113.891	59.9788	0.99289	0.377991	0	1	araport11	gene	28655208	28658086	.	-	.	gene_id "AT1G09627"; gene_source "araport11"; gene_biotype "atlncRNA";	AT1G09627
1	28656673	28659625	42	1	28656578	28658517	2	27	1934	113.891	59.9788	0.99289	0.377991	0	1	araport11	gene	28655208	28658711	.	+	.	gene_id "AT1G76390"; gene_name "PUB43"; gene_source "araport11"; gene_biotype "protein_coding";	AT1G76390
1	28690968	28691630	70	1	28690969	28691628	35	213	14507	630.426	105.142	0.993391	0.987753	0	1	araport11	gene	28689766	28691659	.	-	.	gene_id "AT1G76470"; gene_source "araport11"; gene_biotype "protein_coding";	AT1G76470
1	28697874	28698457	1	1	28697425	28698334	1	6	395	49.3817	40.1405	0.992188	0.451278	0	1	araport11	gene	28695760	28698852	.	+	.	gene_id "AT1G76490"; gene_source "araport11"; gene_biotype "protein_coding";	AT1G76490
1	28717585	28721614	14	1	28717452	28719164	4	22	1301.78	44.5643	10.1245	1	0.907358	0	1	araport11	gene	28714765	28717910	.	+	.	gene_id "AT1G76520"; gene_name "PILS3"; gene_source "araport11"; gene_biotype "protein_coding";	AT1G76520
1	28717585	28721614	14	1	28717452	28719164	4	22	1301.78	44.5643	10.1245	1	0.907358	0	1	araport11	gene	28718069	28720371	.	+	.	gene_id "AT1G76530"; gene_name "PILS4"; gene_source "araport11"; gene_biotype "protein_coding";	AT1G76530
1	28717585	28721614	14	1	28717452	28719164	4	22	1301.78	44.5643	10.1245	1	0.907358	0	1	araport11	gene	28720328	28722550	.	-	.	gene_id "AT1G76540"; gene_name "CDKB2-1"; gene_source "araport11"; gene_biotype "protein_coding";	AT1G76540
1	28723152	28724831	2	1	28723070	28724925	8	31	2067	67.7563	11.4647	0.822249	0.989308	0	1	araport11	gene	28722657	28727111	.	-	.	gene_id "AT1G76550"; gene_name "PFP-ALPHA2"; gene_source "araport11"; gene_biotype "protein_coding";	AT1G76550
1	2874781	2876370	5	1	2873129	2880472	1	2	118	24.015	23.078	0.99596	0.993983	0	1	araport11	gene	2873300	2877270	.	+	.	gene_id "AT1G08930"; gene_name "ERD6"; gene_source "araport11"; gene_biotype "protein_coding";	AT1G08930
1	28769351	28770391	7	1	28769340	28770412	5	45	2689.93	104.559	14.8794	0.993979	1	0	1	araport11	gene	28768759	28771538	.	-	.	gene_id "AT1G76660"; gene_source "araport11"; gene_biotype "protein_coding";	AT1G76660
1	28803641	28805375	4	1	28803563	28805445	2	22	1689	88.7869	14.7263	0.991943	0.985267	0	1	araport11	gene	28805114	28810647	.	+	.	gene_id "AT1G76740"; gene_source "araport11"; gene_biotype "protein_coding";	AT1G76740
1	28803641	28805375	4	1	28803563	28805445	2	22	1689	88.7869	14.7263	0.991943	0.985267	0	1	araport11	gene	28802753	28804858	.	-	.	gene_id "AT1G76730"; gene_name "COG0212"; gene_source "araport11"; gene_biotype "protein_coding";	AT1G76730
1	28852166	28852888	86	1	28852167	28852888	82	224	13305.8	570.688	84.6217	0.993661	1	0	1	araport11	gene	28847871	28854499	.	+	.	gene_id "AT1G76850"; gene_name "SEC5A"; gene_source "araport11"; gene_biotype "protein_coding";	AT1G76850
1	28950964	28952548	26	1	28952016	28952501	47	206	12602.2	308.532	52.8925	0.837714	0.878688	0	1	araport11	gene	28951643	28953580	.	-	.	gene_id "AT1G77060"; gene_source "araport11"; gene_biotype "protein_coding";	AT1G77060
1	28950964	28952548	26	1	28952016	28952501	47	206	12602.2	308.532	52.8925	0.837714	0.878688	0	1	araport11	gene	28947743	28951655	.	-	.	gene_id "AT1G77030"; gene_name "RH29"; gene_source "araport11"; gene_biotype "protein_coding";	AT1G77030
1	28999111	28999561	2	1	28999053	28999595	7	0	0	86.3727	15.0918	0.993556	0.892611	0	1	araport11	gene	28998038	28999600	.	-	.	gene_id "AT1G77170"; gene_name "PCMP-E21"; gene_source "araport11"; gene_biotype "protein_coding";	AT1G77170
1	29044208	29045530	6	1	29044066	29045693	4	20	1103	40.2551	7.63726	0.991046	0.986098	0	1	araport11	gene	29039922	29049454	.	-	.	gene_id "AT1G77300"; gene_source "araport11"; gene_biotype "protein_coding";	AT1G77300
1	29057427	29059468	1	1	29057358	29059548	8	27	1772.99	86.4046	11.7878	0.994245	0.973265	0	1	araport11	gene	29056427	29062978	.	+	.	gene_id "AT1G77320"; gene_source "araport11"; gene_biotype "protein_coding";	AT1G77320
1	29126572	29130036	16	1	29126423	29130144	3	14	1077	52.5888	11.1919	0.994495	1	0	1	araport11	gene	29126648	29129700	.	+	.	gene_id "AT1G77510"; gene_name "PDIL1-2"; gene_source "araport11"; gene_biotype "protein_coding";	AT1G77510
1	29150000	29150863	4	1	29150000	29150198	14	197	12013.6	302.682	42.3019	0.999967	0.952483	0	1	araport11	gene	29148160	29152395	.	-	.	gene_id "AT1G77590"; gene_name "LACS9"; gene_source "araport11"; gene_biotype "protein_coding";	AT1G77590
1	29167299	29168387	2	1	29167047	29168494	2	15	939.88	31.1728	10.0827	0.991365	0.903973	0	1	araport11	gene	29165170	29167773	.	+	.	gene_id "AT1G77610"; gene_name "UDP-GALT1"; gene_source "araport11"; gene_biotype "protein_coding";	AT1G77610
1	29167299	29168387	2	1	29167047	29168494	2	15	939.88	31.1728	10.0827	0.991365	0.903973	0	1	araport11	gene	29167764	29173032	.	-	.	gene_id "AT1G77620"; gene_source "araport11"; gene_biotype "protein_coding";	AT1G77620
1	29214963	29215912	1	1	29214872	29215939	12	0	0	74.2905	13.0749	0.833432	0.692002	0	1	araport11	gene	29214220	29215832	.	+	.	gene_id "AT1G77730"; gene_source "araport11"; gene_biotype "protein_coding";	AT1G77730
1	292191	295534	49	1	292050	293210	0	8	275.78	31.8362	5.23935	0.993297	0.992636	0	1	araport11	gene	295207	295859	.	+	.	gene_id "AT1G01810"; gene_source "araport11"; gene_biotype "protein_coding";	AT1G01810
1	292191	295534	49	1	292050	293210	0	8	275.78	31.8362	5.23935	0.993297	0.992636	0	1	araport11	gene	293246	295086	.	+	.	gene_id "AT1G01800"; gene_source "araport11"; gene_biotype "protein_coding";	AT1G01800
1	29221193	29223247	1	1	29221104	29223365	1	24	1835.96	54.6351	11.7882	0.993157	0.980729	0	1	araport11	gene	29220349	29224426	.	+	.	gene_id "AT1G77740"; gene_name "PIP5K2"; gene_source "araport11"; gene_biotype "protein_coding";	AT1G77740
1	29236672	29237408	15	1	29236667	29237408	10	8	208.66	143.244	24.5457	1	0.99974	0	1	araport11	gene	29235721	29239484	.	-	.	gene_id "AT1G77760"; gene_name "NIA1"; gene_source "araport11"; gene_biotype "protein_coding";	AT1G77760
1	29267138	29267881	2	1	29267139	29267974	7	45	2909.66	90.0431	22.6584	0.993133	0.930359	0	1	araport11	gene	29267160	29267752	.	-	.	gene_id "AT1G77830"; gene_source "araport11"; gene_biotype "protein_coding";	AT1G77830
1	29292886	29295371	23	1	29292866	29294251	0	42	2364	88.0599	13.4445	0.992947	1	0	1	araport11	gene	29292075	29296160	.	+	.	gene_id "AT1G77890"; gene_source "araport11"; gene_biotype "protein_coding";	AT1G77890
1	29301474	29305448	2	1	29302927	29303538	46	229	13859.9	550.025	103.957	0.993411	1	0	1	araport11	gene	29300971	29303570	.	+	.	gene_id "AT1G77930"; gene_source "araport11"; gene_biotype "protein_coding";	AT1G77930
1	29301474	29305448	2	1	29302927	29303538	46	229	13859.9	550.025	103.957	0.993411	1	0	1	araport11	gene	29302716	29303519	.	-	.	gene_id "AT1G77932"; gene_source "araport11"; gene_biotype "protein_coding";	AT1G77932
1	29301474	29305448	2	1	29302927	29303538	46	229	13859.9	550.025	103.957	0.993411	1	0	1	araport11	gene	29303864	29305411	.	-	.	gene_id "AT1G77940"; gene_name "RPL30B"; gene_source "araport11"; gene_biotype "protein_coding";	AT1G77940
1	29302931	29303538	58	1	29302927	29303538	46	229	13859.9	550.025	103.957	0.993411	1	0	1	araport11	gene	29300971	29303570	.	+	.	gene_id "AT1G77930"; gene_source "araport11"; gene_biotype "protein_coding";	AT1G77930
1	29302931	29303538	58	1	29302927	29303538	46	229	13859.9	550.025	103.957	0.993411	1	0	1	araport11	gene	29302716	29303519	.	-	.	gene_id "AT1G77932"; gene_source "araport11"; gene_biotype "protein_coding";	AT1G77932
1	2932245	2934292	7	1	2933653	2934395	1	17	851	88.7534	31.805	0.381412	0.979635	0	1	araport11	gene	2932739	2936586	.	+	.	gene_id "AT1G09090"; gene_name "RBOHB"; gene_source "araport11"; gene_biotype "protein_coding";	AT1G09090
1	29364351	29366474	1	1	29364206	29366642	6	26	1622.89	52.844	10.7111	0.993103	0.946314	0	1	araport11	gene	29364072	29366207	.	+	.	gene_id "AT1G78080"; gene_name "RAP2-4"; gene_source "araport11"; gene_biotype "protein_coding";	AT1G78080
1	2938546	2940443	11	1	2938547	2940495	5	40	2230.93	110.764	16.7266	0.952583	0.993589	0	1	araport11	gene	2936528	2939363	.	-	.	gene_id "AT1G09100"; gene_name "RPT5B"; gene_source "araport11"; gene_biotype "protein_coding";	AT1G09100
1	2938546	2940443	11	1	2938547	2940495	5	40	2230.93	110.764	16.7266	0.952583	0.993589	0	1	araport11	gene	2939417	2939488	.	+	.	gene_id "AT1G09110"; gene_source "araport11"; gene_biotype "tRNA";	AT1G09110
1	2938546	2940443	11	1	2938547	2940495	5	40	2230.93	110.764	16.7266	0.952583	0.993589	0	1	araport11	gene	2939568	2942345	.	-	.	gene_id "AT1G09130"; gene_name "CLPR3"; gene_source "araport11"; gene_biotype "protein_coding";	AT1G09130
1	29451822	29459183	30	1	29451797	29452857	10	36	2014.96	139.028	25.3629	1	0.5429	0	1	araport11	gene	29450551	29452415	.	+	.	gene_id "AT1G78265"; gene_source "araport11"; gene_biotype "atlncRNA";	AT1G78265
1	29451822	29459183	30	1	29451797	29452857	10	36	2014.96	139.028	25.3629	1	0.5429	0	1	araport11	gene	29450563	29452417	.	-	.	gene_id "AT1G78270"; gene_name "UGT85A4"; gene_source "araport11"; gene_biotype "protein_coding";	AT1G78270
1	29451822	29459183	30	1	29451797	29452857	10	36	2014.96	139.028	25.3629	1	0.5429	0	1	araport11	gene	29452555	29457373	.	+	.	gene_id "AT1G78280"; gene_source "araport11"; gene_biotype "protein_coding";	AT1G78280
1	29451822	29459183	30	1	29451797	29452857	10	36	2014.96	139.028	25.3629	1	0.5429	0	1	araport11	gene	29457205	29459493	.	-	.	gene_id "AT1G78290"; gene_name "SRK2C"; gene_source "araport11"; gene_biotype "protein_coding";	AT1G78290
1	29461596	29463080	40	1	29461597	29463080	17	78	4496.58	213.02	28.5674	0.965164	1	0	1	araport11	gene	29461391	29463389	.	+	.	gene_id "AT1G78300"; gene_name "GRF2"; gene_source "araport11"; gene_biotype "protein_coding";	AT1G78300
1	29519846	29522497	19	1	29520577	29521409	3	3	232	38.351	6.60979	0.386316	0.419012	0	1	araport11	gene	29521020	29521223	.	-	.	gene_id "AT1G09813"; gene_source "araport11"; gene_biotype "lncRNA";	AT1G09813
1	29519846	29522497	19	1	29520577	29521409	3	3	232	38.351	6.60979	0.386316	0.419012	0	1	araport11	gene	29521770	29523191	.	+	.	gene_id "AT1G78470"; gene_source "araport11"; gene_biotype "protein_coding";	AT1G78470
1	29551064	29551953	21	1	29551065	29551904	13	0	0	131.628	12.0526	0.993047	0.724974	0	1	araport11	gene	29549540	29552438	.	+	.	gene_id "AT1G78570"; gene_name "RHM1"; gene_source "araport11"; gene_biotype "protein_coding";	AT1G78570
1	29558553	29560538	5	1	29558495	29560554	5	35	2337.91	92.0311	16.5214	0.994267	0.985442	0	1	araport11	gene	29552340	29560912	.	-	.	gene_id "AT1G78580"; gene_name "TPS1"; gene_source "araport11"; gene_biotype "protein_coding";	AT1G78580
1	2958017	2958356	1	1	2958010	2958513	13	0	0	66.7435	34.1121	0.949064	1	0.188867	1	araport11	gene	2956261	2962546	.	-	.	gene_id "AT1G09170"; gene_source "araport11"; gene_biotype "protein_coding";	AT1G09170
1	29585232	29587889	2	1	29585136	29587946	6	22	1400.93	52.4868	13.5332	0.919218	0.662492	0	1	araport11	gene	29582907	29585665	.	+	.	gene_id "AT1G78650"; gene_source "araport11"; gene_biotype "protein_coding";	AT1G78650
1	29585232	29587889	2	1	29585136	29587946	6	22	1400.93	52.4868	13.5332	0.919218	0.662492	0	1	araport11	gene	29585677	29588389	.	+	.	gene_id "AT1G78660"; gene_name "GGH1"; gene_source "araport11"; gene_biotype "protein_coding";	AT1G78660
1	29591566	29592427	1	1	29591395	29591974	6	8	299.75	44.0864	15.883	0.997131	0.428614	0	1	araport11	gene	29590904	29593544	.	+	.	gene_id "AT1G78670"; gene_name "GGH3"; gene_source "araport11"; gene_biotype "protein_coding";	AT1G78670
1	29613041	29616318	14	1	29612962	29615431	6	29	2053	71.5034	12.8419	0.999481	1	0	1	araport11	gene	29612904	29614884	.	-	.	gene_id "AT1G78750"; gene_source "araport11"; gene_biotype "protein_coding";	AT1G78750
1	29613041	29616318	14	1	29612962	29615431	6	29	2053	71.5034	12.8419	0.999481	1	0	1	araport11	gene	29615096	29616738	.	-	.	gene_id "AT1G78760"; gene_source "araport11"; gene_biotype "protein_coding";	AT1G78760
1	29657303	29658558	15	1	29657279	29658496	9	27	1700.97	183.953	128.979	0.993643	0.754925	0	1	araport11	gene	29656430	29658634	.	+	.	gene_id "AT1G78890"; gene_source "araport11"; gene_biotype "protein_coding";	AT1G78890
1	29657303	29658558	15	1	29657279	29658496	9	27	1700.97	183.953	128.979	0.993643	0.754925	0	1	araport11	gene	29658116	29660006	.	-	.	gene_id "AT1G78895"; gene_name "RTNLB22"; gene_source "araport11"; gene_biotype "protein_coding";	AT1G78895
1	29692674	29694862	4	1	29692625	29694921	20	39	2164.85	92.5544	15.1647	1	1	0	1	araport11	gene	29688906	29694255	.	-	.	gene_id "AT1G78955"; gene_name "CAMS1"; gene_source "araport11"; gene_biotype "protein_coding";	AT1G78955
1	29704308	29705375	15	1	29704261	29705092	10	54	3124.96	96.3117	17.1672	0.993523	0.466038	0	1	araport11	gene	29703055	29708175	.	+	.	gene_id "AT1G78970"; gene_name "LUP1"; gene_source "araport11"; gene_biotype "protein_coding";	AT1G78970
1	2971101	2972292	5	1	2971040	2972343	7	36	2017.98	99.1566	16.8435	0.999718	1	0	1	araport11	gene	2967940	2971568	.	-	.	gene_id "AT1G09195"; gene_source "araport11"; gene_biotype "protein_coding";	AT1G09195
1	2971101	2972292	5	1	2971040	2972343	7	36	2017.98	99.1566	16.8435	0.999718	1	0	1	araport11	gene	2971571	2972334	.	-	.	gene_id "AT1G09200"; gene_name "HTR13"; gene_source "araport11"; gene_biotype "protein_coding";	AT1G09200
1	29719460	29720496	6	1	29719327	29720591	1	30	2057.94	49.1812	9.22827	0.993201	0.648656	0	1	araport11	gene	29716350	29724748	.	-	.	gene_id "AT1G79000"; gene_name "HAC1"; gene_source "araport11"; gene_biotype "protein_coding";	AT1G79000
1	29723615	29724104	24	1	29723615	29724104	28	77	4625.96	225.237	43.5571	1	1	0	1	araport11	gene	29716350	29724748	.	-	.	gene_id "AT1G79000"; gene_name "HAC1"; gene_source "araport11"; gene_biotype "protein_coding";	AT1G79000
1	29731636	29743168	33	1	29732125	29732561	0	16	1088	89.1537	16.6512	0.37022	0.31395	0	1	araport11	gene	29730642	29734444	.	-	.	gene_id "AT1G79030"; gene_source "araport11"; gene_biotype "protein_coding";	AT1G79030
1	29731636	29743168	33	1	29732125	29732561	0	16	1088	89.1537	16.6512	0.37022	0.31395	0	1	araport11	gene	29739892	29740072	.	+	.	gene_id "AT1G09843"; gene_source "araport11"; gene_biotype "atRNA";	AT1G09843
1	29731636	29743168	33	1	29732125	29732561	0	16	1088	89.1537	16.6512	0.37022	0.31395	0	1	araport11	gene	29741728	29743766	.	+	.	gene_id "AT1G79060"; gene_source "araport11"; gene_biotype "protein_coding";	AT1G79060
1	29731636	29743168	33	1	29732125	29732561	0	16	1088	89.1537	16.6512	0.37022	0.31395	0	1	araport11	gene	29735952	29737009	.	+	.	gene_id "AT1G79040"; gene_name "PSBR"; gene_source "araport11"; gene_biotype "protein_coding";	AT1G79040
1	29731636	29743168	33	1	29732125	29732561	0	16	1088	89.1537	16.6512	0.37022	0.31395	0	1	araport11	gene	29736959	29740179	.	-	.	gene_id "AT1G79050"; gene_name "RECA"; gene_source "araport11"; gene_biotype "protein_coding";	AT1G79050
1	29755040	29756111	9	1	29754961	29756216	2	20	1124.94	51.8956	10.9275	0.549103	0.977665	0	1	araport11	gene	29754536	29755988	.	+	.	gene_id "AT1G79103"; gene_source "araport11"; gene_biotype "protein_coding";	AT1G79103
1	29775569	29776788	1	1	29775475	29776868	16	26	1444.93	73.9325	10.556	0.989125	0.986066	0	1	araport11	gene	29772510	29778016	.	-	.	gene_id "AT1G79150"; gene_source "araport11"; gene_biotype "protein_coding";	AT1G79150
1	29799650	29800158	1	1	29799574	29800221	0	19	1290	65.6723	12.5203	0.993628	0.985051	0	1	araport11	gene	29798851	29800571	.	+	.	gene_id "AT1G79220"; gene_source "araport11"; gene_biotype "protein_coding";	AT1G79220
1	29804056	29806866	26	1	29804057	29806863	9	56	3717	201.42	27.3445	0.967041	0.984373	0	1	araport11	gene	29804123	29804195	.	+	.	gene_id "AT1G79240"; gene_source "araport11"; gene_biotype "tRNA";	AT1G79240
1	29822992	29823830	2	1	29822902	29823874	6	31	2191	83.5792	16.089	0.951074	0.987418	0	1	araport11	gene	29818970	29833016	.	-	.	gene_id "AT1G79280"; gene_name "NUA"; gene_source "araport11"; gene_biotype "protein_coding";	AT1G79280
1	29834785	29835453	1	1	29833906	29835453	0	12	746	28.0995	10.9552	0.932479	0.375	0	1	araport11	gene	29833839	29835728	.	+	.	gene_id "AT1G79310"; gene_name "AMC7"; gene_source "araport11"; gene_biotype "protein_coding";	AT1G79310
1	29846613	29847595	7	1	29845982	29848604	3	11	628.94	31.0694	20.2448	0.939895	0.983193	0	1	araport11	gene	29844621	29853466	.	-	.	gene_id "AT1G79350"; gene_source "araport11"; gene_biotype "protein_coding";	AT1G79350
1	29849317	29855767	10	1	29850040	29850294	0	10	733	107.39	5.63818	0.484065	0.4596	0	1	araport11	gene	29853960	29855872	.	-	.	gene_id "AT1G79360"; gene_name "OCT2"; gene_source "araport11"; gene_biotype "protein_coding";	AT1G79360
1	29849317	29855767	10	1	29850040	29850294	0	10	733	107.39	5.63818	0.484065	0.4596	0	1	araport11	gene	29844621	29853466	.	-	.	gene_id "AT1G79350"; gene_source "araport11"; gene_biotype "protein_coding";	AT1G79350
1	29863001	29863767	18	1	29863001	29863771	16	127	5954.94	151.719	15.8695	0.995183	1	0	1	araport11	gene	29860491	29863316	.	+	.	gene_id "AT1G79380"; gene_source "araport11"; gene_biotype "protein_coding";	AT1G79380
1	29863001	29863767	18	1	29863001	29863771	16	127	5954.94	151.719	15.8695	0.995183	1	0	1	araport11	gene	29863225	29864330	.	-	.	gene_id "AT1G79390"; gene_source "araport11"; gene_biotype "protein_coding";	AT1G79390
1	29865799	29868166	1	1	29865711	29868224	12	27	1484.92	60.1675	11.3551	0.993683	1	0	1	araport11	gene	29864992	29867840	.	+	.	gene_id "AT1G79400"; gene_name "CHX2"; gene_source "araport11"; gene_biotype "protein_coding";	AT1G79400
1	29865799	29868166	1	1	29865711	29868224	12	27	1484.92	60.1675	11.3551	0.993683	1	0	1	araport11	gene	29867854	29869784	.	-	.	gene_id "AT1G79410"; gene_name "OCT5"; gene_source "araport11"; gene_biotype "protein_coding";	AT1G79410
1	29902477	29903401	2	1	29902357	29903510	6	12	768	51.51	8.94961	0.960768	0.995013	0	1	araport11	gene	29903353	29906653	.	+	.	gene_id "AT1G79500"; gene_name "KDSA1"; gene_source "araport11"; gene_biotype "protein_coding";	AT1G79500
1	29902477	29903401	2	1	29902357	29903510	6	12	768	51.51	8.94961	0.960768	0.995013	0	1	araport11	gene	29900443	29903319	.	+	.	gene_id "AT1G79490"; gene_name "EMB2217"; gene_source "araport11"; gene_biotype "protein_coding";	AT1G79490
1	29904816	29905763	18	1	29904817	29905776	7	53	2761.76	142.922	24.0746	0.993832	1	0	1	araport11	gene	29903353	29906653	.	+	.	gene_id "AT1G79500"; gene_name "KDSA1"; gene_source "araport11"; gene_biotype "protein_coding";	AT1G79500
1	29920250	29920816	2	1	29920170	29920912	5	41	2371.7	74.1563	12.5533	0.993212	1	0	1	araport11	gene	29919975	29923124	.	-	.	gene_id "AT1G79540"; gene_source "araport11"; gene_biotype "protein_coding";	AT1G79540
1	29936925	29937230	1	1	29936871	29937238	6	40	2128.55	91.6785	18.8178	0.9947	0.999668	0	1	araport11	gene	29932578	29938856	.	-	.	gene_id "AT1G79570"; gene_source "araport11"; gene_biotype "protein_coding";	AT1G79570
1	29952341	29953400	12	1	29952339	29953416	7	55	3638.99	116.975	13.9571	0.992063	1	0	1	araport11	gene	29952873	29957201	.	-	.	gene_id "AT1G79610"; gene_name "NHX6"; gene_source "araport11"; gene_biotype "protein_coding";	AT1G79610
1	29952341	29953400	12	1	29952339	29953416	7	55	3638.99	116.975	13.9571	0.992063	1	0	1	araport11	gene	29949910	29952726	.	-	.	gene_id "AT1G79600"; gene_source "araport11"; gene_biotype "protein_coding";	AT1G79600
1	30011109	30011457	9	1	30011106	30011457	6	47	2826.73	127.652	20.8489	1	1	0	1	araport11	gene	30007288	30011690	.	-	.	gene_id "AT1G79750"; gene_name "NADP-ME4"; gene_source "araport11"; gene_biotype "protein_coding";	AT1G79750
1	30013861	30020889	22	1	30013662	30014391	3	11	555.84	33.8669	7.29489	1	1	0	1	araport11	gene	30014233	30015392	.	+	.	gene_id "AT1G79770"; gene_source "araport11"; gene_biotype "protein_coding";	AT1G79770
1	30013861	30020889	22	1	30013662	30014391	3	11	555.84	33.8669	7.29489	1	1	0	1	araport11	gene	30015712	30016856	.	+	.	gene_id "AT1G79780"; gene_source "araport11"; gene_biotype "protein_coding";	AT1G79780
1	30013861	30020889	22	1	30013662	30014391	3	11	555.84	33.8669	7.29489	1	1	0	1	araport11	gene	30016671	30018234	.	-	.	gene_id "AT1G79790"; gene_source "araport11"; gene_biotype "protein_coding";	AT1G79790
1	30013861	30020889	22	1	30013662	30014391	3	11	555.84	33.8669	7.29489	1	1	0	1	araport11	gene	30018490	30019315	.	+	.	gene_id "AT1G79800"; gene_source "araport11"; gene_biotype "protein_coding";	AT1G79800
1	30013861	30020889	22	1	30013662	30014391	3	11	555.84	33.8669	7.29489	1	1	0	1	araport11	gene	30019744	30022486	.	+	.	gene_id "AT1G79810"; gene_name "PEX2"; gene_source "araport11"; gene_biotype "protein_coding";	AT1G79810
1	3002991	3004155	25	1	3002946	3003778	2	12	656	146.95	54.6011	0.995245	0.404845	0	1	araport11	gene	3001439	3003762	.	-	.	gene_id "AT1G09290"; gene_source "araport11"; gene_biotype "protein_coding";	AT1G09290
1	3002991	3004155	25	1	3002946	3003778	2	12	656	146.95	54.6011	0.995245	0.404845	0	1	araport11	gene	3003495	3008381	.	+	.	gene_id "AT1G09300"; gene_source "araport11"; gene_biotype "protein_coding";	AT1G09300
1	30041665	30046836	2	1	30041425	30046989	5	14	788.94	62.2266	22.4398	1	1	0	1	araport11	gene	30041243	30041952	.	-	.	gene_id "AT1G79850"; gene_name "RPS17"; gene_source "araport11"; gene_biotype "protein_coding";	AT1G79850
1	30041665	30046836	2	1	30041425	30046989	5	14	788.94	62.2266	22.4398	1	1	0	1	araport11	gene	30041286	30041963	.	+	.	gene_id "AT1G09927"; gene_source "araport11"; gene_biotype "atlncRNA";	AT1G09927
1	30041665	30046836	2	1	30041425	30046989	5	14	788.94	62.2266	22.4398	1	1	0	1	araport11	gene	30041989	30044297	.	-	.	gene_id "AT1G79860"; gene_name "ROPGEF12"; gene_source "araport11"; gene_biotype "protein_coding";	AT1G79860
1	30041665	30046836	2	1	30041425	30046989	5	14	788.94	62.2266	22.4398	1	1	0	1	araport11	gene	30044746	30046148	.	+	.	gene_id "AT1G79870"; gene_name "HPR2"; gene_source "araport11"; gene_biotype "protein_coding";	AT1G79870
1	30041665	30046836	2	1	30041425	30046989	5	14	788.94	62.2266	22.4398	1	1	0	1	araport11	gene	30046028	30048408	.	-	.	gene_id "AT1G79880"; gene_name "LA2"; gene_source "araport11"; gene_biotype "protein_coding";	AT1G79880
1	30051862	30052582	6	1	30051822	30052580	6	36	3099	114.869	20.393	0.993012	0.985529	0	1	araport11	gene	30048519	30052203	.	+	.	gene_id "AT1G79890"; gene_source "araport11"; gene_biotype "protein_coding";	AT1G79890
1	30051862	30052582	6	1	30051822	30052580	6	36	3099	114.869	20.393	0.993012	0.985529	0	1	araport11	gene	30051955	30053936	.	-	.	gene_id "AT1G79900"; gene_name "BAC2"; gene_source "araport11"; gene_biotype "protein_coding";	AT1G79900
1	30061322	30063020	23	1	30061315	30062152	12	23	1339	98.5532	16.6848	0.991803	0.377113	0	1	araport11	gene	30059302	30062824	.	-	.	gene_id "AT1G79920"; gene_source "araport11"; gene_biotype "protein_coding";	AT1G79920
1	30077767	30080799	23	1	30077653	30080905	1	16	1059.97	77.941	69.5975	0.99404	0.936453	0	1	araport11	gene	30073524	30080778	.	+	.	gene_id "AT1G79950"; gene_source "araport11"; gene_biotype "protein_coding";	AT1G79950
1	30077767	30080799	23	1	30077653	30080905	1	16	1059.97	77.941	69.5975	0.99404	0.936453	0	1	araport11	gene	30079665	30080552	.	-	.	gene_id "AT1G79960"; gene_name "OFP14"; gene_source "araport11"; gene_biotype "protein_coding";	AT1G79960
1	30092453	30096953	1	1	30092317	30097033	8	30	1965.97	84.8425	16.8676	1	1	0	1	araport11	gene	30092807	30097323	.	+	.	gene_id "AT1G80000"; gene_source "araport11"; gene_biotype "protein_coding";	AT1G80000
1	30105760	30106818	6	1	30105555	30106159	0	7	516	34.3179	7.22406	0.996095	0.879713	0	1	araport11	gene	30104830	30109087	.	-	.	gene_id "AT1G80030"; gene_source "araport11"; gene_biotype "protein_coding";	AT1G80030
1	30113542	30116700	3	1	30113487	30116726	0	31	1685	92.4508	12.7289	0.99341	0.919922	0	1	araport11	gene	30114449	30117645	.	-	.	gene_id "AT1G80060"; gene_source "araport11"; gene_biotype "protein_coding";	AT1G80060
1	30113542	30116700	3	1	30113487	30116726	0	31	1685	92.4508	12.7289	0.99341	0.919922	0	1	araport11	gene	30111497	30114010	.	-	.	gene_id "AT1G80050"; gene_name "APT2"; gene_source "araport11"; gene_biotype "protein_coding";	AT1G80050
1	30134033	30148213	24	1	30133951	30136403	6	31	2491	104.298	25.2864	0.992614	0.993148	0	1	araport11	gene	30133718	30134937	.	+	.	gene_id "AT1G80100"; gene_name "AHP6"; gene_source "araport11"; gene_biotype "protein_coding";	AT1G80100
1	30134033	30148213	24	1	30133951	30136403	6	31	2491	104.298	25.2864	0.992614	0.993148	0	1	araport11	gene	30135024	30136956	.	+	.	gene_id "AT1G80110"; gene_name "PP2B11"; gene_source "araport11"; gene_biotype "protein_coding";	AT1G80110
1	30134033	30148213	24	1	30133951	30136403	6	31	2491	104.298	25.2864	0.992614	0.993148	0	1	araport11	gene	30138818	30140360	.	+	.	gene_id "AT1G80120"; gene_source "araport11"; gene_biotype "protein_coding";	AT1G80120
1	30134033	30148213	24	1	30133951	30136403	6	31	2491	104.298	25.2864	0.992614	0.993148	0	1	araport11	gene	30140912	30142697	.	-	.	gene_id "AT1G80130"; gene_source "araport11"; gene_biotype "protein_coding";	AT1G80130
1	30134033	30148213	24	1	30133951	30136403	6	31	2491	104.298	25.2864	0.992614	0.993148	0	1	araport11	gene	30143628	30144313	.	-	.	gene_id "AT1G80133"; gene_name "EPFL8"; gene_source "araport11"; gene_biotype "protein_coding";	AT1G80133
1	30134033	30148213	24	1	30133951	30136403	6	31	2491	104.298	25.2864	0.992614	0.993148	0	1	araport11	gene	30145386	30145878	.	-	.	gene_id "AT1G09953"; gene_source "araport11"; gene_biotype "lncRNA";	AT1G09953
1	30134033	30148213	24	1	30133951	30136403	6	31	2491	104.298	25.2864	0.992614	0.993148	0	1	araport11	gene	30145494	30145695	.	+	.	gene_id "AT1G09957"; gene_source "araport11"; gene_biotype "lncRNA";	AT1G09957
1	30134033	30148213	24	1	30133951	30136403	6	31	2491	104.298	25.2864	0.992614	0.993148	0	1	araport11	gene	30146611	30148180	.	+	.	gene_id "AT1G80140"; gene_source "araport11"; gene_biotype "protein_coding";	AT1G80140
1	30193316	30194111	23	1	30193316	30194111	42	135	8752.46	262.303	48.4412	1	1	0	1	araport11	gene	30191538	30194605	.	+	.	gene_id "AT1G80300"; gene_name "AATP1"; gene_source "araport11"; gene_biotype "protein_coding";	AT1G80300
1	30196714	30198331	16	1	30196689	30198331	16	52	3502.99	138.481	19.6384	0.993586	1	0	1	araport11	gene	30196782	30197896	.	+	.	gene_id "AT1G80320"; gene_source "araport11"; gene_biotype "protein_coding";	AT1G80320
1	30196714	30198331	16	1	30196689	30198331	16	52	3502.99	138.481	19.6384	0.993586	1	0	1	araport11	gene	30198061	30199537	.	-	.	gene_id "AT1G80330"; gene_name "GA3OX4"; gene_source "araport11"; gene_biotype "protein_coding";	AT1G80330
1	30196714	30198331	16	1	30196689	30198331	16	52	3502.99	138.481	19.6384	0.993586	1	0	1	araport11	gene	30194605	30198071	.	-	.	gene_id "AT1G80325"; gene_source "araport11"; gene_biotype "atlncRNA";	AT1G80325
1	30211846	30218871	37	1	30217681	30218873	10	47	2770.74	136.045	17.8691	0.994398	1	0	1	araport11	gene	30213705	30217102	.	+	.	gene_id "AT1G80370"; gene_name "CYCA2-4"; gene_source "araport11"; gene_biotype "protein_coding";	AT1G80370
1	30211846	30218871	37	1	30217681	30218873	10	47	2770.74	136.045	17.8691	0.994398	1	0	1	araport11	gene	30217116	30220595	.	+	.	gene_id "AT1G80380"; gene_name "GLYK"; gene_source "araport11"; gene_biotype "protein_coding";	AT1G80380
1	30238410	30240368	6	1	30237749	30238723	2	2	116	20.0216	7.42882	0.994382	0.461429	0	1	araport11	gene	30235164	30238535	.	-	.	gene_id "AT1G80420"; gene_name "XRCC1"; gene_source "araport11"; gene_biotype "protein_coding";	AT1G80420
1	30238410	30240368	6	1	30237749	30238723	2	2	116	20.0216	7.42882	0.994382	0.461429	0	1	araport11	gene	30239645	30239894	.	-	.	gene_id "AT1G09967"; gene_source "araport11"; gene_biotype "lncRNA";	AT1G09967
1	30238410	30240368	6	1	30237749	30238723	2	2	116	20.0216	7.42882	0.994382	0.461429	0	1	araport11	gene	30239750	30239969	.	+	.	gene_id "AT1G09973"; gene_source "araport11"; gene_biotype "lncRNA";	AT1G09973
1	3025269	3025746	1	1	3025224	3025860	5	40	2205.96	67.25	17.2653	0.993678	1	0	1	araport11	gene	3024877	3025539	.	+	.	gene_id "AT1G09370"; gene_source "araport11"; gene_biotype "protein_coding";	AT1G09370
1	30287655	30289221	19	1	30287637	30289221	22	71	4235.88	174.196	23.0524	0.994351	1	0	1	araport11	gene	30286956	30287741	.	+	.	gene_id "AT1G80555"; gene_source "araport11"; gene_biotype "protein_coding";	AT1G80555
1	30287655	30289221	19	1	30287637	30289221	22	71	4235.88	174.196	23.0524	0.994351	1	0	1	araport11	gene	30287763	30290299	.	+	.	gene_id "AT1G80560"; gene_name "IMDH2"; gene_source "araport11"; gene_biotype "protein_coding";	AT1G80560
1	30296191	30297568	13	1	30296995	30297614	24	101	6314.66	103.738	16.795	0.993449	1	0	1	araport11	gene	30296166	30297224	.	-	.	gene_id "AT1G80590"; gene_name "WRKY66"; gene_source "araport11"; gene_biotype "protein_coding";	AT1G80590
1	30301965	30304037	22	1	30301966	30304053	5	69	4113.98	190.852	37.9275	0.992445	1	0	1	araport11	gene	30300714	30304428	.	-	.	gene_id "AT1G80610"; gene_source "araport11"; gene_biotype "protein_coding";	AT1G80610
1	30310285	30311301	21	1	30310809	30311324	0	5	401	169.495	43.1721	0.348687	0.999484	0	1	araport11	gene	30308696	30310667	.	-	.	gene_id "AT1G80630"; gene_source "araport11"; gene_biotype "protein_coding";	AT1G80630
1	30313878	30314899	36	1	30313879	30314896	16	69	5066.34	220.017	32.9834	0.993181	0.984201	0	1	araport11	gene	30311527	30314450	.	+	.	gene_id "AT1G80640"; gene_source "araport11"; gene_biotype "protein_coding";	AT1G80640
1	30313878	30314899	36	1	30313879	30314896	16	69	5066.34	220.017	32.9834	0.993181	0.984201	0	1	araport11	gene	30314493	30316002	.	+	.	gene_id "AT1G80650"; gene_name "RTL1"; gene_source "araport11"; gene_biotype "protein_coding";	AT1G80650
1	30319747	30322150	2	1	30319588	30322285	10	14	678	35.2095	6.91542	0.983629	1	0	1	araport11	gene	30315964	30320197	.	-	.	gene_id "AT1G80660"; gene_name "AHA9"; gene_source "araport11"; gene_biotype "protein_coding";	AT1G80660
1	30319747	30322150	2	1	30319588	30322285	10	14	678	35.2095	6.91542	0.983629	1	0	1	araport11	gene	30320525	30323902	.	-	.	gene_id "AT1G80670"; gene_name "RAE1"; gene_source "araport11"; gene_biotype "protein_coding";	AT1G80670
1	3076241	3078955	4	1	3076130	3079021	3	17	1102	61.6714	13.7646	0.993901	0.906311	0	1	araport11	gene	3075768	3079654	.	+	.	gene_id "AT1G09530"; gene_name "PIF3"; gene_source "araport11"; gene_biotype "protein_coding";	AT1G09530
1	3116556	3117677	2	1	3116520	3117695	11	0	0	71.4187	10.2987	0.982395	0.732853	0	1	araport11	gene	3117137	3117567	.	-	.	gene_id "AT1G09625"; gene_source "araport11"; gene_biotype "protein_coding";	AT1G09625
1	3116556	3117677	2	1	3116520	3117695	11	0	0	71.4187	10.2987	0.982395	0.732853	0	1	araport11	gene	3112778	3116699	.	-	.	gene_id "AT1G09620"; gene_source "araport11"; gene_biotype "protein_coding";	AT1G09620
1	313923	314771	8	1	313532	316334	2	1	65	31.1395	43.812	0.988235	1	0.364383	1	araport11	gene	313101	316090	.	-	.	gene_id "AT1G01910"; gene_source "araport11"; gene_biotype "protein_coding";	AT1G01910
1	313923	314771	8	1	313532	316334	2	1	65	31.1395	43.812	0.988235	1	0.364383	1	araport11	gene	314189	314463	.	+	.	gene_id "AT1G04083"; gene_source "araport11"; gene_biotype "atlncRNA";	AT1G04083
1	3183833	3184514	10	1	3183800	3184546	6	49	2991.82	117.35	16.97	0.983321	0.984372	0	1	araport11	gene	3180926	3184224	.	-	.	gene_id "AT1G09810"; gene_source "araport11"; gene_biotype "protein_coding";	AT1G09810
1	3203004	3204352	21	1	3202938	3203645	15	60	4241	84.8062	11.6072	0.97728	0.998845	0	1	araport11	gene	3201685	3204150	.	+	.	gene_id "AT1G09850"; gene_source "araport11"; gene_biotype "protein_coding";	AT1G09850
1	3203004	3204352	21	1	3202938	3203645	15	60	4241	84.8062	11.6072	0.97728	0.998845	0	1	araport11	gene	3204016	3205411	.	-	.	gene_id "AT1G09860"; gene_name "PUP16"; gene_source "araport11"; gene_biotype "protein_coding";	AT1G09860
1	3203004	3204352	21	1	3202938	3203645	15	60	4241	84.8062	11.6072	0.97728	0.998845	0	1	araport11	gene	3204309	3205338	.	+	.	gene_id "AT1G04743"; gene_source "araport11"; gene_biotype "atlncRNA";	AT1G04743
1	324032	324945	28	1	324032	324945	18	85	4904.72	164.934	22.7789	1	0.871666	0	1	araport11	gene	322886	324917	.	+	.	gene_id "AT1G01940"; gene_name "CYP18-1"; gene_source "araport11"; gene_biotype "protein_coding";	AT1G01940
1	3266564	3269983	12	1	3266524	3270012	6	42	2602.9	142.925	36.8808	0.999557	1	0	1	araport11	gene	3265886	3268823	.	+	.	gene_id "AT1G10010"; gene_name "AAP8"; gene_source "araport11"; gene_biotype "protein_coding";	AT1G10010
1	3266564	3269983	12	1	3266524	3270012	6	42	2602.9	142.925	36.8808	0.999557	1	0	1	araport11	gene	3269539	3272110	.	-	.	gene_id "AT1G10020"; gene_source "araport11"; gene_biotype "protein_coding";	AT1G10020
1	3278352	3278886	1	1	3278278	3278963	10	23	1509.95	67.2307	10.8303	0.99391	1	0	1	araport11	gene	3278792	3283631	.	+	.	gene_id "AT1G10050"; gene_source "araport11"; gene_biotype "protein_coding";	AT1G10050
1	3278352	3278886	1	1	3278278	3278963	10	23	1509.95	67.2307	10.8303	0.99391	1	0	1	araport11	gene	3275891	3278779	.	-	.	gene_id "AT1G10040"; gene_source "araport11"; gene_biotype "protein_coding";	AT1G10040
1	328288	328760	9	1	328261	328782	15	38	2336.85	107.445	19.4708	0.828938	1	0	1	araport11	gene	325316	330619	.	+	.	gene_id "AT1G01950"; gene_name "ARK2"; gene_source "araport11"; gene_biotype "protein_coding";	AT1G01950
1	3290446	3290896	2	1	3285119	3292368	0	4	144	12.129	15.2877	0.370683	0.0392848	0	1	araport11	gene	3288087	3290471	.	+	.	gene_id "AT1G10070"; gene_name "BCAT2"; gene_source "araport11"; gene_biotype "protein_coding";	AT1G10070
1	3290446	3290896	2	1	3285119	3292368	0	4	144	12.129	15.2877	0.370683	0.0392848	0	1	araport11	gene	3290311	3296198	.	-	.	gene_id "AT1G10090"; gene_source "araport11"; gene_biotype "protein_coding";	AT1G10090
1	3292427	3295460	34	1	3294490	3295495	1	52	3217.98	92.9065	12.3511	0.992248	1	0	1	araport11	gene	3290311	3296198	.	-	.	gene_id "AT1G10090"; gene_source "araport11"; gene_biotype "protein_coding";	AT1G10090
1	332034	336976	10	1	331861	337109	0	29	1233.77	44.053	10.9356	0.994561	1	0	1	araport11	gene	330588	337912	.	-	.	gene_id "AT1G01960"; gene_name "BIG3"; gene_source "araport11"; gene_biotype "protein_coding";	AT1G01960
1	3338521	3339279	4	1	3338405	3338878	4	30	1556	55.5793	16.1518	0.994598	0.489381	0	1	araport11	gene	3338185	3341628	.	-	.	gene_id "AT1G10180"; gene_name "EXO84C"; gene_source "araport11"; gene_biotype "protein_coding";	AT1G10180
1	3343982	3344365	6	1	3343983	3344399	29	46	2853.61	128.454	23.0359	0.993339	0.978004	0	1	araport11	gene	3343686	3345632	.	-	.	gene_id "AT1G10190"; gene_source "araport11"; gene_biotype "protein_coding";	AT1G10190
1	3361985	3362808	25	1	3361986	3362821	8	78	4318	167.251	24.2249	0.993985	0.997469	0	1	araport11	gene	3361410	3362012	.	-	.	gene_id "AT1G04783"; gene_source "araport11"; gene_biotype "lncRNA";	AT1G04783
1	3369824	3370895	1	1	3369710	3370999	1	42	2212	48.0574	6.10496	0.959968	1	0	1	araport11	gene	3370402	3377463	.	+	.	gene_id "AT1G10290"; gene_name "DRP2A"; gene_source "araport11"; gene_biotype "protein_coding";	AT1G10290
1	3388696	3390536	30	1	3388680	3390113	20	42	2596.88	130.602	19.1633	1	0.461183	0	1	araport11	gene	3388599	3390150	.	+	.	gene_id "AT1G10330"; gene_name "PCMP-E71"; gene_source "araport11"; gene_biotype "protein_coding";	AT1G10330
1	3388696	3390536	30	1	3388680	3390113	20	42	2596.88	130.602	19.1633	1	0.461183	0	1	araport11	gene	3390322	3392633	.	-	.	gene_id "AT1G10340"; gene_source "araport11"; gene_biotype "protein_coding";	AT1G10340
1	3395791	3396015	35	1	3395792	3396015	10	73	3855.61	214.942	37.224	0.99277	0.998081	0	1	araport11	gene	3395551	3396953	.	-	.	gene_id "AT1G10360"; gene_name "GSTU18"; gene_source "araport11"; gene_biotype "protein_coding";	AT1G10360
1	3397210	3398107	14	1	3397130	3398137	3	47	4269	131.311	46.1441	0.992742	0.988155	0	1	araport11	gene	3396883	3398358	.	-	.	gene_id "AT1G10370"; gene_name "GSTU17"; gene_source "araport11"; gene_biotype "protein_coding";	AT1G10370
1	3436585	3438310	24	1	3436585	3438310	34	98	5429.76	180.113	19.4778	0.953068	0.884543	0	1	araport11	gene	3431764	3438370	.	+	.	gene_id "AT1G10450"; gene_name "SNL6"; gene_source "araport11"; gene_biotype "protein_coding";	AT1G10450
1	3501384	3503432	7	1	3501344	3503348	18	0	0	95.2869	10.5343	0.993192	0.508028	0	1	araport11	gene	3501145	3501904	.	+	.	gene_id "AT1G10588"; gene_source "araport11"; gene_biotype "protein_coding";	AT1G10588
1	3501384	3503432	7	1	3501344	3503348	18	0	0	95.2869	10.5343	0.993192	0.508028	0	1	araport11	gene	3501988	3503544	.	-	.	gene_id "AT1G10590"; gene_source "araport11"; gene_biotype "protein_coding";	AT1G10590
1	3530830	3532568	16	1	3530676	3531251	2	10	656	41.0539	10.5862	1	0.77283	0	1	araport11	gene	3530353	3532017	.	+	.	gene_id "AT1G10657"; gene_source "araport11"; gene_biotype "protein_coding";	AT1G10657
1	3530830	3532568	16	1	3530676	3531251	2	10	656	41.0539	10.5862	1	0.77283	0	1	araport11	gene	3532229	3535137	.	+	.	gene_id "AT1G10660"; gene_source "araport11"; gene_biotype "protein_coding";	AT1G10660
1	3558374	3558876	48	1	3558374	3558876	44	127	8068.86	306.741	59.222	0.999933	1	0	1	araport11	gene	3558358	3560705	.	+	.	gene_id "AT1G10710"; gene_name "PHS1"; gene_source "araport11"; gene_biotype "protein_coding";	AT1G10710
1	3560942	3562590	8	1	3560788	3561477	4	20	1224	35.6981	6.05241	1	0.933969	0	1	araport11	gene	3561149	3561495	.	+	.	gene_id "AT1G10715"; gene_name "ESFL2"; gene_source "araport11"; gene_biotype "protein_coding";	AT1G10715
1	3560942	3562590	8	1	3560788	3561477	4	20	1224	35.6981	6.05241	1	0.933969	0	1	araport11	gene	3562180	3562554	.	+	.	gene_id "AT1G10717"; gene_name "ESF1.3"; gene_source "araport11"; gene_biotype "protein_coding";	AT1G10717
1	358456	358921	2	1	358380	358997	8	46	2646.98	77.5608	12.4492	0.967606	1	0	1	araport11	gene	357906	359078	.	-	.	gene_id "AT1G02040"; gene_source "araport11"; gene_biotype "protein_coding";	AT1G02040
1	3591528	3594435	33	1	3591528	3592017	20	65	4279.97	218.047	40.9675	1	0.99857	0	1	araport11	gene	3591633	3592580	.	-	.	gene_id "AT1G10770"; gene_source "araport11"; gene_biotype "protein_coding";	AT1G10770
1	3591528	3594435	33	1	3591528	3592017	20	65	4279.97	218.047	40.9675	1	0.99857	0	1	araport11	gene	3592680	3595220	.	-	.	gene_id "AT1G10780"; gene_source "araport11"; gene_biotype "protein_coding";	AT1G10780
1	3599838	3600833	10	1	3599805	3600842	8	42	2906	103.311	15.1374	1	0.97162	0	1	araport11	gene	3599083	3600877	.	+	.	gene_id "AT1G10810"; gene_source "araport11"; gene_biotype "protein_coding";	AT1G10810
1	3608269	3608854	16	1	3608269	3608855	20	131	7243.97	130.657	19.4791	1	1	0	1	araport11	gene	3607631	3610616	.	-	.	gene_id "AT1G10840"; gene_name "TIF3H1"; gene_source "araport11"; gene_biotype "protein_coding";	AT1G10840
1	362354	364014	8	1	362277	362569	9	25	1397	75.7192	16.6294	0.997543	0.883881	0	1	araport11	gene	360918	363142	.	-	.	gene_id "AT1G02060"; gene_source "araport11"; gene_biotype "protein_coding";	AT1G02060
1	3631855	3632753	8	1	3631839	3632231	20	75	4590.94	102.217	15.1722	0.992806	0.576563	0	1	araport11	gene	3632132	3637250	.	-	.	gene_id "AT1G10900"; gene_name "PIP5K7"; gene_source "araport11"; gene_biotype "protein_coding";	AT1G10900
1	3639841	3641493	11	1	3639838	3641512	3	31	1999	103.41	13.2728	0.993944	0.927778	0	1	araport11	gene	3639835	3644187	.	+	.	gene_id "AT1G10910"; gene_source "araport11"; gene_biotype "protein_coding";	AT1G10910
1	3642637	3644220	1	1	3642527	3644296	4	22	1162.82	49.4392	13.4019	0.992897	0.542708	0	1	araport11	gene	3639835	3644187	.	+	.	gene_id "AT1G10910"; gene_source "araport11"; gene_biotype "protein_coding";	AT1G10910
1	3642637	3644220	1	1	3642527	3644296	4	22	1162.82	49.4392	13.4019	0.992897	0.542708	0	1	araport11	gene	3644180	3647784	.	-	.	gene_id "AT1G10920"; gene_name "LOV1"; gene_source "araport11"; gene_biotype "protein_coding";	AT1G10920
1	3663375	3663825	10	1	3663358	3663849	14	84	4823.75	99.1772	16.4362	0.920655	0.985227	0	1	araport11	gene	3659204	3664264	.	+	.	gene_id "AT1G10950"; gene_name "TMN1"; gene_source "araport11"; gene_biotype "protein_coding";	AT1G10950
1	3680384	3688145	2	1	3680367	3688195	10	54	3354.63	116.409	14.7076	1	0.916293	0	1	araport11	gene	3678981	3681032	.	-	.	gene_id "AT1G11040"; gene_source "araport11"; gene_biotype "protein_coding";	AT1G11040
1	3680384	3688145	2	1	3680367	3688195	10	54	3354.63	116.409	14.7076	1	0.916293	0	1	araport11	gene	3681679	3684169	.	+	.	gene_id "AT1G11050"; gene_source "araport11"; gene_biotype "protein_coding";	AT1G11050
1	3680384	3688145	2	1	3680367	3688195	10	54	3354.63	116.409	14.7076	1	0.916293	0	1	araport11	gene	3681804	3684151	.	-	.	gene_id "AT1G04833"; gene_source "araport11"; gene_biotype "atlncRNA";	AT1G04833
1	3680384	3688145	2	1	3680367	3688195	10	54	3354.63	116.409	14.7076	1	0.916293	0	1	araport11	gene	3684568	3689892	.	+	.	gene_id "AT1G11060"; gene_source "araport11"; gene_biotype "protein_coding";	AT1G11060
1	3691136	3692348	15	1	3691133	3692394	4	52	2910.84	110.929	17.3383	0.993349	0.967203	0	1	araport11	gene	3690012	3694200	.	-	.	gene_id "AT1G11070"; gene_source "araport11"; gene_biotype "protein_coding";	AT1G11070
1	372404	375994	13	1	372276	376042	12	10	601	92.5725	59.3686	0.993188	0.974118	0	1	araport11	gene	373335	386913	.	+	.	gene_id "AT1G02080"; gene_source "araport11"; gene_biotype "protein_coding";	AT1G02080
1	3746669	3747883	1	1	3746565	3747985	4	19	1097	54.612	8.38725	1	0.859182	0	1	araport11	gene	3745774	3748557	.	+	.	gene_id "AT1G11180"; gene_name "SCAMP5"; gene_source "araport11"; gene_biotype "protein_coding";	AT1G11180
1	377659	379516	1	1	377514	379602	0	10	644	29.9555	8.95083	1	0.733581	0	1	araport11	gene	373335	386913	.	+	.	gene_id "AT1G02080"; gene_source "araport11"; gene_biotype "protein_coding";	AT1G02080
1	3792119	3795384	10	1	3791888	3795551	4	2	208	28.9176	6.74623	0.993382	0.994735	0	1	araport11	gene	3791168	3794088	.	-	.	gene_id "AT1G11290"; gene_name "PCMP-H40"; gene_source "araport11"; gene_biotype "protein_coding";	AT1G11290
1	3792119	3795384	10	1	3791888	3795551	4	2	208	28.9176	6.74623	0.993382	0.994735	0	1	araport11	gene	3794243	3797507	.	+	.	gene_id "AT1G11300"; gene_source "araport11"; gene_biotype "protein_coding";	AT1G11300
1	37976	38509	3	1	37954	38568	7	41	2982	90.9218	12.863	0.993192	0.987703	0	1	araport11	gene	38444	41017	.	-	.	gene_id "AT1G01070"; gene_source "araport11"; gene_biotype "protein_coding";	AT1G01070
1	3807802	3808182	34	1	3807803	3808182	43	95	6046.79	240.617	39.0531	0.99388	1	0	1	araport11	gene	3806822	3808940	.	+	.	gene_id "AT1G11320"; gene_source "araport11"; gene_biotype "protein_coding";	AT1G11320
1	3820337	3821233	6	1	3820311	3821277	11	39	2565.99	108.839	19.2205	1	1	0	1	araport11	gene	3821106	3823088	.	-	.	gene_id "AT1G11360"; gene_source "araport11"; gene_biotype "protein_coding";	AT1G11360
1	3820337	3821233	6	1	3820311	3821277	11	39	2565.99	108.839	19.2205	1	1	0	1	araport11	gene	3817424	3820887	.	-	.	gene_id "AT1G11350"; gene_name "SD113"; gene_source "araport11"; gene_biotype "protein_coding";	AT1G11350
1	3822589	3824167	13	1	3822560	3822979	4	8	629.9	146.346	39.7126	0.968257	0.416289	0	1	araport11	gene	3821106	3823088	.	-	.	gene_id "AT1G11360"; gene_source "araport11"; gene_biotype "protein_coding";	AT1G11360
1	383466	387358	3	1	383388	387448	5	31	1753	60.4453	11.1178	1	1	0	1	araport11	gene	387277	389808	.	-	.	gene_id "AT1G02090"; gene_name "CSN7"; gene_source "araport11"; gene_biotype "protein_coding";	AT1G02090
1	383466	387358	3	1	383388	387448	5	31	1753	60.4453	11.1178	1	1	0	1	araport11	gene	373335	386913	.	+	.	gene_id "AT1G02080"; gene_source "araport11"; gene_biotype "protein_coding";	AT1G02080
1	3835875	3842029	15	1	3835831	3841295	6	28	1689	68.1858	16.5089	0.993044	0.994381	0	1	araport11	gene	3834432	3837676	.	-	.	gene_id "AT1G11390"; gene_source "araport11"; gene_biotype "protein_coding";	AT1G11390
1	3835875	3842029	15	1	3835831	3841295	6	28	1689	68.1858	16.5089	0.993044	0.994381	0	1	araport11	gene	3837694	3841218	.	+	.	gene_id "AT1G11400"; gene_source "araport11"; gene_biotype "protein_coding";	AT1G11400
1	3835875	3842029	15	1	3835831	3841295	6	28	1689	68.1858	16.5089	0.993044	0.994381	0	1	araport11	gene	3840833	3841171	.	-	.	gene_id "AT1G04847"; gene_source "araport11"; gene_biotype "lncRNA";	AT1G04847
1	3835875	3842029	15	1	3835831	3841295	6	28	1689	68.1858	16.5089	0.993044	0.994381	0	1	araport11	gene	3840877	3844479	.	+	.	gene_id "AT1G11410"; gene_source "araport11"; gene_biotype "protein_coding";	AT1G11410
1	3883975	3885749	25	1	3883866	3885107	2	46	3307.96	77.5907	53.4292	0.992661	0.358865	0	1	araport11	gene	3883167	3884129	.	+	.	gene_id "AT1G11570"; gene_source "araport11"; gene_biotype "protein_coding";	AT1G11570
1	3883975	3885749	25	1	3883866	3885107	2	46	3307.96	77.5907	53.4292	0.992661	0.358865	0	1	araport11	gene	3884342	3884960	.	+	.	gene_id "AT1G11572"; gene_source "araport11"; gene_biotype "protein_coding";	AT1G11572
1	3900964	3902569	11	1	3900817	3901740	2	18	916.96	38.597	8.20433	0.994681	0.464645	0	1	araport11	gene	3901950	3903895	.	+	.	gene_id "AT1G11600"; gene_source "araport11"; gene_biotype "protein_coding";	AT1G11600
1	3939890	3941618	39	1	3939891	3940598	10	120	7319	181.942	23.7595	0.944949	0.986941	0	1	araport11	gene	3938422	3940871	.	+	.	gene_id "AT1G11680"; gene_name "CYP51G1"; gene_source "araport11"; gene_biotype "protein_coding";	AT1G11680
1	3939890	3941618	39	1	3939891	3940598	10	120	7319	181.942	23.7595	0.944949	0.986941	0	1	araport11	gene	3941103	3941459	.	-	.	gene_id "AT1G11684"; gene_source "araport11"; gene_biotype "protein_coding";	AT1G11684
1	3939890	3941618	39	1	3939891	3940598	10	120	7319	181.942	23.7595	0.944949	0.986941	0	1	araport11	gene	3941469	3942212	.	+	.	gene_id "AT1G11690"; gene_source "araport11"; gene_biotype "protein_coding";	AT1G11690
1	3948087	3948873	13	1	3947928	3948584	14	21	1151.98	51.5183	24.2298	1	0.377492	0	1	araport11	gene	3948714	3951359	.	+	.	gene_id "AT1G11710"; gene_source "araport11"; gene_biotype "protein_coding";	AT1G11710
1	3953987	3955599	51	1	3953879	3954838	8	32	2366	203.816	157.029	0.99384	0.339668	0	1	araport11	gene	3951366	3957044	.	+	.	gene_id "AT1G11720"; gene_name "SS3"; gene_source "araport11"; gene_biotype "protein_coding";	AT1G11720
1	3982894	3985566	42	1	3982894	3985585	22	69	3703.79	185.59	32.421	0.928226	1	0.00668896	1	araport11	gene	3985184	3987290	.	-	.	gene_id "AT1G11800"; gene_source "araport11"; gene_biotype "protein_coding";	AT1G11800
1	3982894	3985566	42	1	3982894	3985585	22	69	3703.79	185.59	32.421	0.928226	1	0.00668896	1	araport11	gene	3981153	3985219	.	+	.	gene_id "AT1G11790"; gene_name "ADT1"; gene_source "araport11"; gene_biotype "protein_coding";	AT1G11790
1	39991	42966	6	1	39851	43037	5	19	997.97	63.0838	11.0166	1	0.9988	0	1	araport11	gene	38444	41017	.	-	.	gene_id "AT1G01070"; gene_source "araport11"; gene_biotype "protein_coding";	AT1G01070
1	4009658	4012431	14	1	4009364	4012611	2	12	659.99	26.6233	11.511	1	0.771525	0	1	araport11	gene	4007705	4010461	.	-	.	gene_id "AT1G11880"; gene_source "araport11"; gene_biotype "protein_coding";	AT1G11880
1	4009658	4012431	14	1	4009364	4012611	2	12	659.99	26.6233	11.511	1	0.771525	0	1	araport11	gene	4010757	4013104	.	+	.	gene_id "AT1G11890"; gene_name "SEC22"; gene_source "araport11"; gene_biotype "protein_coding";	AT1G11890
1	4009658	4012431	14	1	4009364	4012611	2	12	659.99	26.6233	11.511	1	0.771525	0	1	araport11	gene	4011060	4011493	.	-	.	gene_id "AT1G04913"; gene_source "araport11"; gene_biotype "atlncRNA";	AT1G04913
1	4036838	4040332	13	1	4036830	4040358	16	79	5033.93	101.901	15.0409	0.907237	0.957932	0	1	araport11	gene	4034479	4039065	.	-	.	gene_id "AT1G11950"; gene_source "araport11"; gene_biotype "protein_coding";	AT1G11950
1	4036838	4040332	13	1	4036830	4040358	16	79	5033.93	101.901	15.0409	0.907237	0.957932	0	1	araport11	gene	4039566	4044046	.	-	.	gene_id "AT1G11960"; gene_source "araport11"; gene_biotype "protein_coding";	AT1G11960
1	4047649	4050682	39	1	4047646	4048593	5	91	4812.69	113.045	15.1906	0.992762	1	0	1	araport11	gene	4049896	4053871	.	-	.	gene_id "AT1G12000"; gene_name "PFP-BETA1"; gene_source "araport11"; gene_biotype "protein_coding";	AT1G12000
1	4047649	4050682	39	1	4047646	4048593	5	91	4812.69	113.045	15.1906	0.992762	1	0	1	araport11	gene	4046079	4049140	.	-	.	gene_id "AT1G11990"; gene_source "araport11"; gene_biotype "protein_coding";	AT1G11990
1	4108312	4109357	1	1	4108228	4109470	2	29	1281.76	70.657	12.4079	0.859246	1	0	1	araport11	gene	4105223	4109601	.	+	.	gene_id "AT1G12110"; gene_name "NPF6.3"; gene_source "araport11"; gene_biotype "protein_coding";	AT1G12110
1	4118479	4119078	8	1	4118472	4119076	12	102	7168	123.828	14.954	0.993673	0.984512	0	1	araport11	gene	4118594	4120959	.	+	.	gene_id "AT1G12130"; gene_source "araport11"; gene_biotype "protein_coding";	AT1G12130
1	4124482	4128535	2	1	4124517	4124910	4	19	1156	94.972	7.48071	0.584694	0.469001	0	1	araport11	gene	4121285	4124595	.	+	.	gene_id "AT1G12140"; gene_name "FMOGS-OX5"; gene_source "araport11"; gene_biotype "protein_coding";	AT1G12140
1	4124482	4128535	2	1	4124517	4124910	4	19	1156	94.972	7.48071	0.584694	0.469001	0	1	araport11	gene	4123530	4125651	.	-	.	gene_id "AT1G12150"; gene_source "araport11"; gene_biotype "protein_coding";	AT1G12150
1	4124482	4128535	2	1	4124517	4124910	4	19	1156	94.972	7.48071	0.584694	0.469001	0	1	araport11	gene	4123641	4125090	.	+	.	gene_id "AT1G04933"; gene_source "araport11"; gene_biotype "atlncRNA";	AT1G04933
1	4124482	4128535	2	1	4124517	4124910	4	19	1156	94.972	7.48071	0.584694	0.469001	0	1	araport11	gene	4125990	4128310	.	+	.	gene_id "AT1G12160"; gene_source "araport11"; gene_biotype "protein_coding";	AT1G12160
1	4159070	4159472	29	1	4159070	4159472	13	56	3880.96	161.828	32.1469	1	1	0	1	araport11	gene	4159227	4161506	.	+	.	gene_id "AT1G12250"; gene_name "TL20.3"; gene_source "araport11"; gene_biotype "protein_coding";	AT1G12250
1	4162487	4163442	2	1	4162400	4163542	6	33	2041	52.0158	7.6663	0.973727	0.581613	0	1	araport11	gene	4162826	4165928	.	-	.	gene_id "AT1G12260"; gene_name "NAC007"; gene_source "araport11"; gene_biotype "protein_coding";	AT1G12260
1	4178312	4179418	185	1	4178313	4179418	69	527	32879.2	1586.18	234.356	0.993772	0.998872	0	1	araport11	gene	4177917	4182593	.	-	.	gene_id "AT1G12290"; gene_source "araport11"; gene_biotype "protein_coding";	AT1G12290
1	4212819	4217465	38	1	4212688	4217549	20	25	1417	138.583	98.7614	1	0.742857	0	1	araport11	gene	4214258	4217412	.	-	.	gene_id "AT1G12380"; gene_source "araport11"; gene_biotype "protein_coding";	AT1G12380
1	4254840	4256327	22	1	4254840	4255605	26	68	4205.95	173.175	26.8123	1	0.571962	0	1	araport11	gene	4250945	4257392	.	+	.	gene_id "AT1G12470"; gene_source "araport11"; gene_biotype "protein_coding";	AT1G12470
1	4279795	4280449	1	1	4279712	4280543	7	17	885.98	57.3309	9.59568	0.995106	1	0	1	araport11	gene	4277947	4281131	.	-	.	gene_id "AT1G12570"; gene_source "araport11"; gene_biotype "protein_coding";	AT1G12570
1	4285879	4290380	21	1	4285836	4286544	11	30	1660.99	73.8997	13.3526	1	1	0	1	araport11	gene	4285887	4285958	.	-	.	gene_id "AT1G12590"; gene_source "araport11"; gene_biotype "tRNA";	AT1G12590
1	4285879	4290380	21	1	4285836	4286544	11	30	1660.99	73.8997	13.3526	1	1	0	1	araport11	gene	4286204	4289069	.	-	.	gene_id "AT1G12600"; gene_name "UTR4"; gene_source "araport11"; gene_biotype "protein_coding";	AT1G12600
1	4285879	4290380	21	1	4285836	4286544	11	30	1660.99	73.8997	13.3526	1	1	0	1	araport11	gene	4289280	4289536	.	+	.	gene_id "AT1G04963"; gene_source "araport11"; gene_biotype "lncRNA";	AT1G04963
1	4285879	4290380	21	1	4285836	4286544	11	30	1660.99	73.8997	13.3526	1	1	0	1	araport11	gene	4289883	4291017	.	-	.	gene_id "AT1G12610"; gene_name "DREB1F"; gene_source "araport11"; gene_biotype "protein_coding";	AT1G12610
1	4339369	4345387	3	1	4339240	4345508	2	19	1241.87	56.9346	11.1672	0.992675	1	0	1	araport11	gene	4342209	4344875	.	+	.	gene_id "AT1G12740"; gene_source "araport11"; gene_biotype "protein_coding";	AT1G12740
1	4339369	4345387	3	1	4339240	4345508	2	19	1241.87	56.9346	11.1672	0.992675	1	0	1	araport11	gene	4344943	4348390	.	-	.	gene_id "AT1G12750"; gene_name "RBL6"; gene_source "araport11"; gene_biotype "protein_coding";	AT1G12750
1	4353668	4358553	7	1	4353519	4355895	2	13	1021	38.3131	16.6682	0.989992	0.383249	0	1	araport11	gene	4351019	4353797	.	+	.	gene_id "AT1G12770"; gene_name "RH47"; gene_source "araport11"; gene_biotype "protein_coding";	AT1G12770
1	4353668	4358553	7	1	4353519	4355895	2	13	1021	38.3131	16.6682	0.989992	0.383249	0	1	araport11	gene	4353842	4355929	.	+	.	gene_id "AT1G12775"; gene_source "araport11"; gene_biotype "protein_coding";	AT1G12775
1	4353668	4358553	7	1	4353519	4355895	2	13	1021	38.3131	16.6682	0.989992	0.383249	0	1	araport11	gene	4355926	4358894	.	-	.	gene_id "AT1G12780"; gene_name "UGE1"; gene_source "araport11"; gene_biotype "protein_coding";	AT1G12780
1	4368430	4369016	48	1	4368430	4369016	44	131	6485.63	269.106	34.7504	0.995969	1	0	1	araport11	gene	4367256	4368822	.	+	.	gene_id "AT1G12810"; gene_source "araport11"; gene_biotype "protein_coding";	AT1G12810
1	4368430	4369016	48	1	4368430	4369016	44	131	6485.63	269.106	34.7504	0.995969	1	0	1	araport11	gene	4367768	4368493	.	-	.	gene_id "AT1G04973"; gene_source "araport11"; gene_biotype "atlncRNA";	AT1G04973
1	4368430	4369016	48	1	4368430	4369016	44	131	6485.63	269.106	34.7504	0.995969	1	0	1	araport11	gene	4368760	4371298	.	-	.	gene_id "AT1G12820"; gene_name "AFB3"; gene_source "araport11"; gene_biotype "protein_coding";	AT1G12820
1	4368430	4369016	48	1	4368430	4369016	44	131	6485.63	269.106	34.7504	0.995969	1	0	1	araport11	gene	4368980	4369617	.	+	.	gene_id "AT1G04977"; gene_source "araport11"; gene_biotype "atlncRNA";	AT1G04977
1	4375016	4376504	3	1	4375002	4376580	26	35	1762.76	95.0494	16.1193	1	1	0	1	araport11	gene	4374205	4378514	.	+	.	gene_id "AT1G12840"; gene_name "VHA-C"; gene_source "araport11"; gene_biotype "protein_coding";	AT1G12840
1	4375016	4376504	3	1	4375002	4376580	26	35	1762.76	95.0494	16.1193	1	1	0	1	araport11	gene	4374249	4375247	.	-	.	gene_id "AT1G12830"; gene_source "araport11"; gene_biotype "protein_coding";	AT1G12830
1	4398402	4398934	9	1	4398383	4398939	19	58	3803.6	123.043	16.3911	1	0.876894	0	1	araport11	gene	4398322	4405669	.	-	.	gene_id "AT1G12930"; gene_source "araport11"; gene_biotype "protein_coding";	AT1G12930
1	4404150	4405535	19	1	4404141	4405535	8	56	4048.12	147.37	18.4198	1	1	0	1	araport11	gene	4398322	4405669	.	-	.	gene_id "AT1G12930"; gene_source "araport11"; gene_biotype "protein_coding";	AT1G12930
1	4463873	4465331	1	1	4463677	4465549	2	10	657.99	30.899	7.53163	0.975754	0.856401	0	1	araport11	gene	4463859	4465725	.	+	.	gene_id "AT1G13100"; gene_name "CYP71B29"; gene_source "araport11"; gene_biotype "protein_coding";	AT1G13100
1	450109	453088	9	1	450043	451642	5	35	1655.37	65.152	7.2908	0.992479	1	0	1	araport11	gene	448423	450426	.	-	.	gene_id "AT1G02280"; gene_name "TOC33"; gene_source "araport11"; gene_biotype "protein_coding";	AT1G02280
1	450109	453088	9	1	450043	451642	5	35	1655.37	65.152	7.2908	0.992479	1	0	1	araport11	gene	450461	452743	.	-	.	gene_id "AT1G02290"; gene_source "araport11"; gene_biotype "protein_coding";	AT1G02290
1	4540890	4544055	2	1	4540741	4544163	2	14	839	48.4161	11.9608	0.992304	0.993514	0	1	araport11	gene	4542168	4543970	.	+	.	gene_id "AT1G13260"; gene_name "RAV1"; gene_source "araport11"; gene_biotype "protein_coding";	AT1G13260
1	45511	47354	12	1	45512	47352	7	90	4561.8	183.108	27.5285	0.993559	0.986215	0	1	araport11	gene	44970	47059	.	-	.	gene_id "AT1G01080"; gene_source "araport11"; gene_biotype "protein_coding";	AT1G01080
1	45511	47354	12	1	45512	47352	7	90	4561.8	183.108	27.5285	0.993559	0.986215	0	1	araport11	gene	47234	49304	.	-	.	gene_id "AT1G01090"; gene_name "PDH-E1 ALPHA"; gene_source "araport11"; gene_biotype "protein_coding";	AT1G01090
1	4577046	4578241	3	1	4576999	4578288	8	28	1680.89	94.3817	15.5844	0.994877	1	0	1	araport11	gene	4576873	4578369	.	-	.	gene_id "AT1G13360"; gene_source "araport11"; gene_biotype "protein_coding";	AT1G13360
1	4665581	4670532	48	1	4665276	4666037	9	0	0	86.3811	70.5445	0.996633	0.331761	0.191853	1	araport11	gene	4663831	4666130	.	-	.	gene_id "AT1G13610"; gene_source "araport11"; gene_biotype "protein_coding";	AT1G13610
1	4665581	4670532	48	1	4665276	4666037	9	0	0	86.3811	70.5445	0.996633	0.331761	0.191853	1	araport11	gene	4668366	4669471	.	+	.	gene_id "AT1G13620"; gene_name "RGF2"; gene_source "araport11"; gene_biotype "protein_coding";	AT1G13620
1	4665581	4670532	48	1	4665276	4666037	9	0	0	86.3811	70.5445	0.996633	0.331761	0.191853	1	araport11	gene	4669425	4673073	.	-	.	gene_id "AT1G13630"; gene_source "araport11"; gene_biotype "protein_coding";	AT1G13630
1	4676303	4677187	8	1	4676277	4677204	2	26	1452.99	98.7206	13.8189	0.993485	0.984366	0	1	araport11	gene	4674152	4676484	.	+	.	gene_id "AT1G13635"; gene_source "araport11"; gene_biotype "protein_coding";	AT1G13635
1	4676303	4677187	8	1	4676277	4677204	2	26	1452.99	98.7206	13.8189	0.993485	0.984366	0	1	araport11	gene	4677004	4679862	.	-	.	gene_id "AT1G13640"; gene_name "PI4KG6"; gene_source "araport11"; gene_biotype "protein_coding";	AT1G13640
1	4690614	4691828	2	1	4690439	4691936	2	12	559.97	38.0641	8.62535	1	1	0	1	araport11	gene	4690293	4692841	.	+	.	gene_id "AT1G13680"; gene_source "araport11"; gene_biotype "protein_coding";	AT1G13680
1	470626	472721	51	1	470578	470757	0	14	928	183.832	136.685	0.994296	0.28888	0	1	araport11	gene	469818	470693	.	+	.	gene_id "AT1G02350"; gene_source "araport11"; gene_biotype "protein_coding";	AT1G02350
1	470626	472721	51	1	470578	470757	0	14	928	183.832	136.685	0.994296	0.28888	0	1	araport11	gene	471883	473336	.	-	.	gene_id "AT1G02360"; gene_source "araport11"; gene_biotype "protein_coding";	AT1G02360
1	4711202	4711758	40	1	4711203	4711762	12	134	8371.99	209.177	34.7831	0.993272	1	0	1	araport11	gene	4709757	4712672	.	+	.	gene_id "AT1G13730"; gene_source "araport11"; gene_biotype "protein_coding";	AT1G13730
1	4721244	4725984	31	1	4721171	4722982	14	30	1874.99	94.8239	15.3509	0.993998	0.744006	0	1	araport11	gene	4720243	4721342	.	-	.	gene_id "AT1G13760"; gene_source "araport11"; gene_biotype "protein_coding";	AT1G13760
1	4721244	4725984	31	1	4721171	4722982	14	30	1874.99	94.8239	15.3509	0.993998	0.744006	0	1	araport11	gene	4721574	4724520	.	+	.	gene_id "AT1G13770"; gene_name "RUS3"; gene_source "araport11"; gene_biotype "protein_coding";	AT1G13770
1	4721244	4725984	31	1	4721171	4722982	14	30	1874.99	94.8239	15.3509	0.993998	0.744006	0	1	araport11	gene	4724544	4726558	.	+	.	gene_id "AT1G13780"; gene_source "araport11"; gene_biotype "protein_coding";	AT1G13780
1	4735203	4739569	21	1	4735081	4736723	1	23	1389	36.9756	9.55544	0.993	0.605371	0	1	araport11	gene	4735474	4737910	.	+	.	gene_id "AT1G13820"; gene_source "araport11"; gene_biotype "protein_coding";	AT1G13820
1	4735203	4739569	21	1	4735081	4736723	1	23	1389	36.9756	9.55544	0.993	0.605371	0	1	araport11	gene	4738441	4739345	.	-	.	gene_id "AT1G13825"; gene_source "araport11"; gene_biotype "protein_coding";	AT1G13825
1	4735203	4739569	21	1	4735081	4736723	1	23	1389	36.9756	9.55544	0.993	0.605371	0	1	araport11	gene	4733991	4735453	.	+	.	gene_id "AT1G13810"; gene_source "araport11"; gene_biotype "protein_coding";	AT1G13810
1	4746654	4747253	13	1	4746636	4747123	12	158	9844.71	125.09	28.6662	0.992929	0.649708	0	1	araport11	gene	4743204	4746956	.	-	.	gene_id "AT1G13860"; gene_source "araport11"; gene_biotype "protein_coding";	AT1G13860
1	4746654	4747253	13	1	4746636	4747123	12	158	9844.71	125.09	28.6662	0.992929	0.649708	0	1	araport11	gene	4747186	4748666	.	-	.	gene_id "AT1G13870"; gene_name "KTI12"; gene_source "araport11"; gene_biotype "protein_coding";	AT1G13870
1	4760578	4763242	52	1	4760513	4762840	9	28	1930	93.8066	21.7885	0.993347	0.189296	0	1	araport11	gene	4760957	4762666	.	+	.	gene_id "AT1G13930"; gene_source "araport11"; gene_biotype "protein_coding";	AT1G13930
1	4760578	4763242	52	1	4760513	4762840	9	28	1930	93.8066	21.7885	0.993347	0.189296	0	1	araport11	gene	4762479	4766852	.	-	.	gene_id "AT1G13940"; gene_source "araport11"; gene_biotype "protein_coding";	AT1G13940
1	476151	478323	4	1	476134	478387	5	33	1995	77.8615	9.86412	0.993081	0.992981	0	1	araport11	gene	476945	479112	.	+	.	gene_id "AT1G02380"; gene_source "araport11"; gene_biotype "protein_coding";	AT1G02380
1	476151	478323	4	1	476134	478387	5	33	1995	77.8615	9.86412	0.993081	0.992981	0	1	araport11	gene	474373	476612	.	+	.	gene_id "AT1G02370"; gene_source "araport11"; gene_biotype "protein_coding";	AT1G02370
1	4777998	4779133	7	1	4777876	4779259	8	20	1143	74.4975	26.5091	0.712049	1	0	1	araport11	gene	4776283	4779420	.	+	.	gene_id "AT1G13960"; gene_name "WRKY4"; gene_source "araport11"; gene_biotype "protein_coding";	AT1G13960
1	4782120	4783346	1	1	4781933	4783506	4	9	500.95	35.5232	6.61446	0.921278	0.93391	0	1	araport11	gene	4779351	4782546	.	-	.	gene_id "AT1G13970"; gene_source "araport11"; gene_biotype "protein_coding";	AT1G13970
1	4792622	4795911	30	1	4792538	4794384	0	21	1056	58.5785	11.9391	0.993801	1	0	1	araport11	gene	4788463	4794654	.	+	.	gene_id "AT1G13980"; gene_name "GN"; gene_source "araport11"; gene_biotype "protein_coding";	AT1G13980
1	4792622	4795911	30	1	4792538	4794384	0	21	1056	58.5785	11.9391	0.993801	1	0	1	araport11	gene	4794664	4796599	.	+	.	gene_id "AT1G13990"; gene_source "araport11"; gene_biotype "protein_coding";	AT1G13990
1	4800355	4801798	44	1	4800355	4801798	25	80	5291.82	293.513	39.6046	1	1	0	1	araport11	gene	4800688	4801256	.	+	.	gene_id "AT1G05043"; gene_source "araport11"; gene_biotype "atlncRNA";	AT1G05043
1	4800355	4801798	44	1	4800355	4801798	25	80	5291.82	293.513	39.6046	1	1	0	1	araport11	gene	4800169	4801850	.	-	.	gene_id "AT1G14010"; gene_source "araport11"; gene_biotype "protein_coding";	AT1G14010
1	4802877	4803339	5	1	4802787	4803157	0	24	1362	73.7649	22.7728	0.996548	0.601145	0	1	araport11	gene	4802720	4805375	.	+	.	gene_id "AT1G14020"; gene_source "araport11"; gene_biotype "protein_coding";	AT1G14020
1	4822637	4823977	3	1	4822483	4824168	0	1	119	37.4018	8.53608	0.995597	0.931112	0	1	araport11	gene	4822439	4824414	.	+	.	gene_id "AT1G14080"; gene_name "FUT6"; gene_source "araport11"; gene_biotype "protein_coding";	AT1G14080
1	4839860	4841229	1	1	4839763	4841265	5	27	1833	74.5652	15.3592	0.999564	1	0	1	araport11	gene	4839801	4840823	.	+	.	gene_id "AT1G14150"; gene_name "PNSL2"; gene_source "araport11"; gene_biotype "protein_coding";	AT1G14150
1	4839860	4841229	1	1	4839763	4841265	5	27	1833	74.5652	15.3592	0.999564	1	0	1	araport11	gene	4840562	4841848	.	-	.	gene_id "AT1G14160"; gene_source "araport11"; gene_biotype "protein_coding";	AT1G14160
1	4877209	4879816	59	1	4877210	4878995	36	247	14906.8	377.411	48.277	0.913298	0.993932	0	1	araport11	gene	4874875	4877256	.	-	.	gene_id "AT1G14270"; gene_source "araport11"; gene_biotype "protein_coding";	AT1G14270
1	4877209	4879816	59	1	4877210	4878995	36	247	14906.8	377.411	48.277	0.913298	0.993932	0	1	araport11	gene	4877506	4879307	.	+	.	gene_id "AT1G14280"; gene_name "PKS2"; gene_source "araport11"; gene_biotype "protein_coding";	AT1G14280
1	490357	493040	27	1	490357	493040	20	104	6747.44	252.529	22.7708	0.999804	0.995103	0	1	araport11	gene	489874	490627	.	-	.	gene_id "AT1G02405"; gene_source "araport11"; gene_biotype "protein_coding";	AT1G02405
1	490357	493040	27	1	490357	493040	20	104	6747.44	252.529	22.7708	0.999804	0.995103	0	1	araport11	gene	490860	492979	.	+	.	gene_id "AT1G02410"; gene_name "COX11"; gene_source "araport11"; gene_biotype "protein_coding";	AT1G02410
1	4909749	4910803	8	1	4909714	4910822	12	44	3010.93	135.8	28.7008	0.923607	1	0	1	araport11	gene	4907887	4911168	.	+	.	gene_id "AT1G14350"; gene_source "araport11"; gene_biotype "protein_coding";	AT1G14350
1	4931635	4932039	33	1	4931636	4932039	23	118	6140.9	331.859	61.2187	0.993905	1	0	1	araport11	gene	4931485	4933662	.	-	.	gene_id "AT1G14420"; gene_name "AT59"; gene_source "araport11"; gene_biotype "protein_coding";	AT1G14420
1	4969039	4971471	70	1	4969039	4970467	100	199	12757.5	521.742	56.3435	1	0.8998	0	1	araport11	gene	4968134	4970311	.	-	.	gene_id "AT1G14520"; gene_name "MIOX1"; gene_source "araport11"; gene_biotype "protein_coding";	AT1G14520
1	4969039	4971471	70	1	4969039	4970467	100	199	12757.5	521.742	56.3435	1	0.8998	0	1	araport11	gene	4970858	4973726	.	-	.	gene_id "AT1G14530"; gene_name "THH1"; gene_source "araport11"; gene_biotype "protein_coding";	AT1G14530
1	4975562	4976994	4	1	4975032	4977384	6	18	710	32.9953	20.8461	0.994944	0.94469	0	1	araport11	gene	4974021	4975705	.	-	.	gene_id "AT1G14540"; gene_name "PER4"; gene_source "araport11"; gene_biotype "protein_coding";	AT1G14540
1	4979026	4979720	6	1	4979009	4979731	22	16	929	70.7673	10.6793	0.799526	0.732026	0	1	araport11	gene	4978922	4980466	.	+	.	gene_id "AT1G14550"; gene_name "PER5"; gene_source "araport11"; gene_biotype "protein_coding";	AT1G14550
1	5009011	5010534	1	1	5008946	5010630	14	35	1880.9	64.1597	8.88746	1	1	0	1	araport11	gene	5008153	5014533	.	-	.	gene_id "AT1G14610"; gene_name "TWN2"; gene_source "araport11"; gene_biotype "protein_coding";	AT1G14610
1	5027863	5028836	31	1	5027864	5028836	13	95	6384.93	290.056	56.7823	0.993643	1	0	1	araport11	gene	5027316	5031883	.	+	.	gene_id "AT1G14650"; gene_source "araport11"; gene_biotype "protein_coding";	AT1G14650
1	5050444	5054143	3	1	5050404	5054219	1	19	1177	78.9803	13.1828	0.9911	0.815531	0	1	araport11	gene	5049526	5050983	.	-	.	gene_id "AT1G14688"; gene_source "araport11"; gene_biotype "protein_coding";	AT1G14688
1	5050444	5054143	3	1	5050404	5054219	1	19	1177	78.9803	13.1828	0.9911	0.815531	0	1	araport11	gene	5051298	5051561	.	+	.	gene_id "AT1G05117"; gene_source "araport11"; gene_biotype "lncRNA";	AT1G05117
1	5050444	5054143	3	1	5050404	5054219	1	19	1177	78.9803	13.1828	0.9911	0.815531	0	1	araport11	gene	5051656	5055299	.	-	.	gene_id "AT1G14690"; gene_name "MAP65-7"; gene_source "araport11"; gene_biotype "protein_coding";	AT1G14690
1	5072746	5075356	1	1	5072485	5075558	1	7	567	23.1705	5.20565	0.883708	0.838328	0	1	araport11	gene	5073031	5074798	.	+	.	gene_id "AT1G14730"; gene_name "CYB561C"; gene_source "araport11"; gene_biotype "protein_coding";	AT1G14730
1	5072746	5075356	1	1	5072485	5075558	1	7	567	23.1705	5.20565	0.883708	0.838328	0	1	araport11	gene	5075179	5077981	.	-	.	gene_id "AT1G14740"; gene_name "OBE3"; gene_source "araport11"; gene_biotype "protein_coding";	AT1G14740
1	5089542	5092840	15	1	5089532	5092842	16	53	3308.94	134.65	17.5621	0.892124	1	0	1	araport11	gene	5090809	5094152	.	+	.	gene_id "AT1G14780"; gene_source "araport11"; gene_biotype "protein_coding";	AT1G14780
1	5110617	5111823	3	1	5110486	5111936	8	18	1291.94	46.3103	9.22143	0.695143	0.968365	0	1	araport11	gene	5107416	5111746	.	-	.	gene_id "AT1G14830"; gene_name "DRP1C"; gene_source "araport11"; gene_biotype "protein_coding";	AT1G14830
1	5110617	5111823	3	1	5110486	5111936	8	18	1291.94	46.3103	9.22143	0.695143	0.968365	0	1	araport11	gene	5111701	5115514	.	-	.	gene_id "AT1G14840"; gene_name "MAP70.4"; gene_source "araport11"; gene_biotype "protein_coding";	AT1G14840
1	5128556	5129801	1	1	5128429	5129900	6	21	1710.99	51.6098	9.45525	1	1	0	1	araport11	gene	5128344	5129731	.	-	.	gene_id "AT1G14870"; gene_name "PCR2"; gene_source "araport11"; gene_biotype "protein_coding";	AT1G14870
1	5152795	5154020	2	1	5152753	5154069	10	41	2418.74	77.829	8.85473	0.99958	0.988658	0	1	araport11	gene	5152263	5153104	.	-	.	gene_id "AT1G14930"; gene_source "araport11"; gene_biotype "protein_coding";	AT1G14930
1	5161363	5163765	13	1	5161304	5163681	10	57	3661.9	113.619	25.463	0.995854	0.585773	0	1	araport11	gene	5161645	5165181	.	-	.	gene_id "AT1G14970"; gene_source "araport11"; gene_biotype "protein_coding";	AT1G14970
1	5183487	5185464	40	1	5183488	5183748	133	668	48739.7	2302.98	360.591	0.993841	0.794104	0	1	araport11	gene	5183258	5187106	.	-	.	gene_id "AT1G15060"; gene_source "araport11"; gene_biotype "protein_coding";	AT1G15060
1	5258965	5261154	16	1	5260608	5261345	4	13	893.98	27.6526	5.76579	0.792404	0.996977	0	1	araport11	gene	5256870	5265155	.	-	.	gene_id "AT1G15290"; gene_source "araport11"; gene_biotype "protein_coding";	AT1G15290
1	5274240	5275066	31	1	5274202	5274852	7	38	2900.96	213.703	71.8402	0.993142	0.485766	0	1	araport11	gene	5274271	5275602	.	+	.	gene_id "AT1G15330"; gene_name "PV42A"; gene_source "araport11"; gene_biotype "protein_coding";	AT1G15330
1	5304482	5309218	28	1	5306241	5307073	3	35	2143	195.226	16.5409	0.537811	0.606203	0	1	araport11	gene	5304098	5306087	.	+	.	gene_id "AT1G15430"; gene_source "araport11"; gene_biotype "protein_coding";	AT1G15430
1	5304482	5309218	28	1	5306241	5307073	3	35	2143	195.226	16.5409	0.537811	0.606203	0	1	araport11	gene	5306027	5309558	.	-	.	gene_id "AT1G15440"; gene_source "araport11"; gene_biotype "protein_coding";	AT1G15440
1	532301	532634	9	1	532301	532634	32	95	5302.95	228.646	43.3741	0.952216	1	0	1	araport11	gene	529679	534677	.	+	.	gene_id "AT1G02530"; gene_name "ABCB12"; gene_source "araport11"; gene_biotype "protein_coding";	AT1G02530
1	5329797	5334015	19	1	5329684	5331143	5	1	26	39.1679	9.9219	0.983366	1	0	1	araport11	gene	5329064	5331711	.	+	.	gene_id "AT1G15510"; gene_name "PCMP-H73"; gene_source "araport11"; gene_biotype "protein_coding";	AT1G15510
1	5329797	5334015	19	1	5329684	5331143	5	1	26	39.1679	9.9219	0.983366	1	0	1	araport11	gene	5331858	5338326	.	-	.	gene_id "AT1G15520"; gene_name "ABCG40"; gene_source "araport11"; gene_biotype "protein_coding";	AT1G15520
1	5379966	5381231	1	1	5379846	5381348	2	16	915	47.223	10.3378	0.993624	1	0	1	araport11	gene	5378886	5380239	.	+	.	gene_id "AT1G15640"; gene_source "araport11"; gene_biotype "protein_coding";	AT1G15640
1	5379966	5381231	1	1	5379846	5381348	2	16	915	47.223	10.3378	0.993624	1	0	1	araport11	gene	5380907	5380988	.	+	.	gene_id "AT1G15650"; gene_source "araport11"; gene_biotype "tRNA";	AT1G15650
1	5379966	5381231	1	1	5379846	5381348	2	16	915	47.223	10.3378	0.993624	1	0	1	araport11	gene	5381032	5385380	.	+	.	gene_id "AT1G15660"; gene_source "araport11"; gene_biotype "protein_coding";	AT1G15660
1	5384537	5387094	5	1	5384493	5387115	10	28	1518.89	84.4859	12.1006	1	1	0	1	araport11	gene	5381032	5385380	.	+	.	gene_id "AT1G15660"; gene_source "araport11"; gene_biotype "protein_coding";	AT1G15660
1	5405716	5407632	8	1	5405711	5407638	4	50	3354	114.527	19.1733	0.981576	1	0	1	araport11	gene	5404130	5405910	.	+	.	gene_id "AT1G15710"; gene_name "TYRAAT2"; gene_source "araport11"; gene_biotype "protein_coding";	AT1G15710
1	5405716	5407632	8	1	5405711	5407638	4	50	3354	114.527	19.1733	0.981576	1	0	1	araport11	gene	5407401	5410043	.	-	.	gene_id "AT1G15730"; gene_source "araport11"; gene_biotype "protein_coding";	AT1G15730
1	5405716	5407632	8	1	5405711	5407638	4	50	3354	114.527	19.1733	0.981576	1	0	1	araport11	gene	5406025	5407486	.	+	.	gene_id "AT1G15720"; gene_source "araport11"; gene_biotype "protein_coding";	AT1G15720
1	5405716	5407632	8	1	5405711	5407638	4	50	3354	114.527	19.1733	0.981576	1	0	1	araport11	gene	5406134	5407357	.	-	.	gene_id "AT1G05187"; gene_source "araport11"; gene_biotype "atlncRNA";	AT1G05187
1	5429462	5430616	15	1	5429454	5430624	1	27	1541.82	79.6393	15.949	0.808682	0.82531	0	1	araport11	gene	5428520	5429594	.	-	.	gene_id "AT1G15772"; gene_source "araport11"; gene_biotype "protein_coding";	AT1G15772
1	5429462	5430616	15	1	5429454	5430624	1	27	1541.82	79.6393	15.949	0.808682	0.82531	0	1	araport11	gene	5430040	5436618	.	-	.	gene_id "AT1G15780"; gene_name "MED15A"; gene_source "araport11"; gene_biotype "protein_coding";	AT1G15780
1	5454979	5456813	5	1	5456282	5456921	10	19	1533	41.8873	11.4644	0.333992	0.959683	0	1	araport11	gene	5454766	5457022	.	+	.	gene_id "AT1G15860"; gene_source "araport11"; gene_biotype "protein_coding";	AT1G15860
1	5475002	5484623	3	1	5473547	5485141	16	22	1271.76	42.788	13.4618	0.968988	0.964458	0	1	araport11	gene	5473359	5478405	.	+	.	gene_id "AT1G15940"; gene_source "araport11"; gene_biotype "protein_coding";	AT1G15940
1	5475002	5484623	3	1	5473547	5485141	16	22	1271.76	42.788	13.4618	0.968988	0.964458	0	1	araport11	gene	5478603	5482180	.	+	.	gene_id "AT1G15950"; gene_name "CCR1"; gene_source "araport11"; gene_biotype "protein_coding";	AT1G15950
1	5475002	5484623	3	1	5473547	5485141	16	22	1271.76	42.788	13.4618	0.968988	0.964458	0	1	araport11	gene	5479274	5481730	.	-	.	gene_id "AT1G05213"; gene_source "araport11"; gene_biotype "atlncRNA";	AT1G05213
1	5475002	5484623	3	1	5473547	5485141	16	22	1271.76	42.788	13.4618	0.968988	0.964458	0	1	araport11	gene	5481665	5486105	.	-	.	gene_id "AT1G15960"; gene_name "NRAMP6"; gene_source "araport11"; gene_biotype "protein_coding";	AT1G15960
1	5490503	5493794	48	1	5490436	5492044	12	39	1953.91	110.775	15.4776	1	1	0	1	araport11	gene	5489145	5491363	.	+	.	gene_id "AT1G15980"; gene_name "PNSB1"; gene_source "araport11"; gene_biotype "protein_coding";	AT1G15980
1	5490503	5493794	48	1	5490436	5492044	12	39	1953.91	110.775	15.4776	1	1	0	1	araport11	gene	5491133	5494192	.	-	.	gene_id "AT1G15990"; gene_name "CNGC7"; gene_source "araport11"; gene_biotype "protein_coding";	AT1G15990
1	5500221	5501129	5	1	5500167	5501152	15	34	2270.98	100.836	16.3057	0.999869	0.977949	0	1	araport11	gene	5498012	5501358	.	+	.	gene_id "AT1G16020"; gene_source "araport11"; gene_biotype "protein_coding";	AT1G16020
1	5506150	5507474	43	1	5506150	5507474	35	100	5536.49	260.096	30.9809	1	0.969868	0	1	araport11	gene	5504608	5507059	.	+	.	gene_id "AT1G16040"; gene_source "araport11"; gene_biotype "protein_coding";	AT1G16040
1	5541695	5544037	9	1	5541670	5544056	13	47	2786	96.4552	12.2821	0.999	1	0	1	araport11	gene	5540050	5542902	.	+	.	gene_id "AT1G16180"; gene_source "araport11"; gene_biotype "protein_coding";	AT1G16180
1	5541695	5544037	9	1	5541670	5544056	13	47	2786	96.4552	12.2821	0.999	1	0	1	araport11	gene	5543119	5546103	.	+	.	gene_id "AT1G16190"; gene_name "RAD23A"; gene_source "araport11"; gene_biotype "protein_coding";	AT1G16190
1	5550535	5552280	3	1	5550444	5552386	5	31	2074.99	73.5484	12.7227	1	1	0	1	araport11	gene	5548262	5550770	.	+	.	gene_id "AT1G16220"; gene_source "araport11"; gene_biotype "protein_coding";	AT1G16220
1	5550535	5552280	3	1	5550444	5552386	5	31	2074.99	73.5484	12.7227	1	1	0	1	araport11	gene	5550791	5552414	.	-	.	gene_id "AT1G16225"; gene_source "araport11"; gene_biotype "protein_coding";	AT1G16225
1	5557046	5558232	10	1	5557043	5558316	8	57	2501	108.611	18.0657	1	0.999715	0	1	araport11	gene	5556964	5559520	.	+	.	gene_id "AT1G16250"; gene_source "araport11"; gene_biotype "protein_coding";	AT1G16250
1	5561181	5562437	2	1	5561084	5562544	6	25	1448	54.8479	7.54749	0.923267	0.973887	0	1	araport11	gene	5559498	5562192	.	-	.	gene_id "AT1G16260"; gene_name "WAKL8"; gene_source "araport11"; gene_biotype "protein_coding";	AT1G16260
1	5574313	5576377	8	1	5574314	5576400	5	47	3355.71	153.611	29.2652	0.993158	0.969148	0	1	araport11	gene	5574257	5577622	.	+	.	gene_id "AT1G16300"; gene_name "GAPCP2"; gene_source "araport11"; gene_biotype "protein_coding";	AT1G16300
1	5593529	5594922	2	1	5593420	5595073	2	20	1229.97	39.8929	11.4512	0.954609	1	0	1	araport11	gene	5593270	5595814	.	-	.	gene_id "AT1G16360"; gene_name "ALIS4"; gene_source "araport11"; gene_biotype "protein_coding";	AT1G16360
1	5612034	5616732	4	1	5611898	5614968	0	11	625	42.9352	7.22027	0.994658	0.55114	0	1	araport11	gene	5608682	5612064	.	+	.	gene_id "AT1G16410"; gene_name "CYP79F1"; gene_source "araport11"; gene_biotype "protein_coding";	AT1G16410
1	5612034	5616732	4	1	5611898	5614968	0	11	625	42.9352	7.22027	0.994658	0.55114	0	1	araport11	gene	5612150	5614020	.	-	.	gene_id "AT1G16420"; gene_name "AMC8"; gene_source "araport11"; gene_biotype "protein_coding";	AT1G16420
1	5612034	5616732	4	1	5611898	5614968	0	11	625	42.9352	7.22027	0.994658	0.55114	0	1	araport11	gene	5614593	5615660	.	+	.	gene_id "AT1G16430"; gene_name "MED22A"; gene_source "araport11"; gene_biotype "protein_coding";	AT1G16430
1	5612034	5616732	4	1	5611898	5614968	0	11	625	42.9352	7.22027	0.994658	0.55114	0	1	araport11	gene	5615808	5617672	.	+	.	gene_id "AT1G16440"; gene_name "RHS3"; gene_source "araport11"; gene_biotype "protein_coding";	AT1G16440
1	5619986	5620384	39	1	5619986	5620384	26	170	9165.98	244.513	37.2995	1	1	0	1	araport11	gene	5619545	5622674	.	-	.	gene_id "AT1G16460"; gene_name "STR2"; gene_source "araport11"; gene_biotype "protein_coding";	AT1G16460
1	5626374	5626785	17	1	5626371	5626813	18	141	8202.93	123.186	17.2976	0.804894	0.966335	0	1	araport11	gene	5625699	5629013	.	-	.	gene_id "AT1G16480"; gene_source "araport11"; gene_biotype "protein_coding";	AT1G16480
1	5629075	5629555	38	1	5629075	5629555	42	69	4122.9	220.233	36.2515	1	0.994353	0	1	araport11	gene	5628923	5629213	.	+	.	gene_id "AT1G05227"; gene_source "araport11"; gene_biotype "lncRNA";	AT1G05227
1	5629075	5629555	38	1	5629075	5629555	42	69	4122.9	220.233	36.2515	1	0.994353	0	1	araport11	gene	5629183	5631131	.	+	.	gene_id "AT1G16489"; gene_source "araport11"; gene_biotype "atlncRNA";	AT1G16489
1	5651102	5652924	16	1	5651024	5651763	9	28	1437	89.0893	26.6976	0.865372	0.549177	0	1	araport11	gene	5648636	5651167	.	+	.	gene_id "AT1G16520"; gene_source "araport11"; gene_biotype "protein_coding";	AT1G16520
1	5651102	5652924	16	1	5651024	5651763	9	28	1437	89.0893	26.6976	0.865372	0.549177	0	1	araport11	gene	5651268	5652883	.	-	.	gene_id "AT1G16530"; gene_name "LBD3"; gene_source "araport11"; gene_biotype "protein_coding";	AT1G16530
1	5663174	5664170	2	1	5663016	5664387	8	7	182.76	42.7031	13.0345	0.994411	1	0	1	araport11	gene	5659370	5665488	.	+	.	gene_id "AT1G16540"; gene_name "ABA3"; gene_source "araport11"; gene_biotype "protein_coding";	AT1G16540
1	5690686	5691718	5	1	5690591	5691845	0	21	1432	35.3485	8.03544	0.993808	0.315473	0	1	araport11	gene	5687871	5691369	.	+	.	gene_id "AT1G16650"; gene_source "araport11"; gene_biotype "protein_coding";	AT1G16650
1	5709009	5709554	42	1	5709010	5709552	20	71	4905	192.148	27.7128	0.941116	0.987163	0	1	araport11	gene	5705897	5709563	.	+	.	gene_id "AT1G16690"; gene_source "araport11"; gene_biotype "protein_coding";	AT1G16690
1	573218	573913	11	1	573195	573944	18	60	3444.7	135.841	25.8587	0.994908	1	0	1	araport11	gene	571826	575085	.	-	.	gene_id "AT1G02660"; gene_source "araport11"; gene_biotype "protein_coding";	AT1G02660
1	5739982	5741616	4	1	5739911	5741678	6	27	1672	88.0045	16.0333	0.810922	0.944454	0	1	araport11	gene	5739468	5744636	.	-	.	gene_id "AT1G16780"; gene_name "AVPL2"; gene_source "araport11"; gene_biotype "protein_coding";	AT1G16780
1	5749818	5750236	4	1	5749741	5750324	10	42	3060	73.0497	16.2143	0.993879	0.932804	0	1	araport11	gene	5744484	5755468	.	-	.	gene_id "AT1G16800"; gene_source "araport11"; gene_biotype "protein_coding";	AT1G16800
1	5762429	5763157	19	1	5762389	5763172	8	4	84.86	97.5568	17.1208	1	0.824776	0	1	araport11	gene	5760626	5762619	.	+	.	gene_id "AT1G16830"; gene_source "araport11"; gene_biotype "protein_coding";	AT1G16830
1	5762429	5763157	19	1	5762389	5763172	8	4	84.86	97.5568	17.1208	1	0.824776	0	1	araport11	gene	5762694	5764184	.	-	.	gene_id "AT1G16840"; gene_source "araport11"; gene_biotype "protein_coding";	AT1G16840
1	576926	579013	39	1	576926	579009	52	78	5259	284.227	48.1919	0.993433	0.975579	0	1	araport11	gene	575922	580532	.	+	.	gene_id "AT1G02670"; gene_source "araport11"; gene_biotype "protein_coding";	AT1G02670
1	5778852	5779720	27	1	5778852	5779719	8	73	5246.88	195.499	27.4906	0.99334	0.984985	0	1	araport11	gene	5779008	5782433	.	-	.	gene_id "AT1G16900"; gene_name "ALG9"; gene_source "araport11"; gene_biotype "protein_coding";	AT1G16900
1	5818152	5818766	44	1	5818152	5818682	15	84	5547.66	237.977	42.344	1	0.671033	0	1	araport11	gene	5817567	5819352	.	+	.	gene_id "AT1G17010"; gene_source "araport11"; gene_biotype "protein_coding";	AT1G17010
1	5823568	5829224	24	1	5823466	5825961	20	38	2272.98	111.028	21.7648	1	0.386252	0	1	araport11	gene	5822309	5824464	.	+	.	gene_id "AT1G17030"; gene_source "araport11"; gene_biotype "protein_coding";	AT1G17030
1	5823568	5829224	24	1	5823466	5825961	20	38	2272.98	111.028	21.7648	1	0.386252	0	1	araport11	gene	5824771	5828266	.	+	.	gene_id "AT1G17040"; gene_source "araport11"; gene_biotype "protein_coding";	AT1G17040
1	5823568	5829224	24	1	5823466	5825961	20	38	2272.98	111.028	21.7648	1	0.386252	0	1	araport11	gene	5828817	5829035	.	-	.	gene_id "AT1G05283"; gene_source "araport11"; gene_biotype "lncRNA";	AT1G05283
1	5823568	5829224	24	1	5823466	5825961	20	38	2272.98	111.028	21.7648	1	0.386252	0	1	araport11	gene	5828915	5831383	.	+	.	gene_id "AT1G17050"; gene_name "SPS2"; gene_source "araport11"; gene_biotype "protein_coding";	AT1G17050
1	5830412	5831919	1	1	5830273	5832041	16	15	951.86	42.7528	6.13687	1	0.759669	0	1	araport11	gene	5828915	5831383	.	+	.	gene_id "AT1G17050"; gene_name "SPS2"; gene_source "araport11"; gene_biotype "protein_coding";	AT1G17050
1	5843109	5845827	1	1	5843045	5845948	3	16	859	46.8464	7.65092	0.993558	0.981247	0	1	araport11	gene	5842168	5844367	.	-	.	gene_id "AT1G17090"; gene_source "araport11"; gene_biotype "protein_coding";	AT1G17090
1	5843109	5845827	1	1	5843045	5845948	3	16	859	46.8464	7.65092	0.993558	0.981247	0	1	araport11	gene	5844646	5845661	.	+	.	gene_id "AT1G17100"; gene_source "araport11"; gene_biotype "protein_coding";	AT1G17100
1	5843109	5845827	1	1	5843045	5845948	3	16	859	46.8464	7.65092	0.993558	0.981247	0	1	araport11	gene	5845675	5850934	.	-	.	gene_id "AT1G17110"; gene_name "UBP15"; gene_source "araport11"; gene_biotype "protein_coding";	AT1G17110
1	5909716	5911261	18	1	5909708	5911159	15	56	3939	149.846	15.5614	0.993397	0.587963	0	1	araport11	gene	5909085	5911708	.	-	.	gene_id "AT1G17270"; gene_source "araport11"; gene_biotype "protein_coding";	AT1G17270
1	5951921	5952751	36	1	5951922	5952751	14	111	6751.76	226.783	26.7121	0.993484	0.871523	0	1	araport11	gene	5951542	5955143	.	-	.	gene_id "AT1G17370"; gene_name "UBP1B"; gene_source "araport11"; gene_biotype "protein_coding";	AT1G17370
1	5976769	5978381	16	1	5976749	5978192	18	43	2895	106.001	13.7815	0.993759	0.589017	0	1	araport11	gene	5977323	5981521	.	+	.	gene_id "AT1G17420"; gene_name "LOX3"; gene_source "araport11"; gene_biotype "protein_coding";	AT1G17420
1	6001770	6004950	23	1	6001709	6002820	8	48	2427.9	71.5005	11.107	0.993188	0.520488	0	1	araport11	gene	5998765	6002732	.	+	.	gene_id "AT1G17460"; gene_source "araport11"; gene_biotype "protein_coding";	AT1G17460
1	6001770	6004950	23	1	6001709	6002820	8	48	2427.9	71.5005	11.107	0.993188	0.520488	0	1	araport11	gene	6002888	6006410	.	+	.	gene_id "AT1G17470"; gene_name "DRG1"; gene_source "araport11"; gene_biotype "protein_coding";	AT1G17470
1	6017164	6018045	20	1	6017164	6018045	18	175	12188.9	153.521	28.0436	0.976019	0.990417	0	1	araport11	gene	6017808	6023503	.	+	.	gene_id "AT1G17500"; gene_name "ALA4"; gene_source "araport11"; gene_biotype "protein_coding";	AT1G17500
1	6025483	6026165	4	1	6025458	6026213	22	36	2374.91	92.8742	14.4541	0.994753	1	0.00794702	1	araport11	gene	6024636	6027565	.	-	.	gene_id "AT1G17520"; gene_source "araport11"; gene_biotype "protein_coding";	AT1G17520
1	6029534	6030433	2	1	6029454	6030431	8	20	1451.94	106.836	23.2967	0.939199	0.804307	0	1	araport11	gene	6029138	6032860	.	-	.	gene_id "AT1G17540"; gene_source "araport11"; gene_biotype "protein_coding";	AT1G17540
1	6037329	6039064	15	1	6037262	6038285	14	32	2126.98	133.734	25.424	0.994669	0.429902	0	1	araport11	gene	6034270	6037398	.	+	.	gene_id "AT1G17550"; gene_name "HAB2"; gene_source "araport11"; gene_biotype "protein_coding";	AT1G17550
1	6037329	6039064	15	1	6037262	6038285	14	32	2126.98	133.734	25.424	0.994669	0.429902	0	1	araport11	gene	6037405	6038698	.	-	.	gene_id "AT1G17560"; gene_name "HLL"; gene_source "araport11"; gene_biotype "protein_coding";	AT1G17560
1	6037329	6039064	15	1	6037262	6038285	14	32	2126.98	133.734	25.424	0.994669	0.429902	0	1	araport11	gene	6038757	6038838	.	+	.	gene_id "AT1G17570"; gene_source "araport11"; gene_biotype "tRNA";	AT1G17570
1	6047076	6047479	55	1	6047077	6047479	38	195	10862.8	440.572	77.2782	0.99328	0.994675	0	1	araport11	gene	6039250	6049685	.	+	.	gene_id "AT1G17580"; gene_name "XI-1"; gene_source "araport11"; gene_biotype "protein_coding";	AT1G17580
1	6057810	6060154	34	1	6057685	6058503	2	19	1063.97	41.846	6.59134	0.993395	0.999364	0	1	araport11	gene	6052936	6058114	.	-	.	gene_id "AT1G17600"; gene_source "araport11"; gene_biotype "protein_coding";	AT1G17600
1	6057810	6060154	34	1	6057685	6058503	2	19	1063.97	41.846	6.59134	0.993395	0.999364	0	1	araport11	gene	6054922	6058357	.	+	.	gene_id "AT1G17610"; gene_source "araport11"; gene_biotype "protein_coding";	AT1G17610
1	6057810	6060154	34	1	6057685	6058503	2	19	1063.97	41.846	6.59134	0.993395	0.999364	0	1	araport11	gene	6059389	6060851	.	+	.	gene_id "AT1G17615"; gene_source "araport11"; gene_biotype "protein_coding";	AT1G17615
1	6071085	6072214	237	1	6071085	6072085	200	401	20988.5	1022.66	109.186	0.988899	0.865561	0	1	araport11	gene	6069424	6072140	.	-	.	gene_id "AT1G17650"; gene_name "GLYR2"; gene_source "araport11"; gene_biotype "protein_coding";	AT1G17650
1	6071085	6072214	237	1	6071085	6072085	200	401	20988.5	1022.66	109.186	0.988899	0.865561	0	1	araport11	gene	6072153	6074525	.	-	.	gene_id "AT1G17665"; gene_source "araport11"; gene_biotype "protein_coding";	AT1G17665
1	6086517	6087886	16	1	6086317	6087109	2	10	825	38.6566	12.7256	1	0.351333	0	1	araport11	gene	6082722	6088381	.	-	.	gene_id "AT1G17690"; gene_source "araport11"; gene_biotype "protein_coding";	AT1G17690
1	6095078	6097518	18	1	6095079	6097518	21	107	6435.96	231.788	33.1855	0.989004	0.999724	0	1	araport11	gene	6093185	6098443	.	-	.	gene_id "AT1G17720"; gene_name "PP2AB2"; gene_source "araport11"; gene_biotype "protein_coding";	AT1G17720
1	6110083	6117189	45	1	6112675	6113287	0	11	840.98	162.511	23.3575	0.398409	0.412706	0	1	araport11	gene	6106323	6110120	.	+	.	gene_id "AT1G17750"; gene_name "PEPR2"; gene_source "araport11"; gene_biotype "protein_coding";	AT1G17750
1	6110083	6117189	45	1	6112675	6113287	0	11	840.98	162.511	23.3575	0.398409	0.412706	0	1	araport11	gene	6110107	6116617	.	-	.	gene_id "AT1G17760"; gene_name "CSTF77"; gene_source "araport11"; gene_biotype "protein_coding";	AT1G17760
1	6124431	6125178	19	1	6124432	6125178	13	0	0	133.3	22.1304	0.99323	0.902152	0	1	araport11	gene	6123567	6125339	.	+	.	gene_id "AT1G17780"; gene_source "araport11"; gene_biotype "protein_coding";	AT1G17780
1	6136723	6137396	9	1	6133363	6137977	1	8	480	34.7885	28.9174	0.993093	0.991425	0	1	araport11	gene	6135751	6138500	.	-	.	gene_id "AT1G17830"; gene_source "araport11"; gene_biotype "protein_coding";	AT1G17830
1	6163853	6164198	7	1	6163852	6164198	21	50	3104.97	149.829	27.2135	1	1	0	1	araport11	gene	6161870	6165820	.	-	.	gene_id "AT1G17920"; gene_name "HDG12"; gene_source "araport11"; gene_biotype "protein_coding";	AT1G17920
1	6221759	6223551	14	1	6221744	6223549	10	45	3161.86	139.809	17.7055	0.993902	0.98784	0	1	araport11	gene	6222201	6224242	.	+	.	gene_id "AT1G18080"; gene_name "RACK1A"; gene_source "araport11"; gene_biotype "protein_coding";	AT1G18080
1	6283909	6287527	44	1	6283850	6284603	8	35	2072.87	85.328	27.1123	0.993146	0.50419	0	1	araport11	gene	6283370	6293993	.	-	.	gene_id "AT1G18270"; gene_source "araport11"; gene_biotype "protein_coding";	AT1G18270
1	62915	66723	3	1	62877	66758	5	42	2999.99	90.2953	13.7101	1	1	0	1	araport11	gene	61905	63811	.	-	.	gene_id "AT1G01130"; gene_source "araport11"; gene_biotype "protein_coding";	AT1G01130
1	62915	66723	3	1	62877	66758	5	42	2999.99	90.2953	13.7101	1	1	0	1	araport11	gene	64166	67774	.	-	.	gene_id "AT1G01140"; gene_name "CIPK9"; gene_source "araport11"; gene_biotype "protein_coding";	AT1G01140
1	6297356	6299607	12	1	6297190	6299607	3	18	1252	54.3157	13.2565	0.994282	0.80434	0	1	araport11	gene	6297219	6298328	.	+	.	gene_id "AT1G18290"; gene_source "araport11"; gene_biotype "protein_coding";	AT1G18290
1	6306193	6307132	1	1	6306048	6307260	3	29	1377.7	45.1023	9.09753	1	0.617526	0	1	araport11	gene	6305814	6308243	.	-	.	gene_id "AT1G18330"; gene_name "RVE7"; gene_source "araport11"; gene_biotype "protein_coding";	AT1G18330
1	6362895	6363760	4	1	6362852	6363811	4	51	3082.91	112.053	16.9409	0.835237	1	0	1	araport11	gene	6361586	6363061	.	+	.	gene_id "AT1G18480"; gene_name "SLP2"; gene_source "araport11"; gene_biotype "protein_coding";	AT1G18480
1	6362895	6363760	4	1	6362852	6363811	4	51	3082.91	112.053	16.9409	0.835237	1	0	1	araport11	gene	6363042	6366263	.	+	.	gene_id "AT1G18485"; gene_name "PCMP-H8"; gene_source "araport11"; gene_biotype "protein_coding";	AT1G18485
1	6369164	6372843	23	1	6369117	6371418	6	42	2460.7	113.536	21.8844	0.999849	0.838779	0	1	araport11	gene	6368966	6373080	.	+	.	gene_id "AT1G18500"; gene_name "IPMS1"; gene_source "araport11"; gene_biotype "protein_coding";	AT1G18500
1	6408829	6409328	1	1	6408397	6409468	9	20	782.85	36.9486	9.5713	0.692308	1	0	1	araport11	gene	6405607	6409532	.	+	.	gene_id "AT1G18610"; gene_source "araport11"; gene_biotype "protein_coding";	AT1G18610
1	6422330	6422788	2	1	6422294	6422605	40	62	3801.98	125.633	36.5711	1	0.528811	0	1	araport11	gene	6420856	6425898	.	+	.	gene_id "AT1G18660"; gene_source "araport11"; gene_biotype "protein_coding";	AT1G18660
1	6506211	6507507	1	1	6506055	6507638	4	17	1188	36.2419	6.1233	0.99182	0.973675	0	1	araport11	gene	6504677	6506542	.	-	.	gene_id "AT1G18850"; gene_source "araport11"; gene_biotype "protein_coding";	AT1G18850
1	6569722	6570681	1	1	6569614	6570841	2	25	923.86	51.2543	12.9388	1	1	0	1	araport11	gene	6568674	6570939	.	+	.	gene_id "AT1G19025"; gene_source "araport11"; gene_biotype "protein_coding";	AT1G19025
1	6617776	6617987	422	1	6617777	6617986	47	517	33627	1936.69	304.297	0.993606	0.969756	0	1	araport11	gene	6616602	6619006	.	+	.	gene_id "AT1G19170"; gene_source "araport11"; gene_biotype "protein_coding";	AT1G19170
1	6643980	6645299	13	1	6643970	6645299	3	45	2706	123.57	14.7393	0.993387	0.999543	0	1	araport11	gene	6643942	6649375	.	+	.	gene_id "AT1G19230"; gene_name "RBOHE"; gene_source "araport11"; gene_biotype "protein_coding";	AT1G19230
1	6664696	6666654	13	1	6664566	6665577	4	23	1309.84	101.083	44.3658	0.993854	0.390793	0	1	araport11	gene	6662417	6666032	.	+	.	gene_id "AT1G19270"; gene_name "DA1"; gene_source "araport11"; gene_biotype "protein_coding";	AT1G19270
1	6664696	6666654	13	1	6664566	6665577	4	23	1309.84	101.083	44.3658	0.993854	0.390793	0	1	araport11	gene	6666074	6669576	.	+	.	gene_id "AT1G19290"; gene_source "araport11"; gene_biotype "protein_coding";	AT1G19290
1	6683055	6683537	46	1	6683056	6683533	14	88	5971.86	255.43	41.4596	0.993929	0.975264	0	1	araport11	gene	6680423	6683559	.	-	.	gene_id "AT1G19330"; gene_source "araport11"; gene_biotype "protein_coding";	AT1G19330
1	668344	669139	11	1	667910	669173	18	2	16	90.7862	67.3017		0.98622	0.339667	1	araport11	gene	666807	669919	.	-	.	gene_id "AT1G02960"; gene_source "araport11"; gene_biotype "protein_coding";	AT1G02960
1	6698000	6698724	8	1	6697998	6698773	10	44	2156.99	147.276	35.4633	0.993971	1	0	1	araport11	gene	6697874	6698858	.	+	.	gene_id "AT1G19380"; gene_source "araport11"; gene_biotype "protein_coding";	AT1G19380
1	682591	683531	37	1	682531	683620	20	7	593	198.087	95.8534	0.979568	0.933159	0	1	araport11	gene	681331	687385	.	-	.	gene_id "AT1G02990"; gene_source "araport11"; gene_biotype "protein_coding";	AT1G02990
1	6860510	6863140	1	1	6860375	6863266	5	15	914	42.7343	9.67075	0.999679	0.992971	0	1	araport11	gene	6855899	6860563	.	-	.	gene_id "AT1G19835"; gene_name "FPP4"; gene_source "araport11"; gene_biotype "protein_coding";	AT1G19835
1	6889163	6889708	2	1	6889062	6889746	7	0	0	66.019	12.7279	0.73581	0.779953	0	1	araport11	gene	6886669	6891404	.	+	.	gene_id "AT1G19850"; gene_name "ARF5"; gene_source "araport11"; gene_biotype "protein_coding";	AT1G19850
1	6918744	6922172	46	1	6918620	6919010	10	20	1101	37.5436	8.84203	1	1	0	1	araport11	gene	6918159	6921979	.	-	.	gene_id "AT1G19940"; gene_source "araport11"; gene_biotype "protein_coding";	AT1G19940
1	6937055	6939132	9	1	6937045	6939187	9	38	2378.97	93.0635	13.2532	0.999877	1	0	1	araport11	gene	6936898	6937666	.	-	.	gene_id "AT1G20000"; gene_name "TAF11B"; gene_source "araport11"; gene_biotype "protein_coding";	AT1G20000
1	6937055	6939132	9	1	6937045	6939187	9	38	2378.97	93.0635	13.2532	0.999877	1	0	1	araport11	gene	6937719	6940832	.	-	.	gene_id "AT1G20010"; gene_name "TUBB5"; gene_source "araport11"; gene_biotype "protein_coding";	AT1G20010
1	6946474	6947049	6	1	6946846	6947244	8	21	989.98	46.593	19.9312	0.391185	0.784891	0	1	araport11	gene	6945425	6947344	.	+	.	gene_id "AT1G20030"; gene_source "araport11"; gene_biotype "protein_coding";	AT1G20030
1	6983814	6985574	2	1	6983762	6985657	18	16	846	75.2734	11.1981	0.814353	1	0	1	araport11	gene	6984042	6985703	.	+	.	gene_id "AT1G20135"; gene_source "araport11"; gene_biotype "protein_coding";	AT1G20135
1	7019661	7021872	40	1	7019662	7021872	18	153	8842.6	291.913	25.1943	0.988464	0.999962	0	1	araport11	gene	7016599	7020690	.	+	.	gene_id "AT1G20260"; gene_name "VHA-B3"; gene_source "araport11"; gene_biotype "protein_coding";	AT1G20260
1	7019661	7021872	40	1	7019662	7021872	18	153	8842.6	291.913	25.1943	0.988464	0.999962	0	1	araport11	gene	7020664	7023162	.	-	.	gene_id "AT1G20270"; gene_name "P4H3"; gene_source "araport11"; gene_biotype "protein_coding";	AT1G20270
1	7032401	7033231	4	1	7032274	7032479	0	2	105	49.6829	21.1707	0.889416	0.36349	0	1	araport11	gene	7032070	7033329	.	+	.	gene_id "AT1G20310"; gene_source "araport11"; gene_biotype "protein_coding";	AT1G20310
1	7199529	7201670	10	1	7199393	7200856	0	18	1219	51.1552	18.8187	0.915684	0.499187	0	1	araport11	gene	7200332	7201737	.	+	.	gene_id "AT1G20740"; gene_source "araport11"; gene_biotype "protein_coding";	AT1G20740
1	7228853	7230142	17	1	7228843	7230142	9	72	3889.74	138.865	13.636	0.993118	1	0	1	araport11	gene	7228718	7230240	.	-	.	gene_id "AT1G20800"; gene_source "araport11"; gene_biotype "protein_coding";	AT1G20800
1	7262364	7263416	1	1	7262283	7263420	5	26	1289.58	79.8945	19.2155	0.841444	0.832248	0	1	araport11	gene	7262009	7265555	.	-	.	gene_id "AT1G20880"; gene_source "araport11"; gene_biotype "protein_coding";	AT1G20880
1	7274991	7278443	6	1	7274858	7278443	4	23	1367.87	56.246	13.7654	0.988558	0.648781	0	1	araport11	gene	7276943	7281236	.	-	.	gene_id "AT1G20910"; gene_name "ARID6"; gene_source "araport11"; gene_biotype "protein_coding";	AT1G20910
1	7293699	7294001	50	1	7293622	7294077	31	17	939.95	179.473	136.377	1	1	0	1	araport11	gene	7292389	7294746	.	-	.	gene_id "AT1G20930"; gene_name "CDKB2-2"; gene_source "araport11"; gene_biotype "protein_coding";	AT1G20930
1	7304810	7306100	12	1	7304701	7306166	3	19	1387	71.0683	21.1937	1	1	0	1	araport11	gene	7301599	7310271	.	-	.	gene_id "AT1G20960"; gene_name "BRR2A"; gene_source "araport11"; gene_biotype "protein_coding";	AT1G20960
1	732583	732873	4	1	732557	732950	16	37	2227.98	96.341	21.0048	1	0.998746	0	1	araport11	gene	731554	738306	.	-	.	gene_id "AT1G03080"; gene_name "NET1D"; gene_source "araport11"; gene_biotype "protein_coding";	AT1G03080
1	7371799	7373687	9	1	7371244	7371808	1	3	129	16.4752	15.4698	0.99247	0.133089	0	1	araport11	gene	7371657	7374114	.	+	.	gene_id "AT1G21060"; gene_source "araport11"; gene_biotype "protein_coding";	AT1G21060
1	7377473	7378222	6	1	7377451	7378245	9	39	2999.93	120.253	21.9341	1	1	0	1	araport11	gene	7375869	7378227	.	-	.	gene_id "AT1G21070"; gene_source "araport11"; gene_biotype "protein_coding";	AT1G21070
1	740702	744591	6	1	740664	744617	4	38	2637.87	92.8027	17.6896	0.991943	0.988754	0	1	araport11	gene	739544	744184	.	+	.	gene_id "AT1G03090"; gene_name "MCCA"; gene_source "araport11"; gene_biotype "protein_coding";	AT1G03090
1	740702	744591	6	1	740664	744617	4	38	2637.87	92.8027	17.6896	0.991943	0.988754	0	1	araport11	gene	742298	742522	.	-	.	gene_id "AT1G04157"; gene_source "araport11"; gene_biotype "atlncRNA";	AT1G04157
1	740702	744591	6	1	740664	744617	4	38	2637.87	92.8027	17.6896	0.991943	0.988754	0	1	araport11	gene	743885	746701	.	-	.	gene_id "AT1G03100"; gene_source "araport11"; gene_biotype "protein_coding";	AT1G03100
1	7423241	7424792	7	1	7423096	7423700	3	11	655	31.4934	8.04797	0.926638	0.247439	0	1	araport11	gene	7423518	7423611	.	+	.	gene_id "AT1G21202"; gene_name "p_MI0005111"; gene_source "araport11"; gene_biotype "miRNA";	AT1G21202
1	7423241	7424792	7	1	7423096	7423700	3	11	655	31.4934	8.04797	0.926638	0.247439	0	1	araport11	gene	7423521	7423607	.	-	.	gene_id "AT1G05637"; gene_name "MI0019231"; gene_source "araport11"; gene_biotype "miRNA";	AT1G05637
1	7423241	7424792	7	1	7423096	7423700	3	11	655	31.4934	8.04797	0.926638	0.247439	0	1	araport11	gene	7423704	7427041	.	+	.	gene_id "AT1G21210"; gene_name "WAK4"; gene_source "araport11"; gene_biotype "protein_coding";	AT1G21210
1	7423241	7424792	7	1	7423096	7423700	3	11	655	31.4934	8.04797	0.926638	0.247439	0	1	araport11	gene	7421148	7423673	.	+	.	gene_id "AT1G21200"; gene_source "araport11"; gene_biotype "protein_coding";	AT1G21200
1	7444539	7446053	1	1	7444382	7446218	2	16	1266	37.0507	7.66106	0.903657	0.979808	0	1	araport11	gene	7444749	7448483	.	+	.	gene_id "AT1G21270"; gene_name "WAK2"; gene_source "araport11"; gene_biotype "protein_coding";	AT1G21270
1	7462444	7467146	9	1	7462324	7465842	6	26	1630	74.2624	18.1041	1	0.7985	0	1	araport11	gene	7462327	7466164	.	-	.	gene_id "AT1G21320"; gene_name "NSRB"; gene_source "araport11"; gene_biotype "protein_coding";	AT1G21320
1	7462444	7467146	9	1	7462324	7465842	6	26	1630	74.2624	18.1041	1	0.7985	0	1	araport11	gene	7466694	7467359	.	+	.	gene_id "AT1G21323"; gene_source "araport11"; gene_biotype "protein_coding";	AT1G21323
1	746346	748517	32	1	746342	746476	0	63	3396.55	128.933	15.3934	0.964949	0.606771	0	1	araport11	gene	743885	746701	.	-	.	gene_id "AT1G03100"; gene_source "araport11"; gene_biotype "protein_coding";	AT1G03100
1	746346	748517	32	1	746342	746476	0	63	3396.55	128.933	15.3934	0.964949	0.606771	0	1	araport11	gene	747197	748057	.	+	.	gene_id "AT1G03103"; gene_source "araport11"; gene_biotype "protein_coding";	AT1G03103
1	746346	748517	32	1	746342	746476	0	63	3396.55	128.933	15.3934	0.964949	0.606771	0	1	araport11	gene	748101	749034	.	-	.	gene_id "AT1G03106"; gene_source "araport11"; gene_biotype "protein_coding";	AT1G03106
1	7485429	7490432	18	1	7490108	7490450	0	1	40	167.225	178.711	0.680739	0.981156	0	1	araport11	gene	7483781	7485666	.	+	.	gene_id "AT1G21370"; gene_source "araport11"; gene_biotype "protein_coding";	AT1G21370
1	7485429	7490432	18	1	7490108	7490450	0	1	40	167.225	178.711	0.680739	0.981156	0	1	araport11	gene	7489046	7490803	.	-	.	gene_id "AT1G21390"; gene_source "araport11"; gene_biotype "protein_coding";	AT1G21390
1	7485429	7490432	18	1	7490108	7490450	0	1	40	167.225	178.711	0.680739	0.981156	0	1	araport11	gene	7485636	7488780	.	-	.	gene_id "AT1G21380"; gene_source "araport11"; gene_biotype "protein_coding";	AT1G21380
1	7500791	7503048	6	1	7500759	7503092	7	40	2802.73	124.076	17.6416	1	1	0	1	araport11	gene	7500845	7502186	.	+	.	gene_id "AT1G21430"; gene_name "YUC11"; gene_source "araport11"; gene_biotype "protein_coding";	AT1G21430
1	7500791	7503048	6	1	7500759	7503092	7	40	2802.73	124.076	17.6416	1	1	0	1	araport11	gene	7502082	7504275	.	-	.	gene_id "AT1G21440"; gene_source "araport11"; gene_biotype "protein_coding";	AT1G21440
1	754170	754915	24	1	754171	754920	22	71	4968.91	150.136	26.6275	0.99241	1	0	1	araport11	gene	754261	756303	.	-	.	gene_id "AT1G03140"; gene_source "araport11"; gene_biotype "protein_coding";	AT1G03140
1	754170	754915	24	1	754171	754920	22	71	4968.91	150.136	26.6275	0.99241	1	0	1	araport11	gene	753307	754262	.	-	.	gene_id "AT1G03130"; gene_name "PSAD2"; gene_source "araport11"; gene_biotype "protein_coding";	AT1G03130
1	7593082	7596540	5	1	7593068	7596538	8	70	5286	125.279	18.1592	0.928069	0.889751	0	1	araport11	gene	7592664	7604229	.	-	.	gene_id "AT1G21650"; gene_name "SECA2"; gene_source "araport11"; gene_biotype "protein_coding";	AT1G21650
1	7615069	7616185	42	1	7615070	7616185	18	101	5971.99	313.475	48.1016	0.994119	1	0	1	araport11	gene	7612834	7615374	.	+	.	gene_id "AT1G21680"; gene_source "araport11"; gene_biotype "protein_coding";	AT1G21680
1	7615069	7616185	42	1	7615070	7616185	18	101	5971.99	313.475	48.1016	0.994119	1	0	1	araport11	gene	7615505	7618628	.	+	.	gene_id "AT1G21690"; gene_name "RFC4"; gene_source "araport11"; gene_biotype "protein_coding";	AT1G21690
1	7619099	7621064	2	1	7619045	7621151	2	32	2138.94	72.6083	13.3695	0.994825	0.993339	0	1	araport11	gene	7618862	7619919	.	+	.	gene_id "AT1G21695"; gene_source "araport11"; gene_biotype "protein_coding";	AT1G21695
1	7619099	7621064	2	1	7619045	7621151	2	32	2138.94	72.6083	13.3695	0.994825	0.993339	0	1	araport11	gene	7620001	7624166	.	-	.	gene_id "AT1G21700"; gene_name "SWI3C"; gene_source "araport11"; gene_biotype "protein_coding";	AT1G21700
1	7624133	7625183	2	1	7624083	7625216	7	31	2267	99.6637	19.3813	0.993617	0.993114	0	1	araport11	gene	7620001	7624166	.	-	.	gene_id "AT1G21700"; gene_name "SWI3C"; gene_source "araport11"; gene_biotype "protein_coding";	AT1G21700
1	7624133	7625183	2	1	7624083	7625216	7	31	2267	99.6637	19.3813	0.993617	0.993114	0	1	araport11	gene	7624320	7626138	.	+	.	gene_id "AT1G21710"; gene_name "OGG1"; gene_source "araport11"; gene_biotype "protein_coding";	AT1G21710
1	763344	763960	1	1	763283	764013	30	50	2934.96	85.2205	12.4876	0.953515	0.9651	0	1	araport11	gene	761261	766194	.	+	.	gene_id "AT1G03160"; gene_name "FZL"; gene_source "araport11"; gene_biotype "protein_coding";	AT1G03160
1	7641501	7642003	361	1	7641502	7642000	217	1105	74538.5	2935.41	531.322	0.993585	0.98138	0	1	araport11	gene	7640906	7645240	.	+	.	gene_id "AT1G21740"; gene_source "araport11"; gene_biotype "protein_coding";	AT1G21740
1	7646537	7647224	32	1	7646538	7647224	20	95	5527.86	229.589	40.4903	0.963829	0.923919	0	1	araport11	gene	7645610	7648855	.	+	.	gene_id "AT1G21750"; gene_name "PDIL1-1"; gene_source "araport11"; gene_biotype "protein_coding";	AT1G21750
1	7649119	7650133	16	1	7649007	7650003	4	29	1683.78	72.3735	27.6317	0.993237	0.518355	0	1	araport11	gene	7649194	7651816	.	+	.	gene_id "AT1G21760"; gene_name "SKIP32"; gene_source "araport11"; gene_biotype "protein_coding";	AT1G21760
1	7671488	7674137	1	1	7671368	7674278	6	7	255.96	34.8265	6.57767	1	1	0	1	araport11	gene	7671028	7674215	.	-	.	gene_id "AT1G21860"; gene_source "araport11"; gene_biotype "protein_coding";	AT1G21860
1	7737017	7738173	21	1	7737018	7738172	5	45	3257	173.531	29.3727	0.993418	0.964766	0	1	araport11	gene	7734661	7738772	.	+	.	gene_id "AT1G21980"; gene_name "PIP5K1"; gene_source "araport11"; gene_biotype "protein_coding";	AT1G21980
1	7759396	7760614	41	1	7759397	7760611	18	245	11843.9	395.359	58.175	0.993223	0.979356	0	1	araport11	gene	7759077	7760929	.	-	.	gene_id "AT1G22030"; gene_source "araport11"; gene_biotype "protein_coding";	AT1G22030
1	777254	778942	3	1	777199	778958	4	32	2240.79	83.415	10.9299	0.992938	0.993598	0	1	araport11	gene	775527	780062	.	+	.	gene_id "AT1G03190"; gene_name "XPD"; gene_source "araport11"; gene_biotype "protein_coding";	AT1G03190
1	7791256	7793111	12	1	7791124	7792738	14	9	625	45.8996	12.2628	0.994172	0.298231	0	1	araport11	gene	7789133	7792139	.	+	.	gene_id "AT1G22070"; gene_name "TGA3"; gene_source "araport11"; gene_biotype "protein_coding";	AT1G22070
1	7791256	7793111	12	1	7791124	7792738	14	9	625	45.8996	12.2628	0.994172	0.298231	0	1	araport11	gene	7792192	7795440	.	-	.	gene_id "AT1G22080"; gene_source "araport11"; gene_biotype "protein_coding";	AT1G22080
1	7823482	7827073	36	1	7823483	7825334	19	102	6180.89	252.795	27.846	0.993276	0.986435	0	1	araport11	gene	7823066	7823971	.	+	.	gene_id "AT1G22160"; gene_source "araport11"; gene_biotype "protein_coding";	AT1G22160
1	7823482	7827073	36	1	7823483	7825334	19	102	6180.89	252.795	27.846	0.993276	0.986435	0	1	araport11	gene	7826268	7828326	.	+	.	gene_id "AT1G22170"; gene_source "araport11"; gene_biotype "protein_coding";	AT1G22170
1	7823482	7827073	36	1	7823483	7825334	19	102	6180.89	252.795	27.846	0.993276	0.986435	0	1	araport11	gene	7826380	7826621	.	-	.	gene_id "AT1G05723"; gene_source "araport11"; gene_biotype "atlncRNA";	AT1G05723
1	7865105	7867341	23	1	7864919	7865688	0	12	587.96	28.9766	8.39465	0.865582	0.305768	0	1	araport11	gene	7865435	7866176	.	+	.	gene_id "AT1G22270"; gene_source "araport11"; gene_biotype "protein_coding";	AT1G22270
1	7865105	7867341	23	1	7864919	7865688	0	12	587.96	28.9766	8.39465	0.865582	0.305768	0	1	araport11	gene	7867067	7872715	.	+	.	gene_id "AT1G22275"; gene_name "ZYP1B"; gene_source "araport11"; gene_biotype "protein_coding";	AT1G22275
1	7865105	7867341	23	1	7864919	7865688	0	12	587.96	28.9766	8.39465	0.865582	0.305768	0	1	araport11	gene	7859630	7865263	.	-	.	gene_id "AT1G22260"; gene_name "ZYP1A"; gene_source "araport11"; gene_biotype "protein_coding";	AT1G22260
1	7871371	7871700	8	1	7871371	7871702	32	94	6131	190.329	39.8715	0.999944	1	0	1	araport11	gene	7867067	7872715	.	+	.	gene_id "AT1G22275"; gene_name "ZYP1B"; gene_source "araport11"; gene_biotype "protein_coding";	AT1G22275
1	794777	795454	1	1	794582	795600	6	34	1952	34.0639	6.28614	0.904762	1	0	1	araport11	gene	793315	795403	.	-	.	gene_id "AT1G03250"; gene_source "araport11"; gene_biotype "protein_coding";	AT1G03250
1	794777	795454	1	1	794582	795600	6	34	1952	34.0639	6.28614	0.904762	1	0	1	araport11	gene	795449	798491	.	-	.	gene_id "AT1G03260"; gene_source "araport11"; gene_biotype "protein_coding";	AT1G03260
1	7998349	8000457	42	1	7998300	7999294	6	40	2399.52	209.454	67.67	0.941396	0.486596	0	1	araport11	gene	7994166	8002989	.	-	.	gene_id "AT1G22620"; gene_name "SAC1"; gene_source "araport11"; gene_biotype "protein_coding";	AT1G22620
1	8001572	8002225	15	1	8001559	8002259	11	53	3217	119.557	21.8931	1	1	0	1	araport11	gene	7994166	8002989	.	-	.	gene_id "AT1G22620"; gene_name "SAC1"; gene_source "araport11"; gene_biotype "protein_coding";	AT1G22620
1	8020325	8021197	2	1	8020281	8021241	12	29	1635.74	97.8198	17.4107	0.988595	0.946536	0.00729167	1	araport11	gene	8017281	8021930	.	+	.	gene_id "AT1G22660"; gene_source "araport11"; gene_biotype "protein_coding";	AT1G22660
1	8022823	8023292	31	1	8022824	8023290	11	124	7468.64	312.876	51.7639	0.993752	0.926347	0	1	araport11	gene	8021835	8023516	.	-	.	gene_id "AT1G22670"; gene_name "RMR3"; gene_source "araport11"; gene_biotype "protein_coding";	AT1G22670
1	8061750	8065090	2	1	8061146	8065254	5	14	854	41.6426	9.05339	1	0.717622	0	1	araport11	gene	8061751	8067790	.	+	.	gene_id "AT1G22770"; gene_name "GI"; gene_source "araport11"; gene_biotype "protein_coding";	AT1G22770
1	8068875	8072086	7	1	8068851	8072160	5	29	1750	95.7658	16.6034	0.994388	0.983616	0	1	araport11	gene	8067864	8069356	.	+	.	gene_id "AT1G22780"; gene_name "RPS18A"; gene_source "araport11"; gene_biotype "protein_coding";	AT1G22780
1	8068875	8072086	7	1	8068851	8072160	5	29	1750	95.7658	16.6034	0.994388	0.983616	0	1	araport11	gene	8069377	8071593	.	+	.	gene_id "AT1G22790"; gene_source "araport11"; gene_biotype "protein_coding";	AT1G22790
1	8068875	8072086	7	1	8068851	8072160	5	29	1750	95.7658	16.6034	0.994388	0.983616	0	1	araport11	gene	8071789	8075020	.	+	.	gene_id "AT1G05767"; gene_source "araport11"; gene_biotype "atlncRNA";	AT1G05767
1	8068875	8072086	7	1	8068851	8072160	5	29	1750	95.7658	16.6034	0.994388	0.983616	0	1	araport11	gene	8071789	8074357	.	+	.	gene_id "AT1G22800"; gene_source "araport11"; gene_biotype "protein_coding";	AT1G22800
1	8078026	8078369	1	1	8077935	8078443	6	38	2616	58.7264	13.0608	0.99337	1	0	1	araport11	gene	8075996	8079137	.	+	.	gene_id "AT1G22830"; gene_name "PCMP-E24"; gene_source "araport11"; gene_biotype "protein_coding";	AT1G22830
1	8080566	8081230	21	1	8080567	8081228	8	48	2974.97	155.764	22.327	0.99392	0.987242	0	1	araport11	gene	8079287	8080574	.	+	.	gene_id "AT1G22840"; gene_name "CYTC-1"; gene_source "araport11"; gene_biotype "protein_coding";	AT1G22840
1	8080566	8081230	21	1	8080567	8081228	8	48	2974.97	155.764	22.327	0.99392	0.987242	0	1	araport11	gene	8080482	8082882	.	-	.	gene_id "AT1G22850"; gene_source "araport11"; gene_biotype "protein_coding";	AT1G22850
1	8080566	8081230	21	1	8080567	8081228	8	48	2974.97	155.764	22.327	0.99392	0.987242	0	1	araport11	gene	8080698	8080937	.	+	.	gene_id "AT1G05777"; gene_source "araport11"; gene_biotype "atlncRNA";	AT1G05777
1	8083168	8086652	1	1	8083004	8083289	0	14	1007	59.4947	13.0534	0.993512	0.459476	0	1	araport11	gene	8083184	8089273	.	+	.	gene_id "AT1G22860"; gene_source "araport11"; gene_biotype "protein_coding";	AT1G22860
1	8106761	8107799	3	1	8106586	8108103	0	13	533.89	34.0152	13.8992	1	1	0	1	araport11	gene	8104993	8108361	.	+	.	gene_id "AT1G22910"; gene_source "araport11"; gene_biotype "protein_coding";	AT1G22910
1	8111386	8112857	11	1	8111387	8112878	6	50	3007.85	130.28	19.4691	0.992567	0.975896	0	1	araport11	gene	8109574	8112061	.	-	.	gene_id "AT1G22920"; gene_name "CSN5B"; gene_source "araport11"; gene_biotype "protein_coding";	AT1G22920
1	8118420	8122873	333	1	8118339	8121993	0	36	1851.18	599.503	861.67	1	1	0	1	araport11	gene	8117286	8122151	.	+	.	gene_id "AT1G22930"; gene_source "araport11"; gene_biotype "protein_coding";	AT1G22930
1	8118420	8122873	333	1	8118339	8121993	0	36	1851.18	599.503	861.67	1	1	0	1	araport11	gene	8122339	8125068	.	+	.	gene_id "AT1G22940"; gene_name "TH1"; gene_source "araport11"; gene_biotype "protein_coding";	AT1G22940
1	8145901	8148860	12	1	8145641	8148390	2	7	376	32.0538	17.4829	0.878657	0.415203	0	1	araport11	gene	8147118	8149891	.	+	.	gene_id "AT1G23010"; gene_name "LPR1"; gene_source "araport11"; gene_biotype "protein_coding";	AT1G23010
1	8168780	8169126	19	1	8168781	8169126	22	146	8756.59	191.339	29.8663	0.917616	1	0	1	araport11	gene	8168443	8169267	.	-	.	gene_id "AT1G23052"; gene_source "araport11"; gene_biotype "otherRNA";	AT1G23052
1	8168780	8169126	19	1	8168781	8169126	22	146	8756.59	191.339	29.8663	0.917616	1	0	1	araport11	gene	8168443	8169267	.	+	.	gene_id "AT1G23050"; gene_source "araport11"; gene_biotype "protein_coding";	AT1G23050
1	8184495	8184988	1	1	8184377	8185123	0	14	522.98	49.9772	12.5947	0.819048	0.973596	0	1	araport11	gene	8184925	8189234	.	-	.	gene_id "AT1G23090"; gene_name "SULTR3;3"; gene_source "araport11"; gene_biotype "protein_coding";	AT1G23090
1	8186119	8186473	135	1	8186119	8186473	204	503	31533.5	1412.59	252.457	0.999976	0.999961	0	1	araport11	gene	8184925	8189234	.	-	.	gene_id "AT1G23090"; gene_name "SULTR3;3"; gene_source "araport11"; gene_biotype "protein_coding";	AT1G23090
1	8228291	8232183	1	1	8227974	8232202	2	20	854.69	46.2649	11.8555	1	0.578022	0	1	araport11	gene	8227133	8229661	.	+	.	gene_id "AT1G23200"; gene_name "PME6"; gene_source "araport11"; gene_biotype "protein_coding";	AT1G23200
1	8228291	8232183	1	1	8227974	8232202	2	20	854.69	46.2649	11.8555	1	0.578022	0	1	araport11	gene	8230047	8230978	.	+	.	gene_id "AT1G23201"; gene_source "araport11"; gene_biotype "protein_coding";	AT1G23201
1	825678	826028	26	1	825678	826028	46	157	10492.2	388.277	70.2216	1	1	0	1	araport11	gene	824517	826399	.	+	.	gene_id "AT1G03360"; gene_name "RRP4"; gene_source "araport11"; gene_biotype "protein_coding";	AT1G03360
1	827377	832792	8	1	827201	833071	1	10	513.99	36.1404	8.7205	1	1	0	1	araport11	gene	826523	830393	.	+	.	gene_id "AT1G03365"; gene_name "RF4"; gene_source "araport11"; gene_biotype "protein_coding";	AT1G03365
1	827377	832792	8	1	827201	833071	1	10	513.99	36.1404	8.7205	1	1	0	1	araport11	gene	830550	835411	.	+	.	gene_id "AT1G03370"; gene_source "araport11"; gene_biotype "protein_coding";	AT1G03370
1	8310123	8310821	3	1	8310073	8310892	11	31	1980.89	101.748	18.4857	1	0.973534	0	1	araport11	gene	8308965	8310916	.	-	.	gene_id "AT1G23390"; gene_source "araport11"; gene_biotype "protein_coding";	AT1G23390
1	8325557	8327997	13	1	8325417	8326824	0	15	1012	35.8209	6.48495	0.99266	0.986823	0	1	araport11	gene	8324698	8326697	.	+	.	gene_id "AT1G23450"; gene_source "araport11"; gene_biotype "protein_coding";	AT1G23450
1	8325557	8327997	13	1	8325417	8326824	0	15	1012	35.8209	6.48495	0.99266	0.986823	0	1	araport11	gene	8326747	8329782	.	+	.	gene_id "AT1G23460"; gene_source "araport11"; gene_biotype "protein_coding";	AT1G23460
1	8341202	8348270	41	1	8341104	8343753	0	28	1895.66	101.889	49.4847	0.993398	0.428529	0	1	araport11	gene	8341388	8342796	.	-	.	gene_id "AT1G23510"; gene_source "araport11"; gene_biotype "protein_coding";	AT1G23510
1	8341202	8348270	41	1	8341104	8343753	0	28	1895.66	101.889	49.4847	0.993398	0.428529	0	1	araport11	gene	8343424	8344839	.	-	.	gene_id "AT1G23520"; gene_source "araport11"; gene_biotype "protein_coding";	AT1G23520
1	8341202	8348270	41	1	8341104	8343753	0	28	1895.66	101.889	49.4847	0.993398	0.428529	0	1	araport11	gene	8345595	8346733	.	+	.	gene_id "AT1G23530"; gene_source "araport11"; gene_biotype "protein_coding";	AT1G23530
1	8341202	8348270	41	1	8341104	8343753	0	28	1895.66	101.889	49.4847	0.993398	0.428529	0	1	araport11	gene	8346827	8350068	.	-	.	gene_id "AT1G23540"; gene_name "PERK12"; gene_source "araport11"; gene_biotype "protein_coding";	AT1G23540
1	8357139	8357973	1	1	8356971	8358142	2	9	562.98	30.5073	7.08245	0.846992	1	0	1	araport11	gene	8357446	8358805	.	-	.	gene_id "AT1G23580"; gene_source "araport11"; gene_biotype "protein_coding";	AT1G23580
1	8360453	8362695	24	1	8358574	8361400	0	12	798	21.6886	16.7887	0.992163	0.989362	0	1	araport11	gene	8359125	8360645	.	-	.	gene_id "AT1G23590"; gene_source "araport11"; gene_biotype "protein_coding";	AT1G23590
1	8360453	8362695	24	1	8358574	8361400	0	12	798	21.6886	16.7887	0.992163	0.989362	0	1	araport11	gene	8360978	8362485	.	-	.	gene_id "AT1G23600"; gene_source "araport11"; gene_biotype "protein_coding";	AT1G23600
1	8395349	8396965	1	1	8395208	8397091	3	0	0	36.1073	6.03883	0.994258	0.570955	0	1	araport11	gene	8395466	8398387	.	+	.	gene_id "AT1G23730"; gene_name "BCA3"; gene_source "araport11"; gene_biotype "protein_coding";	AT1G23730
1	8429471	8430921	11	1	8429472	8430921	3	77	4821.42	161.253	19.307	0.992466	0.999748	0	1	araport11	gene	8427257	8429498	.	-	.	gene_id "AT1G23860"; gene_name "RSZ21"; gene_source "araport11"; gene_biotype "protein_coding";	AT1G23860
1	8442267	8443774	15	1	8442136	8443054	2	16	819	42.3649	6.70112	0.994327	1	0	1	araport11	gene	8441073	8447681	.	+	.	gene_id "AT1G23900"; gene_name "GAMMA-ADR"; gene_source "araport11"; gene_biotype "protein_coding";	AT1G23900
1	8495760	8499173	13	1	8495567	8496509	1	23	1524.84	38.1019	11.2851	0.993366	1	0	1	araport11	gene	8495908	8496566	.	-	.	gene_id "AT1G24000"; gene_source "araport11"; gene_biotype "protein_coding";	AT1G24000
1	8495760	8499173	13	1	8495567	8496509	1	23	1524.84	38.1019	11.2851	0.993366	1	0	1	araport11	gene	8498803	8499517	.	-	.	gene_id "AT1G24010"; gene_source "araport11"; gene_biotype "protein_coding";	AT1G24010
1	8503247	8503744	39	1	8503529	8503902	8	28	1776.51	160.145	127.678	0.362708	0.996499	0	1	araport11	gene	8503217	8505460	.	+	.	gene_id "AT1G24030"; gene_source "araport11"; gene_biotype "protein_coding";	AT1G24030
1	8553281	8554099	3	1	8553231	8554146	18	45	2075	96.6481	16.5759	0.993902	0.99481	0	1	araport11	gene	8552775	8553385	.	+	.	gene_id "AT1G24159"; gene_source "araport11"; gene_biotype "protein_coding";	AT1G24159
1	8553281	8554099	3	1	8553231	8554146	18	45	2075	96.6481	16.5759	0.993902	0.99481	0	1	araport11	gene	8553313	8556750	.	-	.	gene_id "AT1G24160"; gene_source "araport11"; gene_biotype "protein_coding";	AT1G24160
1	8556184	8562626	43	1	8556184	8559415	14	55	4107.96	199.138	58.1931	1	1	0	1	araport11	gene	8553313	8556750	.	-	.	gene_id "AT1G24160"; gene_source "araport11"; gene_biotype "protein_coding";	AT1G24160
1	8556184	8562626	43	1	8556184	8559415	14	55	4107.96	199.138	58.1931	1	1	0	1	araport11	gene	8557215	8559066	.	-	.	gene_id "AT1G24170"; gene_name "GATL8"; gene_source "araport11"; gene_biotype "protein_coding";	AT1G24170
1	8556184	8562626	43	1	8556184	8559415	14	55	4107.96	199.138	58.1931	1	1	0	1	araport11	gene	8560420	8563502	.	-	.	gene_id "AT1G24180"; gene_name "IAR4"; gene_source "araport11"; gene_biotype "protein_coding";	AT1G24180
1	8605100	8606144	9	1	8604865	8605520	1	5	376	28.5313	11.4615	0.991886	0.367127	0	1	araport11	gene	8604022	8607484	.	-	.	gene_id "AT1G24267"; gene_source "araport11"; gene_biotype "protein_coding";	AT1G24267
1	8632244	8634477	25	1	8632186	8632917	12	29	1772.91	80.6936	11.4527	0.994065	0.617994	0	1	araport11	gene	8631206	8635055	.	+	.	gene_id "AT1G24330"; gene_name "PUB6"; gene_source "araport11"; gene_biotype "protein_coding";	AT1G24330
1	8650803	8651588	31	1	8650801	8651588	20	56	3839.67	202.886	30.2059	0.985906	0.999785	0	1	araport11	gene	8651407	8653915	.	-	.	gene_id "AT1G24400"; gene_name "LHT2"; gene_source "araport11"; gene_biotype "protein_coding";	AT1G24400
1	8650803	8651588	31	1	8650801	8651588	20	56	3839.67	202.886	30.2059	0.985906	0.999785	0	1	araport11	gene	8650622	8650899	.	+	.	gene_id "AT1G05897"; gene_source "araport11"; gene_biotype "lncRNA";	AT1G05897
1	8664233	8664890	2	1	8664150	8664943	6	35	2121.76	70.715	10.0487	1	1	0	1	araport11	gene	8664097	8665569	.	+	.	gene_id "AT1G24450"; gene_name "NFD2"; gene_source "araport11"; gene_biotype "protein_coding";	AT1G24450
1	8670983	8671325	1	1	8670936	8671377	16	29	1868	84.4512	12.0209	1	0.968543	0	1	araport11	gene	8665874	8672651	.	+	.	gene_id "AT1G24460"; gene_source "araport11"; gene_biotype "protein_coding";	AT1G24460
1	8721596	8722120	18	1	8721596	8722121	28	136	8806.61	187.457	35.1256	1	1	0	1	araport11	gene	8720651	8722825	.	-	.	gene_id "AT1G24610"; gene_source "araport11"; gene_biotype "protein_coding";	AT1G24610
1	8726123	8726715	1	1	8725683	8728198	0	5	385	23.8068	29.2949	0.862222	0.996212	0	1	araport11	gene	8725789	8727212	.	-	.	gene_id "AT1G24625"; gene_name "ZFP7"; gene_source "araport11"; gene_biotype "protein_coding";	AT1G24625
1	8768474	8771837	39	1	8770045	8771902	10	31	1905	89.2574	23.3442	0.744698	0.940698	0	1	araport11	gene	8767562	8769571	.	+	.	gene_id "AT1G24793"; gene_name "LPXC4"; gene_source "araport11"; gene_biotype "protein_coding";	AT1G24793
1	8768474	8771837	39	1	8770045	8771902	10	31	1905	89.2574	23.3442	0.744698	0.940698	0	1	araport11	gene	8769511	8771553	.	+	.	gene_id "AT1G24800"; gene_source "araport11"; gene_biotype "protein_coding";	AT1G24800
1	8768474	8771837	39	1	8770045	8771902	10	31	1905	89.2574	23.3442	0.744698	0.940698	0	1	araport11	gene	8771370	8773535	.	-	.	gene_id "AT1G24807"; gene_source "araport11"; gene_biotype "protein_coding";	AT1G24807
1	8783141	8786194	24	1	8782623	8784182	2	1	118	24.6825	11.4658	0.61529	0.667141	0	1	araport11	gene	8784036	8785634	.	+	.	gene_id "AT1G24881"; gene_source "araport11"; gene_biotype "protein_coding";	AT1G24881
1	8783141	8786194	24	1	8782623	8784182	2	1	118	24.6825	11.4658	0.61529	0.667141	0	1	araport11	gene	8785785	8787914	.	-	.	gene_id "AT1G24909"; gene_source "araport11"; gene_biotype "protein_coding";	AT1G24909
1	8805407	8808736	24	1	8805151	8806711	2	4	326	30.2801	6.84829	0.674538	0.589636	0	1	araport11	gene	8804489	8806361	.	+	.	gene_id "AT1G25054"; gene_name "LPXC4"; gene_source "araport11"; gene_biotype "protein_coding";	AT1G25054
1	8805407	8808736	24	1	8805151	8806711	2	4	326	30.2801	6.84829	0.674538	0.589636	0	1	araport11	gene	8806607	8808156	.	+	.	gene_id "AT1G25055"; gene_source "araport11"; gene_biotype "protein_coding";	AT1G25055
1	8805407	8808736	24	1	8805151	8806711	2	4	326	30.2801	6.84829	0.674538	0.589636	0	1	araport11	gene	8808549	8810443	.	-	.	gene_id "AT1G25083"; gene_source "araport11"; gene_biotype "protein_coding";	AT1G25083
1	8819757	8823110	26	1	8819529	8821089	2	9	654	32.7571	5.60454	0.784258	0.606841	0	1	araport11	gene	8818867	8820736	.	+	.	gene_id "AT1G25145"; gene_name "LPXC4"; gene_source "araport11"; gene_biotype "protein_coding";	AT1G25145
1	8819757	8823110	26	1	8819529	8821089	2	9	654	32.7571	5.60454	0.784258	0.606841	0	1	araport11	gene	8821008	8822843	.	+	.	gene_id "AT1G25150"; gene_source "araport11"; gene_biotype "protein_coding";	AT1G25150
1	8819757	8823110	26	1	8819529	8821089	2	9	654	32.7571	5.60454	0.784258	0.606841	0	1	araport11	gene	8822692	8824821	.	-	.	gene_id "AT1G25155"; gene_source "araport11"; gene_biotype "protein_coding";	AT1G25155
1	8831007	8831543	1	1	8802093	8831600	10	14	862.79	21.1145	30.7142	0.702154	0.738333	0.1298	1	araport11	gene	8829564	8831390	.	+	.	gene_id "AT1G25180"; gene_source "araport11"; gene_biotype "protein_coding";	AT1G25180
1	8835602	8838697	21	1	8836870	8838710	217	44	2710	159.811	22.5999	0.817143	0.902318	0	1	araport11	gene	8835386	8837007	.	+	.	gene_id "AT1G25211"; gene_source "araport11"; gene_biotype "protein_coding";	AT1G25211
1	8835602	8838697	21	1	8836870	8838710	217	44	2710	159.811	22.5999	0.817143	0.902318	0	1	araport11	gene	8835419	8836850	.	-	.	gene_id "AT1G05927"; gene_source "araport11"; gene_biotype "atlncRNA";	AT1G05927
1	8835602	8838697	21	1	8836870	8838710	217	44	2710	159.811	22.5999	0.817143	0.902318	0	1	araport11	gene	8836835	8839609	.	-	.	gene_id "AT1G25220"; gene_name "ASB1"; gene_source "araport11"; gene_biotype "protein_coding";	AT1G25220
1	8835602	8838697	21	1	8836870	8838710	217	44	2710	159.811	22.5999	0.817143	0.902318	0	1	araport11	gene	8838445	8839139	.	+	.	gene_id "AT1G05933"; gene_source "araport11"; gene_biotype "atlncRNA";	AT1G05933
1	8843727	8844301	12	1	8843611	8844394	2	16	1302	55.7114	12.313	0.992906	0.960713	0	1	araport11	gene	8843774	8844366	.	+	.	gene_id "AT1G05937"; gene_source "araport11"; gene_biotype "lncRNA";	AT1G05937
1	8871832	8872413	1	1	8871779	8872488	5	41	2373.97	75.5092	15.9794	1	1	0	1	araport11	gene	8871568	8872386	.	+	.	gene_id "AT1G25300"; gene_source "araport11"; gene_biotype "protein_coding";	AT1G25300
1	8874295	8876684	15	1	8874273	8876703	6	54	2734.76	120.505	19.2247	1	1	0	1	araport11	gene	8874124	8874834	.	-	.	gene_id "AT1G25310"; gene_name "MEE8"; gene_source "araport11"; gene_biotype "protein_coding";	AT1G25310
1	8874295	8876684	15	1	8874273	8876703	6	54	2734.76	120.505	19.2247	1	1	0	1	araport11	gene	8876312	8876558	.	+	.	gene_id "AT1G05957"; gene_source "araport11"; gene_biotype "lncRNA";	AT1G05957
1	8897299	8898852	14	1	8897201	8898361	1	17	1055	110.137	40.7254	0.802914	0.401777	0	1	araport11	gene	8897564	8899111	.	-	.	gene_id "AT1G25370"; gene_source "araport11"; gene_biotype "protein_coding";	AT1G25370
1	892147	893089	1	1	892034	893153	2	5	159	63.4191	17.147	0.899759	0.883695	0	1	araport11	gene	890155	892492	.	-	.	gene_id "AT1G03560"; gene_source "araport11"; gene_biotype "protein_coding";	AT1G03560
1	892147	893089	1	1	892034	893153	2	5	159	63.4191	17.147	0.899759	0.883695	0	1	araport11	gene	892514	892585	.	+	.	gene_id "AT1G03570"; gene_source "araport11"; gene_biotype "tRNA";	AT1G03570
1	8938877	8939314	36	1	8938877	8939314	44	103	6065.65	234.389	46.4133	0.972597	1	0	1	araport11	gene	8938387	8940613	.	-	.	gene_id "AT1G25450"; gene_name "KCS5"; gene_source "araport11"; gene_biotype "protein_coding";	AT1G25450
1	8964474	8965651	2	1	8964169	8966136	7	13	715	26.9329	10.3755	0.979652	0.984084	0	1	araport11	gene	8962087	8964564	.	+	.	gene_id "AT1G25520"; gene_source "araport11"; gene_biotype "protein_coding";	AT1G25520
1	8964474	8965651	2	1	8964169	8966136	7	13	715	26.9329	10.3755	0.979652	0.984084	0	1	araport11	gene	8964544	8967562	.	-	.	gene_id "AT1G25530"; gene_source "araport11"; gene_biotype "protein_coding";	AT1G25530
1	8977812	8979943	18	1	8978955	8979549	4	28	1648	136.098	20.365	0.447498	0.400543	0	1	araport11	gene	8976326	8978305	.	+	.	gene_id "AT1G25550"; gene_source "araport11"; gene_biotype "protein_coding";	AT1G25550
1	9020516	9022176	14	1	9020320	9021532	14	14	804	119.106	47.4911	0.99505	0.405125	0	1	araport11	gene	9020380	9022769	.	+	.	gene_id "AT1G26090"; gene_source "araport11"; gene_biotype "protein_coding";	AT1G26090
1	9020516	9022176	14	1	9020320	9021532	14	14	804	119.106	47.4911	0.99505	0.405125	0	1	araport11	gene	9020389	9020657	.	-	.	gene_id "AT1G05973"; gene_source "araport11"; gene_biotype "atlncRNA";	AT1G05973
1	9034268	9035295	1	1	9034197	9035420	5	29	1428	57.9215	10.1301	0.909993	1	0	1	araport11	gene	9033016	9039099	.	+	.	gene_id "AT1G26130"; gene_name "ALA12"; gene_source "araport11"; gene_biotype "protein_coding";	AT1G26130
1	9038461	9039459	21	1	9038461	9039478	13	111	7337.76	146.692	24.0886	1	0.988527	0	1	araport11	gene	9033016	9039099	.	+	.	gene_id "AT1G26130"; gene_name "ALA12"; gene_source "araport11"; gene_biotype "protein_coding";	AT1G26130
1	9038461	9039459	21	1	9038461	9039478	13	111	7337.76	146.692	24.0886	1	0.988527	0	1	araport11	gene	9038708	9039540	.	-	.	gene_id "AT1G26140"; gene_source "araport11"; gene_biotype "protein_coding";	AT1G26140
1	9045016	9045505	26	1	9045016	9045505	33	84	5924	178.593	29.0006	1	1	0	1	araport11	gene	9044422	9047049	.	-	.	gene_id "AT1G26160"; gene_source "araport11"; gene_biotype "protein_coding";	AT1G26160
1	9063284	9063632	2	1	9062690	9063988	10	4	161.95	37.2673	41.9806	0.989534	1	0	1	araport11	gene	9063306	9065320	.	-	.	gene_id "AT1G26200"; gene_source "araport11"; gene_biotype "protein_coding";	AT1G26200
1	9072384	9073658	1	1	9072323	9073734	12	32	1960	75.4047	13.0389	0.976581	0.898006	0	1	araport11	gene	9072256	9075350	.	-	.	gene_id "AT1G26230"; gene_name "CPN60B4"; gene_source "araport11"; gene_biotype "protein_coding";	AT1G26230
1	9072384	9073658	1	1	9072323	9073734	12	32	1960	75.4047	13.0389	0.976581	0.898006	0	1	araport11	gene	9072634	9072835	.	+	.	gene_id "AT1G26225"; gene_source "araport11"; gene_biotype "protein_coding";	AT1G26225
1	9088679	9088979	4	1	9088679	9088979	36	67	4051.51	195.893	36.9372	1	1	0	1	araport11	gene	9086804	9089375	.	+	.	gene_id "AT1G26260"; gene_name "BHLH76"; gene_source "araport11"; gene_biotype "protein_coding";	AT1G26260
1	9099986	9100731	2	1	9099918	9100811	6	18	1050	72.0829	12.3685	0.929611	0.956017	0	1	araport11	gene	9099994	9103644	.	-	.	gene_id "AT1G26310"; gene_name "CAL"; gene_source "araport11"; gene_biotype "protein_coding";	AT1G26310
1	9111035	9111930	23	1	9110865	9111038	0	6	223	11.2832	12.2962	0.991525	0.0331679	0	1	araport11	gene	9107519	9113747	.	+	.	gene_id "AT1G26330"; gene_source "araport11"; gene_biotype "protein_coding";	AT1G26330
1	9121544	9123961	12	1	9121523	9123959	8	40	2419.87	131.266	16.608	0.993746	0.977583	0	1	araport11	gene	9121443	9125578	.	-	.	gene_id "AT1G26370"; gene_name "RID1"; gene_source "araport11"; gene_biotype "protein_coding";	AT1G26370
1	9143700	9145534	11	1	9143700	9145565	12	52	3308.95	114.821	13.2744	1	1	0	1	araport11	gene	9143810	9143883	.	+	.	gene_id "AT1G26430"; gene_source "araport11"; gene_biotype "tRNA";	AT1G26430
1	9143700	9145534	11	1	9143700	9145565	12	52	3308.95	114.821	13.2744	1	1	0	1	araport11	gene	9143937	9146106	.	-	.	gene_id "AT1G26440"; gene_name "UPS5"; gene_source "araport11"; gene_biotype "protein_coding";	AT1G26440
1	9152018	9154214	23	1	9151941	9153080	10	31	2119.79	60.6795	5.87326	0.834464	1	0	1	araport11	gene	9151628	9154762	.	+	.	gene_id "AT1G26460"; gene_source "araport11"; gene_biotype "protein_coding";	AT1G26460
1	9168459	9168934	8	1	9168346	9168934	28	13	536	90.4014	32.6123	1	0.817779	0	1	araport11	gene	9167549	9170953	.	-	.	gene_id "AT1G26540"; gene_name "DUF3"; gene_source "araport11"; gene_biotype "protein_coding";	AT1G26540
1	9211762	9213303	17	1	9211731	9213307	30	60	2818.95	137.709	20.2439	0.999893	1	0	1	araport11	gene	9211599	9214004	.	+	.	gene_id "AT1G26660"; gene_source "araport11"; gene_biotype "protein_coding";	AT1G26660
1	9226686	9229285	25	1	9226273	9228701	0	8	541	24.6516	5.48351	0.385389	0.0579103	0	1	araport11	gene	9227341	9227548	.	-	.	gene_id "AT1G06007"; gene_source "araport11"; gene_biotype "lncRNA";	AT1G06007
1	9226686	9229285	25	1	9226273	9228701	0	8	541	24.6516	5.48351	0.385389	0.0579103	0	1	araport11	gene	9227378	9232437	.	+	.	gene_id "AT1G26700"; gene_name "MLO14"; gene_source "araport11"; gene_biotype "protein_coding";	AT1G26700
1	9244035	9245046	33	1	9243788	9245012	12	0	0	144.642	83.5314	0.99046	0.806528	0	1	araport11	gene	9241036	9244918	.	+	.	gene_id "AT1G26730"; gene_name "PHO1-H7"; gene_source "araport11"; gene_biotype "protein_coding";	AT1G26730
1	9244035	9245046	33	1	9243788	9245012	12	0	0	144.642	83.5314	0.99046	0.806528	0	1	araport11	gene	9244981	9246652	.	-	.	gene_id "AT1G26740"; gene_source "araport11"; gene_biotype "protein_coding";	AT1G26740
1	9270775	9272506	28	1	9270776	9272506	12	88	5359.98	173.808	30.019	0.994395	1	0	1	araport11	gene	9270952	9272713	.	+	.	gene_id "AT1G26780"; gene_source "araport11"; gene_biotype "protein_coding";	AT1G26780
1	9286381	9290287	9	1	9286320	9289416	4	38	2302	85.9364	10.3165	1	1	0	1	araport11	gene	9285025	9286395	.	-	.	gene_id "AT1G26800"; gene_source "araport11"; gene_biotype "protein_coding";	AT1G26800
1	9286381	9290287	9	1	9286320	9289416	4	38	2302	85.9364	10.3165	1	1	0	1	araport11	gene	9286643	9290096	.	-	.	gene_id "AT1G26810"; gene_name "GALT1"; gene_source "araport11"; gene_biotype "protein_coding";	AT1G26810
1	9329607	9330144	1	1	9329366	9330312	5	8	497	43.1216	17.7744	0.994629	0.987201	0	1	araport11	gene	9329493	9330612	.	+	.	gene_id "AT1G26920"; gene_source "araport11"; gene_biotype "protein_coding";	AT1G26920
1	9395832	9397859	11	1	9395782	9397412	12	36	1979.88	69.8031	12.3064	0.994129	0.408017	0	1	araport11	gene	9394907	9396673	.	+	.	gene_id "AT1G27060"; gene_source "araport11"; gene_biotype "protein_coding";	AT1G27060
1	9395832	9397859	11	1	9395782	9397412	12	36	1979.88	69.8031	12.3064	0.994129	0.408017	0	1	araport11	gene	9396658	9399500	.	-	.	gene_id "AT1G27070"; gene_source "araport11"; gene_biotype "protein_coding";	AT1G27070
1	9407567	9407903	6	1	9407135	9407962	1	2	127	55.8005	61.6098	0.996276	0.856894	0	1	araport11	gene	9407085	9411368	.	-	.	gene_id "AT1G27100"; gene_source "araport11"; gene_biotype "protein_coding";	AT1G27100
1	9433180	9433946	1	1	9433114	9434027	5	21	1258	64.7689	10.809	0.99097	1	0	1	araport11	gene	9432418	9433190	.	+	.	gene_id "AT1G27160"; gene_source "araport11"; gene_biotype "protein_coding";	AT1G27160
1	9433180	9433946	1	1	9433114	9434027	5	21	1258	64.7689	10.809	0.99097	1	0	1	araport11	gene	9433393	9439417	.	+	.	gene_id "AT1G27170"; gene_source "araport11"; gene_biotype "protein_coding";	AT1G27170
1	9515446	9516132	3	1	9515327	9516214	12	26	1726	69.301	15.4719	0.993441	1	0	1	araport11	gene	9515114	9517070	.	+	.	gene_id "AT1G27400"; gene_name "RPL17A"; gene_source "araport11"; gene_biotype "protein_coding";	AT1G27400
1	9515446	9516132	3	1	9515327	9516214	12	26	1726	69.301	15.4719	0.993441	1	0	1	araport11	gene	9515628	9515750	.	+	.	gene_id "AT1G06087"; gene_source "araport11"; gene_biotype "snoRNA";	AT1G06087
1	9605374	9607921	1	1	9605192	9608086	3	18	1050	34.8314	6.47593	1	1	0	1	araport11	gene	9603178	9606247	.	-	.	gene_id "AT1G27600"; gene_name "IRX9H"; gene_source "araport11"; gene_biotype "protein_coding";	AT1G27600
1	9605374	9607921	1	1	9605192	9608086	3	18	1050	34.8314	6.47593	1	1	0	1	araport11	gene	9606968	9607996	.	-	.	gene_id "AT1G27610"; gene_source "araport11"; gene_biotype "protein_coding";	AT1G27610
1	9615175	9617533	5	1	9614801	9617689	0	10	739	21.7576	6.75861	0.99087	0.977878	0	1	araport11	gene	9614551	9616574	.	+	.	gene_id "AT1G27650"; gene_name "U2AF35A"; gene_source "araport11"; gene_biotype "protein_coding";	AT1G27650
1	9625835	9626577	23	1	9625835	9626577	12	67	4479.83	174.038	31.0376	1	1	0	1	araport11	gene	9621398	9626067	.	+	.	gene_id "AT1G27660"; gene_name "BHLH110"; gene_source "araport11"; gene_biotype "protein_coding";	AT1G27660
1	9627836	9628186	1	1	9627700	9628221	10	37	2979.96	53.1958	11.9453	1	1	0	1	araport11	gene	9627533	9628749	.	-	.	gene_id "AT1G27670"; gene_source "araport11"; gene_biotype "protein_coding";	AT1G27670
1	9660180	9660390	639	1	9660181	9660389	80	1015	59486	3122.84	499.714	0.993547	0.999919	0	1	araport11	gene	9657173	9661994	.	+	.	gene_id "AT1G27750"; gene_source "araport11"; gene_biotype "protein_coding";	AT1G27750
1	9691626	9700566	18	1	9691515	9693273	1	44	2937	52.1257	11.4631	0.993007	0.387374	0	1	araport11	gene	9691628	9692560	.	+	.	gene_id "AT1G27820"; gene_name "CAF1-3"; gene_source "araport11"; gene_biotype "protein_coding";	AT1G27820
1	9691626	9700566	18	1	9691515	9693273	1	44	2937	52.1257	11.4631	0.993007	0.387374	0	1	araport11	gene	9693008	9696546	.	-	.	gene_id "AT1G27840"; gene_source "araport11"; gene_biotype "protein_coding";	AT1G27840
1	9691626	9700566	18	1	9691515	9693273	1	44	2937	52.1257	11.4631	0.993007	0.387374	0	1	araport11	gene	9698298	9703944	.	+	.	gene_id "AT1G27850"; gene_source "araport11"; gene_biotype "protein_coding";	AT1G27850
1	9711206	9711543	1	1	9711090	9711657	8	15	1137	47.6138	12.2254	0.994898	1	0	1	araport11	gene	9708861	9714366	.	+	.	gene_id "AT1G27880"; gene_name "RECQL5"; gene_source "araport11"; gene_biotype "protein_coding";	AT1G27880
1	9717303	9717940	3	1	9717213	9718050	6	42	3330	74.7515	18.0229	0.992605	1	0	1	araport11	gene	9715342	9720629	.	-	.	gene_id "AT1G27900"; gene_source "araport11"; gene_biotype "protein_coding";	AT1G27900
1	9739997	9743143	7	1	9739861	9742319	3	39	2492	49.6253	7.80238	0.956913	1	0	1	araport11	gene	9740508	9742159	.	+	.	gene_id "AT1G27950"; gene_name "LTPG1"; gene_source "araport11"; gene_biotype "protein_coding";	AT1G27950
1	9739997	9743143	7	1	9739861	9742319	3	39	2492	49.6253	7.80238	0.956913	1	0	1	araport11	gene	9742137	9745796	.	-	.	gene_id "AT1G27960"; gene_source "araport11"; gene_biotype "protein_coding";	AT1G27960
1	9757354	9758179	37	1	9757354	9758179	36	102	5902.74	256.12	39.8019	0.999394	1	0	1	araport11	gene	9756674	9757963	.	-	.	gene_id "AT1G28000"; gene_source "araport11"; gene_biotype "protein_coding";	AT1G28000
1	9757354	9758179	37	1	9757354	9758179	36	102	5902.74	256.12	39.8019	0.999394	1	0	1	araport11	gene	9756927	9757891	.	+	.	gene_id "AT1G28005"; gene_source "araport11"; gene_biotype "protein_coding";	AT1G28005
1	9771491	9777817	29	1	9771336	9775264	2	12	688.96	94.9425	37.9556	0.993257	0.435842	0	1	araport11	gene	9771793	9773389	.	+	.	gene_id "AT1G28030"; gene_source "araport11"; gene_biotype "protein_coding";	AT1G28030
1	9771491	9777817	29	1	9771336	9775264	2	12	688.96	94.9425	37.9556	0.993257	0.435842	0	1	araport11	gene	9773580	9775481	.	-	.	gene_id "AT1G28040"; gene_name "ATL20"; gene_source "araport11"; gene_biotype "protein_coding";	AT1G28040
1	9771491	9777817	29	1	9771336	9775264	2	12	688.96	94.9425	37.9556	0.993257	0.435842	0	1	araport11	gene	9775522	9778043	.	-	.	gene_id "AT1G28050"; gene_name "COL15"; gene_source "araport11"; gene_biotype "protein_coding";	AT1G28050
1	9859854	9860801	3	1	9859753	9860777	8	15	1344	139.724	129.312	0.99436	0.893755	0	1	araport11	gene	9854517	9860158	.	+	.	gene_id "AT1G28210"; gene_name "ATJ1"; gene_source "araport11"; gene_biotype "protein_coding";	AT1G28210
1	9859854	9860801	3	1	9859753	9860777	8	15	1344	139.724	129.312	0.99436	0.893755	0	1	araport11	gene	9860291	9861568	.	-	.	gene_id "AT1G28220"; gene_name "PUP3"; gene_source "araport11"; gene_biotype "protein_coding";	AT1G28220
1	9878659	9879625	10	1	9878085	9879290	2	7	447	20.0539	7.09225	0.994036	0.111723	0	1	araport11	gene	9875527	9879433	.	-	.	gene_id "AT1G28260"; gene_name "SMG7L"; gene_source "araport11"; gene_biotype "protein_coding";	AT1G28260
1	9878659	9879625	10	1	9878085	9879290	2	7	447	20.0539	7.09225	0.994036	0.111723	0	1	araport11	gene	9879035	9879310	.	+	.	gene_id "AT1G28265"; gene_source "araport11"; gene_biotype "protein_coding";	AT1G28265
1	9951434	9952140	3	1	9951375	9952226	9	33	2388.92	79.1998	17.0603	1	1	0	1	araport11	gene	9951762	9953105	.	+	.	gene_id "AT1G28360"; gene_name "ERF12"; gene_source "araport11"; gene_biotype "protein_coding";	AT1G28360
1	995451	995752	45	1	995452	995752	165	1006	63998.6	2103.94	383.039	0.993081	0.999984	0	1	araport11	gene	993400	995989	.	+	.	gene_id "AT1G03905"; gene_name "ABCI19"; gene_source "araport11"; gene_biotype "protein_coding";	AT1G03905
1	9962973	9966070	10	1	9962924	9966067	10	25	1690	119.546	32.021	0.994236	0.79553	0	1	araport11	gene	9963448	9966320	.	+	.	gene_id "AT1G28380"; gene_name "NSL1"; gene_source "araport11"; gene_biotype "protein_coding";	AT1G28380
1	9974998	9979323	19	1	9974884	9976532	0	18	962	36.8538	6.94464	0.956536	0.543309	0	1	araport11	gene	9976182	9979793	.	-	.	gene_id "AT1G28410"; gene_source "araport11"; gene_biotype "protein_coding";	AT1G28410
1	9983826	9986660	21	1	9983795	9986497	9	59	3365	128.396	28.1343	1	0.606849	0	1	araport11	gene	9979478	9987737	.	+	.	gene_id "AT1G28420"; gene_name "RLT1"; gene_source "araport11"; gene_biotype "protein_coding";	AT1G28420
2	10028944	10030456	4	2	10028847	10030647	0	28	1368.76	47.1833	10.5777	0.699506	1	0	2	araport11	gene	10029060	10030443	.	-	.	gene_id "AT2G23560"; gene_name "MES7"; gene_source "araport11"; gene_biotype "protein_coding";	AT2G23560
2	10033398	10033701	9	2	10033399	10033701	31	252	14813.8	595.192	98.0901	0.993356	0.999818	0	2	araport11	gene	10033043	10034327	.	-	.	gene_id "AT2G23580"; gene_name "MES4"; gene_source "araport11"; gene_biotype "protein_coding";	AT2G23580
2	10051308	10057629	16	2	10051193	10056736	2	21	1632.92	88.5697	37.7809	0.742072	0.497749	0	2	araport11	gene	10052365	10055427	.	-	.	gene_id "AT2G23630"; gene_source "araport11"; gene_biotype "protein_coding";	AT2G23630
2	10051308	10057629	16	2	10051193	10056736	2	21	1632.92	88.5697	37.7809	0.742072	0.497749	0	2	araport11	gene	10056417	10056645	.	+	.	gene_id "AT2G07940"; gene_source "araport11"; gene_biotype "lncRNA";	AT2G07940
2	10051308	10057629	16	2	10051193	10056736	2	21	1632.92	88.5697	37.7809	0.742072	0.497749	0	2	araport11	gene	10057542	10059108	.	+	.	gene_id "AT2G23640"; gene_name "RTNLB13"; gene_source "araport11"; gene_biotype "protein_coding";	AT2G23640
2	10060042	10060872	3	2	10059868	10060971	7	9	555	56.126	37.6159	1	0.903632	0	2	araport11	gene	10060065	10061822	.	-	.	gene_id "AT2G23660"; gene_name "LBD10"; gene_source "araport11"; gene_biotype "protein_coding";	AT2G23660
2	10063440	10063868	1	2	10063332	10063914	2	16	760.63	53.4364	13.3245	0.994635	0.866756	0	2	araport11	gene	10063065	10064078	.	+	.	gene_id "AT2G23672"; gene_source "araport11"; gene_biotype "atlncRNA";	AT2G23672
2	10063440	10063868	1	2	10063332	10063914	2	16	760.63	53.4364	13.3245	0.994635	0.866756	0	2	araport11	gene	10063155	10063863	.	-	.	gene_id "AT2G23670"; gene_source "araport11"; gene_biotype "protein_coding";	AT2G23670
2	10076949	10078459	6	2	10076732	10077523	4	0	0	32.1833	6.74236	0.993946	0.657725	0	2	araport11	gene	10076366	10080323	.	-	.	gene_id "AT2G23700"; gene_source "araport11"; gene_biotype "protein_coding";	AT2G23700
2	10109697	10113011	36	2	10109485	10110400	2	15	911	43.2557	15.7269	0.993925	0.359377	0	2	araport11	gene	10107707	10113327	.	-	.	gene_id "AT2G23760"; gene_name "BLH4"; gene_source "araport11"; gene_biotype "protein_coding";	AT2G23760
2	10135216	10136708	5	2	10135149	10136733	2	25	1536.84	94.9198	15.6821	0.887451	1	0	2	araport11	gene	10135605	10137595	.	-	.	gene_id "AT2G23810"; gene_name "TET8"; gene_source "araport11"; gene_biotype "protein_coding";	AT2G23810
2	10143396	10144266	9	2	10143343	10144266	8	32	1823.78	84.0455	14.5199	0.995036	0.770686	0	2	araport11	gene	10143468	10144714	.	+	.	gene_id "AT2G23830"; gene_name "PVA31"; gene_source "araport11"; gene_biotype "protein_coding";	AT2G23830
2	10176013	10176265	1	2	10176014	10176265	33	124	7127.91	426.801	83.1585	0.994203	1	0	2	araport11	gene	10174515	10176858	.	+	.	gene_id "AT2G23900"; gene_source "araport11"; gene_biotype "protein_coding";	AT2G23900
2	10182714	10185841	14	2	10182613	10186000	11	16	743.99	75.2592	39.9181	0.994202	0.987849	0	2	araport11	gene	10182251	10183370	.	+	.	gene_id "AT2G23930"; gene_source "araport11"; gene_biotype "protein_coding";	AT2G23930
2	10182714	10185841	14	2	10182613	10186000	11	16	743.99	75.2592	39.9181	0.994202	0.987849	0	2	araport11	gene	10183867	10185331	.	+	.	gene_id "AT2G23940"; gene_source "araport11"; gene_biotype "protein_coding";	AT2G23940
2	10182714	10185841	14	2	10182613	10186000	11	16	743.99	75.2592	39.9181	0.994202	0.987849	0	2	araport11	gene	10185229	10186738	.	-	.	gene_id "AT2G23945"; gene_source "araport11"; gene_biotype "protein_coding";	AT2G23945
2	101946	103564	9	2	101941	103570	8	91	4651.56	127.012	18.5399	0.963331	0.988073	0	2	araport11	gene	102065	102138	.	+	.	gene_id "AT2G01160"; gene_source "araport11"; gene_biotype "tRNA";	AT2G01160
2	101946	103564	9	2	101941	103570	8	91	4651.56	127.012	18.5399	0.963331	0.988073	0	2	araport11	gene	102156	104574	.	-	.	gene_id "AT2G01170"; gene_name "BAT1"; gene_source "araport11"; gene_biotype "protein_coding";	AT2G01170
2	10217895	10218344	5	2	10217869	10218388	14	77	5415.55	92.738	15.4688	1	0.999014	0	2	araport11	gene	10217641	10219468	.	-	.	gene_id "AT2G24020"; gene_source "araport11"; gene_biotype "protein_coding";	AT2G24020
2	10274198	10275922	10	2	10274185	10275920	2	50	3939.97	125.769	15.6144	0.992416	0.96422	0	2	araport11	gene	10274099	10277266	.	-	.	gene_id "AT2G24170"; gene_name "TMN10"; gene_source "araport11"; gene_biotype "protein_coding";	AT2G24170
2	10311342	10313316	8	2	10311260	10313005	5	23	1514.82	89.1135	28.399	0.857352	0.454917	0	2	araport11	gene	10310482	10312573	.	+	.	gene_id "AT2G24240"; gene_source "araport11"; gene_biotype "protein_coding";	AT2G24240
2	10311342	10313316	8	2	10311260	10313005	5	23	1514.82	89.1135	28.399	0.857352	0.454917	0	2	araport11	gene	10313066	10314985	.	-	.	gene_id "AT2G24250"; gene_source "araport11"; gene_biotype "protein_coding";	AT2G24250
2	10327195	10330027	11	2	10327082	10327602	4	17	1376	52.6692	14.7576	0.992784	0.365173	0	2	araport11	gene	10326918	10330048	.	-	.	gene_id "AT2G24270"; gene_name "ALDH11A3"; gene_source "araport11"; gene_biotype "protein_coding";	AT2G24270
2	10341815	10345411	25	2	10341603	10342326	4	19	1096	41.8492	14.2152	0.993289	0.388422	0	2	araport11	gene	10340785	10343736	.	+	.	gene_id "AT2G24300"; gene_name "CBP60E"; gene_source "araport11"; gene_biotype "protein_coding";	AT2G24300
2	10341815	10345411	25	2	10341603	10342326	4	19	1096	41.8492	14.2152	0.993289	0.388422	0	2	araport11	gene	10344296	10345523	.	-	.	gene_id "AT2G08000"; gene_source "araport11"; gene_biotype "atlncRNA";	AT2G08000
2	10341815	10345411	25	2	10341603	10342326	4	19	1096	41.8492	14.2152	0.993289	0.388422	0	2	araport11	gene	10344338	10345510	.	+	.	gene_id "AT2G24310"; gene_source "araport11"; gene_biotype "protein_coding";	AT2G24310
2	10347142	10348583	3	2	10347087	10348723	2	15	921.98	50.8674	9.85817	0.716612	1	0	2	araport11	gene	10347018	10349921	.	-	.	gene_id "AT2G24330"; gene_source "araport11"; gene_biotype "protein_coding";	AT2G24330
2	10365702	10366032	61	2	10365515	10366503	200	2	52	558.105	793.75	0.994633	0.981763	0	2	araport11	gene	10364451	10366902	.	-	.	gene_id "AT2G24360"; gene_source "araport11"; gene_biotype "protein_coding";	AT2G24360
2	10380356	10382897	28	2	10380357	10382897	14	106	6712.88	302.218	32.7303	0.993548	0.999214	0	2	araport11	gene	10379948	10383405	.	+	.	gene_id "AT2G24420"; gene_source "araport11"; gene_biotype "protein_coding";	AT2G24420
2	10390281	10391525	20	2	10390262	10391536	11	45	2822.94	129.924	19.5584	1	1	0	2	araport11	gene	10391075	10393934	.	+	.	gene_id "AT2G24440"; gene_source "araport11"; gene_biotype "protein_coding";	AT2G24440
2	10415137	10416489	1	2	10415051	10416624	4	13	687	51.7463	16.1717	0.99512	1	0	2	araport11	gene	10414963	10420029	.	+	.	gene_id "AT2G24520"; gene_source "araport11"; gene_biotype "protein_coding";	AT2G24520
2	10460012	10460348	3	2	10459984	10460355	8	36	2153	99.2749	14.4087	0.993578	1	0	2	araport11	gene	10456879	10460571	.	+	.	gene_id "AT2G24610"; gene_name "CNGC14"; gene_source "araport11"; gene_biotype "protein_coding";	AT2G24610
2	10509120	10511035	7	2	10509085	10511081	10	44	2534.81	82.999	12.3595	1	1	0	2	araport11	gene	10509068	10510902	.	-	.	gene_id "AT2G24696"; gene_source "araport11"; gene_biotype "protein_coding";	AT2G24696
2	10517579	10518833	13	2	10518762	10520230	6	7	440	16.8604	15.1627	0.227154	0.986343	0	2	araport11	gene	10516780	10520684	.	-	.	gene_id "AT2G24710"; gene_name "GLR2.3"; gene_source "araport11"; gene_biotype "protein_coding";	AT2G24710
2	105230	106583	4	2	105112	106696	0	21	1456	40.3295	6.08432	0.830226	0.980371	0	2	araport11	gene	104884	106291	.	-	.	gene_id "AT2G01175"; gene_source "araport11"; gene_biotype "protein_coding";	AT2G01175
2	1054091	1056830	19	2	1054078	1055711	1	29	1836.99	161.511	122.479	0.993979	0.57784	0	2	araport11	gene	1050706	1054613	.	+	.	gene_id "AT2G03480"; gene_source "araport11"; gene_biotype "protein_coding";	AT2G03480
2	1054091	1056830	19	2	1054078	1055711	1	29	1836.99	161.511	122.479	0.993979	0.57784	0	2	araport11	gene	1054718	1054790	.	-	.	gene_id "AT2G03490"; gene_source "araport11"; gene_biotype "tRNA";	AT2G03490
2	10565502	10566191	15	2	10565384	10565911	0	6	474	79.7742	29.9096	0.731451	0.369305	0	2	araport11	gene	10565622	10566182	.	-	.	gene_id "AT2G24780"; gene_source "araport11"; gene_biotype "protein_coding";	AT2G24780
2	10568099	10568531	9	2	10568081	10568537	4	49	3230.85	108.535	15.4811	1	1	0	2	araport11	gene	10566836	10568145	.	+	.	gene_id "AT2G24790"; gene_name "COL3"; gene_source "araport11"; gene_biotype "protein_coding";	AT2G24790
2	10574008	10574278	2	2	10574009	10574277	12	50	3157.85	151.09	21.937	0.993936	0.992593	0	2	araport11	gene	10573862	10574699	.	+	.	gene_id "AT2G24810"; gene_source "araport11"; gene_biotype "protein_coding";	AT2G24810
2	10618642	10621224	20	2	10618617	10621224	14	52	3002.91	131.256	21.0927	1	0.836877	0	2	araport11	gene	10617116	10620034	.	+	.	gene_id "AT2G24960"; gene_source "araport11"; gene_biotype "protein_coding";	AT2G24960
2	10618642	10621224	20	2	10618617	10621224	14	52	3002.91	131.256	21.0927	1	0.836877	0	2	araport11	gene	10619531	10621307	.	-	.	gene_id "AT2G24970"; gene_source "araport11"; gene_biotype "protein_coding";	AT2G24970
2	10658447	10658749	2	2	10658291	10658901	5	9	446	45.3164	21.486	0.994661	0.993802	0	2	araport11	gene	10653683	10660558	.	-	.	gene_id "AT2G25050"; gene_source "araport11"; gene_biotype "protein_coding";	AT2G25050
2	10687400	10688440	1	2	10687360	10688517	3	39	2691	81.4944	15.7532	1	1	0	2	araport11	gene	10687188	10687505	.	-	.	gene_id "AT2G08105"; gene_source "araport11"; gene_biotype "lncRNA";	AT2G08105
2	10687400	10688440	1	2	10687360	10688517	3	39	2691	81.4944	15.7532	1	1	0	2	araport11	gene	10687906	10688159	.	+	.	gene_id "AT2G08110"; gene_source "araport11"; gene_biotype "lncRNA";	AT2G08110
2	1072	10374	98	2	1425	1656	0	124	8549.89	915.455	197.408	0.454082	0.7557	0	2	araport11	gene	1025	3173	.	+	.	gene_id "AT2G01008"; gene_source "araport11"; gene_biotype "protein_coding";	AT2G01008
2	1072	10374	98	2	1425	1656	0	124	8549.89	915.455	197.408	0.454082	0.7557	0	2	araport11	gene	2805	3176	.	+	.	gene_id "AT2G03855"; gene_name "MI0019246"; gene_source "araport11"; gene_biotype "miRNA";	AT2G03855
2	1072	10374	98	2	1425	1656	0	124	8549.89	915.455	197.408	0.454082	0.7557	0	2	araport11	gene	3706	5513	.	+	.	gene_id "AT2G01010"; gene_source "araport11"; gene_biotype "rRNA";	AT2G01010
2	1072	10374	98	2	1425	1656	0	124	8549.89	915.455	197.408	0.454082	0.7557	0	2	araport11	gene	5782	5945	.	+	.	gene_id "AT2G01020"; gene_source "araport11"; gene_biotype "rRNA";	AT2G01020
2	1072	10374	98	2	1425	1656	0	124	8549.89	915.455	197.408	0.454082	0.7557	0	2	araport11	gene	6571	6672	.	+	.	gene_id "AT2G01021"; gene_source "araport11"; gene_biotype "protein_coding";	AT2G01021
2	1072	10374	98	2	1425	1656	0	124	8549.89	915.455	197.408	0.454082	0.7557	0	2	araport11	gene	9648	9767	.	-	.	gene_id "AT2G01023"; gene_source "araport11"; gene_biotype "protein_coding";	AT2G01023
2	1072835	1073460	8	2	1072747	1073272	27	60	4511.97	89.96	25.1906	0.994602	0.509664	0	2	araport11	gene	1071453	1074016	.	+	.	gene_id "AT2G03530"; gene_name "UPS2"; gene_source "araport11"; gene_biotype "protein_coding";	AT2G03530
2	10773168	10775058	8	2	10773129	10775020	15	0	0	139.19	19.559	0.993701	0.771975	0	2	araport11	gene	10771585	10774403	.	-	.	gene_id "AT2G25300"; gene_name "HPGT3"; gene_source "araport11"; gene_biotype "protein_coding";	AT2G25300
2	10773168	10775058	8	2	10773129	10775020	15	0	0	139.19	19.559	0.993701	0.771975	0	2	araport11	gene	10774501	10775002	.	-	.	gene_id "AT2G25305"; gene_source "araport11"; gene_biotype "protein_coding";	AT2G25305
2	10790491	10791863	1	2	10789256	10793582	1	2	64.88	30.2781	20.3773	0.993874	0.992408	0	2	araport11	gene	10788946	10791331	.	-	.	gene_id "AT2G25330"; gene_source "araport11"; gene_biotype "protein_coding";	AT2G25330
2	10897518	10901595	16	2	10897500	10899052	3	29	1512.94	61.3106	12.3167	0.993043	0.98865	0	2	araport11	gene	10899348	10901231	.	+	.	gene_id "AT2G25605"; gene_source "araport11"; gene_biotype "protein_coding";	AT2G25605
2	10897518	10901595	16	2	10897500	10899052	3	29	1512.94	61.3106	12.3167	0.993043	0.98865	0	2	araport11	gene	10901183	10902919	.	-	.	gene_id "AT2G25610"; gene_name "VHA-c''2"; gene_source "araport11"; gene_biotype "protein_coding";	AT2G25610
2	10897518	10901595	16	2	10897500	10899052	3	29	1512.94	61.3106	12.3167	0.993043	0.98865	0	2	araport11	gene	10894253	10898672	.	+	.	gene_id "AT2G25600"; gene_name "AKT6"; gene_source "araport11"; gene_biotype "protein_coding";	AT2G25600
2	10928786	10929194	10	2	10928770	10929194	20	114	7797.87	147.696	25.4688	0.995276	1	0	2	araport11	gene	10928586	10931090	.	-	.	gene_id "AT2G25670"; gene_source "araport11"; gene_biotype "protein_coding";	AT2G25670
2	10979934	10980745	15	2	10979899	10980771	7	25	1721.99	150.099	48.1183	0.99276	0.993972	0	2	araport11	gene	10980122	10984128	.	+	.	gene_id "AT2G25740"; gene_source "araport11"; gene_biotype "protein_coding";	AT2G25740
2	1102	10468	4306	2	1425	1656	0	124	8549.89	915.455	197.408	0.454082	0.7557	0	2	araport11	gene	1025	3173	.	+	.	gene_id "AT2G01008"; gene_source "araport11"; gene_biotype "protein_coding";	AT2G01008
2	1102	10468	4306	2	1425	1656	0	124	8549.89	915.455	197.408	0.454082	0.7557	0	2	araport11	gene	2805	3176	.	+	.	gene_id "AT2G03855"; gene_name "MI0019246"; gene_source "araport11"; gene_biotype "miRNA";	AT2G03855
2	1102	10468	4306	2	1425	1656	0	124	8549.89	915.455	197.408	0.454082	0.7557	0	2	araport11	gene	3706	5513	.	+	.	gene_id "AT2G01010"; gene_source "araport11"; gene_biotype "rRNA";	AT2G01010
2	1102	10468	4306	2	1425	1656	0	124	8549.89	915.455	197.408	0.454082	0.7557	0	2	araport11	gene	5782	5945	.	+	.	gene_id "AT2G01020"; gene_source "araport11"; gene_biotype "rRNA";	AT2G01020
2	1102	10468	4306	2	1425	1656	0	124	8549.89	915.455	197.408	0.454082	0.7557	0	2	araport11	gene	6571	6672	.	+	.	gene_id "AT2G01021"; gene_source "araport11"; gene_biotype "protein_coding";	AT2G01021
2	1102	10468	4306	2	1425	1656	0	124	8549.89	915.455	197.408	0.454082	0.7557	0	2	araport11	gene	9648	9767	.	-	.	gene_id "AT2G01023"; gene_source "araport11"; gene_biotype "protein_coding";	AT2G01023
2	1103695	1104245	10	2	1103696	1104294	6	62	3134.98	127.157	22.58	0.993742	0.999458	0	2	araport11	gene	1103205	1104392	.	+	.	gene_id "AT2G03630"; gene_source "araport11"; gene_biotype "protein_coding";	AT2G03630
2	11046362	11046988	2	2	11045804	11046515	4	10	382	30.1617	14.3742	1	0.419371	0	2	araport11	gene	11045992	11047215	.	+	.	gene_id "AT2G25905"; gene_source "araport11"; gene_biotype "protein_coding";	AT2G25905
2	11135326	11136156	22	2	11135327	11136156	9	85	5438.65	201.247	32.8224	0.992623	1	0	2	araport11	gene	11131578	11135465	.	-	.	gene_id "AT2G26140"; gene_name "FTSH4"; gene_source "araport11"; gene_biotype "protein_coding";	AT2G26140
2	11135326	11136156	22	2	11135327	11136156	9	85	5438.65	201.247	32.8224	0.992623	1	0	2	araport11	gene	11135624	11137792	.	+	.	gene_id "AT2G26150"; gene_name "HSFA2"; gene_source "araport11"; gene_biotype "protein_coding";	AT2G26150
2	11143692	11144139	21	2	11143693	11144139	18	113	6331.94	197.906	33.9052	0.969382	0.989949	0	2	araport11	gene	11143290	11145103	.	-	.	gene_id "AT2G26180"; gene_source "araport11"; gene_biotype "protein_coding";	AT2G26180
2	11157649	11159643	25	2	11157650	11159557	14	68	4552.81	253.588	147.139	0.993877	0.674819	0	2	araport11	gene	11157118	11159417	.	+	.	gene_id "AT2G26210"; gene_source "araport11"; gene_biotype "protein_coding";	AT2G26210
2	11164898	11166681	11	2	11164839	11165244	8	45	2489.98	61.8198	12.1069	0.994639	0.991792	0	2	araport11	gene	11164575	11167346	.	+	.	gene_id "AT2G26230"; gene_source "araport11"; gene_biotype "protein_coding";	AT2G26230
2	1117489	1120024	21	2	1117404	1118086	2	28	1506	59.5484	10.9659	0.992896	0.603758	0	2	araport11	gene	1117485	1120458	.	+	.	gene_id "AT2G03670"; gene_name "CDC48B"; gene_source "araport11"; gene_biotype "protein_coding";	AT2G03670
2	11200301	11201006	5	2	11200255	11201038	7	52	2892	87.2618	15.7469	0.99412	1	0	2	araport11	gene	11196996	11201102	.	+	.	gene_id "AT2G26300"; gene_name "GPA1"; gene_source "araport11"; gene_biotype "protein_coding";	AT2G26300
2	11210087	11210581	2	2	11209887	11211534	0	4	304	24.6867	30.103	0.0881295	1	0.106254	2	araport11	gene	11208080	11214662	.	-	.	gene_id "AT2G26330"; gene_name "ERECTA"; gene_source "araport11"; gene_biotype "protein_coding";	AT2G26330
2	11257711	11258805	2	2	11257570	11258937	6	13	534.97	40.8969	7.37463	0.874126	1	0	2	araport11	gene	11254932	11259070	.	-	.	gene_id "AT2G26460"; gene_name "SMU2"; gene_source "araport11"; gene_biotype "protein_coding";	AT2G26460
2	11294985	11295642	2	2	11294899	11295680	2	16	1158	68.7042	12.8666	0.994324	0.939326	0	2	araport11	gene	11293702	11295918	.	-	.	gene_id "AT2G26560"; gene_name "PLP2"; gene_source "araport11"; gene_biotype "protein_coding";	AT2G26560
2	11296903	11300622	5	2	11295991	11298079	4	16	958.84	21.3089	10.455	1	0.420657	0	2	araport11	gene	11298914	11302319	.	+	.	gene_id "AT2G26570"; gene_name "WEB1"; gene_source "araport11"; gene_biotype "protein_coding";	AT2G26570
2	11304607	11307543	9	2	11304569	11307553	20	43	2935	123.684	17.5902	0.906851	0.999896	0	2	araport11	gene	11303455	11307010	.	-	.	gene_id "AT2G26580"; gene_name "YAB5"; gene_source "araport11"; gene_biotype "protein_coding";	AT2G26580
2	11317476	11322834	10	2	11317436	11322832	6	35	2370.86	117.555	19.5161	0.99282	0.939779	0	2	araport11	gene	11316346	11318520	.	+	.	gene_id "AT2G26600"; gene_source "araport11"; gene_biotype "protein_coding";	AT2G26600
2	11317476	11322834	10	2	11317436	11322832	6	35	2370.86	117.555	19.5161	0.99282	0.939779	0	2	araport11	gene	11318771	11324213	.	+	.	gene_id "AT2G26610"; gene_source "araport11"; gene_biotype "protein_coding";	AT2G26610
2	11335404	11336891	32	2	11335404	11336891	18	135	9104.68	311.969	43.8936	0.999884	1	0	2	araport11	gene	11331850	11336738	.	-	.	gene_id "AT2G26650"; gene_name "AKT1"; gene_source "araport11"; gene_biotype "protein_coding";	AT2G26650
2	11389128	11389529	6	2	11389114	11389558	18	48	3058	84.1599	20.0739	0.926397	1	0	2	araport11	gene	11388298	11391682	.	+	.	gene_id "AT2G26730"; gene_source "araport11"; gene_biotype "protein_coding";	AT2G26730
2	11405054	11405526	3	2	11404870	11405609	4	20	1410	37.6806	8.33749	1	0.904891	0	2	araport11	gene	11403979	11408421	.	-	.	gene_id "AT2G26770"; gene_name "SCAB1"; gene_source "araport11"; gene_biotype "protein_coding";	AT2G26770
2	11412699	11417453	117	2	11412657	11416508	8	31	2228	161.29	185.266	0.992872	0.319591	0	2	araport11	gene	11409828	11423776	.	+	.	gene_id "AT2G26780"; gene_source "araport11"; gene_biotype "protein_coding";	AT2G26780
2	11439965	11440269	1	2	11439956	11440267	2	30	2262	144.032	20.5781	0.993466	0.952787	0	2	araport11	gene	11437689	11442379	.	+	.	gene_id "AT2G26820"; gene_name "PP2A3"; gene_source "araport11"; gene_biotype "protein_coding";	AT2G26820
2	11442764	11445516	19	2	11442740	11445552	15	48	2530.99	149.272	30.9612	0.993446	1	0	2	araport11	gene	11443241	11447171	.	+	.	gene_id "AT2G26830"; gene_name "EMB1187"; gene_source "araport11"; gene_biotype "protein_coding";	AT2G26830
2	11481375	11485696	30	2	11481236	11483845	0	7	408	42.3622	7.61297	0.994282	0.984131	0	2	araport11	gene	11481326	11488270	.	+	.	gene_id "AT2G26910"; gene_name "ABCG32"; gene_source "araport11"; gene_biotype "protein_coding";	AT2G26910
2	11496782	11498054	16	2	11496552	11498141	6	14	775	38.4342	14.5033	0.904079	1	0	2	araport11	gene	11496518	11497702	.	-	.	gene_id "AT2G26940"; gene_source "araport11"; gene_biotype "protein_coding";	AT2G26940
2	11512717	11513940	9	2	11512679	11513950	9	39	2356.81	109.391	17.7122	0.9937	0.99912	0	2	araport11	gene	11512727	11513695	.	+	.	gene_id "AT2G26975"; gene_name "COPT6"; gene_source "araport11"; gene_biotype "protein_coding";	AT2G26975
2	11520092	11521256	6	2	11519978	11521367	14	33	2082	81.4564	24.8531	1	1	0	2	araport11	gene	11519388	11522616	.	-	.	gene_id "AT2G26990"; gene_name "CSN2"; gene_source "araport11"; gene_biotype "protein_coding";	AT2G26990
2	11567935	11569593	21	2	11567936	11569080	12	71	3589.14	164.461	22.1503	0.993287	0.84038	0	2	araport11	gene	11567436	11571903	.	-	.	gene_id "AT2G27090"; gene_source "araport11"; gene_biotype "protein_coding";	AT2G27090
2	11590544	11590887	3	2	11590428	11591004	3	29	2311	47.9792	9.13534	0.991898	0.960772	0	2	araport11	gene	11581214	11594397	.	+	.	gene_id "AT2G27120"; gene_name "POL2B"; gene_source "araport11"; gene_biotype "protein_coding";	AT2G27120
2	1163559	1164054	3	2	1163479	1164116	8	39	2265.99	80.9042	14.9645	0.99759	1	0	2	araport11	gene	1160947	1164657	.	+	.	gene_id "AT2G03810"; gene_source "araport11"; gene_biotype "protein_coding";	AT2G03810
2	11659091	11660668	7	2	11658975	11660796	5	10	504	88.0741	51.4284	0.993941	0.947875	0	2	araport11	gene	11659579	11662408	.	+	.	gene_id "AT2G27240"; gene_name "ALMT7"; gene_source "araport11"; gene_biotype "protein_coding";	AT2G27240
2	11673444	11674533	1	2	11673394	11674600	6	2	50	78.7546	13.0636	0.960903	1	0	2	araport11	gene	11673826	11675613	.	-	.	gene_id "AT2G27280"; gene_source "araport11"; gene_biotype "protein_coding";	AT2G27280
2	11776860	11778296	13	2	11776861	11778302	7	59	3767.94	150.472	21.15	0.992484	1	0	2	araport11	gene	11776410	11777553	.	-	.	gene_id "AT2G27580"; gene_name "SAP3"; gene_source "araport11"; gene_biotype "protein_coding";	AT2G27580
2	11776860	11778296	13	2	11776861	11778302	7	59	3767.94	150.472	21.15	0.992484	1	0	2	araport11	gene	11777554	11779912	.	-	.	gene_id "AT2G27590"; gene_source "araport11"; gene_biotype "protein_coding";	AT2G27590
2	1179918	1182849	7	2	1179807	1181353	3	30	2077.97	76.0408	23.8099	0.96727	0.458885	0	2	araport11	gene	1179971	1181512	.	+	.	gene_id "AT2G03870"; gene_name "LSM7"; gene_source "araport11"; gene_biotype "protein_coding";	AT2G03870
2	1179918	1182849	7	2	1179807	1181353	3	30	2077.97	76.0408	23.8099	0.96727	0.458885	0	2	araport11	gene	1181512	1183703	.	+	.	gene_id "AT2G03880"; gene_name "PCMP-H44"; gene_source "araport11"; gene_biotype "protein_coding";	AT2G03880
2	11849991	11851923	7	2	11849982	11851965	4	68	2798.22	101.071	21.1551	0.999532	1	0	2	araport11	gene	11849647	11851457	.	-	.	gene_id "AT2G27800"; gene_source "araport11"; gene_biotype "protein_coding";	AT2G27800
2	11857954	11858455	1	2	11857839	11858560	2	20	1454	52.0763	12.8655	0.992797	0.951094	0	2	araport11	gene	11856571	11858288	.	+	.	gene_id "AT2G27820"; gene_name "ADT3"; gene_source "araport11"; gene_biotype "protein_coding";	AT2G27820
2	11864384	11865236	2	2	11864313	11865312	4	32	1759.94	89.8248	18.9567	0.993715	1	0	2	araport11	gene	11864277	11866998	.	-	.	gene_id "AT2G27860"; gene_name "AXS1"; gene_source "araport11"; gene_biotype "protein_coding";	AT2G27860
2	11875902	11877152	1	2	11875829	11876075	6	8	410	61.7602	15.4487	0.998048	0.414497	0	2	araport11	gene	11871378	11876989	.	+	.	gene_id "AT2G27880"; gene_name "AGO5"; gene_source "araport11"; gene_biotype "protein_coding";	AT2G27880
2	12001518	12002105	9	2	12001519	12002131	30	93	5302.96	119.954	23.1853	0.992773	1	0	2	araport11	gene	11999736	12002738	.	+	.	gene_id "AT2G28150"; gene_source "araport11"; gene_biotype "protein_coding";	AT2G28150
2	12045610	12046177	9	2	12045611	12046259	1	45	2850.96	84.8133	21.0386	0.992665	0.969691	0	2	araport11	gene	12042348	12046616	.	+	.	gene_id "AT2G28250"; gene_name "NCRK"; gene_source "araport11"; gene_biotype "protein_coding";	AT2G28250
2	12067277	12069081	3	2	12067146	12067536	4	17	1619	53.3974	14.4452	0.992977	0.535345	0	2	araport11	gene	12056213	12073279	.	+	.	gene_id "AT2G28290"; gene_name "SYD"; gene_source "araport11"; gene_biotype "protein_coding";	AT2G28290
2	12097693	12098271	8	2	12097661	12098247	14	0	0	98.7765	14.5696	0.884479	0.755617	0	2	araport11	gene	12094621	12099644	.	+	.	gene_id "AT2G28320"; gene_source "araport11"; gene_biotype "protein_coding";	AT2G28320
2	12126675	12128423	22	2	12126676	12128433	8	63	3774	194.308	38.3328	0.993461	1	0	2	araport11	gene	12124152	12130092	.	-	.	gene_id "AT2G28360"; gene_source "araport11"; gene_biotype "protein_coding";	AT2G28360
2	12159068	12163480	207	2	12159723	12161062	240	542	34290	1327.24	145.192	0.926584	0.940848	0	2	araport11	gene	12159276	12159407	.	-	.	gene_id "AT2G28426"; gene_source "araport11"; gene_biotype "protein_coding";	AT2G28426
2	12159068	12163480	207	2	12159723	12161062	240	542	34290	1327.24	145.192	0.926584	0.940848	0	2	araport11	gene	12159548	12160466	.	-	.	gene_id "AT2G28430"; gene_source "araport11"; gene_biotype "protein_coding";	AT2G28430
2	12159068	12163480	207	2	12159723	12161062	240	542	34290	1327.24	145.192	0.926584	0.940848	0	2	araport11	gene	12160977	12162032	.	+	.	gene_id "AT2G28440"; gene_source "araport11"; gene_biotype "protein_coding";	AT2G28440
2	12159068	12163480	207	2	12159723	12161062	240	542	34290	1327.24	145.192	0.926584	0.940848	0	2	araport11	gene	12162051	12166039	.	-	.	gene_id "AT2G28450"; gene_source "araport11"; gene_biotype "protein_coding";	AT2G28450
2	12175692	12176741	1	2	12175546	12176873	1	62	2592.69	38.4785	7.66416	0.993225	1	0	2	araport11	gene	12176483	12178498	.	-	.	gene_id "AT2G28480"; gene_source "araport11"; gene_biotype "protein_coding";	AT2G28480
2	12286266	12286593	11	2	12286267	12286592	20	91	5809.74	223.357	38.5238	0.993418	0.993393	0	2	araport11	gene	12284281	12286842	.	-	.	gene_id "AT2G28640"; gene_source "araport11"; gene_biotype "protein_coding";	AT2G28640
2	12379148	12380344	12	2	12378963	12379369	2	5	376	37.5369	6.95321	0.579821	0.356716	0	2	araport11	gene	12378272	12380809	.	+	.	gene_id "AT2G28840"; gene_name "XBAT31"; gene_source "araport11"; gene_biotype "protein_coding";	AT2G28840
2	12548323	12548701	1	2	12548231	12548727	2	29	2403.99	77.873	16.0634	0.991851	0.986075	0	2	araport11	gene	12543812	12548563	.	-	.	gene_id "AT2G29190"; gene_name "APUM2"; gene_source "araport11"; gene_biotype "protein_coding";	AT2G29190
2	12601425	12602113	32	2	12601426	12602113	42	82	5017.73	194.36	29.6372	0.993979	1	0	2	araport11	gene	12600914	12602556	.	+	.	gene_id "AT2G29350"; gene_name "SAG13"; gene_source "araport11"; gene_biotype "protein_coding";	AT2G29350
2	12671515	12675475	73	2	12671406	12675586	6	18	1087.98	168.451	193.345	0.976023	0.77486	0	2	araport11	gene	12671206	12673334	.	+	.	gene_id "AT2G29640"; gene_source "araport11"; gene_biotype "protein_coding";	AT2G29640
2	12671515	12675475	73	2	12671406	12675586	6	18	1087.98	168.451	193.345	0.976023	0.77486	0	2	araport11	gene	12673099	12676092	.	-	.	gene_id "AT2G29650"; gene_name "ANTR1"; gene_source "araport11"; gene_biotype "protein_coding";	AT2G29650
2	12681281	12686443	12	2	12681282	12686472	7	41	2998	132.157	44.1632	0.747885	0.969711	0	2	araport11	gene	12681831	12685151	.	-	.	gene_id "AT2G29670"; gene_source "araport11"; gene_biotype "protein_coding";	AT2G29670
2	12767559	12768742	1	2	12767178	12768000	2	4	151.98	33.4854	18.4626	0.944276	0.449245	0	2	araport11	gene	12767585	12768437	.	+	.	gene_id "AT2G29950"; gene_name "EFL1"; gene_source "araport11"; gene_biotype "protein_coding";	AT2G29950
2	12767559	12768742	1	2	12767178	12768000	2	4	151.98	33.4854	18.4626	0.944276	0.449245	0	2	araport11	gene	12767610	12770668	.	-	.	gene_id "AT2G29960"; gene_name "CYP19-4"; gene_source "araport11"; gene_biotype "protein_coding";	AT2G29960
2	12822914	12824873	3	2	12822744	12824942	0	13	863	37.3239	12.6061	0.993319	0.507803	0	2	araport11	gene	12821569	12823169	.	+	.	gene_id "AT2G30040"; gene_source "araport11"; gene_biotype "protein_coding";	AT2G30040
2	12822914	12824873	3	2	12822744	12824942	0	13	863	37.3239	12.6061	0.993319	0.507803	0	2	araport11	gene	12824372	12826684	.	+	.	gene_id "AT2G30050"; gene_name "SEC13B"; gene_source "araport11"; gene_biotype "protein_coding";	AT2G30050
2	12878014	12881077	12	2	12878744	12880359	8	19	1160	103.981	18.1646	0.550353	0.567156	0	2	araport11	gene	12879663	12881587	.	-	.	gene_id "AT2G30170"; gene_source "araport11"; gene_biotype "protein_coding";	AT2G30170
2	12878014	12881077	12	2	12878744	12880359	8	19	1160	103.981	18.1646	0.550353	0.567156	0	2	araport11	gene	12877799	12879661	.	+	.	gene_id "AT2G30160"; gene_source "araport11"; gene_biotype "protein_coding";	AT2G30160
2	12888197	12890710	12	2	12888186	12890609	26	0	0	99.1234	16.5118	0.987144	0.516255	0	2	araport11	gene	12887446	12889931	.	-	.	gene_id "AT2G30210"; gene_name "LAC3"; gene_source "araport11"; gene_biotype "protein_coding";	AT2G30210
2	12906891	12908237	2	2	12906858	12908278	4	34	2244	82.3352	13.8371	0.993189	0.988449	0	2	araport11	gene	12905345	12907665	.	-	.	gene_id "AT2G30260"; gene_name "U2B''"; gene_source "araport11"; gene_biotype "protein_coding";	AT2G30260
2	12906891	12908237	2	2	12906858	12908278	4	34	2244	82.3352	13.8371	0.993189	0.988449	0	2	araport11	gene	12907821	12909261	.	-	.	gene_id "AT2G30270"; gene_source "araport11"; gene_biotype "protein_coding";	AT2G30270
2	12949850	12950695	3	2	12949649	12950106	2	10	777	42.779	17.2323	0.993065	0.445439	0	2	araport11	gene	12949797	12950890	.	+	.	gene_id "AT2G30385"; gene_source "araport11"; gene_biotype "protein_coding";	AT2G30385
2	12982157	12983439	10	2	12982151	12983553	16	39	2265.94	74.6969	29.6803	0.886371	1	0	2	araport11	gene	12980428	12985277	.	-	.	gene_id "AT2G30470"; gene_name "VAL1"; gene_source "araport11"; gene_biotype "protein_coding";	AT2G30470
2	12990408	12991602	1	2	12991453	12991604	0	28	1796.85	125.391	13.2525	0.992981	0.943756	0	2	araport11	gene	12987051	12993416	.	-	.	gene_id "AT2G30480"; gene_source "araport11"; gene_biotype "protein_coding";	AT2G30480
2	13001573	13002451	4	2	13001443	13001816	14	13	801.77	50.437	14.0886	1	0.517508	0	2	araport11	gene	13000670	13002574	.	-	.	gene_id "AT2G30505"; gene_source "araport11"; gene_biotype "protein_coding";	AT2G30505
2	13019652	13021227	12	2	13019643	13020220	28	45	2310.94	117.908	20.5781	0.999668	0.987297	0	2	araport11	gene	13019028	13020311	.	-	.	gene_id "AT2G30570"; gene_name "PSBW"; gene_source "araport11"; gene_biotype "protein_coding";	AT2G30570
2	13019652	13021227	12	2	13019643	13020220	28	45	2310.94	117.908	20.5781	0.999668	0.987297	0	2	araport11	gene	13020356	13024218	.	-	.	gene_id "AT2G30575"; gene_name "GAUT5"; gene_source "araport11"; gene_biotype "protein_coding";	AT2G30575
2	13037208	13039345	1	2	13037123	13039413	6	25	1903.73	93.2651	16.2983	0.979201	1	0	2	araport11	gene	13036814	13041684	.	+	.	gene_id "AT2G30600"; gene_source "araport11"; gene_biotype "protein_coding";	AT2G30600
2	13061124	13062018	1	2	13061022	13062072	3	23	1579	66.5724	13.1615	1	1	0	2	araport11	gene	13058250	13061675	.	-	.	gene_id "AT2G30660"; gene_source "araport11"; gene_biotype "protein_coding";	AT2G30660
2	13093244	13093704	11	2	13093245	13093721	5	51	2955	121.13	24.746	0.992607	0.571396	0	2	araport11	gene	13092593	13094677	.	+	.	gene_id "AT2G30730"; gene_source "araport11"; gene_biotype "protein_coding";	AT2G30730
2	13145167	13146848	4	2	13143164	13147161	0	7	404	35.5231	18.4753	0.994118	0.991754	0	2	araport11	gene	13142665	13146060	.	-	.	gene_id "AT2G30880"; gene_source "araport11"; gene_biotype "protein_coding";	AT2G30880
2	13158392	13159823	8	2	13158382	13159859	6	47	3018.83	108.608	15.8476	1	0.978282	0	2	araport11	gene	13157089	13160886	.	-	.	gene_id "AT2G30920"; gene_name "COQ3"; gene_source "araport11"; gene_biotype "protein_coding";	AT2G30920
2	13182424	13184159	8	2	13182264	13184216	3	15	1171	51.2495	12.1933	0.992463	0.868552	0	2	araport11	gene	13182025	13185973	.	-	.	gene_id "AT2G30980"; gene_name "ASK6"; gene_source "araport11"; gene_biotype "protein_coding";	AT2G30980
2	13273988	13275288	8	2	13273676	13274520	3	0	0	20.7322	4.56801	0.993314	0.853914	0	2	araport11	gene	13272375	13274578	.	+	.	gene_id "AT2G31150"; gene_source "araport11"; gene_biotype "protein_coding";	AT2G31150
2	13324730	13325226	1	2	13324643	13325284	4	35	1580.59	65.0062	10.4912	0.993306	0.924898	0	2	araport11	gene	13321833	13327496	.	-	.	gene_id "AT2G31260"; gene_name "ATG9"; gene_source "araport11"; gene_biotype "protein_coding";	AT2G31260
2	13345703	13346757	8	2	13345555	13346084	2	10	453.92	53.2439	21.677	0.982875	0.358943	0	2	araport11	gene	13343724	13346332	.	+	.	gene_id "AT2G31290"; gene_source "araport11"; gene_biotype "protein_coding";	AT2G31290
2	13345703	13346757	8	2	13345555	13346084	2	10	453.92	53.2439	21.677	0.982875	0.358943	0	2	araport11	gene	13345977	13350004	.	-	.	gene_id "AT2G31300"; gene_name "ARPC1B"; gene_source "araport11"; gene_biotype "protein_coding";	AT2G31300
2	1335211	1336425	9	2	1335031	1335278	0	6	554	37.1053	34.5343	0.78019	0.285177	0	2	araport11	gene	1334270	1336550	.	-	.	gene_id "AT2G04040"; gene_name "DTX1"; gene_source "araport11"; gene_biotype "protein_coding";	AT2G04040
2	13455584	13456128	7	2	13455331	13456300	2	12	852	29.0898	7.5289	0.630095	0.994373	0	2	araport11	gene	13455272	13462431	.	-	.	gene_id "AT2G31650"; gene_name "ATX1"; gene_source "araport11"; gene_biotype "protein_coding";	AT2G31650
2	13459275	13462352	3	2	13459103	13462352	3	13	607	54.0086	13.9222	1	0.548792	0	2	araport11	gene	13455272	13462431	.	-	.	gene_id "AT2G31650"; gene_name "ATX1"; gene_source "araport11"; gene_biotype "protein_coding";	AT2G31650
2	13470660	13472778	11	2	13470374	13471608	21	4	231	43.9895	24.3382	1	1	0	2	araport11	gene	13472246	13473556	.	-	.	gene_id "AT2G31670"; gene_name "UP3"; gene_source "araport11"; gene_biotype "protein_coding";	AT2G31670
2	13470660	13472778	11	2	13470374	13471608	21	4	231	43.9895	24.3382	1	1	0	2	araport11	gene	13464294	13471867	.	+	.	gene_id "AT2G31660"; gene_name "SAD2"; gene_source "araport11"; gene_biotype "protein_coding";	AT2G31660
2	13489679	13490886	25	2	13489679	13490886	13	85	4915.8	159.027	19.3072	0.986757	1	0	2	araport11	gene	13490794	13495267	.	-	.	gene_id "AT2G31740"; gene_source "araport11"; gene_biotype "protein_coding";	AT2G31740
2	13517338	13518209	6	2	13517296	13518257	13	45	2353.82	84.1446	10.1645	0.998628	1	0	2	araport11	gene	13518199	13520364	.	+	.	gene_id "AT2G31790"; gene_name "UGT74C1"; gene_source "araport11"; gene_biotype "protein_coding";	AT2G31790
2	13517338	13518209	6	2	13517296	13518257	13	45	2353.82	84.1446	10.1645	0.998628	1	0	2	araport11	gene	13515199	13517413	.	+	.	gene_id "AT2G31780"; gene_source "araport11"; gene_biotype "protein_coding";	AT2G31780
2	13533397	13535227	75	2	13533398	13533959	24	97	5952.91	306.715	88.7129	0.993058	0.736484	0	2	araport11	gene	13532483	13537800	.	-	.	gene_id "AT2G31830"; gene_name "IP5P14"; gene_source "araport11"; gene_biotype "protein_coding";	AT2G31830
2	1353896	1354374	6	2	1353876	1354416	32	35	2579.95	108.628	20.916	1	0.892649	0	2	araport11	gene	1353755	1355883	.	-	.	gene_id "AT2G04070"; gene_name "DTX4"; gene_source "araport11"; gene_biotype "protein_coding";	AT2G04070
2	13553602	13553885	13	2	13553530	13553689	0	12	791	164.157	102.374	0.995887	0.332912	0	2	araport11	gene	13549861	13553844	.	-	.	gene_id "AT2G31870"; gene_name "PARG1"; gene_source "araport11"; gene_biotype "protein_coding";	AT2G31870
2	13567265	13568104	13	2	13567246	13568104	6	7	151.82	111.543	12.3327	0.985792	0.920068	0	2	araport11	gene	13560370	13570469	.	-	.	gene_id "AT2G31900"; gene_name "XI-F"; gene_source "araport11"; gene_biotype "protein_coding";	AT2G31900
2	13567265	13568104	13	2	13567246	13568104	6	7	151.82	111.543	12.3327	0.985792	0.920068	0	2	araport11	gene	13560454	13569962	.	+	.	gene_id "AT2G31902"; gene_source "araport11"; gene_biotype "atRNA";	AT2G31902
2	13573789	13577435	3	2	13573648	13577549	1	16	842.92	38.3714	9.02772	0.99274	0.719801	0	2	araport11	gene	13570107	13574632	.	+	.	gene_id "AT2G31910"; gene_name "CHX21"; gene_source "araport11"; gene_biotype "protein_coding";	AT2G31910
2	13573789	13577435	3	2	13573648	13577549	1	16	842.92	38.3714	9.02772	0.99274	0.719801	0	2	araport11	gene	13573668	13576381	.	-	.	gene_id "AT2G31920"; gene_source "araport11"; gene_biotype "protein_coding";	AT2G31920
2	13573789	13577435	3	2	13573648	13577549	1	16	842.92	38.3714	9.02772	0.99274	0.719801	0	2	araport11	gene	13576860	13577104	.	+	.	gene_id "AT2G08495"; gene_source "araport11"; gene_biotype "lncRNA";	AT2G08495
2	13573789	13577435	3	2	13573648	13577549	1	16	842.92	38.3714	9.02772	0.99274	0.719801	0	2	araport11	gene	13577378	13578291	.	+	.	gene_id "AT2G31930"; gene_source "araport11"; gene_biotype "protein_coding";	AT2G31930
2	13608720	13610884	30	2	13608513	13609448	3	20	1184	97.6845	92.3572	0.680438	0.342097	0	2	araport11	gene	13600431	13609104	.	+	.	gene_id "AT2G31970"; gene_name "RAD50"; gene_source "araport11"; gene_biotype "protein_coding";	AT2G31970
2	13608720	13610884	30	2	13608513	13609448	3	20	1184	97.6845	92.3572	0.680438	0.342097	0	2	araport11	gene	13609093	13609955	.	-	.	gene_id "AT2G31980"; gene_name "CYS2"; gene_source "araport11"; gene_biotype "protein_coding";	AT2G31980
2	13608720	13610884	30	2	13608513	13609448	3	20	1184	97.6845	92.3572	0.680438	0.342097	0	2	araport11	gene	13609981	13610094	.	+	.	gene_id "AT2G31981"; gene_source "araport11"; gene_biotype "protein_coding";	AT2G31981
2	13615855	13616438	1	2	13615760	13616512	6	0	0	52.3324	9.12406	0.994412	0.665422	0	2	araport11	gene	13615748	13621896	.	-	.	gene_id "AT2G32000"; gene_source "araport11"; gene_biotype "protein_coding";	AT2G32000
2	13640224	13645347	27	2	13640210	13641257	1	26	1692.87	136.199	20.1838	0.994325	0.48941	0	2	araport11	gene	13638762	13640431	.	-	.	gene_id "AT2G32060"; gene_name "RPS12C"; gene_source "araport11"; gene_biotype "protein_coding";	AT2G32060
2	13640224	13645347	27	2	13640210	13641257	1	26	1692.87	136.199	20.1838	0.994325	0.48941	0	2	araport11	gene	13640594	13642060	.	-	.	gene_id "AT2G32070"; gene_name "CAF1-7"; gene_source "araport11"; gene_biotype "protein_coding";	AT2G32070
2	13640224	13645347	27	2	13640210	13641257	1	26	1692.87	136.199	20.1838	0.994325	0.48941	0	2	araport11	gene	13642237	13644421	.	-	.	gene_id "AT2G32080"; gene_name "PURA1"; gene_source "araport11"; gene_biotype "protein_coding";	AT2G32080
2	13640224	13645347	27	2	13640210	13641257	1	26	1692.87	136.199	20.1838	0.994325	0.48941	0	2	araport11	gene	13644298	13645969	.	+	.	gene_id "AT2G32090"; gene_source "araport11"; gene_biotype "protein_coding";	AT2G32090
2	13673808	13675374	1	2	13673720	13675460	8	60	3896	61.3718	11.1985	1	0.901697	0	2	araport11	gene	13674255	13675356	.	+	.	gene_id "AT2G32190"; gene_source "araport11"; gene_biotype "protein_coding";	AT2G32190
2	13684557	13686514	45	2	13684517	13685412	9	0	0	90.1151	10.8312	0.971436	0.637817	0	2	araport11	gene	13684299	13691155	.	-	.	gene_id "AT2G32240"; gene_source "araport11"; gene_biotype "protein_coding";	AT2G32240
2	13743455	13749048	20	2	13743578	13744525	8	10	655.96	85.9905	11.7749	0.477946	0.489706	0	2	araport11	gene	13746566	13747810	.	-	.	gene_id "AT2G32380"; gene_source "araport11"; gene_biotype "protein_coding";	AT2G32380
2	13743455	13749048	20	2	13743578	13744525	8	10	655.96	85.9905	11.7749	0.477946	0.489706	0	2	araport11	gene	13748280	13752281	.	-	.	gene_id "AT2G32390"; gene_name "GLR3.5"; gene_source "araport11"; gene_biotype "protein_coding";	AT2G32390
2	13743455	13749048	20	2	13743578	13744525	8	10	655.96	85.9905	11.7749	0.477946	0.489706	0	2	araport11	gene	13740878	13746286	.	+	.	gene_id "AT2G32370"; gene_name "HDG3"; gene_source "araport11"; gene_biotype "protein_coding";	AT2G32370
2	13805973	13806506	26	2	13805974	13806506	38	80	4614.44	207.18	42.4945	0.981905	1	0	2	araport11	gene	13805289	13807710	.	-	.	gene_id "AT2G32520"; gene_source "araport11"; gene_biotype "protein_coding";	AT2G32520
2	13830249	13831405	3	2	13830088	13831369	5	13	738.82	51.477	16.6329	0.991959	0.566234	0	2	araport11	gene	13829290	13833342	.	-	.	gene_id "AT2G32590"; gene_name "CAPH"; gene_source "araport11"; gene_biotype "protein_coding";	AT2G32590
2	13841910	13848162	53	2	13841551	13848415	10	11	552.98	93.3775	117.935	0.635301	1	0	2	araport11	gene	13840687	13844425	.	+	.	gene_id "AT2G32620"; gene_name "CSLB2"; gene_source "araport11"; gene_biotype "protein_coding";	AT2G32620
2	13841910	13848162	53	2	13841551	13848415	10	11	552.98	93.3775	117.935	0.635301	1	0	2	araport11	gene	13844780	13846708	.	+	.	gene_id "AT2G32630"; gene_source "araport11"; gene_biotype "protein_coding";	AT2G32630
2	13841910	13848162	53	2	13841551	13848415	10	11	552.98	93.3775	117.935	0.635301	1	0	2	araport11	gene	13846919	13850998	.	-	.	gene_id "AT2G32640"; gene_source "araport11"; gene_biotype "protein_coding";	AT2G32640
2	13869244	13870655	7	2	13869205	13870723	30	49	2805.96	110.564	13.4237	1	0.981915	0	2	araport11	gene	13866721	13872246	.	+	.	gene_id "AT2G32700"; gene_name "LUH"; gene_source "araport11"; gene_biotype "protein_coding";	AT2G32700
2	13896487	13898299	26	2	13896488	13898299	13	111	5333.63	206.084	22.6524	0.993259	1	0	2	araport11	gene	13895825	13898389	.	+	.	gene_id "AT2G32770"; gene_name "PAP13"; gene_source "araport11"; gene_biotype "protein_coding";	AT2G32770
2	13944083	13949925	35	2	13943631	13945364	1	3	216	78.719	72.2678	0.994526	0.372723	0	2	araport11	gene	13944538	13946790	.	-	.	gene_id "AT2G32870"; gene_source "araport11"; gene_biotype "protein_coding";	AT2G32870
2	13944083	13949925	35	2	13943631	13945364	1	3	216	78.719	72.2678	0.994526	0.372723	0	2	araport11	gene	13948733	13950745	.	-	.	gene_id "AT2G32880"; gene_source "araport11"; gene_biotype "protein_coding";	AT2G32880
2	13955023	13957320	16	2	13954902	13957250	5	7	476	113.697	44.0128	0.993793	0.570508	0	2	araport11	gene	13953665	13957748	.	+	.	gene_id "AT2G32900"; gene_name "ZW10"; gene_source "araport11"; gene_biotype "protein_coding";	AT2G32900
2	13989155	13992401	53	2	13988940	13990453	0	11	648	362.003	146.836	0.992228	0.344902	0	2	araport11	gene	13987669	13990994	.	+	.	gene_id "AT2G32960"; gene_source "araport11"; gene_biotype "protein_coding";	AT2G32960
2	13989155	13992401	53	2	13988940	13990453	0	11	648	362.003	146.836	0.992228	0.344902	0	2	araport11	gene	13991317	13995905	.	-	.	gene_id "AT2G32970"; gene_source "araport11"; gene_biotype "protein_coding";	AT2G32970
2	14017034	14017741	1	2	14016932	14017845	0	24	1763.98	46.8861	11.2171	0.992322	0.936759	0	2	araport11	gene	14017684	14018340	.	-	.	gene_id "AT2G33030"; gene_source "araport11"; gene_biotype "protein_coding";	AT2G33030
2	14027245	14027854	23	2	14027246	14027799	18	79	4406.28	171.394	43.677	0.992886	0.718462	0	2	araport11	gene	14025483	14028261	.	+	.	gene_id "AT2G33060"; gene_source "araport11"; gene_biotype "protein_coding";	AT2G33060
2	14091497	14092143	7	2	14091468	14092140	12	44	2771	121.501	16.2377	0.983812	0.977876	0	2	araport11	gene	14086584	14097285	.	-	.	gene_id "AT2G33240"; gene_name "XI-D"; gene_source "araport11"; gene_biotype "protein_coding";	AT2G33240
2	14097365	14097768	21	2	14097366	14097767	9	45	2990	148.948	20.9637	0.993018	0.945364	0	2	araport11	gene	14097369	14098751	.	+	.	gene_id "AT2G33250"; gene_source "araport11"; gene_biotype "protein_coding";	AT2G33250
2	14099773	14101021	6	2	14099591	14101193	8	15	568.95	33.1055	6.68654	0.872974	1	0	2	araport11	gene	14098778	14100623	.	+	.	gene_id "AT2G33255"; gene_source "araport11"; gene_biotype "protein_coding";	AT2G33255
2	14099773	14101021	6	2	14099591	14101193	8	15	568.95	33.1055	6.68654	0.872974	1	0	2	araport11	gene	14099959	14100149	.	+	.	gene_id "AT2G08555"; gene_name "MI0026800"; gene_source "araport11"; gene_biotype "miRNA";	AT2G08555
2	14099773	14101021	6	2	14099591	14101193	8	15	568.95	33.1055	6.68654	0.872974	1	0	2	araport11	gene	14100735	14102671	.	-	.	gene_id "AT2G33260"; gene_source "araport11"; gene_biotype "protein_coding";	AT2G33260
2	14125489	14126488	5	2	14125412	14126525	5	27	1721.8	88.8598	13.0633	0.994708	1	0	2	araport11	gene	14125216	14125537	.	+	.	gene_id "AT2G08570"; gene_source "araport11"; gene_biotype "lncRNA";	AT2G08570
2	14125489	14126488	5	2	14125412	14126525	5	27	1721.8	88.8598	13.0633	0.994708	1	0	2	araport11	gene	14126141	14131224	.	-	.	gene_id "AT2G33340"; gene_name "PRP19B"; gene_source "araport11"; gene_biotype "protein_coding";	AT2G33340
2	14125489	14126488	5	2	14125412	14126525	5	27	1721.8	88.8598	13.0633	0.994708	1	0	2	araport11	gene	14122806	14125526	.	-	.	gene_id "AT2G33330"; gene_name "CRRSP11"; gene_source "araport11"; gene_biotype "protein_coding";	AT2G33330
2	14168702	14174937	41	2	14169142	14169496	4	18	1067	70.9605	5.80606	0.374357	0.338388	0	2	araport11	gene	14173579	14174656	.	+	.	gene_id "AT2G33450"; gene_name "RPL28"; gene_source "araport11"; gene_biotype "protein_coding";	AT2G33450
2	14168702	14174937	41	2	14169142	14169496	4	18	1067	70.9605	5.80606	0.374357	0.338388	0	2	araport11	gene	14174144	14175965	.	-	.	gene_id "AT2G33460"; gene_name "RIC1"; gene_source "araport11"; gene_biotype "protein_coding";	AT2G33460
2	14168702	14174937	41	2	14169142	14169496	4	18	1067	70.9605	5.80606	0.374357	0.338388	0	2	araport11	gene	14165125	14173509	.	+	.	gene_id "AT2G33435"; gene_source "araport11"; gene_biotype "protein_coding";	AT2G33435
2	14225439	14226632	26	2	14225287	14226212	4	26	2106	142.68	53.2158	0.993193	0.335646	0	2	araport11	gene	14224268	14226636	.	+	.	gene_id "AT2G33590"; gene_source "araport11"; gene_biotype "protein_coding";	AT2G33590
2	14236963	14238360	30	2	14237390	14237520	0	67	3888.95	520.562	22.4222	0.470579	0.431624	0	2	araport11	gene	14236833	14238877	.	-	.	gene_id "AT2G33630"; gene_source "araport11"; gene_biotype "protein_coding";	AT2G33630
2	14242223	14242558	6	2	14242223	14242558	19	47	2323.78	138.131	22.3203	0.999753	1	0	2	araport11	gene	14239180	14242420	.	+	.	gene_id "AT2G33640"; gene_name "PAT21"; gene_source "araport11"; gene_biotype "protein_coding";	AT2G33640
2	14253043	14253539	2	2	14252976	14253570	9	38	2569.96	85.1768	13.804	0.747237	0.986655	0	2	araport11	gene	14253212	14256003	.	+	.	gene_id "AT2G33700"; gene_name "PP2C27"; gene_source "araport11"; gene_biotype "protein_coding";	AT2G33700
2	14289084	14289682	1	2	14289007	14289714	7	19	1241.79	79.7751	19.354	0.994228	0.913274	0	2	araport11	gene	14288323	14289313	.	+	.	gene_id "AT2G33775"; gene_name "RALFL19"; gene_source "araport11"; gene_biotype "protein_coding";	AT2G33775
2	14325522	14327171	8	2	14325504	14327171	6	68	4018.9	86.5075	8.38067	1	0.96636	0	2	araport11	gene	14325206	14328978	.	-	.	gene_id "AT2G33860"; gene_name "ARF3"; gene_source "araport11"; gene_biotype "protein_coding";	AT2G33860
2	14382778	14383175	15	2	14382779	14383172	14	72	3740	151.824	31.5076	0.832569	0.981755	0	2	araport11	gene	14382683	14384450	.	-	.	gene_id "AT2G34050"; gene_source "araport11"; gene_biotype "protein_coding";	AT2G34050
2	14421601	14422006	18	2	14421595	14422055	8	42	2117.92	114.898	25.2215	1	0.981758	0	2	araport11	gene	14419263	14423478	.	-	.	gene_id "AT2G34150"; gene_name "SCAR1"; gene_source "araport11"; gene_biotype "protein_coding";	AT2G34150
2	14429397	14429751	12	2	14429374	14429759	24	57	3337	125.992	25.5926	0.994177	0.89939	0	2	araport11	gene	14427509	14430860	.	+	.	gene_id "AT2G34170"; gene_source "araport11"; gene_biotype "protein_coding";	AT2G34170
2	14487696	14490572	10	2	14487598	14490463	3	21	1416	66.3536	23.3391	0.99231	0.548845	0	2	araport11	gene	14486525	14488000	.	-	.	gene_id "AT2G34325"; gene_source "araport11"; gene_biotype "protein_coding";	AT2G34325
2	14487696	14490572	10	2	14487598	14490463	3	21	1416	66.3536	23.3391	0.99231	0.548845	0	2	araport11	gene	14488584	14489767	.	-	.	gene_id "AT2G34340"; gene_source "araport11"; gene_biotype "protein_coding";	AT2G34340
2	1449783	1454078	11	2	1449657	1453203	1	25	1841	82.8548	69.4505	0.991768	0.97873	0	2	araport11	gene	1449288	1455314	.	+	.	gene_id "AT2G04235"; gene_source "araport11"; gene_biotype "protein_coding";	AT2G04235
2	14514551	14520460	59	2	14514552	14515027	30	117	7606.97	380.84	81.321	0.994249	0.967685	0	2	araport11	gene	14514311	14515918	.	+	.	gene_id "AT2G08660"; gene_source "araport11"; gene_biotype "atlncRNA";	AT2G08660
2	14514551	14520460	59	2	14514552	14515027	30	117	7606.97	380.84	81.321	0.994249	0.967685	0	2	araport11	gene	14514487	14515988	.	-	.	gene_id "AT2G34390"; gene_name "NIP2-1"; gene_source "araport11"; gene_biotype "protein_coding";	AT2G34390
2	14514551	14520460	59	2	14514552	14515027	30	117	7606.97	380.84	81.321	0.994249	0.967685	0	2	araport11	gene	14518344	14522622	.	+	.	gene_id "AT2G34410"; gene_name "RWA3"; gene_source "araport11"; gene_biotype "protein_coding";	AT2G34410
2	14514551	14520460	59	2	14514552	14515027	30	117	7606.97	380.84	81.321	0.994249	0.967685	0	2	araport11	gene	14516083	14518326	.	+	.	gene_id "AT2G34400"; gene_name "PCMP-E23"; gene_source "araport11"; gene_biotype "protein_coding";	AT2G34400
2	14533862	14534306	23	2	14533863	14534306	30	127	8009.76	262.93	53.4706	0.993192	1	0	2	araport11	gene	14532624	14534409	.	-	.	gene_id "AT2G34480"; gene_name "RPL18AB"; gene_source "araport11"; gene_biotype "protein_coding";	AT2G34480
2	14577390	14578124	32	2	14577390	14578124	36	95	6091.91	240.093	44.2986	1	1	0	2	araport11	gene	14577083	14578382	.	+	.	gene_id "AT2G34620"; gene_source "araport11"; gene_biotype "protein_coding";	AT2G34620
2	14580410	14582579	9	2	14580284	14581620	4	0	0	41.7268	8.78755	0.994045	0.603864	0	2	araport11	gene	14581835	14584797	.	-	.	gene_id "AT2G34640"; gene_name "PTAC12"; gene_source "araport11"; gene_biotype "protein_coding";	AT2G34640
2	14580410	14582579	9	2	14580284	14581620	4	0	0	41.7268	8.78755	0.994045	0.603864	0	2	araport11	gene	14578444	14581856	.	+	.	gene_id "AT2G34630"; gene_name "SPS3"; gene_source "araport11"; gene_biotype "protein_coding";	AT2G34630
2	14625860	14628478	1	2	14625770	14628526	3	32	2619	82.5171	12.7741	0.99241	0.993835	0	2	araport11	gene	14616601	14629207	.	-	.	gene_id "AT2G34680"; gene_name "AIR9"; gene_source "araport11"; gene_biotype "protein_coding";	AT2G34680
2	14660126	14661034	38	2	14660126	14661034	15	95	6256.96	201.576	19.6299	1	1	0	2	araport11	gene	14658410	14660305	.	+	.	gene_id "AT2G34740"; gene_source "araport11"; gene_biotype "protein_coding";	AT2G34740
2	14660126	14661034	38	2	14660126	14661034	15	95	6256.96	201.576	19.6299	1	1	0	2	araport11	gene	14660217	14664404	.	-	.	gene_id "AT2G34750"; gene_source "araport11"; gene_biotype "protein_coding";	AT2G34750
2	14728573	14729188	27	2	14728566	14729179	13	79	4436.99	211.587	38.0252	0.993452	0.949331	0	2	araport11	gene	14728027	14731255	.	-	.	gene_id "AT2G34920"; gene_source "araport11"; gene_biotype "protein_coding";	AT2G34920
2	14773581	14774786	7	2	14773497	14774140	4	30	1983.89	60.9813	9.26202	0.992671	0.471328	0	2	araport11	gene	14768640	14775035	.	+	.	gene_id "AT2G35050"; gene_source "araport11"; gene_biotype "protein_coding";	AT2G35050
2	1477462	1477815	49	2	1477462	1477815	108	264	15979	643.96	119.771	1	0.993823	0	2	araport11	gene	1474679	1480586	.	+	.	gene_id "AT2G04270"; gene_name "RNE"; gene_source "araport11"; gene_biotype "protein_coding";	AT2G04270
2	14794008	14800748	66	2	14793777	14794221	0	5	425	31.8041	13.1056	0.567977	0.395921	0	2	araport11	gene	14795715	14803971	.	-	.	gene_id "AT2G35110"; gene_name "NAP1"; gene_source "araport11"; gene_biotype "protein_coding";	AT2G35110
2	14794008	14800748	66	2	14793777	14794221	0	5	425	31.8041	13.1056	0.567977	0.395921	0	2	araport11	gene	14793567	14795701	.	-	.	gene_id "AT2G35100"; gene_name "ARAD1"; gene_source "araport11"; gene_biotype "protein_coding";	AT2G35100
2	14835968	14837863	46	2	14835951	14836890	33	113	7945.62	262.258	65.3044	0.99413	0.465756	0	2	araport11	gene	14836062	14838151	.	+	.	gene_id "AT2G35210"; gene_name "AGD10"; gene_source "araport11"; gene_biotype "protein_coding";	AT2G35210
2	14872832	14878322	24	2	14872732	14875784	2	15	1053	63.3414	43.5512	0.99326	0.433539	0	2	araport11	gene	14872265	14879739	.	+	.	gene_id "AT2G35340"; gene_name "MEE29"; gene_source "araport11"; gene_biotype "protein_coding";	AT2G35340
2	14902914	14904304	56	2	14902915	14904304	23	163	9527.57	337.058	39.7671	0.993219	1	0	2	araport11	gene	14902444	14905388	.	-	.	gene_id "AT2G35450"; gene_source "araport11"; gene_biotype "protein_coding";	AT2G35450
2	14917524	14917942	10	2	14917431	14918029	0	21	1525	60.204	10.908	0.603732	0.993227	0	2	araport11	gene	14916690	14920482	.	-	.	gene_id "AT2G35510"; gene_name "SRO1"; gene_source "araport11"; gene_biotype "protein_coding";	AT2G35510
2	14929082	14929424	1	2	14928997	14929496	4	28	1719.67	67.2926	12.2407	0.994066	1	0	2	araport11	gene	14927071	14929134	.	+	.	gene_id "AT2G35540"; gene_source "araport11"; gene_biotype "protein_coding";	AT2G35540
2	14929082	14929424	1	2	14928997	14929496	4	28	1719.67	67.2926	12.2407	0.994066	1	0	2	araport11	gene	14929243	14930898	.	+	.	gene_id "AT2G35550"; gene_name "BPC7"; gene_source "araport11"; gene_biotype "protein_coding";	AT2G35550
2	14940883	14941505	12	2	14940849	14941512	16	42	2412.98	118.581	17.7901	0.993472	0.992516	0	2	araport11	gene	14940774	14945357	.	-	.	gene_id "AT2G35600"; gene_name "BRXL1"; gene_source "araport11"; gene_biotype "protein_coding";	AT2G35600
2	14942910	14945746	13	2	14942791	14945061	0	23	1437	44.1436	6.29632	0.992715	0.993904	0	2	araport11	gene	14940774	14945357	.	-	.	gene_id "AT2G35600"; gene_name "BRXL1"; gene_source "araport11"; gene_biotype "protein_coding";	AT2G35600
2	14950721	14951191	28	2	14950698	14951189	19	14	820	247.358	67.5402	0.988263	0.978972	0	2	araport11	gene	14947343	14951372	.	-	.	gene_id "AT2G35610"; gene_name "XEG113"; gene_source "araport11"; gene_biotype "protein_coding";	AT2G35610
2	14970049	14970572	35	2	14970049	14970572	40	153	10629.6	171.019	29.1223	1	1	0	2	araport11	gene	14966574	14980761	.	+	.	gene_id "AT2G35630"; gene_name "MOR1"; gene_source "araport11"; gene_biotype "protein_coding";	AT2G35630
2	14974004	14974518	21	2	14974005	14974323	74	341	17205	469.83	77.8305	0.992504	0.872124	0	2	araport11	gene	14966574	14980761	.	+	.	gene_id "AT2G35630"; gene_name "MOR1"; gene_source "araport11"; gene_biotype "protein_coding";	AT2G35630
2	14975827	14977037	1	2	14975619	14977237	4	11	626	34.9122	6.69204	0.874399	0.982582	0	2	araport11	gene	14966574	14980761	.	+	.	gene_id "AT2G35630"; gene_name "MOR1"; gene_source "araport11"; gene_biotype "protein_coding";	AT2G35630
2	14983236	14985032	22	2	14983236	14985032	10	79	5113.97	152.248	14.8111	1	0.992205	0	2	araport11	gene	14982534	14984339	.	-	.	gene_id "AT2G35637"; gene_source "araport11"; gene_biotype "atlncRNA";	AT2G35637
2	14983236	14985032	22	2	14983236	14985032	10	79	5113.97	152.248	14.8111	1	0.992205	0	2	araport11	gene	14982835	14984339	.	+	.	gene_id "AT2G35640"; gene_source "araport11"; gene_biotype "protein_coding";	AT2G35640
2	14989844	14990236	34	2	14989844	14990236	92	275	16722.3	387.673	69.2202	0.999937	0.999972	0	2	araport11	gene	14988437	14990426	.	+	.	gene_id "AT2G35660"; gene_source "araport11"; gene_biotype "protein_coding";	AT2G35660
2	14989844	14990236	34	2	14989844	14990236	92	275	16722.3	387.673	69.2202	0.999937	0.999972	0	2	araport11	gene	14989786	14990082	.	-	.	gene_id "AT2G08740"; gene_source "araport11"; gene_biotype "atlncRNA";	AT2G08740
2	15000222	15000978	6	2	15000131	15001005	8	32	1470.83	65.7037	10.4927	0.929414	1	0	2	araport11	gene	14999726	15003073	.	+	.	gene_id "AT2G35690"; gene_name "ACX1.2"; gene_source "araport11"; gene_biotype "protein_coding";	AT2G35690
2	15013841	15014878	1	2	15013662	15015141	3	14	811	29.2995	7.62555	0.993883	0.746445	0	2	araport11	gene	15010707	15014284	.	-	.	gene_id "AT2G35710"; gene_name "PGSIP8"; gene_source "araport11"; gene_biotype "protein_coding";	AT2G35710
2	1501755	1502376	34	2	1501755	1502376	62	161	8675.65	304.072	40.6173	1	1	0	2	araport11	gene	1501372	1503827	.	-	.	gene_id "AT2G04305"; gene_source "araport11"; gene_biotype "protein_coding";	AT2G04305
2	15019199	15022640	15	2	15019125	15019372	0	16	943	74.5304	15.3049	0.994033	0.7674	0	2	araport11	gene	15016656	15020111	.	+	.	gene_id "AT2G35720"; gene_name "ATJ13"; gene_source "araport11"; gene_biotype "protein_coding";	AT2G35720
2	15019199	15022640	15	2	15019125	15019372	0	16	943	74.5304	15.3049	0.994033	0.7674	0	2	araport11	gene	15020398	15021598	.	-	.	gene_id "AT2G35730"; gene_source "araport11"; gene_biotype "protein_coding";	AT2G35730
2	15019199	15022640	15	2	15019125	15019372	0	16	943	74.5304	15.3049	0.994033	0.7674	0	2	araport11	gene	15022582	15023364	.	-	.	gene_id "AT2G35736"; gene_source "araport11"; gene_biotype "protein_coding";	AT2G35736
2	15034730	15035248	1	2	15034693	15035379	6	70	3906	53.3484	15.768	0.961589	0.994235	0	2	araport11	gene	15034037	15036556	.	-	.	gene_id "AT2G35770"; gene_name "SCPL28"; gene_source "araport11"; gene_biotype "protein_coding";	AT2G35770
2	15042125	15044785	14	2	15042123	15044812	23	85	5413.76	176.895	26.819	0.999887	1	0	2	araport11	gene	15042175	15043575	.	+	.	gene_id "AT2G35795"; gene_name "TIM14-1"; gene_source "araport11"; gene_biotype "protein_coding";	AT2G35795
2	15042125	15044785	14	2	15042123	15044812	23	85	5413.76	176.895	26.819	0.999887	1	0	2	araport11	gene	15043973	15048611	.	+	.	gene_id "AT2G35800"; gene_source "araport11"; gene_biotype "protein_coding";	AT2G35800
2	15050046	15051048	2	2	15049974	15051100	16	2	44.96	78.6483	10.5651	1	0.977995	0	2	araport11	gene	15048885	15050323	.	+	.	gene_id "AT2G35810"; gene_source "araport11"; gene_biotype "protein_coding";	AT2G35810
2	15050046	15051048	2	2	15049974	15051100	16	2	44.96	78.6483	10.5651	1	0.977995	0	2	araport11	gene	15050498	15052239	.	+	.	gene_id "AT2G35820"; gene_source "araport11"; gene_biotype "protein_coding";	AT2G35820
2	15055084	15056084	10	2	15055055	15056140	14	55	3436.92	119.266	28.9027	0.999656	0.986403	0	2	araport11	gene	15053483	15057426	.	+	.	gene_id "AT2G35840"; gene_name "SPP2"; gene_source "araport11"; gene_biotype "protein_coding";	AT2G35840
2	15072596	15074346	8	2	15072580	15074351	11	39	2389.98	106.857	13.5361	1	1	0	2	araport11	gene	15072887	15074140	.	-	.	gene_id "AT2G35910"; gene_name "ATL70"; gene_source "araport11"; gene_biotype "protein_coding";	AT2G35910
2	15082742	15084381	4	2	15082654	15083688	3	18	898	80.2737	19.334	0.994334	0.513413	0	2	araport11	gene	15082855	15084559	.	-	.	gene_id "AT2G35930"; gene_name "PUB23"; gene_source "araport11"; gene_biotype "protein_coding";	AT2G35930
2	15082742	15084381	4	2	15082654	15083688	3	18	898	80.2737	19.334	0.994334	0.513413	0	2	araport11	gene	15083353	15084340	.	+	.	gene_id "AT2G35935"; gene_source "araport11"; gene_biotype "protein_coding";	AT2G35935
2	15144561	15145044	1	2	15144392	15145199	0	9	568.97	38.4696	9.26553	0.9928	0.84987	0	2	araport11	gene	15144795	15148223	.	-	.	gene_id "AT2G36070"; gene_name "TIM44-2"; gene_source "araport11"; gene_biotype "protein_coding";	AT2G36070
2	1517910	1518881	14	2	1517438	1518066	0	6	373.93	28.3328	28.9921	0.993282	0.371584	0	2	araport11	gene	1515634	1519308	.	+	.	gene_id "AT2G04350"; gene_name "LACS8"; gene_source "araport11"; gene_biotype "protein_coding";	AT2G04350
2	15185911	15186979	4	2	15185850	15187001	16	24	1460	97.8002	21.3438	1	0.826185	0	2	araport11	gene	15186040	15186852	.	-	.	gene_id "AT2G36210"; gene_source "araport11"; gene_biotype "protein_coding";	AT2G36210
2	15209698	15213862	10	2	15209427	15213941	5	0	0	36.4147	13.0188	0.932283	0.550512	0	2	araport11	gene	15208498	15211034	.	-	.	gene_id "AT2G36290"; gene_source "araport11"; gene_biotype "protein_coding";	AT2G36290
2	15209698	15213862	10	2	15209427	15213941	5	0	0	36.4147	13.0188	0.932283	0.550512	0	2	araport11	gene	15211514	15212400	.	+	.	gene_id "AT2G36295"; gene_source "araport11"; gene_biotype "protein_coding";	AT2G36295
2	15209698	15213862	10	2	15209427	15213941	5	0	0	36.4147	13.0188	0.932283	0.550512	0	2	araport11	gene	15212970	15214340	.	-	.	gene_id "AT2G36300"; gene_source "araport11"; gene_biotype "protein_coding";	AT2G36300
2	15325162	15325538	13	2	15325162	15325538	24	61	3359.52	160.261	25.5872	1	1	0	2	araport11	gene	15325237	15326449	.	+	.	gene_id "AT2G36540"; gene_source "araport11"; gene_biotype "protein_coding";	AT2G36540
2	15367716	15368097	11	2	15367712	15368100	18	50	2874.87	121.812	20.3747	0.993676	0.980331	0	2	araport11	gene	15364776	15368169	.	-	.	gene_id "AT2G36670"; gene_source "araport11"; gene_biotype "protein_coding";	AT2G36670
2	15379901	15380565	51	2	15379901	15380565	50	197	10093.9	359.92	51.3016	1	1	0	2	araport11	gene	15379660	15382131	.	+	.	gene_id "AT2G36690"; gene_source "araport11"; gene_biotype "protein_coding";	AT2G36690
2	15411080	15412026	28	2	15411081	15412026	24	64	3859.69	172.828	30.3974	0.973764	1	0	2	araport11	gene	15410376	15412064	.	-	.	gene_id "AT2G36750"; gene_name "UGT73C1"; gene_source "araport11"; gene_biotype "protein_coding";	AT2G36750
2	15439108	15439865	35	2	15439105	15439865	14	57	3245.83	175.274	24.9348	0.986974	0.988323	0	2	araport11	gene	15425321	15439642	.	-	.	gene_id "AT2G36810"; gene_name "SGR6"; gene_source "araport11"; gene_biotype "protein_coding";	AT2G36810
2	15441536	15442445	1	2	15441452	15442550	0	18	1093	61.449	9.95882	0.993796	0.981922	0	2	araport11	gene	15441317	15441670	.	+	.	gene_id "AT2G08830"; gene_source "araport11"; gene_biotype "lncRNA";	AT2G08830
2	15441536	15442445	1	2	15441452	15442550	0	18	1093	61.449	9.95882	0.993796	0.981922	0	2	araport11	gene	15441610	15441844	.	-	.	gene_id "AT2G08835"; gene_source "araport11"; gene_biotype "lncRNA";	AT2G08835
2	15451528	15456893	3	2	15451465	15456993	1	30	1809.92	65.5213	13.6757	0.992581	0.91415	0.000180897	2	araport11	gene	15451520	15453819	.	-	.	gene_id "AT2G36840"; gene_name "ACR10"; gene_source "araport11"; gene_biotype "protein_coding";	AT2G36840
2	15451528	15456893	3	2	15451465	15456993	1	30	1809.92	65.5213	13.6757	0.992581	0.91415	0.000180897	2	araport11	gene	15449580	15451532	.	-	.	gene_id "AT2G36835"; gene_source "araport11"; gene_biotype "protein_coding";	AT2G36835
2	15451528	15456893	3	2	15451465	15456993	1	30	1809.92	65.5213	13.6757	0.992581	0.91415	0.000180897	2	araport11	gene	15454671	15469964	.	-	.	gene_id "AT2G36850"; gene_name "CALS10"; gene_source "araport11"; gene_biotype "protein_coding";	AT2G36850
2	15478713	15481308	14	2	15478612	15479406	4	4	85	44.4622	8.70691	1	1	0	2	araport11	gene	15479281	15481412	.	-	.	gene_id "AT2G36880"; gene_name "METK3"; gene_source "araport11"; gene_biotype "protein_coding";	AT2G36880
2	15524437	15525138	10	2	15524404	15525154	7	39	2648.87	109.884	17.1744	1	1	0	2	araport11	gene	15522769	15527758	.	+	.	gene_id "AT2G36960"; gene_name "TKI1"; gene_source "araport11"; gene_biotype "protein_coding";	AT2G36960
2	15534899	15542243	8	2	15534808	15538265	2	13	922.98	49.7437	13.8909	0.993913	0.432077	0	2	araport11	gene	15534739	15535304	.	-	.	gene_id "AT2G36985"; gene_source "araport11"; gene_biotype "protein_coding";	AT2G36985
2	15534899	15542243	8	2	15534808	15538265	2	13	922.98	49.7437	13.8909	0.993913	0.432077	0	2	araport11	gene	15537225	15540139	.	-	.	gene_id "AT2G36990"; gene_name "SIGF"; gene_source "araport11"; gene_biotype "protein_coding";	AT2G36990
2	15534899	15542243	8	2	15534808	15538265	2	13	922.98	49.7437	13.8909	0.993913	0.432077	0	2	araport11	gene	15540246	15541248	.	+	.	gene_id "AT2G37000"; gene_name "TCP11"; gene_source "araport11"; gene_biotype "protein_coding";	AT2G37000
2	15534899	15542243	8	2	15534808	15538265	2	13	922.98	49.7437	13.8909	0.993913	0.432077	0	2	araport11	gene	15541389	15546285	.	+	.	gene_id "AT2G37010"; gene_name "WBC30"; gene_source "araport11"; gene_biotype "protein_coding";	AT2G37010
2	15546702	15548116	28	2	15546703	15548113	24	69	4393.85	245.34	33.9134	0.994381	0.98102	0	2	araport11	gene	15546414	15549039	.	+	.	gene_id "AT2G37020"; gene_source "araport11"; gene_biotype "protein_coding";	AT2G37020
2	15580386	15580953	1	2	15580378	15581011	0	5	358	40.8847	8.28449	0.556507	0.662807	0	2	araport11	gene	15578344	15581338	.	+	.	gene_id "AT2G37070"; gene_source "araport11"; gene_biotype "protein_coding";	AT2G37070
2	15583592	15584789	1	2	15583502	15583886	4	4	472	59.0052	18.5427	0.828173	0.379293	0	2	araport11	gene	15581386	15585302	.	-	.	gene_id "AT2G37080"; gene_name "ICR2"; gene_source "araport11"; gene_biotype "protein_coding";	AT2G37080
2	15588715	15589039	1	2	15588692	15589074	4	57	2518	86.1832	13.585	0.916837	1	0	2	araport11	gene	15587394	15589369	.	-	.	gene_id "AT2G37090"; gene_name "IRX9"; gene_source "araport11"; gene_biotype "protein_coding";	AT2G37090
2	15608879	15611888	14	2	15608764	15611150	16	19	805.99	46.808	8.89833	0.959077	0.598984	0	2	araport11	gene	15608697	15612934	.	+	.	gene_id "AT2G37160"; gene_source "araport11"; gene_biotype "protein_coding";	AT2G37160
2	15608879	15611888	14	2	15608764	15611150	16	19	805.99	46.808	8.89833	0.959077	0.598984	0	2	araport11	gene	15611870	15611982	.	+	.	gene_id "AT2G08855"; gene_name "MI0008303"; gene_source "araport11"; gene_biotype "miRNA";	AT2G08855
2	15613192	15614460	4	2	15613161	15614542	2	32	2057.96	86.7574	16.9522	0.898744	0.851637	0	2	araport11	gene	15613368	15615022	.	-	.	gene_id "AT2G37170"; gene_name "PIP2-2"; gene_source "araport11"; gene_biotype "protein_coding";	AT2G37170
2	15618306	15619375	7	2	15618263	15619386	0	41	2725.73	85.61	11.4209	0.566464	0.988177	0	2	araport11	gene	15617635	15619155	.	+	.	gene_id "AT2G37180"; gene_name "PIP2-3"; gene_source "araport11"; gene_biotype "protein_coding";	AT2G37180
2	15618306	15619375	7	2	15618263	15619386	0	41	2725.73	85.61	11.4209	0.566464	0.988177	0	2	araport11	gene	15619206	15620156	.	-	.	gene_id "AT2G37190"; gene_name "RPL12A"; gene_source "araport11"; gene_biotype "protein_coding";	AT2G37190
2	15645164	15647408	32	2	15644990	15645403	0	3	251	62.9467	37.8686	0.993197	0.345453	0	2	araport11	gene	15644811	15647076	.	+	.	gene_id "AT2G37260"; gene_name "WRKY44"; gene_source "araport11"; gene_biotype "protein_coding";	AT2G37260
2	15649631	15652642	7	2	15649433	15652878	3	11	858	37.7292	17.6978	0.99278	0.985528	0	2	araport11	gene	15650169	15656657	.	+	.	gene_id "AT2G37280"; gene_name "ABCG33"; gene_source "araport11"; gene_biotype "protein_coding";	AT2G37280
2	15673664	15675955	6	2	15673630	15676005	26	48	3038.87	92.6248	15.8248	1	1	0	2	araport11	gene	15673410	15675920	.	-	.	gene_id "AT2G37360"; gene_name "ABCG2"; gene_source "araport11"; gene_biotype "protein_coding";	AT2G37360
2	15673664	15675955	6	2	15673630	15676005	26	48	3038.87	92.6248	15.8248	1	1	0	2	araport11	gene	15673559	15676081	.	+	.	gene_id "AT2G37362"; gene_source "araport11"; gene_biotype "atlncRNA";	AT2G37362
2	15699605	15701139	34	2	15699606	15701139	16	72	4530.78	190.037	24.5787	0.993508	1	0	2	araport11	gene	15700211	15705362	.	+	.	gene_id "AT2G37420"; gene_name "KIN5B"; gene_source "araport11"; gene_biotype "protein_coding";	AT2G37420
2	15705726	15706773	3	2	15705563	15706902	8	13	856.88	45.5534	10.5739	0.993029	0.987472	0	2	araport11	gene	15706285	15707224	.	+	.	gene_id "AT2G37430"; gene_name "ZAT11"; gene_source "araport11"; gene_biotype "protein_coding";	AT2G37430
2	15746319	15746955	2	2	15746247	15747016	2	27	1336.97	65.7022	12.7812	1	1	0	2	araport11	gene	15744670	15750135	.	-	.	gene_id "AT2G37520"; gene_source "araport11"; gene_biotype "protein_coding";	AT2G37520
2	15754526	15756838	2	2	15754380	15756918	6	16	1073.99	41.725	11.0358	0.992952	0.883911	0	2	araport11	gene	15755078	15757601	.	-	.	gene_id "AT2G37550"; gene_name "AGD7"; gene_source "araport11"; gene_biotype "protein_coding";	AT2G37550
2	15754526	15756838	2	2	15754380	15756918	6	16	1073.99	41.725	11.0358	0.992952	0.883911	0	2	araport11	gene	15756722	15758279	.	+	.	gene_id "AT2G37555"; gene_source "araport11"; gene_biotype "atlncRNA";	AT2G37555
2	15765746	15766395	27	2	15765746	15766395	52	110	6507.79	280.878	40.028	1	0.927163	0	2	araport11	gene	15765698	15767878	.	+	.	gene_id "AT2G37585"; gene_name "GLCAT14C"; gene_source "araport11"; gene_biotype "protein_coding";	AT2G37585
2	15794917	15801346	101	2	15794917	15795661	110	211	11467.9	528.12	65.9663	0.995488	0.960052	0	2	araport11	gene	15795213	15797059	.	-	.	gene_id "AT2G37660"; gene_source "araport11"; gene_biotype "protein_coding";	AT2G37660
2	15794917	15801346	101	2	15794917	15795661	110	211	11467.9	528.12	65.9663	0.995488	0.960052	0	2	araport11	gene	15797210	15800796	.	-	.	gene_id "AT2G37670"; gene_source "araport11"; gene_biotype "protein_coding";	AT2G37670
2	15794917	15801346	101	2	15794917	15795661	110	211	11467.9	528.12	65.9663	0.995488	0.960052	0	2	araport11	gene	15792545	15795235	.	+	.	gene_id "AT2G37650"; gene_name "SCL9"; gene_source "araport11"; gene_biotype "protein_coding";	AT2G37650
2	15835617	15836622	17	2	15835604	15836554	17	0	0	192.454	33.7261	0.993445	0.64789	0	2	araport11	gene	15834766	15837001	.	+	.	gene_id "AT2G37770"; gene_name "AKR4C9"; gene_source "araport11"; gene_biotype "protein_coding";	AT2G37770
2	15839609	15841182	7	2	15839446	15840166	0	3	200	71.4722	34.9718	0.661576	0.466629	0	2	araport11	gene	15838692	15840945	.	+	.	gene_id "AT2G37790"; gene_name "AKR4C10"; gene_source "araport11"; gene_biotype "protein_coding";	AT2G37790
2	15839609	15841182	7	2	15839446	15840166	0	3	200	71.4722	34.9718	0.661576	0.466629	0	2	araport11	gene	15841039	15841850	.	-	.	gene_id "AT2G37800"; gene_source "araport11"; gene_biotype "protein_coding";	AT2G37800
2	15869645	15869993	131	2	15869645	15869993	255	663	39077.5	1629.69	290.287	0.999568	0.999986	0	2	araport11	gene	15868340	15870071	.	-	.	gene_id "AT2G37920"; gene_source "araport11"; gene_biotype "protein_coding";	AT2G37920
2	15893657	15897430	13	2	15893449	15893920	1	13	842.89	40.2696	13.7614	0.993297	0.43644	0	2	araport11	gene	15893800	15897805	.	-	.	gene_id "AT2G37980"; gene_source "araport11"; gene_biotype "protein_coding";	AT2G37980
2	15915823	15921556	53	2	15915785	15917654	9	50	2729.65	246.277	129.702	1	0.414802	0	2	araport11	gene	15914958	15916807	.	-	.	gene_id "AT2G38025"; gene_source "araport11"; gene_biotype "protein_coding";	AT2G38025
2	15915823	15921556	53	2	15915785	15917654	9	50	2729.65	246.277	129.702	1	0.414802	0	2	araport11	gene	15916817	15916889	.	+	.	gene_id "AT2G38030"; gene_source "araport11"; gene_biotype "tRNA";	AT2G38030
2	15915823	15921556	53	2	15915785	15917654	9	50	2729.65	246.277	129.702	1	0.414802	0	2	araport11	gene	15917032	15921170	.	+	.	gene_id "AT2G38040"; gene_name "CAC3"; gene_source "araport11"; gene_biotype "protein_coding";	AT2G38040
2	15915823	15921556	53	2	15915785	15917654	9	50	2729.65	246.277	129.702	1	0.414802	0	2	araport11	gene	15921136	15922321	.	-	.	gene_id "AT2G38050"; gene_name "DET2"; gene_source "araport11"; gene_biotype "protein_coding";	AT2G38050
2	1591652	1592482	1	2	1591580	1592554	9	41	1926.91	81.7752	10.8826	0.994248	0.991125	0	2	araport11	gene	1590182	1592703	.	-	.	gene_id "AT2G04560"; gene_name "LPXB"; gene_source "araport11"; gene_biotype "protein_coding";	AT2G04560
2	15928584	15934468	4	2	15928543	15934510	4	34	1886.95	94.634	12.8171	0.993977	1	0	2	araport11	gene	15928591	15930817	.	+	.	gene_id "AT2G38070"; gene_source "araport11"; gene_biotype "protein_coding";	AT2G38070
2	15928584	15934468	4	2	15928543	15934510	4	34	1886.95	94.634	12.8171	0.993977	1	0	2	araport11	gene	15931885	15932102	.	-	.	gene_id "AT2G08925"; gene_source "araport11"; gene_biotype "lncRNA";	AT2G08925
2	15928584	15934468	4	2	15928543	15934510	4	34	1886.95	94.634	12.8171	0.993977	1	0	2	araport11	gene	15934244	15937616	.	+	.	gene_id "AT2G38080"; gene_name "IRX12"; gene_source "araport11"; gene_biotype "protein_coding";	AT2G38080
2	15955721	15958650	2	2	15955616	15958704	5	28	1566.96	78.8242	12.8298	0.993962	1	0	2	araport11	gene	15952496	15955752	.	-	.	gene_id "AT2G38110"; gene_name "GPAT6"; gene_source "araport11"; gene_biotype "protein_coding";	AT2G38110
2	15986427	15988505	3	2	15986216	15988670	4	17	922	26.6793	7.92802	0.792146	1	0	2	araport11	gene	15986390	15988775	.	-	.	gene_id "AT2G38160"; gene_source "araport11"; gene_biotype "protein_coding";	AT2G38160
2	16092829	16095114	4	2	16092702	16094191	12	19	901	55.4688	11.9888	1	1	0	2	araport11	gene	16092742	16095311	.	-	.	gene_id "AT2G38430"; gene_source "araport11"; gene_biotype "protein_coding";	AT2G38430
2	16158504	16159536	9	2	16158421	16159612	18	36	1776.94	73.5122	15.9621	0.997109	1	0	2	araport11	gene	16157521	16158660	.	-	.	gene_id "AT2G38640"; gene_source "araport11"; gene_biotype "protein_coding";	AT2G38640
2	16162275	16164784	76	2	16162275	16162709	69	167	10460.5	418.134	91.0276	0.998719	1	0	2	araport11	gene	16161455	16165876	.	-	.	gene_id "AT2G38650"; gene_name "GAUT7"; gene_source "araport11"; gene_biotype "protein_coding";	AT2G38650
2	16169281	16171686	11	2	16169165	16171234	1	13	578.94	48.6235	20.1249	0.99388	0.451164	0	2	araport11	gene	16168712	16171918	.	+	.	gene_id "AT2G38670"; gene_name "PECT1"; gene_source "araport11"; gene_biotype "protein_coding";	AT2G38670
2	16173992	16175307	25	2	16173976	16175304	21	52	3923.97	193.093	28.2061	0.993191	0.978883	0	2	araport11	gene	16174001	16176172	.	-	.	gene_id "AT2G38680"; gene_source "araport11"; gene_biotype "protein_coding";	AT2G38680
2	16244344	16245746	12	2	16244285	16245829	7	26	1867.88	105.404	38.4297	1	0.991933	0	2	araport11	gene	16244061	16244531	.	-	.	gene_id "AT2G38905"; gene_source "araport11"; gene_biotype "protein_coding";	AT2G38905
2	16244344	16245746	12	2	16244285	16245829	7	26	1867.88	105.404	38.4297	1	0.991933	0	2	araport11	gene	16244906	16247855	.	-	.	gene_id "AT2G38910"; gene_name "CPK20"; gene_source "araport11"; gene_biotype "protein_coding";	AT2G38910
2	16259396	16260516	2	2	16259365	16260597	4	64	2713.98	76.8498	10.7724	0.992844	0.984593	0	2	araport11	gene	16257157	16260253	.	+	.	gene_id "AT2G38940"; gene_name "PHT1-4"; gene_source "araport11"; gene_biotype "protein_coding";	AT2G38940
2	16286919	16287626	3	2	16286793	16287682	24	17	942.98	45.1305	8.48017	1	0.579371	0	2	araport11	gene	16286212	16288262	.	-	.	gene_id "AT2G39000"; gene_source "araport11"; gene_biotype "protein_coding";	AT2G39000
2	16311988	16312751	16	2	16311989	16312766	14	74	4996.92	185.659	44.3464	0.883578	1	0.019305	2	araport11	gene	16309798	16312622	.	-	.	gene_id "AT2G39080"; gene_source "araport11"; gene_biotype "protein_coding";	AT2G39080
2	16311988	16312751	16	2	16311989	16312766	14	74	4996.92	185.659	44.3464	0.883578	1	0.019305	2	araport11	gene	16312657	16317390	.	-	.	gene_id "AT2G39090"; gene_name "APC7"; gene_source "araport11"; gene_biotype "protein_coding";	AT2G39090
2	16319521	16321619	42	2	16319522	16321619	26	117	7647.63	266.342	60.9899	0.979204	0.991002	0	2	araport11	gene	16319447	16321685	.	+	.	gene_id "AT2G39110"; gene_source "araport11"; gene_biotype "protein_coding";	AT2G39110
2	16329793	16330317	16	2	16329758	16330306	14	0	0	116.265	18.9216	0.999301	0.929437	0	2	araport11	gene	16330129	16333405	.	+	.	gene_id "AT2G39140"; gene_source "araport11"; gene_biotype "protein_coding";	AT2G39140
2	16352853	16356360	2	2	16352661	16356554	4	12	1082	36.8423	10.1131	0.994222	0.991756	0	2	araport11	gene	16356041	16359943	.	-	.	gene_id "AT2G39200"; gene_name "MLO12"; gene_source "araport11"; gene_biotype "protein_coding";	AT2G39200
2	16352853	16356360	2	2	16352661	16356554	4	12	1082	36.8423	10.1131	0.994222	0.991756	0	2	araport11	gene	16349968	16356097	.	+	.	gene_id "AT2G39190"; gene_source "araport11"; gene_biotype "protein_coding";	AT2G39190
2	16357784	16360205	20	2	16357768	16360215	16	42	2546.93	189.735	42.7088	1	1	0	2	araport11	gene	16356041	16359943	.	-	.	gene_id "AT2G39200"; gene_name "MLO12"; gene_source "araport11"; gene_biotype "protein_coding";	AT2G39200
2	16378727	16379429	5	2	16378711	16379494	10	58	3359.99	95.06	13.6119	1	0.931534	0	2	araport11	gene	16379256	16379461	.	+	.	gene_id "AT2G09015"; gene_source "araport11"; gene_biotype "lncRNA";	AT2G09015
2	16378727	16379429	5	2	16378711	16379494	10	58	3359.99	95.06	13.6119	1	0.931534	0	2	araport11	gene	16379294	16379534	.	-	.	gene_id "AT2G09020"; gene_source "araport11"; gene_biotype "lncRNA";	AT2G09020
2	16393111	16401113	150	2	16392938	16393884	0	7	640	89.4123	40.4268	0.992086	0.490713	0	2	araport11	gene	16391924	16399812	.	-	.	gene_id "AT2G39260"; gene_name "UPF2"; gene_source "araport11"; gene_biotype "protein_coding";	AT2G39260
2	16393111	16401113	150	2	16392938	16393884	0	7	640	89.4123	40.4268	0.992086	0.490713	0	2	araport11	gene	16399969	16401671	.	+	.	gene_id "AT2G39270"; gene_source "araport11"; gene_biotype "protein_coding";	AT2G39270
2	16393111	16401113	150	2	16392938	16393884	0	7	640	89.4123	40.4268	0.992086	0.490713	0	2	araport11	gene	16400296	16400711	.	-	.	gene_id "AT2G09025"; gene_source "araport11"; gene_biotype "atlncRNA";	AT2G09025
2	1640242	1641920	1	2	1640037	1642793	3	12	905	27.2845	7.51344	1	1	0	2	araport11	gene	1640058	1642209	.	+	.	gene_id "AT2G04680"; gene_source "araport11"; gene_biotype "protein_coding";	AT2G04680
2	16403939	16405275	12	2	16403895	16405279	12	22	1335.98	137.134	28.125	0.994459	0.821493	0	2	araport11	gene	16401526	16406886	.	-	.	gene_id "AT2G39280"; gene_source "araport11"; gene_biotype "protein_coding";	AT2G39280
2	16445688	16446852	4	2	16445619	16446888	18	45	2678.72	107.118	13.7252	0.993506	1	0	2	araport11	gene	16446514	16449180	.	+	.	gene_id "AT2G39375"; gene_source "araport11"; gene_biotype "protein_coding";	AT2G39375
2	16465147	16466758	13	2	16465083	16465688	18	76	4374.91	67.8926	11.2991	0.989156	1	0	2	araport11	gene	16464414	16467033	.	-	.	gene_id "AT2G39435"; gene_source "araport11"; gene_biotype "protein_coding";	AT2G39435
2	1646917	1648273	29	2	1646916	1648246	11	0	0	166.043	23.5814	0.993793	0.823956	0	2	araport11	gene	1646799	1649037	.	+	.	gene_id "AT2G04700"; gene_name "FTRC"; gene_source "araport11"; gene_biotype "protein_coding";	AT2G04700
2	16478592	16480642	12	2	16478542	16480668	14	38	2676	99.397	24.5089	0.993474	0.832229	0	2	araport11	gene	16477792	16485039	.	-	.	gene_id "AT2G39480"; gene_name "ABCB6"; gene_source "araport11"; gene_biotype "protein_coding";	AT2G39480
2	16577565	16578177	16	2	16577533	16578177	20	52	2640.72	132.598	25.9342	1	0.772896	0	2	araport11	gene	16575752	16579120	.	+	.	gene_id "AT2G39740"; gene_name "HESO1"; gene_source "araport11"; gene_biotype "protein_coding";	AT2G39740
2	16591080	16594209	21	2	16591072	16594209	72	58	3458.98	201.293	21.0739	1	0.933544	0	2	araport11	gene	16591117	16593775	.	+	.	gene_id "AT2G39780"; gene_name "RNS2"; gene_source "araport11"; gene_biotype "protein_coding";	AT2G39780
2	16591080	16594209	21	2	16591072	16594209	72	58	3458.98	201.293	21.0739	1	0.933544	0	2	araport11	gene	16594037	16594516	.	-	.	gene_id "AT2G39782"; gene_source "araport11"; gene_biotype "protein_coding";	AT2G39782
2	16616884	16620643	32	2	16616808	16618033	14	28	1523.88	89.822	16.3378	1	1	0	2	araport11	gene	16618226	16619750	.	+	.	gene_id "AT2G39820"; gene_name "EIF6-1"; gene_source "araport11"; gene_biotype "protein_coding";	AT2G39820
2	16616884	16620643	32	2	16616808	16618033	14	28	1523.88	89.822	16.3378	1	1	0	2	araport11	gene	16619743	16624150	.	-	.	gene_id "AT2G39830"; gene_name "DAR2"; gene_source "araport11"; gene_biotype "protein_coding";	AT2G39830
2	16616884	16620643	32	2	16616808	16618033	14	28	1523.88	89.822	16.3378	1	1	0	2	araport11	gene	16612777	16618122	.	+	.	gene_id "AT2G39810"; gene_name "HOS1"; gene_source "araport11"; gene_biotype "protein_coding";	AT2G39810
2	16628919	16631558	44	2	16628920	16631601	8	40	2287	215.53	97.0908	0.98153	0.994234	0	2	araport11	gene	16627216	16629412	.	+	.	gene_id "AT2G39840"; gene_name "TOPP4"; gene_source "araport11"; gene_biotype "protein_coding";	AT2G39840
2	16628919	16631558	44	2	16628920	16631601	8	40	2287	215.53	97.0908	0.98153	0.994234	0	2	araport11	gene	16630411	16634253	.	+	.	gene_id "AT2G39850"; gene_name "SBT4.1"; gene_source "araport11"; gene_biotype "protein_coding";	AT2G39850
2	16637172	16638866	2	2	16637095	16638947	13	26	1450	75.8688	10.8025	0.99442	1	0	2	araport11	gene	16637661	16639497	.	+	.	gene_id "AT2G39855"; gene_source "araport11"; gene_biotype "protein_coding";	AT2G39855
2	16640865	16642754	8	2	16640738	16642871	5	23	1509.98	53.6817	14.3093	0.969131	0.998511	0	2	araport11	gene	16641761	16641907	.	-	.	gene_id "AT2G39865"; gene_source "araport11"; gene_biotype "protein_coding";	AT2G39865
2	16644190	16646710	19	2	16644092	16646095	0	24	1868.96	59.7274	15.2804	0.992691	0.993316	0	2	araport11	gene	16643381	16645866	.	+	.	gene_id "AT2G39870"; gene_source "araport11"; gene_biotype "protein_coding";	AT2G39870
2	16673044	16675853	15	2	16672844	16675242	10	13	651.86	39.6964	17.8707	0.930224	0.48586	0	2	araport11	gene	16672493	16675864	.	-	.	gene_id "AT2G39940"; gene_name "COI1"; gene_source "araport11"; gene_biotype "protein_coding";	AT2G39940
2	16677647	16679760	8	2	16677522	16678348	14	18	883	57.8898	13.7269	0.984013	0.473599	0	2	araport11	gene	16676542	16680503	.	-	.	gene_id "AT2G39950"; gene_source "araport11"; gene_biotype "protein_coding";	AT2G39950
2	16715346	16716047	20	2	16715347	16716045	10	105	5759	170.63	31.326	0.965996	0.987037	0	2	araport11	gene	16714460	16723718	.	+	.	gene_id "AT2G40030"; gene_name "NRPE1"; gene_source "araport11"; gene_biotype "protein_coding";	AT2G40030
2	16723527	16724260	9	2	16723389	16723884	12	16	1134	47.5859	14.9652	0.993263	0.283698	0	2	araport11	gene	16714460	16723718	.	+	.	gene_id "AT2G40030"; gene_name "NRPE1"; gene_source "araport11"; gene_biotype "protein_coding";	AT2G40030
2	16723527	16724260	9	2	16723389	16723884	12	16	1134	47.5859	14.9652	0.993263	0.283698	0	2	araport11	gene	16723881	16725803	.	-	.	gene_id "AT2G40050"; gene_source "araport11"; gene_biotype "protein_coding";	AT2G40050
2	16738787	16739709	2	2	16738681	16739800	8	22	1358.98	62.2118	10.9135	1	1	0	2	araport11	gene	16737466	16740486	.	-	.	gene_id "AT2G40090"; gene_source "araport11"; gene_biotype "protein_coding";	AT2G40090
2	16745653	16746397	379	2	16745654	16746345	508	0	0	2028.86	231.59	0.993763	0.72077	0	2	araport11	gene	16745628	16747424	.	+	.	gene_id "AT2G40100"; gene_name "LHCB4.3"; gene_source "araport11"; gene_biotype "protein_coding";	AT2G40100
2	16774756	16775600	13	2	16774757	16775609	6	66	4374.95	144.308	30.1574	0.992188	1	0	2	araport11	gene	16775424	16777243	.	+	.	gene_id "AT2G40150"; gene_name "TBL28"; gene_source "araport11"; gene_biotype "protein_coding";	AT2G40150
2	16824192	16827790	2	2	16824150	16827851	3	26	1904	92.2097	14.1498	0.993726	0.986993	0	2	araport11	gene	16821934	16825160	.	-	.	gene_id "AT2G40270"; gene_source "araport11"; gene_biotype "protein_coding";	AT2G40270
2	16824192	16827790	2	2	16824150	16827851	3	26	1904	92.2097	14.1498	0.993726	0.986993	0	2	araport11	gene	16825046	16825284	.	+	.	gene_id "AT2G09140"; gene_source "araport11"; gene_biotype "lncRNA";	AT2G09140
2	16824192	16827790	2	2	16824150	16827851	3	26	1904	92.2097	14.1498	0.993726	0.986993	0	2	araport11	gene	16825495	16828505	.	-	.	gene_id "AT2G40280"; gene_source "araport11"; gene_biotype "protein_coding";	AT2G40280
2	16851296	16852095	16	2	16851282	16852095	13	40	2888	142.664	17.8309	1	0.999929	0	2	araport11	gene	16851434	16852803	.	-	.	gene_id "AT2G40350"; gene_name "DREB2H"; gene_source "araport11"; gene_biotype "protein_coding";	AT2G40350
2	16866934	16869643	16	2	16866872	16869641	4	25	2032	107.198	22.1052	0.994476	0.706198	0	2	araport11	gene	16867293	16869104	.	+	.	gene_id "AT2G40390"; gene_source "araport11"; gene_biotype "protein_coding";	AT2G40390
2	16866934	16869643	16	2	16866872	16869641	4	25	2032	107.198	22.1052	0.994476	0.706198	0	2	araport11	gene	16869189	16873338	.	+	.	gene_id "AT2G40400"; gene_name "RER5"; gene_source "araport11"; gene_biotype "protein_coding";	AT2G40400
2	16871723	16875303	22	2	16871724	16873348	6	34	1881	85.2765	12.4952	0.731522	0.589152	0	2	araport11	gene	16869189	16873338	.	+	.	gene_id "AT2G40400"; gene_name "RER5"; gene_source "araport11"; gene_biotype "protein_coding";	AT2G40400
2	16871723	16875303	22	2	16871724	16873348	6	34	1881	85.2765	12.4952	0.731522	0.589152	0	2	araport11	gene	16873345	16875692	.	+	.	gene_id "AT2G40410"; gene_name "CAN2"; gene_source "araport11"; gene_biotype "protein_coding";	AT2G40410
2	16879892	16880710	5	2	16879618	16879951	0	3	253	27.3033	13.7083	0.558516	0.244844	0	2	araport11	gene	16878901	16882498	.	-	.	gene_id "AT2G40430"; gene_source "araport11"; gene_biotype "protein_coding";	AT2G40430
2	16975589	16977065	17	2	16975535	16976129	8	0	0	88.6549	12.0195	0.993496	0.810441	0	2	araport11	gene	16973992	16976534	.	+	.	gene_id "AT2G40690"; gene_name "GLY1"; gene_source "araport11"; gene_biotype "protein_coding";	AT2G40690
2	16975589	16977065	17	2	16975535	16976129	8	0	0	88.6549	12.0195	0.993496	0.810441	0	2	araport11	gene	16976636	16979650	.	+	.	gene_id "AT2G40700"; gene_source "araport11"; gene_biotype "protein_coding";	AT2G40700
2	16980622	16981593	14	2	16980442	16981705	10	0	0	58.5788	39.061	0.993566	0.659114	0	2	araport11	gene	16980436	16980783	.	+	.	gene_id "AT2G09160"; gene_source "araport11"; gene_biotype "lncRNA";	AT2G09160
2	16980622	16981593	14	2	16980442	16981705	10	0	0	58.5788	39.061	0.993566	0.659114	0	2	araport11	gene	16980943	16981606	.	-	.	gene_id "AT2G40710"; gene_source "araport11"; gene_biotype "protein_coding";	AT2G40710
2	16980622	16981593	14	2	16980442	16981705	10	0	0	58.5788	39.061	0.993566	0.659114	0	2	araport11	gene	16981498	16982681	.	-	.	gene_id "AT2G40711"; gene_source "araport11"; gene_biotype "protein_coding";	AT2G40711
2	16994259	16995473	7	2	16994207	16995489	6	33	1930	109.069	16.7675	0.992768	1	0	2	araport11	gene	16989836	16996308	.	-	.	gene_id "AT2G40730"; gene_source "araport11"; gene_biotype "protein_coding";	AT2G40730
2	17022668	17023320	3	2	17022639	17023407	7	39	2258	74.4323	14.8527	0.993296	1	0	2	araport11	gene	17021505	17022944	.	+	.	gene_id "AT2G40780"; gene_source "araport11"; gene_biotype "protein_coding";	AT2G40780
2	17022668	17023320	3	2	17022639	17023407	7	39	2258	74.4323	14.8527	0.993296	1	0	2	araport11	gene	17022952	17024301	.	-	.	gene_id "AT2G40790"; gene_name "CXXS2"; gene_source "araport11"; gene_biotype "protein_coding";	AT2G40790
2	17037237	17037723	33	2	17037238	17037723	29	79	4669.96	225.392	39.6857	0.993864	1	0	2	araport11	gene	17036442	17040358	.	-	.	gene_id "AT2G40820"; gene_name "SCAB2"; gene_source "araport11"; gene_biotype "protein_coding";	AT2G40820
2	17044260	17045201	1	2	17044208	17045307	2	21	1455.77	70.8662	17.0066	0.994408	0.985963	0	2	araport11	gene	17042623	17044915	.	+	.	gene_id "AT2G40830"; gene_name "RHC1A"; gene_source "araport11"; gene_biotype "protein_coding";	AT2G40830
2	17044260	17045201	1	2	17044208	17045307	2	21	1455.77	70.8662	17.0066	0.994408	0.985963	0	2	araport11	gene	17044932	17051062	.	+	.	gene_id "AT2G40840"; gene_name "DPE2"; gene_source "araport11"; gene_biotype "protein_coding";	AT2G40840
2	17048228	17050297	2	2	17048108	17050396	14	0	0	51.2172	11.1028	0.994978	0.602972	0	2	araport11	gene	17044932	17051062	.	+	.	gene_id "AT2G40840"; gene_name "DPE2"; gene_source "araport11"; gene_biotype "protein_coding";	AT2G40840
2	17053279	17054344	2	2	17053133	17053782	0	10	677	44.4761	13.5377	0.993151	0.372633	0	2	araport11	gene	17051085	17053754	.	+	.	gene_id "AT2G40850"; gene_name "PI4KG1"; gene_source "araport11"; gene_biotype "protein_coding";	AT2G40850
2	17053279	17054344	2	2	17053133	17053782	0	10	677	44.4761	13.5377	0.993151	0.372633	0	2	araport11	gene	17053498	17057326	.	-	.	gene_id "AT2G40860"; gene_source "araport11"; gene_biotype "protein_coding";	AT2G40860
2	17070797	17072353	1	2	17070733	17072430	2	46	3571.96	90.5327	16.3978	0.991817	0.986516	0	2	araport11	gene	17069841	17071657	.	-	.	gene_id "AT2G40910"; gene_source "araport11"; gene_biotype "protein_coding";	AT2G40910
2	17070797	17072353	1	2	17070733	17072430	2	46	3571.96	90.5327	16.3978	0.991817	0.986516	0	2	araport11	gene	17072352	17074175	.	-	.	gene_id "AT2G40920"; gene_source "araport11"; gene_biotype "protein_coding";	AT2G40920
2	17075753	17077709	3	2	17075557	17076709	0	3	153	45.0833	23.3387	0.99622	0.404039	0	2	araport11	gene	17074905	17076239	.	-	.	gene_id "AT2G40925"; gene_source "araport11"; gene_biotype "protein_coding";	AT2G40925
2	17075753	17077709	3	2	17075557	17076709	0	3	153	45.0833	23.3387	0.99622	0.404039	0	2	araport11	gene	17076311	17082528	.	-	.	gene_id "AT2G40930"; gene_name "UBP5"; gene_source "araport11"; gene_biotype "protein_coding";	AT2G40930
2	17102738	17103097	26	2	17102738	17103097	14	50	3458	242.783	48.9235	0.999953	1	0	2	araport11	gene	17102090	17104802	.	+	.	gene_id "AT2G40980"; gene_source "araport11"; gene_biotype "protein_coding";	AT2G40980
2	17106041	17106252	105	2	17106042	17106252	4	166	11173.3	481.1	87.2938	0.993003	0.9731	0	2	araport11	gene	17105097	17107030	.	-	.	gene_id "AT2G40990"; gene_name "PAT02"; gene_source "araport11"; gene_biotype "protein_coding";	AT2G40990
2	17141812	17142600	36	2	17141812	17142600	29	71	4468	272.437	96.0181	1	1	0	2	araport11	gene	17141275	17142485	.	-	.	gene_id "AT2G41120"; gene_source "araport11"; gene_biotype "protein_coding";	AT2G41120
2	17141812	17142600	36	2	17141812	17142600	29	71	4468	272.437	96.0181	1	1	0	2	araport11	gene	17142030	17142298	.	+	.	gene_id "AT2G09230"; gene_source "araport11"; gene_biotype "atlncRNA";	AT2G09230
[truncated: 3,501 more rows]

## Sheet: EPi12_SYN_Arab_gene_only
CHr	Start	end	split read from ecc_finder	CHr	Start	end	discordant	split reads	circle score	Mean Coverage	Standard deviation This column indicates the standard deviation of the base coverage vector.	Coverage increase in the start coordinate	Coverage increase in the end coordinate	Coverage continuity	chr	source	att	start	end		strand		att	gene_id
[truncated: 4,576 more rows]

[truncated: 12 more sheets: WT_SYN_Arab_gene_only, WT_RT_Arab_gene_only, EPI12_female_Arab_gene_only, WT_female_Arab_gene_only, Sj2_Arab_gene_only, WT_SYN_Arab_TE, WT_RT_Arab_TE, WT_female_Arab_TE, EPI12_SYN_Arab_TE, EPI12_RT_Arab_TE, EPI12_Female_Arab_TE, J2s_Arab_TE]
