# Supplementary material for: A Critical Appraisal of DNA Transfer from Plants to Parasitic Cyst Nematodes
Source: Mol Biol Evol. 2024 Feb 15;41(2):msae030. doi: 10.1093/molbev/msae030 (PMC10899095; doi:10.1093/molbev/msae030)
Supplement: msae030_Supplementary_Data [file msae030_supplementary_data.zip › SupplementaryMaterial3_eccDNA_mapped_to_Hsch.xlsx]

## Sheet: WT_female_hsch_gene_only
CHr	Start	end	split read from ecc_finder	CHr	Start	end	discordant	split reads	circle score	Mean Coverage	Standard deviation This column indicates the standard deviation of the base coverage vector.	Coverage increase in the start coordinate	Coverage increase in the end coordinate	Coverage continuity	chr	source	att	start	end		strand		att	gene_id							finder	map
Hsc_scaff001	1462062	1462465	4	Hsc_scaff001	1462048	1462494	14	18	1376	36.4036	7.25409	1	1	0	Hsc_scaff001	AUGUSTUS	gene	1453834	1464595	0.34	-	.	Hsc_gene_9844
Hsc_scaff001	1462070	1462494	3	Hsc_scaff001	1462048	1462494	14	18	1376	36.4036	7.25409	1	1	0	Hsc_scaff001	AUGUSTUS	gene	1453834	1464595	0.34	-	.	Hsc_gene_9844
Hsc_scaff001	1528939	1529340	107	Hsc_scaff001	1528940	1529257	26	0	0	141.53	15.5414	0.993074	0.701433	0	Hsc_scaff001	AUGUSTUS	gene	1525677	1529365	0.26	-	.	Hsc_gene_9851
Hsc_scaff001	1534669	1535892	14	Hsc_scaff001	1535500	1536025	0	4	198	14.8152	6.33014	0.994401	0.991581	0	Hsc_scaff001	AUGUSTUS	gene	1531983	1542075	0.9	-	.	Hsc_gene_9853
Hsc_scaff001	1535561	1535917	1	Hsc_scaff001	1535500	1536025	0	4	198	14.8152	6.33014	0.994401	0.991581	0	Hsc_scaff001	AUGUSTUS	gene	1531983	1542075	0.9	-	.	Hsc_gene_9853
Hsc_scaff001	1556669	1557650	26	Hsc_scaff001	1556670	1556976	13	0	0	83.2549	19.3174	0.976015	1	0.0196078	Hsc_scaff001	AUGUSTUS	gene	1556033	1570165	0.39	-	.	Hsc_gene_9856
Hsc_scaff001	1556669	1558382	44	Hsc_scaff001	1556670	1556976	13	0	0	83.2549	19.3174	0.976015	1	0.0196078	Hsc_scaff001	AUGUSTUS	gene	1556033	1570165	0.39	-	.	Hsc_gene_9856
Hsc_scaff001	1629825	1630190	4	Hsc_scaff001	1629826	1630289	5	0	0	91.8942	55.6001	0.992901	1	0.213823	Hsc_scaff001	AUGUSTUS	gene	1628616	1631308	0.25	+	.	Hsc_gene_9866
Hsc_scaff001	1636282	1636785	31	Hsc_scaff001	1636010	1636312	0	6	195	19.2947	8.3394	0.427534	0.181291	0	Hsc_scaff001	AUGUSTUS	gene	1634845	1636625	0.25	-	.	Hsc_gene_9867
Hsc_scaff001	1744684	1745425	43	Hsc_scaff001	1744684	1745425	10	51	3439	82.5965	19.2513	1	0.987175	0	Hsc_scaff001	AUGUSTUS	gene	1744271	1750099	0.21	-	.	Hsc_gene_9884
Hsc_scaff001	1777959	1778251	141	Hsc_scaff001	1777960	1778251	19	141	8800	339.77	62.02	0.99295	0.992316	0	Hsc_scaff001	AUGUSTUS	gene	1776320	1778450	0.26	+	.	Hsc_gene_9889
Hsc_scaff001	1958237	1959118	1	Hsc_scaff001	1958161	1959029	5	0	0	55.5449	9.89677	0.803876	0.456225	0	Hsc_scaff001	AUGUSTUS	gene	1958390	1960369	0.26	-	.	Hsc_gene_9924
Hsc_scaff001	1976076	1976769	2	Hsc_scaff001	1976026	1976835	0	21	1195.5	41.4289	5.4786	0.88665	0.90974	0	Hsc_scaff001	AUGUSTUS	gene	1975250	1980674	0.33	+	.	Hsc_gene_9927
Hsc_scaff001	2005957	2006287	24	Hsc_scaff001	2005958	2006287	0	19	1076	39.386	7.33563	0.982767	0.999691	0	Hsc_scaff001	AUGUSTUS	gene	2002841	2008819	0.11	-	.	Hsc_gene_9937
Hsc_scaff001	2026148	2026606	48	Hsc_scaff001	2026146	2026606	13	37	2125	65.8348	12.7514	0.999835	1	0	Hsc_scaff001	AUGUSTUS	gene	2024590	2028764	0.77	+	.	Hsc_gene_9940
Hsc_scaff001	2026157	2026606	16	Hsc_scaff001	2026146	2026606	13	37	2125	65.8348	12.7514	0.999835	1	0	Hsc_scaff001	AUGUSTUS	gene	2024590	2028764	0.77	+	.	Hsc_gene_9940
Hsc_scaff001	2033958	2034516	20	Hsc_scaff001	2033959	2034524	0	4	326	53.7947	12.4721	0.743628	0.737622	0	Hsc_scaff001	AUGUSTUS	gene	2030560	2034564	0.08	+	.	Hsc_gene_9941
Hsc_scaff001	2071231	2073266	19	Hsc_scaff001	2070617	2073377	2	1	90	25.329	10.8202	0.481144	0.431667	0	Hsc_scaff001	AUGUSTUS	gene	2067520	2071271	0.22	+	.	Hsc_gene_9951
Hsc_scaff001	2071231	2073266	19	Hsc_scaff001	2070617	2073377	2	1	90	25.329	10.8202	0.481144	0.431667	0	Hsc_scaff001	AUGUSTUS	gene	2072390	2075045	0.32	+	.	Hsc_gene_9952
Hsc_scaff001	2081378	2081605	152	Hsc_scaff001	2081379	2081605	9	181	9894.02	738.535	132.48	0.994081	0.999938	0	Hsc_scaff001	AUGUSTUS	gene	2075100	2089077	0.23	+	.	Hsc_gene_9953
Hsc_scaff001	2081378	2081606	151	Hsc_scaff001	2081379	2081605	9	181	9894.02	738.535	132.48	0.994081	0.999938	0	Hsc_scaff001	AUGUSTUS	gene	2075100	2089077	0.23	+	.	Hsc_gene_9953
Hsc_scaff001	2095735	2095948	21	Hsc_scaff001	2095736	2095946	4	16	981	73.8762	13.3064	0.973554	0.986757	0	Hsc_scaff001	AUGUSTUS	gene	2094927	2099129	0.35	-	.	Hsc_gene_9954
Hsc_scaff001	2115308	2115508	27	Hsc_scaff001	2115308	2115508	3	23	1303	138.755	24.8661	1	1	0	Hsc_scaff001	AUGUSTUS	gene	2115240	2118279	0.62	+	.	Hsc_gene_9958
Hsc_scaff001	2117779	2118045	19	Hsc_scaff001	2117780	2118043	0	14	585	49.0532	6.61179	0.992867	0.980444	0	Hsc_scaff001	AUGUSTUS	gene	2115240	2118279	0.62	+	.	Hsc_gene_9958
Hsc_scaff001	2156	2987	45	Hsc_scaff001	2157	2983	2	26	1741.59	95.9782	19.0927	0.844377	0.879317	0	Hsc_scaff001	AUGUSTUS	gene	2038	4005	0.49	-	.	Hsc_gene_9627
Hsc_scaff001	2163414	2164888	28	Hsc_scaff001	2164054	2164985	5	14	740.95	45.7175	10.5602	0.668107	0.752221	0	Hsc_scaff001	AUGUSTUS	gene	2163374	2167832	0.16	-	.	Hsc_gene_9971
Hsc_scaff001	2194418	2194998	524	Hsc_scaff001	2194418	2194744	81	380	22242.6	838.988	129.056	0.997761	0.927746	0	Hsc_scaff001	AUGUSTUS	gene	2193793	2196307	0.4	+	.	Hsc_gene_9978
Hsc_scaff001	2219604	2220079	2	Hsc_scaff001	2219531	2220125	4	33	2173.66	43.0488	10.4251	0.644535	0.723695	0	Hsc_scaff001	AUGUSTUS	gene	2213844	2222252	0.18	-	.	Hsc_gene_9984
Hsc_scaff001	2238436	2238974	1	Hsc_scaff001	2238312	2239005	0	10	648	28.6984	4.48888	0.659755	0.556293	0	Hsc_scaff001	AUGUSTUS	gene	2237953	2249667	0.43	+	.	Hsc_gene_9988
Hsc_scaff001	2310323	2310727	7	Hsc_scaff001	2310303	2310759	0	12	646.99	30.9605	10.9678	1	0.993154	0	Hsc_scaff001	AUGUSTUS	gene	2309443	2310497	0.2	+	.	Hsc_gene_10007
Hsc_scaff001	2310337	2310760	5	Hsc_scaff001	2310303	2310759	0	12	646.99	30.9605	10.9678	1	0.993154	0	Hsc_scaff001	AUGUSTUS	gene	2309443	2310497	0.2	+	.	Hsc_gene_10007
Hsc_scaff001	2398322	2399741	34	Hsc_scaff001	2398300	2399752	7	16	1104	87.1956	35.929	0.884046	0.897644	0	Hsc_scaff001	AUGUSTUS	gene	2398123	2403457	0.09	+	.	Hsc_gene_10027
Hsc_scaff001	2411547	2412038	1	Hsc_scaff001	2411548	2412042	3	0	0	33.6073	5.28458	0.971289	0.698571	0	Hsc_scaff001	AUGUSTUS	gene	2410213	2413365	0.14	+	.	Hsc_gene_10031
Hsc_scaff001	2411554	2412084	6	Hsc_scaff001	2411548	2412042	3	0	0	33.6073	5.28458	0.971289	0.698571	0	Hsc_scaff001	AUGUSTUS	gene	2410213	2413365	0.14	+	.	Hsc_gene_10031
Hsc_scaff001	24197	24506	1	Hsc_scaff001	24186	24591	4	9	614	23.3827	4.7795	0.991364	0.993721	0	Hsc_scaff001	AUGUSTUS	gene	23127	25585	0.29	-	.	Hsc_gene_9630
Hsc_scaff001	2429764	2435007	7	Hsc_scaff001	2430625	2430733	0	210	10791.6	492.972	51.6612	0.99976	0.99976	0	Hsc_scaff001	AUGUSTUS	gene	2430043	2432437	0.02	+	.	Hsc_gene_10036
Hsc_scaff001	2429764	2435007	7	Hsc_scaff001	2430625	2430733	0	210	10791.6	492.972	51.6612	0.99976	0.99976	0	Hsc_scaff001	AUGUSTUS	gene	2432776	2440302	0.27	-	.	Hsc_gene_10037
Hsc_scaff001	2441527	2443252	34	Hsc_scaff001	2442132	2442580	8	13	1030	44.8795	8.56429	0.957218	0.968958	0	Hsc_scaff001	AUGUSTUS	gene	2442214	2443892	0.12	-	.	Hsc_gene_10038
Hsc_scaff001	2442196	2443261	34	Hsc_scaff001	2442132	2442580	8	13	1030	44.8795	8.56429	0.957218	0.968958	0	Hsc_scaff001	AUGUSTUS	gene	2442214	2443892	0.12	-	.	Hsc_gene_10038
Hsc_scaff001	2445086	2445465	6	Hsc_scaff001	2444888	2445228	0	2	19.8	32.45	27.4102	0.400096	0.319406	0	Hsc_scaff001	AUGUSTUS	gene	2444323	2446977	0.66	+	.	Hsc_gene_10039
Hsc_scaff001	2448351	2448567	2903	Hsc_scaff001	2448354	2448566	399	5212	370762	15978.3	2717.39	0.99305	0.999998	0	Hsc_scaff001	AUGUSTUS	gene	2447523	2448507	0.27	+	.	Hsc_gene_10041
Hsc_scaff001	2457756	2459059	169	Hsc_scaff001	2457757	2458693	14	0	0	196.958	28.5769	0.858822	0.440189	0	Hsc_scaff001	AUGUSTUS	gene	2458664	2460212	0.44	-	.	Hsc_gene_10046
Hsc_scaff001	2457756	2459059	169	Hsc_scaff001	2457757	2458693	14	0	0	196.958	28.5769	0.858822	0.440189	0	Hsc_scaff001	AUGUSTUS	gene	2456373	2458647	0.27	+	.	Hsc_gene_10045
Hsc_scaff001	2526086	2527981	132	Hsc_scaff001	2526087	2526956	10	0	0	147.429	30.2433	0.954749	0.762588	0	Hsc_scaff001	AUGUSTUS	gene	2525976	2527222	0.1	+	.	Hsc_gene_10060
Hsc_scaff001	2526086	2527981	132	Hsc_scaff001	2526087	2526956	10	0	0	147.429	30.2433	0.954749	0.762588	0	Hsc_scaff001	AUGUSTUS	gene	2527617	2531605	0.2	-	.	Hsc_gene_10061
Hsc_scaff001	2531610	2534188	13	Hsc_scaff001	2531354	2533274	3	2	162	32.0458	7.02473	0.768575	0.52714	0	Hsc_scaff001	AUGUSTUS	gene	2531700	2533835	0.26	-	.	Hsc_gene_10062
Hsc_scaff001	2531610	2534188	13	Hsc_scaff001	2531354	2533274	3	2	162	32.0458	7.02473	0.768575	0.52714	0	Hsc_scaff001	AUGUSTUS	gene	2533888	2537555	0.53	-	.	Hsc_gene_10063
Hsc_scaff001	2538217	2538857	2	Hsc_scaff001	2538211	2538861	1	16	1145	59.5138	6.72886	0.969082	0.685414	0	Hsc_scaff001	AUGUSTUS	gene	2537697	2538825	0.37	-	.	Hsc_gene_10064
Hsc_scaff001	2554643	2555006	41	Hsc_scaff001	2554643	2555006	5	22	1051.98	65.7466	13.837	1	1	0	Hsc_scaff001	AUGUSTUS	gene	2550876	2558100	0.46	+	.	Hsc_gene_10068
Hsc_scaff001	2566179	2566630	1	Hsc_scaff001	2566180	2566670	8	36	2296	38.9449	7.23223	0.955099	0.952588	0	Hsc_scaff001	AUGUSTUS	gene	2564896	2568555	0.93	+	.	Hsc_gene_10072
Hsc_scaff001	2566179	2566645	12	Hsc_scaff001	2566180	2566670	8	36	2296	38.9449	7.23223	0.955099	0.952588	0	Hsc_scaff001	AUGUSTUS	gene	2564896	2568555	0.93	+	.	Hsc_gene_10072
Hsc_scaff001	2582930	2583177	17	Hsc_scaff001	2582931	2583177	3	16	1015.95	73.248	13.2321	0.993135	0.999621	0	Hsc_scaff001	AUGUSTUS	gene	2576274	2586315	1.15	-	.	Hsc_gene_10076
Hsc_scaff001	2608647	2609165	1	Hsc_scaff001	2608623	2609185	2	25	1536	48.5178	9.51795	0.793951	0.776837	0	Hsc_scaff001	AUGUSTUS	gene	2608377	2616505	0.33	-	.	Hsc_gene_10081
Hsc_scaff001	2634967	2635262	31	Hsc_scaff001	2634968	2635269	1	10	1060	87.01	20.7505	0.959363	0.999217	0.00332226	Hsc_scaff001	AUGUSTUS	gene	2632647	2642815	0.23	-	.	Hsc_gene_10084
Hsc_scaff001	2657736	2658261	4	Hsc_scaff001	2657736	2658309	10	31	1355.98	69.363	15.0616	0.913519	0.868672	0	Hsc_scaff001	AUGUSTUS	gene	2656889	2663705	0.29	-	.	Hsc_gene_10088
Hsc_scaff001	2706540	2707052	1	Hsc_scaff001	2706911	2724992	0	3	316	22.9934	12.7436	0.339244	0.692723	0	Hsc_scaff001	AUGUSTUS	gene	2705904	2707635	0.08	-	.	Hsc_gene_10095
Hsc_scaff001	2707840	2708517	13	Hsc_scaff001	2707840	2708517	6	101	6164.91	207.47	29.4614	0.992578	1	0	Hsc_scaff001	AUGUSTUS	gene	2707746	2710495	0.13	+	.	Hsc_gene_10096
Hsc_scaff001	2725875	2726552	20	Hsc_scaff001	2725876	2726551	2	61	4270.27	167.576	42.3576	0.99326	0.99437	0	Hsc_scaff001	AUGUSTUS	gene	2724021	2728095	0.12	-	.	Hsc_gene_10099
Hsc_scaff001	2738069	2739599	4	Hsc_scaff001	2738070	2739618	2	24	1688.94	108.975	56.4878	0.887691	0.785411	0	Hsc_scaff001	AUGUSTUS	gene	2738040	2745325	0.67	-	.	Hsc_gene_10104
Hsc_scaff001	2740465	2741142	2	Hsc_scaff001	2740466	2741141	1	51	3675	164.206	31.4166	0.994378	0.987381	0	Hsc_scaff001	AUGUSTUS	gene	2738040	2745325	0.67	-	.	Hsc_gene_10104
Hsc_scaff001	2742276	2743189	1	Hsc_scaff001	2742243	2743184	0	17	833.94	58.0755	10.7267	0.579202	0.676281	0	Hsc_scaff001	AUGUSTUS	gene	2738040	2745325	0.67	-	.	Hsc_gene_10104
Hsc_scaff001	2756876	2757188	20	Hsc_scaff001	2756877	2757186	0	9	421.76	29.8091	5.21255	0.992504	0.983176	0	Hsc_scaff001	AUGUSTUS	gene	2756357	2761745	0.28	-	.	Hsc_gene_10109
Hsc_scaff001	2846865	2847213	72	Hsc_scaff001	2846862	2847211	3	35	2321.87	85.8223	19.4165	0.977396	0.984724	0	Hsc_scaff001	AUGUSTUS	gene	2846867	2850115	0.23	-	.	Hsc_gene_10132
Hsc_scaff001	2851273	2851969	575	Hsc_scaff001	2851274	2851969	126	399	26921.8	776.738	160.112	0.993867	1	0	Hsc_scaff001	AUGUSTUS	gene	2850677	2853095	0.93	-	.	Hsc_gene_10133
Hsc_scaff001	2859252	2859800	199	Hsc_scaff001	2859252	2859800	44	173	10703.9	240.69	45.5247	0.999945	0.998614	0	Hsc_scaff001	AUGUSTUS	gene	2857563	2860005	0.13	-	.	Hsc_gene_10136
Hsc_scaff001	2859252	2859800	199	Hsc_scaff001	2859252	2859800	44	173	10703.9	240.69	45.5247	0.999945	0.998614	0	Hsc_scaff001	AUGUSTUS	gene	2858687	2860005	0.26	-	.	Hsc_gene_10137
Hsc_scaff001	2908077	2908976	4	Hsc_scaff001	2908077	2909059	10	2	32	40.2006	9.83113	0.677299	0.579997	0	Hsc_scaff001	AUGUSTUS	gene	2907216	2911492	0.29	+	.	Hsc_gene_10147
Hsc_scaff001	2921659	2921973	27	Hsc_scaff001	2921660	2921973	6	54	3622	44.2364	9.85883	0.992762	1	0	Hsc_scaff001	AUGUSTUS	gene	2918046	2923776	0.16	+	.	Hsc_gene_10149
Hsc_scaff001	2930118	2930975	56	Hsc_scaff001	2930119	2930939	9	0	0	103.876	10.9532	0.882698	0.761096	0	Hsc_scaff001	AUGUSTUS	gene	2929257	2933195	0.14	-	.	Hsc_gene_10153
Hsc_scaff001	2933445	2933704	46	Hsc_scaff001	2933446	2933702	5	78	5854.64	138.895	27.1017	0.918266	0.931547	0	Hsc_scaff001	AUGUSTUS	gene	2933245	2934055	0.13	-	.	Hsc_gene_10154
Hsc_scaff001	2955216	2955611	1	Hsc_scaff001	2955146	2955609	0	43	2975.74	55.3996	14.8598	0.699437	0.778856	0	Hsc_scaff001	AUGUSTUS	gene	2952953	2955501	1.22	+	.	Hsc_gene_10160
Hsc_scaff001	2955241	2955516	2	Hsc_scaff001	2955146	2955609	0	43	2975.74	55.3996	14.8598	0.699437	0.778856	0	Hsc_scaff001	AUGUSTUS	gene	2952953	2955501	1.22	+	.	Hsc_gene_10160
Hsc_scaff001	2987570	2988011	181	Hsc_scaff001	2987571	2988009	36	96	6334.92	256.183	46.6699	0.993079	0.987512	0	Hsc_scaff001	AUGUSTUS	gene	2978132	2992912	0.74	-	.	Hsc_gene_10170
Hsc_scaff001	3022615	3024719	24	Hsc_scaff001	3022382	3023004	3	1	40	16.5627	4.72134	0.537987	0.345096	0	Hsc_scaff001	AUGUSTUS	gene	3021904	3023832	0.34	-	.	Hsc_gene_10179
Hsc_scaff001	3022615	3024719	24	Hsc_scaff001	3022382	3023004	3	1	40	16.5627	4.72134	0.537987	0.345096	0	Hsc_scaff001	AUGUSTUS	gene	3023885	3028342	1.06	-	.	Hsc_gene_10180
Hsc_scaff001	3031321	3033003	1	Hsc_scaff001	3032899	3033098	56	914	55387.5	3386.69	472.197	0.974943	0.999935	0	Hsc_scaff001	AUGUSTUS	gene	3028404	3034212	0.92	-	.	Hsc_gene_10181
Hsc_scaff001	3032851	3033099	688	Hsc_scaff001	3032899	3033098	56	914	55387.5	3386.69	472.197	0.974943	0.999935	0	Hsc_scaff001	AUGUSTUS	gene	3028404	3034212	0.92	-	.	Hsc_gene_10181
Hsc_scaff001	3146728	3147296	3	Hsc_scaff001	3146697	3147337	4	18	1231.92	45.8844	7.56941	0.601682	0.756612	0	Hsc_scaff001	AUGUSTUS	gene	3142184	3150912	1.04	-	.	Hsc_gene_10223
Hsc_scaff001	3168284	3168527	14	Hsc_scaff001	3168284	3168524	6	30	2098	119.283	24.859	0.993379	0.972473	0	Hsc_scaff001	AUGUSTUS	gene	3166477	3170292	0.22	-	.	Hsc_gene_10227
Hsc_scaff001	3168290	3168527	1	Hsc_scaff001	3168284	3168524	6	30	2098	119.283	24.859	0.993379	0.972473	0	Hsc_scaff001	AUGUSTUS	gene	3166477	3170292	0.22	-	.	Hsc_gene_10227
Hsc_scaff001	3205438	3206997	115	Hsc_scaff001	3205438	3205997	16	245	13503	171.363	33.1898	0.856167	0.98854	0	Hsc_scaff001	AUGUSTUS	gene	3205863	3208199	0.06	+	.	Hsc_gene_10238
Hsc_scaff001	3211535	3211951	4	Hsc_scaff001	3211521	3212002	21	23	1277	67.422	16.2459	0.870419	0.922658	0.002079	Hsc_scaff001	AUGUSTUS	gene	3208263	3214678	0.27	+	.	Hsc_gene_10239
Hsc_scaff001	3245889	3246238	593	Hsc_scaff001	3245888	3246238	71	38	1230	856.937	188.099	0.997933	0.99737	0	Hsc_scaff001	AUGUSTUS	gene	3244503	3248992	0.2	+	.	Hsc_gene_10247
Hsc_scaff001	3248425	3248785	54	Hsc_scaff001	3248426	3248785	5	82	4304	110.702	18.6905	0.943416	0.899292	0	Hsc_scaff001	AUGUSTUS	gene	3244503	3248992	0.2	+	.	Hsc_gene_10247
Hsc_scaff001	3255856	3256300	178	Hsc_scaff001	3255857	3256298	10	85	6208.97	270.476	37.5863	0.954234	0.951262	0	Hsc_scaff001	AUGUSTUS	gene	3255003	3257199	0.19	+	.	Hsc_gene_10249
Hsc_scaff001	3348767	3349386	39	Hsc_scaff001	3348694	3349060	4	42	2799.92	93.9071	34.7413	0.904752	0.477496	0	Hsc_scaff001	AUGUSTUS	gene	3347973	3350527	0.54	+	.	Hsc_gene_10275
Hsc_scaff001	3384000	3384292	47	Hsc_scaff001	3384000	3384292	3	46	2671.99	98.8014	14.9978	1	0.972885	0	Hsc_scaff001	AUGUSTUS	gene	3383054	3384908	0.75	-	.	Hsc_gene_10283
Hsc_scaff001	3421086	3421482	2	Hsc_scaff001	3421074	3421482	10	24	1850	62.0588	10.627	0.655224	0.770118	0	Hsc_scaff001	AUGUSTUS	gene	3419469	3430053	0.22	+	.	Hsc_gene_10291
Hsc_scaff001	3426634	3427028	166	Hsc_scaff001	3426635	3427027	14	110	6797	225.724	46.0633	0.982254	0.973998	0	Hsc_scaff001	AUGUSTUS	gene	3419469	3430053	0.22	+	.	Hsc_gene_10291
Hsc_scaff001	3439419	3439673	136	Hsc_scaff001	3439419	3439673	34	170	10180.9	519.484	68.4529	0.974431	0.987487	0	Hsc_scaff001	AUGUSTUS	gene	3438051	3451058	0.55	-	.	Hsc_gene_10296
Hsc_scaff001	3456673	3456882	93	Hsc_scaff001	3456674	3456876	7	45	2352.84	498.757	110.875	0.995183	0.960072	0	Hsc_scaff001	AUGUSTUS	gene	3456401	3459748	0.24	-	.	Hsc_gene_10299
Hsc_scaff001	3472198	3472539	3	Hsc_scaff001	3472117	3472537	2	20	1506	54.2357	10.1692	0.972025	0.791943	0	Hsc_scaff001	AUGUSTUS	gene	3469839	3479747	0.19	+	.	Hsc_gene_10303
Hsc_scaff001	3472198	3472539	3	Hsc_scaff001	3472117	3472537	2	20	1506	54.2357	10.1692	0.972025	0.791943	0	Hsc_scaff001	AUGUSTUS	gene	3472270	3473828	0.24	-	.	Hsc_gene_10304
Hsc_scaff001	3477283	3477558	3	Hsc_scaff001	3477262	3477563	3	13	861	48.7575	21.2894	0.991822	0.963993	0	Hsc_scaff001	AUGUSTUS	gene	3469839	3479747	0.19	+	.	Hsc_gene_10303
Hsc_scaff001	3482531	3486027	39	Hsc_scaff001	3483623	3483830	0	2	42	11.8213	4.0898	1	1	0.0434783	Hsc_scaff001	AUGUSTUS	gene	3480230	3488398	0.34	-	.	Hsc_gene_10305
Hsc_scaff001	3533911	3534549	5	Hsc_scaff001	1916236	5882689	0	2	202	12.7388	111.452	0.601618	0.900218	0.0603698	Hsc_scaff001	AUGUSTUS	gene	3530389	3535833	0.26	+	.	Hsc_gene_10316
Hsc_scaff001	3572082	3573768	3	Hsc_scaff001	3571128	3574018	0	10	656	65.7893	43.3722	0.600562	0.380403	0	Hsc_scaff001	AUGUSTUS	gene	3573360	3580948	0.05	-	.	Hsc_gene_10324
Hsc_scaff001	3572082	3573768	3	Hsc_scaff001	3571128	3574018	0	10	656	65.7893	43.3722	0.600562	0.380403	0	Hsc_scaff001	AUGUSTUS	gene	3564969	3573103	0.18	+	.	Hsc_gene_10323
Hsc_scaff001	3599792	3600292	10	Hsc_scaff001	3599944	3600362	6	12	942	14.4258	3.17443	0.993534	0.994197	0	Hsc_scaff001	AUGUSTUS	gene	3598859	3601509	0.71	+	.	Hsc_gene_10330
Hsc_scaff001	3610257	3610886	1	Hsc_scaff001	3610248	3610878	1	6	373	23.1048	9.38109	0.993131	0.920691	0.0031746	Hsc_scaff001	AUGUSTUS	gene	3610106	3614378	1.58	-	.	Hsc_gene_10334
Hsc_scaff001	3610341	3610812	2	Hsc_scaff001	3610248	3610878	1	6	373	23.1048	9.38109	0.993131	0.920691	0.0031746	Hsc_scaff001	AUGUSTUS	gene	3610106	3614378	1.58	-	.	Hsc_gene_10334
Hsc_scaff001	3615295	3616149	1	Hsc_scaff001	3615223	3616226	1	14	724.98	41.2632	11.7553	0.756534	0.854219	0	Hsc_scaff001	AUGUSTUS	gene	3614499	3615691	0.43	+	.	Hsc_gene_10335
Hsc_scaff001	3615295	3616149	1	Hsc_scaff001	3615223	3616226	1	14	724.98	41.2632	11.7553	0.756534	0.854219	0	Hsc_scaff001	AUGUSTUS	gene	3615700	3616378	0.4	-	.	Hsc_gene_10336
Hsc_scaff001	3689263	3690575	49	Hsc_scaff001	3689085	3690047	9	8	530.99	46.6965	25.4047	0.730879	0.785879	0	Hsc_scaff001	AUGUSTUS	gene	3688814	3691358	0.32	-	.	Hsc_gene_10354
Hsc_scaff001	3696467	3696787	101	Hsc_scaff001	3696468	3696781	30	59	4388.91	178.313	45.3039	0.992029	0.969307	0	Hsc_scaff001	AUGUSTUS	gene	3695839	3699793	0.53	+	.	Hsc_gene_10357
Hsc_scaff001	3738737	3739142	11	Hsc_scaff001	3738721	3739142	14	23	1290.93	63.8884	8.28268	0.804962	0.624449	0	Hsc_scaff001	AUGUSTUS	gene	3737079	3740513	0.62	+	.	Hsc_gene_10367
Hsc_scaff001	3751404	3752507	152	Hsc_scaff001	3751406	3752468	18	0	0	249.379	27.9653	0.955302	0.771833	0	Hsc_scaff001	AUGUSTUS	gene	3749137	3754845	0.39	-	.	Hsc_gene_10373
Hsc_scaff001	3753628	3754056	8	Hsc_scaff001	3753595	3754054	4	32	1477.82	72.8257	16.4726	0.823334	0.873032	0	Hsc_scaff001	AUGUSTUS	gene	3749137	3754845	0.39	-	.	Hsc_gene_10373
Hsc_scaff001	3809491	3810938	1	Hsc_scaff001	3806495	3811076	6	0	0	20.4089	15.3435	0.383204	0.294613	0	Hsc_scaff001	AUGUSTUS	gene	3808431	3813125	0.3	-	.	Hsc_gene_10381
Hsc_scaff001	3819373	3819746	36	Hsc_scaff001	3819427	3819737	5	0	0	24.6323	4.22438	0.802343	0.950648	0	Hsc_scaff001	AUGUSTUS	gene	3813226	3820580	0.45	+	.	Hsc_gene_10382
Hsc_scaff001	3837252	3837750	39	Hsc_scaff001	3837253	3837749	2	22	1456	53.5544	5.54936	0.763057	0.804866	0	Hsc_scaff001	AUGUSTUS	gene	3834728	3841725	0.19	-	.	Hsc_gene_10387
Hsc_scaff001	3844721	3845094	3	Hsc_scaff001	3844722	3845189	0	32	1815.9	41.8287	6.3614	0.728537	0.723884	0	Hsc_scaff001	AUGUSTUS	gene	3842056	3845190	0.22	+	.	Hsc_gene_10388
Hsc_scaff001	3859228	3859649	74	Hsc_scaff001	3859229	3859648	6	15	552.91	97.9594	22.0941	0.973936	0.994382	0.00238663	Hsc_scaff001	AUGUSTUS	gene	3856616	3859440	0.12	+	.	Hsc_gene_10391
Hsc_scaff001	3912284	3914729	6	Hsc_scaff001	3911621	3916683	3	10	432	25.2278	15.315	0.725089	0.411607	0.00237061	Hsc_scaff001	AUGUSTUS	gene	3912167	3914715	0.18	-	.	Hsc_gene_10406
Hsc_scaff001	3915951	3917307	6	Hsc_scaff001	3911621	3916683	3	10	432	25.2278	15.315	0.725089	0.411607	0.00237061	Hsc_scaff001	AUGUSTUS	gene	3916116	3918640	0.08	+	.	Hsc_gene_10407
Hsc_scaff001	3990783	3991045	34	Hsc_scaff001	1916236	5882689	0	2	202	12.7388	111.452	0.601618	0.900218	0.0603698	Hsc_scaff001	AUGUSTUS	gene	3990887	4009515	1.1	-	.	Hsc_gene_10423
Hsc_scaff001	3990783	3991046	17	Hsc_scaff001	1916236	5882689	0	2	202	12.7388	111.452	0.601618	0.900218	0.0603698	Hsc_scaff001	AUGUSTUS	gene	3990887	4009515	1.1	-	.	Hsc_gene_10423
Hsc_scaff001	4021484	4022006	20	Hsc_scaff001	4021485	4021663	0	16	668	32.9494	6.09593	0.99396	0.273929	0	Hsc_scaff001	AUGUSTUS	gene	4013097	4023825	0.24	-	.	Hsc_gene_10425
Hsc_scaff001	4021488	4022048	38	Hsc_scaff001	4021485	4021663	0	16	668	32.9494	6.09593	0.99396	0.273929	0	Hsc_scaff001	AUGUSTUS	gene	4013097	4023825	0.24	-	.	Hsc_gene_10425
Hsc_scaff001	4041777	4043181	1	Hsc_scaff001	4042814	4043052	26	134	9671.84	477.071	93.1915	0.999938	0.999668	0	Hsc_scaff001	AUGUSTUS	gene	4039526	4046830	0.26	+	.	Hsc_gene_10429
Hsc_scaff001	4042814	4043052	73	Hsc_scaff001	4042814	4043052	26	134	9671.84	477.071	93.1915	0.999938	0.999668	0	Hsc_scaff001	AUGUSTUS	gene	4039526	4046830	0.26	+	.	Hsc_gene_10429
Hsc_scaff001	4053364	4053710	48	Hsc_scaff001	4053365	4053710	3	17	785.95	67.8174	12.721	0.9937	0.999469	0	Hsc_scaff001	AUGUSTUS	gene	4046996	4055925	0.34	-	.	Hsc_gene_10430
Hsc_scaff001	4069303	4069547	4	Hsc_scaff001	4069279	4069521	0	10	800	18.8636	3.28941	0.991067	0.994706	0	Hsc_scaff001	AUGUSTUS	gene	4068246	4069604	0.36	+	.	Hsc_gene_10432
Hsc_scaff001	4076285	4076509	11	Hsc_scaff001	4076285	4076509	2	17	1178	50.9955	10.7086	0.971077	1	0	Hsc_scaff001	AUGUSTUS	gene	4076247	4076865	0.65	-	.	Hsc_gene_10437
Hsc_scaff001	4126750	4126952	29	Hsc_scaff001	4126751	4126952	1	37	2612	145.184	23.8357	0.993715	0.970419	0	Hsc_scaff001	AUGUSTUS	gene	4124806	4132422	0.46	+	.	Hsc_gene_10447
Hsc_scaff001	4171043	4171404	130	Hsc_scaff001	4171044	4171404	16	107	6786	184.364	35.6097	0.99247	1	0	Hsc_scaff001	AUGUSTUS	gene	4170811	4174699	0.37	-	.	Hsc_gene_10458
Hsc_scaff001	4226113	4227945	15	Hsc_scaff001	4225869	4226182	0	1	91	6.05751	5.02358	0.991228	0.666667	0	Hsc_scaff001	AUGUSTUS	gene	4220780	4226633	0.96	+	.	Hsc_gene_10467
Hsc_scaff001	4226113	4227945	15	Hsc_scaff001	4225869	4226182	0	1	91	6.05751	5.02358	0.991228	0.666667	0	Hsc_scaff001	AUGUSTUS	gene	4227060	4228375	0.41	+	.	Hsc_gene_10468
Hsc_scaff001	4226775	4227945	9	Hsc_scaff001	4226710	4227046	4	0	0	7.31845	1.48697	0.575686	0.292947	0	Hsc_scaff001	AUGUSTUS	gene	4227060	4228375	0.41	+	.	Hsc_gene_10468
Hsc_scaff001	4227244	4227622	51	Hsc_scaff001	4227245	4227621	1	22	1488	61.4628	13.4241	0.726709	0.848234	0	Hsc_scaff001	AUGUSTUS	gene	4227060	4228375	0.41	+	.	Hsc_gene_10468
Hsc_scaff001	4315505	4315927	1	Hsc_scaff001	4315505	4315942	0	6	444	9.54233	1.72508	0.993023	0.988493	0	Hsc_scaff001	AUGUSTUS	gene	4315616	4318139	0.16	-	.	Hsc_gene_10493
Hsc_scaff001	4320844	4321045	3	Hsc_scaff001	4320779	4321141	4	0	0	116.528	108.227	0.994918	1	0.0248619	Hsc_scaff001	AUGUSTUS	gene	4320841	4337689	0.22	-	.	Hsc_gene_10495
Hsc_scaff001	4454049	4454556	11	Hsc_scaff001	4454047	4454275	0	9	678	40.4342	8.86102	0.932997	0.488768	0	Hsc_scaff001	AUGUSTUS	gene	4453148	4455569	0.22	-	.	Hsc_gene_10515
Hsc_scaff001	4454050	4454639	12	Hsc_scaff001	4454047	4454275	0	9	678	40.4342	8.86102	0.932997	0.488768	0	Hsc_scaff001	AUGUSTUS	gene	4453148	4455569	0.22	-	.	Hsc_gene_10515
Hsc_scaff001	4495106	4495478	34	Hsc_scaff001	4495107	4495476	16	12	748	49.5501	8.88733	0.995063	0.991633	0	Hsc_scaff001	AUGUSTUS	gene	4494754	4497149	0.21	-	.	Hsc_gene_10527
Hsc_scaff001	4520293	4520653	6	Hsc_scaff001	1916236	5882689	0	2	202	12.7388	111.452	0.601618	0.900218	0.0603698	Hsc_scaff001	AUGUSTUS	gene	4518240	4522017	0.06	+	.	Hsc_gene_10532
Hsc_scaff001	4576011	4576699	93	Hsc_scaff001	4576011	4576699	30	122	8023.72	147.959	22.2309	1	1	0	Hsc_scaff001	AUGUSTUS	gene	4575240	4579344	0.21	+	.	Hsc_gene_10539
Hsc_scaff001	4626477	4627249	4	Hsc_scaff001	4626478	4627314	0	22	1495	53.6208	7.88121	0.819312	0.946613	0	Hsc_scaff001	AUGUSTUS	gene	4625336	4630624	0.29	+	.	Hsc_gene_10545
Hsc_scaff001	4638523	4639061	40	Hsc_scaff001	4638492	4638789	2	53	2798.99	55.3064	10.8936	0.843394	0.481042	0	Hsc_scaff001	AUGUSTUS	gene	4635496	4639528	0.12	+	.	Hsc_gene_10548
Hsc_scaff001	4785400	4785601	30	Hsc_scaff001	4785401	4785599	2	48	2409	217.283	44.924	0.994106	0.989634	0	Hsc_scaff001	AUGUSTUS	gene	4780948	4792275	0.68	-	.	Hsc_gene_10578
Hsc_scaff001	4805489	4805946	53	Hsc_scaff001	4805490	4805947	0	8	249	92.2429	19.6093	0.909828	0.954767	0	Hsc_scaff001	AUGUSTUS	gene	4800476	4806740	0.54	+	.	Hsc_gene_10581
Hsc_scaff001	4866369	4866728	1	Hsc_scaff001	4866314	4866790	2	11	646.74	40.8845	7.5566	0.741379	0.85223	0	Hsc_scaff001	AUGUSTUS	gene	4864486	4869862	0.3	+	.	Hsc_gene_10595
Hsc_scaff001	4872860	4873473	7	Hsc_scaff001	4873211	4873386	0	1	26	12.08	4.43034	1	0.986825	0	Hsc_scaff001	AUGUSTUS	gene	4869916	4873820	0.15	+	.	Hsc_gene_10596
Hsc_scaff001	4882037	4882499	72	Hsc_scaff001	4882042	4882518	17	0	0	124.181	29.2425	0.872163	0.875432	0	Hsc_scaff001	AUGUSTUS	gene	4879326	4882804	0.58	+	.	Hsc_gene_10599
Hsc_scaff001	4911720	4911986	572	Hsc_scaff001	4911719	4912046	141	0	0	2219.96	1457.54	0.999555	1	0.174312	Hsc_scaff001	AUGUSTUS	gene	4901887	4925625	0.34	-	.	Hsc_gene_10605
Hsc_scaff001	4919315	4920386	2	Hsc_scaff001	4919252	4920342	7	0	0	71.6615	12.3679	0.762003	0.664442	0	Hsc_scaff001	AUGUSTUS	gene	4901887	4925625	0.34	-	.	Hsc_gene_10605
Hsc_scaff001	4924811	4925392	87	Hsc_scaff001	4924812	4925392	8	83	4354	128.057	27.4812	0.917079	0.89572	0	Hsc_scaff001	AUGUSTUS	gene	4901887	4925625	0.34	-	.	Hsc_gene_10605
Hsc_scaff001	4932015	4932712	2437	Hsc_scaff001	4932016	4932183	70	2447	139454	10448.7	1556.98	0.999942	0.999255	0	Hsc_scaff001	AUGUSTUS	gene	4931907	4934305	0.85	-	.	Hsc_gene_10608
Hsc_scaff001	4932015	4932718	2181	Hsc_scaff001	4932016	4932183	70	2447	139454	10448.7	1556.98	0.999942	0.999255	0	Hsc_scaff001	AUGUSTUS	gene	4931907	4934305	0.85	-	.	Hsc_gene_10608
Hsc_scaff001	4948367	4949045	1	Hsc_scaff001	4948345	4949148	1	21	1295.98	39.2453	7.26621	0.732842	0.519643	0	Hsc_scaff001	AUGUSTUS	gene	4948906	4950741	0.07	+	.	Hsc_gene_10613
Hsc_scaff001	4948367	4949045	1	Hsc_scaff001	4948345	4949148	1	21	1295.98	39.2453	7.26621	0.732842	0.519643	0	Hsc_scaff001	AUGUSTUS	gene	4946246	4948840	0.35	+	.	Hsc_gene_10612
Hsc_scaff001	4964758	4965104	4	Hsc_scaff001	4964758	4965125	11	34	1862.82	61.9918	11.8764	1	0.999449	0	Hsc_scaff001	AUGUSTUS	gene	4964536	4974723	0.45	+	.	Hsc_gene_10617
Hsc_scaff001	4964758	4965125	30	Hsc_scaff001	4964758	4965125	11	34	1862.82	61.9918	11.8764	1	0.999449	0	Hsc_scaff001	AUGUSTUS	gene	4964536	4974723	0.45	+	.	Hsc_gene_10617
Hsc_scaff001	4968342	4970300	35	Hsc_scaff001	4968285	4969117	16	27	1745.99	53.2392	7.53481	0.905687	0.623169	0	Hsc_scaff001	AUGUSTUS	gene	4964536	4974723	0.45	+	.	Hsc_gene_10617
Hsc_scaff001	5016177	5016754	6	Hsc_scaff001	5016061	5016978	0	4	257	27.2781	11.582	0.68676	0.477507	0	Hsc_scaff001	AUGUSTUS	gene	5013905	5020555	0.92	-	.	Hsc_gene_10632
Hsc_scaff001	5032448	5033330	1	Hsc_scaff001	5032428	5033363	4	0	0	49.9155	11.3318	0.871691	0.599519	0	Hsc_scaff001	AUGUSTUS	gene	5031826	5036700	0.22	+	.	Hsc_gene_10635
Hsc_scaff001	5041847	5042117	1	Hsc_scaff001	5041847	5042213	0	27	1998	80.0628	22.8277	1	1	0.00273224	Hsc_scaff001	AUGUSTUS	gene	5039306	5042611	0.13	+	.	Hsc_gene_10637
Hsc_scaff001	5089047	5089598	2	Hsc_scaff001	5089045	5089597	14	22	1060	73.7953	18.4232	0.963012	0.824293	0	Hsc_scaff001	AUGUSTUS	gene	5087495	5091135	0.25	-	.	Hsc_gene_10651
Hsc_scaff001	5155435	5156224	5	Hsc_scaff001	5155453	5156221	6	0	0	23.4883	6.7208	0.886286	0.968329	0.00130208	Hsc_scaff001	AUGUSTUS	gene	5154127	5156955	0.35	-	.	Hsc_gene_10669
Hsc_scaff001	5189068	5190891	40	Hsc_scaff001	5190608	5190774	0	3	170	23.0241	7.20187	0.995271	0.974732	0	Hsc_scaff001	AUGUSTUS	gene	5186306	5189712	0.23	+	.	Hsc_gene_10679
Hsc_scaff001	5189068	5190891	40	Hsc_scaff001	5190608	5190774	0	3	170	23.0241	7.20187	0.995271	0.974732	0	Hsc_scaff001	AUGUSTUS	gene	5189806	5190850	0.41	+	.	Hsc_gene_10680
Hsc_scaff001	5202613	5203073	1	Hsc_scaff001	5202481	5203138	1	17	941	32.9878	9.04815	0.72971	0.630941	0	Hsc_scaff001	AUGUSTUS	gene	5202617	5205045	0.3	-	.	Hsc_gene_10685
Hsc_scaff001	5207109	5207436	37	Hsc_scaff001	5207110	5207434	3	20	1111.92	82.0185	16.0674	0.994154	0.986008	0	Hsc_scaff001	AUGUSTUS	gene	5207097	5210845	0.51	-	.	Hsc_gene_10687
Hsc_scaff001	5219809	5220018	25	Hsc_scaff001	5219455	5220097	6	6	197.98	42.8006	44.8015	0.602113	0.931727	0	Hsc_scaff001	AUGUSTUS	gene	5219487	5221785	0.31	-	.	Hsc_gene_10690
Hsc_scaff001	5236610	5236909	51	Hsc_scaff001	5236610	5236909	24	35	1790.36	122.946	23.2017	1	0.988648	0	Hsc_scaff001	AUGUSTUS	gene	5234906	5237580	0.22	+	.	Hsc_gene_10694
Hsc_scaff001	5242835	5243368	1	Hsc_scaff001	1916236	5882689	0	2	202	12.7388	111.452	0.601618	0.900218	0.0603698	Hsc_scaff001	AUGUSTUS	gene	5241936	5246852	0.34	+	.	Hsc_gene_10696
Hsc_scaff001	5322569	5323023	20	Hsc_scaff001	5322570	5323113	15	0	0	164.355	74.2858	0.917626	0.910403	0	Hsc_scaff001	AUGUSTUS	gene	5318956	5324345	0.2	-	.	Hsc_gene_10710
Hsc_scaff001	5327538	5328240	41	Hsc_scaff001	5327538	5328240	2	41	2243	82.2521	13.8593	0.851256	0.833055	0	Hsc_scaff001	AUGUSTUS	gene	5327530	5331825	0.17	-	.	Hsc_gene_10712
Hsc_scaff001	5353318	5353944	202	Hsc_scaff001	5353319	5353944	38	127	8657.72	213.426	40.9313	0.993127	1	0	Hsc_scaff001	AUGUSTUS	gene	5353097	5355165	1.06	-	.	Hsc_gene_10720
Hsc_scaff001	5395995	5396737	3	Hsc_scaff001	5395996	5396748	1	17	1180.98	25.8564	4.36994	0.991645	1	0.0119681	Hsc_scaff001	AUGUSTUS	gene	5395897	5397535	0.68	-	.	Hsc_gene_10732
Hsc_scaff001	5396003	5396748	4	Hsc_scaff001	5395996	5396748	1	17	1180.98	25.8564	4.36994	0.991645	1	0.0119681	Hsc_scaff001	AUGUSTUS	gene	5395897	5397535	0.68	-	.	Hsc_gene_10732
Hsc_scaff001	5396666	5397500	6	Hsc_scaff001	5395996	5396748	1	17	1180.98	25.8564	4.36994	0.991645	1	0.0119681	Hsc_scaff001	AUGUSTUS	gene	5395897	5397535	0.68	-	.	Hsc_gene_10732
Hsc_scaff001	5412622	5412970	55	Hsc_scaff001	5411059	5413603	0	4	84	19.4788	24.6765	0.365859	0.505219	0	Hsc_scaff001	AUGUSTUS	gene	5411099	5414305	0.19	-	.	Hsc_gene_10739
Hsc_scaff001	5428782	5429298	165	Hsc_scaff001	5428783	5429242	24	91	6079	242.527	33.9001	0.96491	0.885908	0	Hsc_scaff001	AUGUSTUS	gene	5427906	5433815	0.86	-	.	Hsc_gene_10744
Hsc_scaff001	5428782	5429333	166	Hsc_scaff001	5428783	5429242	24	91	6079	242.527	33.9001	0.96491	0.885908	0	Hsc_scaff001	AUGUSTUS	gene	5427906	5433815	0.86	-	.	Hsc_gene_10744
Hsc_scaff001	5438007	5438314	58	Hsc_scaff001	5438008	5438313	7	39	2648.75	131.662	22.2734	0.832648	0.916114	0	Hsc_scaff001	AUGUSTUS	gene	5436925	5441695	0.23	-	.	Hsc_gene_10745
Hsc_scaff001	5463613	5464472	23	Hsc_scaff001	5463898	5464512	0	7	383	33.4446	4.1502	0.478636	0.437019	0	Hsc_scaff001	AUGUSTUS	gene	5463086	5466897	0.43	+	.	Hsc_gene_10752
Hsc_scaff001	5467774	5470216	18	Hsc_scaff001	1916236	5882689	0	2	202	12.7388	111.452	0.601618	0.900218	0.0603698	Hsc_scaff001	AUGUSTUS	gene	5467617	5471555	0.3	-	.	Hsc_gene_10754
Hsc_scaff001	5500898	5502859	36	Hsc_scaff001	5500876	5501830	2	16	826	34.1792	5.34397	0.718757	0.693709	0	Hsc_scaff001	AUGUSTUS	gene	5493498	5502669	0.68	-	.	Hsc_gene_10759
Hsc_scaff001	5500898	5502859	36	Hsc_scaff001	5500876	5501830	2	16	826	34.1792	5.34397	0.718757	0.693709	0	Hsc_scaff001	AUGUSTUS	gene	5502831	5505899	0.22	-	.	Hsc_gene_10760
Hsc_scaff001	5524906	5525352	6	Hsc_scaff001	5524875	5525349	14	20	1560	35.8333	8.56445	0.993924	0.981597	0.0021097	Hsc_scaff001	AUGUSTUS	gene	5523341	5526089	0.08	-	.	Hsc_gene_10765
Hsc_scaff001	5524909	5525345	6	Hsc_scaff001	5524875	5525349	14	20	1560	35.8333	8.56445	0.993924	0.981597	0.0021097	Hsc_scaff001	AUGUSTUS	gene	5523341	5526089	0.08	-	.	Hsc_gene_10765
Hsc_scaff001	5529596	5530037	1215	Hsc_scaff001	5529596	5530037	121	285	14485.7	1386.93	407.868	0.999983	1	0.0226757	Hsc_scaff001	AUGUSTUS	gene	5527051	5530769	0.49	-	.	Hsc_gene_10767
Hsc_scaff001	5577795	5578373	1	Hsc_scaff001	5577614	5578009	2	4	329	6.92911	2.79693	0.589097	0.990683	0	Hsc_scaff001	AUGUSTUS	gene	5577021	5580459	0.54	-	.	Hsc_gene_10784
Hsc_scaff001	5670129	5670507	54	Hsc_scaff001	5670130	5670507	12	46	2723.83	92.878	21.9017	0.993445	1	0	Hsc_scaff001	AUGUSTUS	gene	5669380	5673498	0.43	+	.	Hsc_gene_10815
Hsc_scaff001	5693434	5696390	4	Hsc_scaff001	1916236	5882689	0	2	202	12.7388	111.452	0.601618	0.900218	0.0603698	Hsc_scaff001	AUGUSTUS	gene	5686180	5703354	0.36	+	.	Hsc_gene_10818
Hsc_scaff001	5727015	5727616	1	Hsc_scaff001	5727140	5727275	0	1	89	4.2	0.527749	0.715243	0.984018	0	Hsc_scaff001	AUGUSTUS	gene	5726241	5727659	0.19	-	.	Hsc_gene_10824
Hsc_scaff001	5782997	5783850	175	Hsc_scaff001	5782998	5783849	14	91	5464.85	299.051	53.3729	0.927015	0.94442	0	Hsc_scaff001	AUGUSTUS	gene	5772700	5783191	0.76	+	.	Hsc_gene_10839
Hsc_scaff001	5808762	5809209	7	Hsc_scaff001	5808700	5809248	4	2	146	46.8175	10.3826	0.826413	0.861819	0	Hsc_scaff001	AUGUSTUS	gene	5806910	5810473	0.33	+	.	Hsc_gene_10845
Hsc_scaff001	5809579	5809781	112	Hsc_scaff001	5809579	5809781	10	140	8122	535.767	87.6661	1	0.99203	0	Hsc_scaff001	AUGUSTUS	gene	5806910	5810473	0.33	+	.	Hsc_gene_10845
Hsc_scaff001	5834551	5835239	28	Hsc_scaff001	5834511	5834900	0	16	810	28.6427	7.79086	1	0.448318	0.00257069	Hsc_scaff001	AUGUSTUS	gene	5833370	5836894	0.14	+	.	Hsc_gene_10856
Hsc_scaff001	5834579	5835231	30	Hsc_scaff001	5834511	5834900	0	16	810	28.6427	7.79086	1	0.448318	0.00257069	Hsc_scaff001	AUGUSTUS	gene	5833370	5836894	0.14	+	.	Hsc_gene_10856
Hsc_scaff001	5850122	5850566	304	Hsc_scaff001	5850123	5850566	51	180	11905.5	440.312	85.2009	0.992806	1	0	Hsc_scaff001	AUGUSTUS	gene	5847570	5850620	0.41	+	.	Hsc_gene_10859
Hsc_scaff001	586748	587968	17	Hsc_scaff001	586439	588061	0	2	177	23.9599	16.3138	0.406082	0.843407	0	Hsc_scaff001	AUGUSTUS	gene	586920	588729	0.07	-	.	Hsc_gene_9710
Hsc_scaff001	62550	64230	45	Hsc_scaff001	62545	63473	4	0	0	27.2608	7.516	0.950119	0.415754	0	Hsc_scaff001	AUGUSTUS	gene	60836	65464	0.17	+	.	Hsc_gene_9635
Hsc_scaff001	62600	64249	32	Hsc_scaff001	62545	63473	4	0	0	27.2608	7.516	0.950119	0.415754	0	Hsc_scaff001	AUGUSTUS	gene	60836	65464	0.17	+	.	Hsc_gene_9635
Hsc_scaff001	662262	662525	64	Hsc_scaff001	662263	662519	14	84	5673.98	225.555	40.6538	0.993562	0.964941	0	Hsc_scaff001	AUGUSTUS	gene	662261	665009	0.42	-	.	Hsc_gene_9721
Hsc_scaff001	711183	711503	1	Hsc_scaff001	711097	711568	2	3	240	14.9533	3.09817	0.995165	0.967628	0	Hsc_scaff001	AUGUSTUS	gene	710041	711499	0.14	-	.	Hsc_gene_9729
Hsc_scaff001	73331	74155	1	Hsc_scaff001	73331	74213	1	7	295	17.8141	5.83304	0.936017	1	0	Hsc_scaff001	AUGUSTUS	gene	74126	76642	0.08	+	.	Hsc_gene_9638
Hsc_scaff001	73349	74126	1	Hsc_scaff001	73331	74213	1	7	295	17.8141	5.83304	0.936017	1	0	Hsc_scaff001	AUGUSTUS	gene	74126	76642	0.08	+	.	Hsc_gene_9638
Hsc_scaff001	977096	977540	233	Hsc_scaff001	977097	977540	42	173	11450.6	322.223	53.0915	0.99296	1	0	Hsc_scaff001	AUGUSTUS	gene	972597	979855	0.15	-	.	Hsc_gene_9766
Hsc_scaff002	1030909	1031623	21	Hsc_scaff002	1030843	1031258	2	8	237.98	20.3976	7.17549	0.873563	1	0.0385542	Hsc_scaff002	AUGUSTUS	gene	1030887	1032676	0.19	-	.	Hsc_gene_12299
Hsc_scaff002	1030914	1031668	23	Hsc_scaff002	1030843	1031258	2	8	237.98	20.3976	7.17549	0.873563	1	0.0385542	Hsc_scaff002	AUGUSTUS	gene	1030887	1032676	0.19	-	.	Hsc_gene_12299
Hsc_scaff002	1057227	1057677	129	Hsc_scaff002	1057228	1057674	12	188	12699.6	228.668	46.2336	0.954085	0.92164	0	Hsc_scaff002	AUGUSTUS	gene	1055818	1058756	0.13	-	.	Hsc_gene_12306
Hsc_scaff002	1091599	1092113	97	Hsc_scaff002	1091600	1092112	15	62	3737.96	134.734	29.4147	0.972794	0.993858	0	Hsc_scaff002	AUGUSTUS	gene	1091078	1098186	0.22	-	.	Hsc_gene_12313
Hsc_scaff002	1127387	1127741	331	Hsc_scaff002	1127388	1127739	89	173	11445.8	648.41	115.499	0.9917	0.988193	0	Hsc_scaff002	AUGUSTUS	gene	1123107	1128299	0.56	+	.	Hsc_gene_12325
Hsc_scaff002	1127387	1128439	319	Hsc_scaff002	1127388	1127739	89	173	11445.8	648.41	115.499	0.9917	0.988193	0	Hsc_scaff002	AUGUSTUS	gene	1123107	1128299	0.56	+	.	Hsc_gene_12325
Hsc_scaff002	1127387	1128439	319	Hsc_scaff002	1127388	1127739	89	173	11445.8	648.41	115.499	0.9917	0.988193	0	Hsc_scaff002	AUGUSTUS	gene	1128309	1131076	0.97	-	.	Hsc_gene_12326
Hsc_scaff002	1156522	1157771	57	Hsc_scaff002	1156320	1156787	0	24	1215	149.011	78.0547	0.466629	0.227062	0	Hsc_scaff002	AUGUSTUS	gene	1152967	1157891	0.02	+	.	Hsc_gene_12331
Hsc_scaff002	1156533	1157725	41	Hsc_scaff002	1156320	1156787	0	24	1215	149.011	78.0547	0.466629	0.227062	0	Hsc_scaff002	AUGUSTUS	gene	1152967	1157891	0.02	+	.	Hsc_gene_12331
Hsc_scaff002	1167853	1168523	57	Hsc_scaff002	1167854	1168105	14	88	5621.93	283.004	55.6358	0.993129	0.999886	0	Hsc_scaff002	AUGUSTUS	gene	1166078	1168476	0.32	-	.	Hsc_gene_12336
Hsc_scaff002	1174330	1174606	54	Hsc_scaff002	1174330	1174606	0	12	567.87	81.9565	48.682	0.973858	0.966269	0	Hsc_scaff002	AUGUSTUS	gene	1168597	1176621	0.37	+	.	Hsc_gene_12337
Hsc_scaff002	1190867	1191228	483	Hsc_scaff002	1190868	1191228	226	593	28839.1	1017.69	316.264	0.995706	0.999988	0	Hsc_scaff002	AUGUSTUS	gene	1188860	1199436	0.56	-	.	Hsc_gene_12340
Hsc_scaff002	1190868	1191228	492	Hsc_scaff002	1190868	1191228	226	593	28839.1	1017.69	316.264	0.995706	0.999988	0	Hsc_scaff002	AUGUSTUS	gene	1188860	1199436	0.56	-	.	Hsc_gene_12340
Hsc_scaff002	1194787	1195149	33	Hsc_scaff002	1194788	1195149	2	23	1339.99	48.7562	9.62317	0.888271	1	0	Hsc_scaff002	AUGUSTUS	gene	1188860	1199436	0.56	-	.	Hsc_gene_12340
Hsc_scaff002	1243284	1244654	5	Hsc_scaff002	1243280	1243721	0	2	40	30.5215	4.49692	0.588105	0.505717	0	Hsc_scaff002	AUGUSTUS	gene	1241797	1251061	0.8	+	.	Hsc_gene_12359
Hsc_scaff002	1248630	1250041	17	Hsc_scaff002	1249692	1250040	8	10	576	22.8448	3.75225	0.992659	0.994851	0	Hsc_scaff002	AUGUSTUS	gene	1241797	1251061	0.8	+	.	Hsc_gene_12359
Hsc_scaff002	1300653	1301155	65	Hsc_scaff002	1300653	1301155	12	48	3283.98	67.2629	12.0031	1	0.858291	0	Hsc_scaff002	AUGUSTUS	gene	1299117	1301715	0.21	-	.	Hsc_gene_12370
Hsc_scaff002	1319776	1320105	80	Hsc_scaff002	1319777	1320162	21	0	0	122.431	54.9907	0.878466	0.889334	0	Hsc_scaff002	AUGUSTUS	gene	1318654	1319975	0.07	-	.	Hsc_gene_12374
Hsc_scaff002	1319776	1320105	80	Hsc_scaff002	1319777	1320162	21	0	0	122.431	54.9907	0.878466	0.889334	0	Hsc_scaff002	AUGUSTUS	gene	1320037	1325615	0.08	-	.	Hsc_gene_12375
Hsc_scaff002	1358088	1358414	6	Hsc_scaff002	1358088	1358415	10	19	1355	54.7462	12.4242	1	0.978564	0.0030581	Hsc_scaff002	AUGUSTUS	gene	1356197	1359105	0.25	-	.	Hsc_gene_12380
Hsc_scaff002	1358098	1358399	3	Hsc_scaff002	1358088	1358415	10	19	1355	54.7462	12.4242	1	0.978564	0.0030581	Hsc_scaff002	AUGUSTUS	gene	1356197	1359105	0.25	-	.	Hsc_gene_12380
Hsc_scaff002	1364541	1364961	3	Hsc_scaff002	1364465	1364977	1	8	383.98	44.3027	11.5559	0.552366	0.835986	0	Hsc_scaff002	AUGUSTUS	gene	1359206	1365275	0.36	-	.	Hsc_gene_12381
Hsc_scaff002	1370506	1373405	12	Hsc_scaff002	1370507	1371504	0	9	456.76	38.7773	5.27599	0.607204	0.454588	0	Hsc_scaff002	AUGUSTUS	gene	1368736	1370920	0.38	+	.	Hsc_gene_12383
Hsc_scaff002	1370506	1373405	12	Hsc_scaff002	1370507	1371504	0	9	456.76	38.7773	5.27599	0.607204	0.454588	0	Hsc_scaff002	AUGUSTUS	gene	1371079	1372625	0.42	-	.	Hsc_gene_12384
Hsc_scaff002	1370506	1373405	12	Hsc_scaff002	1370507	1371504	0	9	456.76	38.7773	5.27599	0.607204	0.454588	0	Hsc_scaff002	AUGUSTUS	gene	1372726	1374708	0.24	+	.	Hsc_gene_12385
Hsc_scaff002	1384594	1385607	1	Hsc_scaff002	816781	3613514	0	7	305.99	9.27371	29.1728	0.808642	0.264748	0.0522435	Hsc_scaff002	AUGUSTUS	gene	1383256	1384687	0.16	+	.	Hsc_gene_12390
Hsc_scaff002	1384594	1385607	1	Hsc_scaff002	816781	3613514	0	7	305.99	9.27371	29.1728	0.808642	0.264748	0.0522435	Hsc_scaff002	AUGUSTUS	gene	1384786	1389564	0.14	+	.	Hsc_gene_12391
Hsc_scaff002	1393617	1393987	2	Hsc_scaff002	1393542	1393997	7	17	862.86	45.9956	10.6927	0.649473	0.75932	0	Hsc_scaff002	AUGUSTUS	gene	1393087	1395855	0.35	-	.	Hsc_gene_12393
Hsc_scaff002	1402324	1404039	118	Hsc_scaff002	1402325	1402806	24	102	6374.42	127.584	25.4471	0.891584	0.846985	0	Hsc_scaff002	AUGUSTUS	gene	1402026	1403530	0.12	+	.	Hsc_gene_12397
Hsc_scaff002	1402324	1404039	118	Hsc_scaff002	1402325	1402806	24	102	6374.42	127.584	25.4471	0.891584	0.846985	0	Hsc_scaff002	AUGUSTUS	gene	1403542	1404995	0.58	-	.	Hsc_gene_12398
Hsc_scaff002	1419450	1419742	103	Hsc_scaff002	1419450	1419801	33	0	0	255.51	124.176	0.979864	0.99398	0	Hsc_scaff002	AUGUSTUS	gene	1408636	1423065	0.46	+	.	Hsc_gene_12400
Hsc_scaff002	1419455	1419742	91	Hsc_scaff002	1419450	1419801	33	0	0	255.51	124.176	0.979864	0.99398	0	Hsc_scaff002	AUGUSTUS	gene	1408636	1423065	0.46	+	.	Hsc_gene_12400
Hsc_scaff002	1472006	1472570	50	Hsc_scaff002	1472006	1472570	12	47	3056.98	93.7145	15.7081	0.818893	0.953409	0	Hsc_scaff002	AUGUSTUS	gene	1472007	1479705	0.58	-	.	Hsc_gene_12414
Hsc_scaff002	1522720	1524205	22	Hsc_scaff002	1522721	1523306	0	11	857	46.2256	15.3132	0.768191	0.648744	0	Hsc_scaff002	AUGUSTUS	gene	1522269	1524555	0.22	-	.	Hsc_gene_12427
Hsc_scaff002	1533094	1534348	1	Hsc_scaff002	1533005	1534324	14	0	0	41.298	9.33741	0.743897	0.702263	0	Hsc_scaff002	AUGUSTUS	gene	1530354	1540665	0.85	-	.	Hsc_gene_12431
Hsc_scaff002	1545358	1545734	83	Hsc_scaff002	1545358	1545734	11	37	2233.76	128.923	24.9594	0.8668	0.971938	0	Hsc_scaff002	AUGUSTUS	gene	1544726	1550780	0.37	+	.	Hsc_gene_12433
Hsc_scaff002	1548291	1548745	42	Hsc_scaff002	1548292	1548744	4	17	1227	81.2942	17.0837	0.813068	0.834792	0	Hsc_scaff002	AUGUSTUS	gene	1544726	1550780	0.37	+	.	Hsc_gene_12433
Hsc_scaff002	1559242	1559569	6	Hsc_scaff002	1559242	1559571	3	41	2526	64.6535	16.5646	0.998565	0.991063	0	Hsc_scaff002	AUGUSTUS	gene	1556102	1562655	0.15	-	.	Hsc_gene_12435
Hsc_scaff002	1577405	1577715	180	Hsc_scaff002	1577406	1577712	19	188	11626	334.405	57.9001	0.937626	0.960063	0	Hsc_scaff002	AUGUSTUS	gene	1574537	1577565	0.15	-	.	Hsc_gene_12439
Hsc_scaff002	1608739	1612075	14	Hsc_scaff002	1608085	1610467	4	2	192	25.3795	9.97042	0.494431	0.585786	0	Hsc_scaff002	AUGUSTUS	gene	1608746	1611050	0.39	+	.	Hsc_gene_12453
Hsc_scaff002	1608739	1612075	14	Hsc_scaff002	1608085	1610467	4	2	192	25.3795	9.97042	0.494431	0.585786	0	Hsc_scaff002	AUGUSTUS	gene	1611166	1613650	0.54	+	.	Hsc_gene_12454
Hsc_scaff002	1680634	1680956	23	Hsc_scaff002	1680566	1681037	13	0	0	67.5987	38.7611	0.99569	1	0.171975	Hsc_scaff002	AUGUSTUS	gene	1677656	1681637	0.24	+	.	Hsc_gene_12464
Hsc_scaff002	1680640	1680940	23	Hsc_scaff002	1680566	1681037	13	0	0	67.5987	38.7611	0.99569	1	0.171975	Hsc_scaff002	AUGUSTUS	gene	1677656	1681637	0.24	+	.	Hsc_gene_12464
Hsc_scaff002	1767438	1768973	60	Hsc_scaff002	1767323	1767738	0	4	196	11.388	2.98613	0.997214	0.992568	0	Hsc_scaff002	AUGUSTUS	gene	1766211	1771274	0.6	-	.	Hsc_gene_12479
Hsc_scaff002	1768445	1768973	61	Hsc_scaff002	1768446	1768970	6	61	2871.94	96.6298	25.1405	0.994758	0.977874	0	Hsc_scaff002	AUGUSTUS	gene	1766211	1771274	0.6	-	.	Hsc_gene_12479
Hsc_scaff002	1771817	1772058	302	Hsc_scaff002	1771817	1772057	222	661	44153.7	1998.32	381.209	1	0.999902	0	Hsc_scaff002	AUGUSTUS	gene	1771520	1772354	0.29	-	.	Hsc_gene_12480
Hsc_scaff002	1816012	1818085	14	Hsc_scaff002	1815672	1816825	6	0	0	16.5898	5.31578	0.848	0.405263	0	Hsc_scaff002	AUGUSTUS	gene	1814515	1817495	0.49	+	.	Hsc_gene_12490
Hsc_scaff002	1856731	1857894	9	Hsc_scaff002	1856585	1857987	4	0	0	33.7817	12.6332	0.390965	0.565739	0	Hsc_scaff002	AUGUSTUS	gene	1856675	1858369	0.33	+	.	Hsc_gene_12505
Hsc_scaff002	1890236	1891200	17	Hsc_scaff002	1889624	1891312	0	5	387	29.346	17.3094	0.556866	0.652809	0	Hsc_scaff002	AUGUSTUS	gene	1887845	1891009	1.15	+	.	Hsc_gene_12513
Hsc_scaff002	1890236	1891200	17	Hsc_scaff002	1889624	1891312	0	5	387	29.346	17.3094	0.556866	0.652809	0	Hsc_scaff002	AUGUSTUS	gene	1891065	1893209	0.13	+	.	Hsc_gene_12514
Hsc_scaff002	1904102	1905354	382	Hsc_scaff002	1903989	1904105	0	7	379	74.9052	6.92444	0.99335	0.976925	0	Hsc_scaff002	AUGUSTUS	gene	1902726	1908004	0.21	-	.	Hsc_gene_12518
Hsc_scaff002	1926432	1931188	43	Hsc_scaff002	1914012	1929617	6	0	0	14.7552	18.3861	0.644832	0.315655	0.181865	Hsc_scaff002	AUGUSTUS	gene	1926376	1928724	0.16	-	.	Hsc_gene_12524
Hsc_scaff002	1926432	1931188	43	Hsc_scaff002	1914012	1929617	6	0	0	14.7552	18.3861	0.644832	0.315655	0.181865	Hsc_scaff002	AUGUSTUS	gene	1930166	1934954	0.13	-	.	Hsc_gene_12525
Hsc_scaff002	1926466	1931188	38	Hsc_scaff002	1914012	1929617	6	0	0	14.7552	18.3861	0.644832	0.315655	0.181865	Hsc_scaff002	AUGUSTUS	gene	1926376	1928724	0.16	-	.	Hsc_gene_12524
Hsc_scaff002	1926466	1931188	38	Hsc_scaff002	1914012	1929617	6	0	0	14.7552	18.3861	0.644832	0.315655	0.181865	Hsc_scaff002	AUGUSTUS	gene	1930166	1934954	0.13	-	.	Hsc_gene_12525
Hsc_scaff002	1927330	1931188	31	Hsc_scaff002	1914012	1929617	6	0	0	14.7552	18.3861	0.644832	0.315655	0.181865	Hsc_scaff002	AUGUSTUS	gene	1926376	1928724	0.16	-	.	Hsc_gene_12524
Hsc_scaff002	1927330	1931188	31	Hsc_scaff002	1914012	1929617	6	0	0	14.7552	18.3861	0.644832	0.315655	0.181865	Hsc_scaff002	AUGUSTUS	gene	1930166	1934954	0.13	-	.	Hsc_gene_12525
Hsc_scaff002	1937173	1937471	230	Hsc_scaff002	1937224	1937396	0	1	29	15.0349	4.7261	0.997732	0.987932	0	Hsc_scaff002	AUGUSTUS	gene	1935235	1938129	0.45	+	.	Hsc_gene_12526
Hsc_scaff002	1976323	1977192	12	Hsc_scaff002	1976315	1976457	0	6	391	48.3521	10.5231	0.993755	0.992701	0	Hsc_scaff002	AUGUSTUS	gene	1975256	1979264	0.24	-	.	Hsc_gene_12537
Hsc_scaff002	1995678	1996150	53	Hsc_scaff002	1995678	1996150	23	49	3099.28	117.557	23.0888	1	0.993939	0	Hsc_scaff002	AUGUSTUS	gene	1995080	1995864	0.14	-	.	Hsc_gene_12542
Hsc_scaff002	1995678	1996150	53	Hsc_scaff002	1995678	1996150	23	49	3099.28	117.557	23.0888	1	0.993939	0	Hsc_scaff002	AUGUSTUS	gene	1995929	1996644	0.38	-	.	Hsc_gene_12543
Hsc_scaff002	2026403	2027600	14	Hsc_scaff002	2026240	2028153	1	1	14	38.7538	24.0977	0.880976	0.343389	0	Hsc_scaff002	AUGUSTUS	gene	2025155	2029631	0.1	+	.	Hsc_gene_12551
Hsc_scaff002	2033221	2033956	1	Hsc_scaff002	2033222	2034040	0	14	724	38.3068	9.79596	0.621806	0.746763	0.00244499	Hsc_scaff002	AUGUSTUS	gene	2033152	2035244	0.63	-	.	Hsc_gene_12554
Hsc_scaff002	2055555	2055776	33	Hsc_scaff002	2055556	2055774	0	45	2683.91	126.261	24.8025	0.939593	0.938618	0	Hsc_scaff002	AUGUSTUS	gene	2050706	2056434	0.3	-	.	Hsc_gene_12560
Hsc_scaff002	2060656	2061394	1	Hsc_scaff002	2060654	2061443	16	14	462	67.3194	13.1958	0.812179	0.850506	0	Hsc_scaff002	AUGUSTUS	gene	2059328	2064214	0.3	-	.	Hsc_gene_12562
Hsc_scaff002	2070539	2071195	6	Hsc_scaff002	2070540	2071205	3	17	775.92	52.7068	8.16335	0.645321	0.610074	0	Hsc_scaff002	AUGUSTUS	gene	2069241	2072134	1.7	-	.	Hsc_gene_12566
Hsc_scaff002	2078382	2078675	15	Hsc_scaff002	2078383	2078674	1	11	633.99	55.7835	9.40011	0.995445	0.940465	0	Hsc_scaff002	AUGUSTUS	gene	2073565	2079365	0.32	+	.	Hsc_gene_12567
Hsc_scaff002	2086443	2088282	19	Hsc_scaff002	2086339	2087776	3	0	0	32.1447	6.19448	0.790216	0.531232	0	Hsc_scaff002	AUGUSTUS	gene	2086006	2088144	0.09	-	.	Hsc_gene_12568
Hsc_scaff002	2125159	2126133	8	Hsc_scaff002	2125120	2126164	1	30	1127.94	55.7615	9.57515	0.724628	0.641271	0	Hsc_scaff002	AUGUSTUS	gene	2124665	2126882	0.51	+	.	Hsc_gene_12583
Hsc_scaff002	2167627	2167998	36	Hsc_scaff002	2167628	2167997	2	26	1631.99	69.2385	17.0973	0.994143	0.993392	0	Hsc_scaff002	AUGUSTUS	gene	2165775	2174541	0.93	+	.	Hsc_gene_12597
Hsc_scaff002	2167715	2169294	50	Hsc_scaff002	2167628	2167997	2	26	1631.99	69.2385	17.0973	0.994143	0.993392	0	Hsc_scaff002	AUGUSTUS	gene	2165775	2174541	0.93	+	.	Hsc_gene_12597
Hsc_scaff002	2193367	2194521	56	Hsc_scaff002	2193356	2193578	4	0	0	33.8288	11.8286	0.997689	1	0.0495495	Hsc_scaff002	AUGUSTUS	gene	2190875	2193704	0.54	+	.	Hsc_gene_12602
Hsc_scaff002	2193367	2194521	56	Hsc_scaff002	2193356	2193578	4	0	0	33.8288	11.8286	0.997689	1	0.0495495	Hsc_scaff002	AUGUSTUS	gene	2193755	2194639	0.35	+	.	Hsc_gene_12603
Hsc_scaff002	2193367	2194522	67	Hsc_scaff002	2193356	2193578	4	0	0	33.8288	11.8286	0.997689	1	0.0495495	Hsc_scaff002	AUGUSTUS	gene	2190875	2193704	0.54	+	.	Hsc_gene_12602
Hsc_scaff002	2193367	2194522	67	Hsc_scaff002	2193356	2193578	4	0	0	33.8288	11.8286	0.997689	1	0.0495495	Hsc_scaff002	AUGUSTUS	gene	2193755	2194639	0.35	+	.	Hsc_gene_12603
Hsc_scaff002	2200681	2203248	1	Hsc_scaff002	2200390	2200795	2	1	87	7.0963	2.54211	0.997468	0.979827	0	Hsc_scaff002	AUGUSTUS	gene	2197695	2201109	0.4	+	.	Hsc_gene_12605
Hsc_scaff002	2200681	2203248	1	Hsc_scaff002	2200390	2200795	2	1	87	7.0963	2.54211	0.997468	0.979827	0	Hsc_scaff002	AUGUSTUS	gene	2201165	2203069	0.44	+	.	Hsc_gene_12606
Hsc_scaff002	2200681	2203248	1	Hsc_scaff002	2200390	2200795	2	1	87	7.0963	2.54211	0.997468	0.979827	0	Hsc_scaff002	AUGUSTUS	gene	2203125	2206039	0.12	+	.	Hsc_gene_12607
Hsc_scaff002	2274157	2275292	22	Hsc_scaff002	2273938	2275247	0	6	483.99	25.0894	12.0564	0.724938	0.483912	0	Hsc_scaff002	AUGUSTUS	gene	2274635	2277180	0.64	+	.	Hsc_gene_12623
Hsc_scaff002	2289162	2289694	5	Hsc_scaff002	816781	3613514	0	7	305.99	9.27371	29.1728	0.808642	0.264748	0.0522435	Hsc_scaff002	AUGUSTUS	gene	2287305	2289619	0.7	+	.	Hsc_gene_12628
Hsc_scaff002	2289162	2289694	5	Hsc_scaff002	816781	3613514	0	7	305.99	9.27371	29.1728	0.808642	0.264748	0.0522435	Hsc_scaff002	AUGUSTUS	gene	2289675	2292969	0.25	+	.	Hsc_gene_12629
Hsc_scaff002	2299453	2301479	38	Hsc_scaff002	2301171	2301532	0	2	57.99	46.59	9.63364	0.926668	0.67574	0	Hsc_scaff002	AUGUSTUS	gene	2298915	2301899	1.19	+	.	Hsc_gene_12632
Hsc_scaff002	2312219	2312499	1	Hsc_scaff002	2312220	2312524	5	0	0	22.4474	5.54027	0.991713	0.974857	0.0131579	Hsc_scaff002	AUGUSTUS	gene	2309883	2312424	0.52	-	.	Hsc_gene_12638
Hsc_scaff002	2318197	2318604	3	Hsc_scaff002	2318118	2318626	12	24	1172	56.9488	16.1469	0.796859	0.977948	0	Hsc_scaff002	AUGUSTUS	gene	2316995	2318509	0.17	+	.	Hsc_gene_12641
Hsc_scaff002	2318197	2318604	3	Hsc_scaff002	2318118	2318626	12	24	1172	56.9488	16.1469	0.796859	0.977948	0	Hsc_scaff002	AUGUSTUS	gene	2318335	2320439	0.57	+	.	Hsc_gene_12642
Hsc_scaff002	2325709	2327205	117	Hsc_scaff002	2325709	2325916	30	142	7870.87	490.324	73.0568	0.980561	0.943166	0	Hsc_scaff002	AUGUSTUS	gene	2321977	2327474	0.32	-	.	Hsc_gene_12644
Hsc_scaff002	2348561	2350679	480	Hsc_scaff002	2348562	2348729	4	48	2230.28	536.395	140.244	0.996512	0.985542	0	Hsc_scaff002	AUGUSTUS	gene	2346585	2352155	0.36	+	.	Hsc_gene_12651
Hsc_scaff002	2348561	2350693	521	Hsc_scaff002	2348562	2348729	4	48	2230.28	536.395	140.244	0.996512	0.985542	0	Hsc_scaff002	AUGUSTUS	gene	2346585	2352155	0.36	+	.	Hsc_gene_12651
Hsc_scaff002	2348970	2350087	51	Hsc_scaff002	2349486	2349972	60	198	13369.9	555.642	107.091	0.993897	0.9787	0	Hsc_scaff002	AUGUSTUS	gene	2346585	2352155	0.36	+	.	Hsc_gene_12651
Hsc_scaff002	2356425	2357025	419	Hsc_scaff002	2356422	2357025	84	606	35259.8	568.493	86.7446	0.992972	0.999979	0	Hsc_scaff002	AUGUSTUS	gene	2354695	2356993	1.65	+	.	Hsc_gene_12653
Hsc_scaff002	2356425	2357025	419	Hsc_scaff002	2356422	2357025	84	606	35259.8	568.493	86.7446	0.992972	0.999979	0	Hsc_scaff002	AUGUSTUS	gene	2356996	2359124	0.66	-	.	Hsc_gene_12654
Hsc_scaff002	2361816	2362259	1647	Hsc_scaff002	2361818	2362256	218	1649	114288	2345.48	402.879	0.99325	0.987865	0	Hsc_scaff002	AUGUSTUS	gene	2359186	2362544	0.14	-	.	Hsc_gene_12655
Hsc_scaff002	2405984	2406308	2	Hsc_scaff002	2405852	2406367	10	0	0	37.8485	14.4632	0.933711	0.818963	0	Hsc_scaff002	AUGUSTUS	gene	2405956	2406904	0.26	-	.	Hsc_gene_12673
Hsc_scaff002	2412873	2413181	21	Hsc_scaff002	2412818	2413238	11	1	8.98	58.7286	23.437	0.737359	0.710111	0	Hsc_scaff002	AUGUSTUS	gene	2412362	2414584	0.57	-	.	Hsc_gene_12676
Hsc_scaff002	2417952	2418307	489	Hsc_scaff002	2417952	2418307	75	188	11119.7	703.431	225.46	0.998092	0.999934	0	Hsc_scaff002	AUGUSTUS	gene	2415315	2417969	0.37	+	.	Hsc_gene_12677
Hsc_scaff002	2417952	2418307	489	Hsc_scaff002	2417952	2418307	75	188	11119.7	703.431	225.46	0.998092	0.999934	0	Hsc_scaff002	AUGUSTUS	gene	2418035	2420448	0.85	+	.	Hsc_gene_12678
Hsc_scaff002	2444237	2445395	25	Hsc_scaff002	2444024	2444541	2	1	45	16.5996	4.17419	0.487705	0.236981	0	Hsc_scaff002	AUGUSTUS	gene	2443928	2451624	0.69	-	.	Hsc_gene_12689
Hsc_scaff002	2446261	2446747	1	Hsc_scaff002	2446262	2446752	8	23	1626.89	44.1184	7.88011	0.993403	1	0	Hsc_scaff002	AUGUSTUS	gene	2443928	2451624	0.69	-	.	Hsc_gene_12689
Hsc_scaff002	2446261	2446752	54	Hsc_scaff002	2446262	2446752	8	23	1626.89	44.1184	7.88011	0.993403	1	0	Hsc_scaff002	AUGUSTUS	gene	2443928	2451624	0.69	-	.	Hsc_gene_12689
Hsc_scaff002	2467288	2468561	90	Hsc_scaff002	2467289	2467713	4	43	3108	91.1863	15.5407	0.917893	0.817458	0	Hsc_scaff002	AUGUSTUS	gene	2467126	2468864	0.49	-	.	Hsc_gene_12697
Hsc_scaff002	2468949	2469283	69	Hsc_scaff002	2468950	2469282	3	26	1904	91.6024	23.9253	0.994081	0.991029	0.0060241	Hsc_scaff002	AUGUSTUS	gene	2468926	2471304	0.41	-	.	Hsc_gene_12698
Hsc_scaff002	2485232	2485820	42	Hsc_scaff002	2485233	2485818	4	26	1712.64	71.6667	11.956	0.993053	0.962734	0.0034188	Hsc_scaff002	AUGUSTUS	gene	2482156	2492614	0.12	-	.	Hsc_gene_12703
Hsc_scaff002	2513738	2514730	10	Hsc_scaff002	2513653	2514952	0	5	250	22.4349	7.89613	0.756767	0.605107	0	Hsc_scaff002	AUGUSTUS	gene	2510936	2513970	0.84	+	.	Hsc_gene_12711
Hsc_scaff002	2513738	2514730	10	Hsc_scaff002	2513653	2514952	0	5	250	22.4349	7.89613	0.756767	0.605107	0	Hsc_scaff002	AUGUSTUS	gene	2514026	2515930	0.24	+	.	Hsc_gene_12712
Hsc_scaff002	2518279	2518927	7	Hsc_scaff002	2518177	2518913	4	12	669.98	46.6264	14.5673	0.867315	0.568252	0	Hsc_scaff002	AUGUSTUS	gene	2518293	2522645	0.78	-	.	Hsc_gene_12714
Hsc_scaff002	2525462	2528095	15	Hsc_scaff002	2525242	2525981	0	1	25	16.2828	4.33007	0.373654	0.375	0	Hsc_scaff002	AUGUSTUS	gene	2524106	2527880	0.19	+	.	Hsc_gene_12716
Hsc_scaff002	2525462	2528095	15	Hsc_scaff002	2525242	2525981	0	1	25	16.2828	4.33007	0.373654	0.375	0	Hsc_scaff002	AUGUSTUS	gene	2527936	2528680	0.98	+	.	Hsc_gene_12717
Hsc_scaff002	2620730	2621163	154	Hsc_scaff002	2620731	2621161	8	73	4806.84	233.195	37.9311	0.941686	0.922776	0	Hsc_scaff002	AUGUSTUS	gene	2618367	2624005	0.22	-	.	Hsc_gene_12743
Hsc_scaff002	2680440	2680646	22	Hsc_scaff002	2680441	2680645	5	26	2029	97.7647	18.532	0.993957	0.994514	0	Hsc_scaff002	AUGUSTUS	gene	2677566	2680929	0.66	+	.	Hsc_gene_12758
Hsc_scaff002	2717127	2717841	22	Hsc_scaff002	2717128	2717777	7	0	0	98.9414	25.5782	0.695671	0.633674	0	Hsc_scaff002	AUGUSTUS	gene	2715953	2719155	0.17	-	.	Hsc_gene_12768
Hsc_scaff002	2722365	2722589	36	Hsc_scaff002	2722430	2722593	0	10	669.94	34	4.76567	0.916048	0.823845	0	Hsc_scaff002	AUGUSTUS	gene	2719497	2724075	0.26	-	.	Hsc_gene_12769
Hsc_scaff002	2756029	2757631	29	Hsc_scaff002	2756029	2756167	0	10	414.96	71.1594	9.05398	0.999863	0.999865	0	Hsc_scaff002	AUGUSTUS	gene	2756116	2758190	0.12	+	.	Hsc_gene_12781
Hsc_scaff002	2762570	2763116	2	Hsc_scaff002	2762358	2762643	0	4	144.99	19	8.1611	0.588809	0.287051	0	Hsc_scaff002	AUGUSTUS	gene	2761676	2763210	0.4	+	.	Hsc_gene_12784
Hsc_scaff002	2772707	2775025	38	Hsc_scaff002	2772572	2772955	0	5	260	29.9896	6.1061	0.706968	0.676759	0	Hsc_scaff002	AUGUSTUS	gene	2773242	2779215	0.23	-	.	Hsc_gene_12788
Hsc_scaff002	2772707	2775025	38	Hsc_scaff002	2772572	2772955	0	5	260	29.9896	6.1061	0.706968	0.676759	0	Hsc_scaff002	AUGUSTUS	gene	2768516	2773240	0.67	+	.	Hsc_gene_12787
Hsc_scaff002	2779972	2780200	43052	Hsc_scaff002	2779974	2780198	6748	40922	2.56044e+06	212690	40474.7	0.994436	0.996954	0	Hsc_scaff002	AUGUSTUS	gene	2779326	2781298	0.25	+	.	Hsc_gene_12789
Hsc_scaff002	279083	280397	2	Hsc_scaff002	279140	279450	2	5	374	14.8839	4.94219	0.69515	0.99505	0	Hsc_scaff002	AUGUSTUS	gene	277467	282955	0.47	-	.	Hsc_gene_12217
Hsc_scaff002	2801235	2801573	8	Hsc_scaff002	2801220	2801539	5	0	0	50.9843	13.4627	0.992636	0.78212	0.0188088	Hsc_scaff002	AUGUSTUS	gene	2798766	2802575	0.2	+	.	Hsc_gene_12795
Hsc_scaff002	2801240	2801573	7	Hsc_scaff002	2801220	2801539	5	0	0	50.9843	13.4627	0.992636	0.78212	0.0188088	Hsc_scaff002	AUGUSTUS	gene	2798766	2802575	0.2	+	.	Hsc_gene_12795
Hsc_scaff002	2811129	2811392	2	Hsc_scaff002	2811095	2811392	10	37	1950	107.596	21.4429	0.9251	0.813788	0	Hsc_scaff002	AUGUSTUS	gene	2809522	2811355	0.18	-	.	Hsc_gene_12799
Hsc_scaff002	2845326	2845745	99	Hsc_scaff002	2845327	2845729	13	0	0	151.139	23.7903	0.951192	0.855744	0	Hsc_scaff002	AUGUSTUS	gene	2843993	2848725	0.18	-	.	Hsc_gene_12805
Hsc_scaff002	289532	290115	2	Hsc_scaff002	289723	290200	0	13	882	34.0985	13.8925	0.733208	0.90704	0	Hsc_scaff002	AUGUSTUS	gene	287236	290839	0.75	+	.	Hsc_gene_12220
Hsc_scaff002	289810	290122	1	Hsc_scaff002	289723	290200	0	13	882	34.0985	13.8925	0.733208	0.90704	0	Hsc_scaff002	AUGUSTUS	gene	287236	290839	0.75	+	.	Hsc_gene_12220
Hsc_scaff002	2934433	2935050	41	Hsc_scaff002	2934425	2935010	1	24	1565.86	78.588	15.3674	0.993323	0.588155	0	Hsc_scaff002	AUGUSTUS	gene	2933066	2937083	0.55	+	.	Hsc_gene_12837
Hsc_scaff002	2972667	2973454	1	Hsc_scaff002	2972605	2973506	0	10	461.96	28.6493	5.08803	0.579534	0.671165	0	Hsc_scaff002	AUGUSTUS	gene	2970060	2979897	0.27	-	.	Hsc_gene_12851
Hsc_scaff002	2988856	2989305	33	Hsc_scaff002	2988857	2989304	1	5	382	86.0872	18.1787	0.796005	0.883946	0	Hsc_scaff002	AUGUSTUS	gene	2988676	2989417	0.3	-	.	Hsc_gene_12853
Hsc_scaff002	2993263	2993656	92	Hsc_scaff002	2993263	2993670	17	6	133.74	178.703	50.503	0.899817	0.935627	0	Hsc_scaff002	AUGUSTUS	gene	2991780	2994087	0.22	-	.	Hsc_gene_12855
Hsc_scaff002	3026056	3026536	26	Hsc_scaff002	3026057	3026533	10	117	8350.9	152.968	35.2005	0.918795	0.844706	0	Hsc_scaff002	AUGUSTUS	gene	3025399	3027077	0.33	-	.	Hsc_gene_12866
Hsc_scaff002	3033228	3034190	6	Hsc_scaff002	3033228	3034201	18	50	3163.88	64.2097	10.304	0.906267	0.813242	0	Hsc_scaff002	AUGUSTUS	gene	3031731	3036457	0.17	-	.	Hsc_gene_12868
Hsc_scaff002	3036836	3039039	150	Hsc_scaff002	3036837	3037882	2	50	2159.96	152.094	86.6532	0.966017	0.26411	0.000956938	Hsc_scaff002	AUGUSTUS	gene	3036952	3037907	0.24	-	.	Hsc_gene_12869
Hsc_scaff002	3036836	3039039	150	Hsc_scaff002	3036837	3037882	2	50	2159.96	152.094	86.6532	0.966017	0.26411	0.000956938	Hsc_scaff002	AUGUSTUS	gene	3038079	3040167	0.1	-	.	Hsc_gene_12870
Hsc_scaff002	3070060	3070570	29	Hsc_scaff002	3069941	3070400	14	0	0	53.1351	27.2065	0.764481	0.53306	0	Hsc_scaff002	AUGUSTUS	gene	3069018	3073841	0.13	+	.	Hsc_gene_12877
Hsc_scaff002	3104770	3105324	2	Hsc_scaff002	3105322	3105549	66	720	39834.1	2705.79	476.524	0.993361	0.999494	0	Hsc_scaff002	AUGUSTUS	gene	3104441	3110697	0.91	-	.	Hsc_gene_12884
Hsc_scaff002	3105320	3105550	489	Hsc_scaff002	3105322	3105549	66	720	39834.1	2705.79	476.524	0.993361	0.999494	0	Hsc_scaff002	AUGUSTUS	gene	3104441	3110697	0.91	-	.	Hsc_gene_12884
Hsc_scaff002	3121574	3123554	113	Hsc_scaff002	3122195	3122408	24	266	11477.9	1192.63	279.555	0.990235	0.999892	0	Hsc_scaff002	AUGUSTUS	gene	3120290	3123797	0.22	-	.	Hsc_gene_12889
Hsc_scaff002	3122194	3122408	284	Hsc_scaff002	3122195	3122408	24	266	11477.9	1192.63	279.555	0.990235	0.999892	0	Hsc_scaff002	AUGUSTUS	gene	3120290	3123797	0.22	-	.	Hsc_gene_12889
Hsc_scaff002	3122195	3122408	328	Hsc_scaff002	3122195	3122408	24	266	11477.9	1192.63	279.555	0.990235	0.999892	0	Hsc_scaff002	AUGUSTUS	gene	3120290	3123797	0.22	-	.	Hsc_gene_12889
Hsc_scaff002	3144951	3145297	16	Hsc_scaff002	816781	3613514	0	7	305.99	9.27371	29.1728	0.808642	0.264748	0.0522435	Hsc_scaff002	AUGUSTUS	gene	3141658	3146453	0.24	+	.	Hsc_gene_12893
Hsc_scaff002	3216129	3216557	235	Hsc_scaff002	3216129	3216557	77	176	11387.8	384.519	70.5733	0.983509	0.994625	0	Hsc_scaff002	AUGUSTUS	gene	3210483	3229477	1.2	-	.	Hsc_gene_12911
Hsc_scaff002	3245266	3245544	471	Hsc_scaff002	3245266	3245544	20	661	39423.4	1291.91	286.697	0.991195	0.995023	0	Hsc_scaff002	AUGUSTUS	gene	3242764	3246317	0.15	-	.	Hsc_gene_12915
Hsc_scaff002	3250301	3252233	8	Hsc_scaff002	3250177	3251490	4	10	185.58	22.9216	6.87052	0.727332	0.44659	0	Hsc_scaff002	AUGUSTUS	gene	3251141	3255867	0.25	-	.	Hsc_gene_12916
Hsc_scaff002	3265060	3265297	15	Hsc_scaff002	3265061	3265295	0	134	9541.84	106.543	16.7002	0.86411	0.933663	0	Hsc_scaff002	AUGUSTUS	gene	3264398	3268324	0.35	+	.	Hsc_gene_12919
Hsc_scaff002	3305738	3306011	12	Hsc_scaff002	3305739	3306010	4	7	342	80.9151	20.2183	0.960361	0.877682	0	Hsc_scaff002	AUGUSTUS	gene	3299732	3305747	0.09	-	.	Hsc_gene_12931
Hsc_scaff002	3311153	3311482	181	Hsc_scaff002	3311153	3311482	26	153	9198.96	300.83	71.3168	0.994029	0.999799	0	Hsc_scaff002	AUGUSTUS	gene	3310149	3313257	0.24	-	.	Hsc_gene_12933
Hsc_scaff002	3324952	3325827	15	Hsc_scaff002	3324952	3325169	4	13	773	51.6544	12.5406	1	1	0	Hsc_scaff002	AUGUSTUS	gene	3322578	3332512	0.27	+	.	Hsc_gene_12935
Hsc_scaff002	3429401	3429840	34	Hsc_scaff002	3429402	3429837	11	27	1920.95	84.5402	14.3901	0.992894	0.975214	0	Hsc_scaff002	AUGUSTUS	gene	3429309	3429777	0.22	-	.	Hsc_gene_12954
Hsc_scaff002	3487864	3488082	48	Hsc_scaff002	3487864	3488082	7	79	4594.83	282.45	58.9764	0.999686	1	0	Hsc_scaff002	AUGUSTUS	gene	3484933	3496598	0.62	+	.	Hsc_gene_12970
Hsc_scaff002	3511044	3511621	28	Hsc_scaff002	3511045	3511177	0	18	1237.84	49.6212	7.19904	0.992546	0.474292	0	Hsc_scaff002	AUGUSTUS	gene	3511183	3514142	0.1	+	.	Hsc_gene_12974
Hsc_scaff002	3511044	3511636	32	Hsc_scaff002	3511045	3511177	0	18	1237.84	49.6212	7.19904	0.992546	0.474292	0	Hsc_scaff002	AUGUSTUS	gene	3511183	3514142	0.1	+	.	Hsc_gene_12974
Hsc_scaff002	3542022	3542439	89	Hsc_scaff002	3542023	3542438	10	107	7209.96	117.113	18.6515	0.91182	0.913202	0	Hsc_scaff002	AUGUSTUS	gene	3523782	3548452	1.3	-	.	Hsc_gene_12976
Hsc_scaff002	3543577	3544593	59	Hsc_scaff002	3543578	3544601	14	12	252.65	138.073	23.3238	0.992484	1	0.0058651	Hsc_scaff002	AUGUSTUS	gene	3543180	3543782	0.14	-	.	Hsc_gene_12979
Hsc_scaff002	3543577	3544593	59	Hsc_scaff002	3543578	3544601	14	12	252.65	138.073	23.3238	0.992484	1	0.0058651	Hsc_scaff002	AUGUSTUS	gene	3523782	3548452	1.3	-	.	Hsc_gene_12976
Hsc_scaff002	3555744	3555956	22	Hsc_scaff002	3555766	3555953	0	27	1491.86	106.225	24.3744	0.93797	0.985638	0	Hsc_scaff002	AUGUSTUS	gene	3555461	3560402	0.14	-	.	Hsc_gene_12981
Hsc_scaff002	3583416	3583892	2	Hsc_scaff002	3583400	3583602	0	2	178	26.8515	6.97291	0.999552	0.308412	0	Hsc_scaff002	AUGUSTUS	gene	3583235	3587362	0.22	-	.	Hsc_gene_12986
Hsc_scaff002	3583457	3583907	3	Hsc_scaff002	3583400	3583602	0	2	178	26.8515	6.97291	0.999552	0.308412	0	Hsc_scaff002	AUGUSTUS	gene	3583235	3587362	0.22	-	.	Hsc_gene_12986
Hsc_scaff002	3655636	3655958	1	Hsc_scaff002	3655637	3655987	4	26	1950	39.8286	7.75181	0.99206	0.983003	0.00285714	Hsc_scaff002	AUGUSTUS	gene	3653584	3656042	0.14	-	.	Hsc_gene_13000
Hsc_scaff002	3655672	3655977	1	Hsc_scaff002	3655637	3655987	4	26	1950	39.8286	7.75181	0.99206	0.983003	0.00285714	Hsc_scaff002	AUGUSTUS	gene	3653584	3656042	0.14	-	.	Hsc_gene_13000
Hsc_scaff002	3743677	3743918	27	Hsc_scaff002	3743678	3743913	2	41	2701	137.323	26.5378	0.993788	0.969458	0	Hsc_scaff002	AUGUSTUS	gene	3738202	3743792	0.04	-	.	Hsc_gene_13018
Hsc_scaff002	3743677	3743918	27	Hsc_scaff002	3743678	3743913	2	41	2701	137.323	26.5378	0.993788	0.969458	0	Hsc_scaff002	AUGUSTUS	gene	3742413	3743967	0.11	+	.	Hsc_gene_13019
Hsc_scaff002	3748161	3749238	25	Hsc_scaff002	3748799	3749284	14	15	1212	21.7979	5.82533	0.994264	0.995185	0	Hsc_scaff002	AUGUSTUS	gene	3747907	3749435	0.23	-	.	Hsc_gene_13022
Hsc_scaff002	3751879	3752097	10	Hsc_scaff002	3751879	3752097	7	28	1711.99	78.8394	15.3257	1	0.999748	0	Hsc_scaff002	AUGUSTUS	gene	3750406	3758990	0.11	+	.	Hsc_gene_13023
Hsc_scaff002	3801401	3801754	136	Hsc_scaff002	3801402	3801752	42	60	3999.98	204.157	40.9991	0.99355	0.986361	0	Hsc_scaff002	AUGUSTUS	gene	3798914	3802785	0.22	-	.	Hsc_gene_13036
Hsc_scaff002	3897786	3898083	89	Hsc_scaff002	3897784	3898078	29	4	334	201.633	46.5103	0.999725	0.971996	0	Hsc_scaff002	AUGUSTUS	gene	3896206	3898052	0.68	+	.	Hsc_gene_13064
Hsc_scaff002	3913093	3913344	26	Hsc_scaff002	3913086	3913336	0	5	319	147.04	38.6903	0.999327	0.952533	0	Hsc_scaff002	AUGUSTUS	gene	3905294	3916085	0.61	-	.	Hsc_gene_13068
Hsc_scaff002	3938610	3938985	1	Hsc_scaff002	3938574	3939056	12	18	1160	20.1515	5.31262	0.993301	0.846154	0	Hsc_scaff002	AUGUSTUS	gene	3938088	3939515	0.3	-	.	Hsc_gene_13073
Hsc_scaff002	3938634	3939032	2	Hsc_scaff002	3938574	3939056	12	18	1160	20.1515	5.31262	0.993301	0.846154	0	Hsc_scaff002	AUGUSTUS	gene	3938088	3939515	0.3	-	.	Hsc_gene_13073
Hsc_scaff002	3943658	3944404	5	Hsc_scaff002	3943626	3944486	5	1	25	51.5093	9.02998	0.675741	0.928229	0	Hsc_scaff002	AUGUSTUS	gene	3939676	3944580	0.27	+	.	Hsc_gene_13074
Hsc_scaff002	3959254	3959770	4	Hsc_scaff002	3959585	3959735	0	2	72	10.9133	2.60752	0.987654	0.969931	0	Hsc_scaff002	AUGUSTUS	gene	3955566	3960583	0.2	+	.	Hsc_gene_13078
Hsc_scaff002	3960243	3960531	40	Hsc_scaff002	3960244	3960534	8	48	3207	110.259	25.4528	0.993148	0.992105	0	Hsc_scaff002	AUGUSTUS	gene	3955566	3960583	0.2	+	.	Hsc_gene_13078
Hsc_scaff002	3960243	3960534	38	Hsc_scaff002	3960244	3960534	8	48	3207	110.259	25.4528	0.993148	0.992105	0	Hsc_scaff002	AUGUSTUS	gene	3955566	3960583	0.2	+	.	Hsc_gene_13078
Hsc_scaff002	3980704	3982782	3	Hsc_scaff002	3981001	3981239	4	6	429	51.6513	9.8689	0.986709	0.937172	0	Hsc_scaff002	AUGUSTUS	gene	3980697	3983325	0.25	-	.	Hsc_gene_13084
Hsc_scaff002	3989306	3989681	31	Hsc_scaff002	3989307	3989680	10	12	757	48.0402	6.81592	0.993649	0.97775	0	Hsc_scaff002	AUGUSTUS	gene	3987166	3989745	0.79	-	.	Hsc_gene_13088
Hsc_scaff002	3997274	3997622	40	Hsc_scaff002	3997275	3997617	6	28	1595	90.193	19.8324	0.993542	0.95484	0.00292398	Hsc_scaff002	AUGUSTUS	gene	3996506	3997374	0.24	+	.	Hsc_gene_13093
Hsc_scaff002	4008631	4009006	56	Hsc_scaff002	4008631	4009006	3	14	908.98	84.8907	26.8109	0.905942	0.929047	0	Hsc_scaff002	AUGUSTUS	gene	4007556	4009370	0.52	+	.	Hsc_gene_13098
Hsc_scaff002	4020160	4020704	10	Hsc_scaff002	4020155	4020703	1	10	676	25.8175	3.89313	0.993122	0.992614	0	Hsc_scaff002	AUGUSTUS	gene	4016657	4021375	0.22	-	.	Hsc_gene_13104
Hsc_scaff002	4020179	4020704	5	Hsc_scaff002	4020155	4020703	1	10	676	25.8175	3.89313	0.993122	0.992614	0	Hsc_scaff002	AUGUSTUS	gene	4016657	4021375	0.22	-	.	Hsc_gene_13104
Hsc_scaff002	4041255	4043713	15	Hsc_scaff002	4041093	4043765	4	16	1079.94	44.2754	12.5272	0.576923	0.882519	0	Hsc_scaff002	AUGUSTUS	gene	4040726	4042450	0.2	+	.	Hsc_gene_13110
Hsc_scaff002	4041255	4043713	15	Hsc_scaff002	4041093	4043765	4	16	1079.94	44.2754	12.5272	0.576923	0.882519	0	Hsc_scaff002	AUGUSTUS	gene	4042506	4043869	0.59	+	.	Hsc_gene_13111
Hsc_scaff002	4046843	4047344	530	Hsc_scaff002	4046844	4047343	68	757	47982.4	774.569	135.67	0.986444	0.993316	0	Hsc_scaff002	AUGUSTUS	gene	4047186	4048930	0.51	+	.	Hsc_gene_13113
Hsc_scaff002	4046843	4047344	530	Hsc_scaff002	4046844	4047343	68	757	47982.4	774.569	135.67	0.986444	0.993316	0	Hsc_scaff002	AUGUSTUS	gene	4043877	4047085	0.62	-	.	Hsc_gene_13112
Hsc_scaff002	4065641	4066133	5	Hsc_scaff002	4065641	4066152	4	21	1596.96	24.3288	5.11449	1	0.945392	0	Hsc_scaff002	AUGUSTUS	gene	4064936	4067774	0.3	+	.	Hsc_gene_13121
Hsc_scaff002	4065647	4066081	1	Hsc_scaff002	4065641	4066152	4	21	1596.96	24.3288	5.11449	1	0.945392	0	Hsc_scaff002	AUGUSTUS	gene	4064936	4067774	0.3	+	.	Hsc_gene_13121
Hsc_scaff002	4109621	4109834	866	Hsc_scaff002	4109624	4109829	77	1079	66543	4394.08	795.415	0.993576	0.972481	0	Hsc_scaff002	AUGUSTUS	gene	4107467	4111705	0.14	-	.	Hsc_gene_13132
Hsc_scaff002	4179452	4181000	65	Hsc_scaff002	4179462	4179842	12	0	0	86.5184	15.22	0.8035	0.840814	0	Hsc_scaff002	AUGUSTUS	gene	4180636	4181170	0.71	+	.	Hsc_gene_13145
Hsc_scaff002	4179452	4181000	65	Hsc_scaff002	4179462	4179842	12	0	0	86.5184	15.22	0.8035	0.840814	0	Hsc_scaff002	AUGUSTUS	gene	4144296	4180365	1.2	+	.	Hsc_gene_13144
Hsc_scaff002	4197763	4198057	84	Hsc_scaff002	4197764	4198057	12	69	4479.63	172.761	30.129	0.954338	0.974996	0	Hsc_scaff002	AUGUSTUS	gene	4196082	4198375	0.19	-	.	Hsc_gene_13148
Hsc_scaff002	4224160	4224586	74	Hsc_scaff002	4224161	4224585	21	77	4507	148.894	30.5061	0.947403	0.994774	0	Hsc_scaff002	AUGUSTUS	gene	4221276	4224950	0.6	+	.	Hsc_gene_13154
Hsc_scaff002	4228813	4229134	161	Hsc_scaff002	4228813	4229134	17	299	19734.6	329.168	69.1542	0.975378	0.997017	0	Hsc_scaff002	AUGUSTUS	gene	4226942	4229100	0.09	-	.	Hsc_gene_13155
Hsc_scaff002	4237239	4237904	7	Hsc_scaff002	4237190	4237928	18	37	2428	59.7168	10.0785	0.753767	0.924742	0	Hsc_scaff002	AUGUSTUS	gene	4234884	4253160	0.18	-	.	Hsc_gene_13158
Hsc_scaff002	4244142	4244366	40	Hsc_scaff002	4244142	4244366	3	37	1943.91	154.438	27.4903	0.930836	0.997445	0	Hsc_scaff002	AUGUSTUS	gene	4234884	4253160	0.18	-	.	Hsc_gene_13158
Hsc_scaff002	4266749	4267223	2	Hsc_scaff002	4266671	4267222	3	5	297	21	3.91331	0.994665	0.460713	0	Hsc_scaff002	AUGUSTUS	gene	4265132	4271110	0.87	-	.	Hsc_gene_13162
Hsc_scaff002	4268438	4268984	2	Hsc_scaff002	4268311	4268923	0	22	2088	30.2288	3.99999	0.616104	0.572628	0	Hsc_scaff002	AUGUSTUS	gene	4265132	4271110	0.87	-	.	Hsc_gene_13162
Hsc_scaff002	4272593	4273718	4	Hsc_scaff002	4273531	4273729	1	4	207.99	31.7727	10.739	1	1	0	Hsc_scaff002	AUGUSTUS	gene	4272591	4274730	0.69	-	.	Hsc_gene_13163
Hsc_scaff002	4276736	4278514	12	Hsc_scaff002	4276567	4277114	8	4	144	17.2706	3.60326	0.634756	0.936196	0	Hsc_scaff002	AUGUSTUS	gene	4277772	4284910	0.28	-	.	Hsc_gene_13165
Hsc_scaff002	4276736	4278514	12	Hsc_scaff002	4276567	4277114	8	4	144	17.2706	3.60326	0.634756	0.936196	0	Hsc_scaff002	AUGUSTUS	gene	4275160	4277530	0.74	-	.	Hsc_gene_13164
Hsc_scaff002	4296023	4296261	4	Hsc_scaff002	4295982	4296173	0	6	153.99	17.7382	4.72983	0.927159	0.974018	0	Hsc_scaff002	AUGUSTUS	gene	4291682	4302240	0.45	-	.	Hsc_gene_13168
Hsc_scaff002	4306651	4307340	284	Hsc_scaff002	4306648	4307340	44	499	26906.1	440.772	59.5725	0.9489	0.995636	0	Hsc_scaff002	AUGUSTUS	gene	4305252	4308500	0.89	-	.	Hsc_gene_13170
Hsc_scaff002	4317350	4317778	2	Hsc_scaff002	4317351	4317852	12	10	215.84	49.8643	13.2649	0.809238	0.922099	0.00199601	Hsc_scaff002	AUGUSTUS	gene	4317082	4321420	0.37	-	.	Hsc_gene_13174
Hsc_scaff002	4409608	4410387	3	Hsc_scaff002	4409859	4410011	0	2	107	8.30263	1.79194	0.504612	1	0	Hsc_scaff002	AUGUSTUS	gene	4409761	4410525	0.25	+	.	Hsc_gene_13200
Hsc_scaff002	4498521	4498921	8	Hsc_scaff002	4498522	4498920	1	20	1055.88	88.2462	17.7267	0.975749	0.983249	0	Hsc_scaff002	AUGUSTUS	gene	4497411	4500160	0.26	-	.	Hsc_gene_13229
Hsc_scaff002	4498782	4499768	2	Hsc_scaff002	4498522	4498920	1	20	1055.88	88.2462	17.7267	0.975749	0.983249	0	Hsc_scaff002	AUGUSTUS	gene	4497411	4500160	0.26	-	.	Hsc_gene_13229
Hsc_scaff002	474074	474672	1	Hsc_scaff002	474010	474645	0	9	430.96	37.0157	6.49601	0.648682	0.636839	0	Hsc_scaff002	AUGUSTUS	gene	474076	476637	0.12	-	.	Hsc_gene_12231
Hsc_scaff002	492883	493246	307	Hsc_scaff002	492884	493244	113	206	16920.8	510.714	103.657	0.993034	0.988759	0	Hsc_scaff002	AUGUSTUS	gene	484214	495787	0.98	-	.	Hsc_gene_12233
Hsc_scaff002	506638	506981	145	Hsc_scaff002	506638	506805	3	295	17429.7	735.132	112.662	0.998774	0.999946	0	Hsc_scaff002	AUGUSTUS	gene	504910	509927	0.33	-	.	Hsc_gene_12234
Hsc_scaff002	506638	507001	154	Hsc_scaff002	506638	506805	3	295	17429.7	735.132	112.662	0.998774	0.999946	0	Hsc_scaff002	AUGUSTUS	gene	504910	509927	0.33	-	.	Hsc_gene_12234
Hsc_scaff002	670421	671632	8	Hsc_scaff002	671359	671615	0	1	9	2.13672	0.696573	0.571429	0.77193	0	Hsc_scaff002	AUGUSTUS	gene	670344	671537	0.39	-	.	Hsc_gene_12256
Hsc_scaff002	800091	800431	4	Hsc_scaff002	800083	800433	2	11	593	29.5029	5.49168	0.993304	0.994662	0	Hsc_scaff002	AUGUSTUS	gene	776813	808787	0.04	-	.	Hsc_gene_12276
Hsc_scaff002	800098	800434	3	Hsc_scaff002	800083	800433	2	11	593	29.5029	5.49168	0.993304	0.994662	0	Hsc_scaff002	AUGUSTUS	gene	776813	808787	0.04	-	.	Hsc_gene_12276
Hsc_scaff003	1048147	1048594	2	Hsc_scaff003	866854	2385493	0	1	19.8	14.1898	240.383	0.841215	0.909643	0.111029	Hsc_scaff003	AUGUSTUS	gene	1039868	1050455	0.15	-	.	Hsc_gene_8463
Hsc_scaff003	107816	108519	116	Hsc_scaff003	107817	108518	10	104	5229.47	211.195	43.1706	0.904595	0.953169	0	Hsc_scaff003	AUGUSTUS	gene	105856	111540	0.8	+	.	Hsc_gene_8244
Hsc_scaff003	1087167	1087638	59	Hsc_scaff003	1086396	1089914	3	2	49.96	29.0233	46.6443	0.358142	0.783611	0.000284252	Hsc_scaff003	AUGUSTUS	gene	1087186	1089400	0.43	+	.	Hsc_gene_8465
Hsc_scaff003	121518	121923	49	Hsc_scaff003	121519	121922	20	42	2866.91	90.0521	18.1312	0.993311	0.993678	0	Hsc_scaff003	AUGUSTUS	gene	121446	127987	1.27	+	.	Hsc_gene_8249
Hsc_scaff003	130900	131108	12	Hsc_scaff003	130900	131108	0	22	1195.99	83.6346	18.8417	0.977657	0.999005	0	Hsc_scaff003	AUGUSTUS	gene	128017	133915	0.24	-	.	Hsc_gene_8250
Hsc_scaff003	130900	132354	35	Hsc_scaff003	132100	132370	4	20	1414	42.5815	8.17079	1	0.906791	0	Hsc_scaff003	AUGUSTUS	gene	128017	133915	0.24	-	.	Hsc_gene_8250
Hsc_scaff003	1333748	1335413	70	Hsc_scaff003	866854	2385493	0	1	19.8	14.1898	240.383	0.841215	0.909643	0.111029	Hsc_scaff003	AUGUSTUS	gene	1330656	1338866	0.66	+	.	Hsc_gene_8507
Hsc_scaff003	1333753	1335397	29	Hsc_scaff003	866854	2385493	0	1	19.8	14.1898	240.383	0.841215	0.909643	0.111029	Hsc_scaff003	AUGUSTUS	gene	1330656	1338866	0.66	+	.	Hsc_gene_8507
Hsc_scaff003	1333866	1335398	35	Hsc_scaff003	866854	2385493	0	1	19.8	14.1898	240.383	0.841215	0.909643	0.111029	Hsc_scaff003	AUGUSTUS	gene	1330656	1338866	0.66	+	.	Hsc_gene_8507
Hsc_scaff003	139347	139662	47	Hsc_scaff003	139328	139660	6	20	1142	110.883	25.2915	0.9927	0.986728	0.0060241	Hsc_scaff003	AUGUSTUS	gene	138366	140939	0.3	+	.	Hsc_gene_8252
Hsc_scaff003	140497	141925	45	Hsc_scaff003	141465	141925	10	37	2399.94	68.1217	14.193	0.855217	0.839008	0.00652174	Hsc_scaff003	AUGUSTUS	gene	138366	140939	0.3	+	.	Hsc_gene_8252
Hsc_scaff003	1417919	1421475	14	Hsc_scaff003	1420910	1421097	60	782	44401.3	3199.28	644.549	0.998405	0.999839	0	Hsc_scaff003	AUGUSTUS	gene	1403596	1421755	0.07	-	.	Hsc_gene_8519
Hsc_scaff003	1420606	1421098	528	Hsc_scaff003	1420910	1421097	60	782	44401.3	3199.28	644.549	0.998405	0.999839	0	Hsc_scaff003	AUGUSTUS	gene	1403596	1421755	0.07	-	.	Hsc_gene_8519
Hsc_scaff003	1494610	1495240	3	Hsc_scaff003	1494602	1495317	4	22	1282	49.6294	12.5972	0.940339	0.816174	0	Hsc_scaff003	AUGUSTUS	gene	1494046	1496975	0.2	+	.	Hsc_gene_8530
Hsc_scaff003	1537515	1537855	5	Hsc_scaff003	1537515	1537872	8	31	2669.99	60.7199	18.9756	0.992996	0.998204	0	Hsc_scaff003	AUGUSTUS	gene	1532043	1537965	0.14	-	.	Hsc_gene_8537
Hsc_scaff003	1537515	1537872	43	Hsc_scaff003	1537515	1537872	8	31	2669.99	60.7199	18.9756	0.992996	0.998204	0	Hsc_scaff003	AUGUSTUS	gene	1532043	1537965	0.14	-	.	Hsc_gene_8537
Hsc_scaff003	1544688	1545041	80	Hsc_scaff003	866854	2385493	0	1	19.8	14.1898	240.383	0.841215	0.909643	0.111029	Hsc_scaff003	AUGUSTUS	gene	1543779	1548215	0.19	-	.	Hsc_gene_8538
Hsc_scaff003	1545588	1545861	37	Hsc_scaff003	1545589	1545862	4	59	3783	120.659	23.7841	0.991557	0.996013	0	Hsc_scaff003	AUGUSTUS	gene	1543779	1548215	0.19	-	.	Hsc_gene_8538
Hsc_scaff003	1546741	1547413	2	Hsc_scaff003	1546414	1546811	0	3	51	5.41814	2.71139	1	1	0	Hsc_scaff003	AUGUSTUS	gene	1543779	1548215	0.19	-	.	Hsc_gene_8538
Hsc_scaff003	1551469	1551987	193	Hsc_scaff003	1551467	1551986	16	131	8280.92	267.25	40.7812	0.981482	0.99358	0	Hsc_scaff003	AUGUSTUS	gene	1550276	1552670	0.08	+	.	Hsc_gene_8539
Hsc_scaff003	1551473	1551987	181	Hsc_scaff003	1551467	1551986	16	131	8280.92	267.25	40.7812	0.981482	0.99358	0	Hsc_scaff003	AUGUSTUS	gene	1550276	1552670	0.08	+	.	Hsc_gene_8539
Hsc_scaff003	1580467	1582075	22	Hsc_scaff003	1580330	1581641	4	11	681.98	36.4142	9.0537	0.678219	0.677731	0	Hsc_scaff003	AUGUSTUS	gene	1569826	1591221	0.52	+	.	Hsc_gene_8542
Hsc_scaff003	1621123	1621513	3	Hsc_scaff003	1621321	1621495	0	14	599	61.2931	12.6237	0.963786	0.990753	0	Hsc_scaff003	AUGUSTUS	gene	1619506	1621495	0.21	-	.	Hsc_gene_8550
Hsc_scaff003	1626092	1627392	1	Hsc_scaff003	1626858	1626989	0	2	144	5.87786	0.761907	0.960568	0.918239	0	Hsc_scaff003	AUGUSTUS	gene	1625336	1628813	0.09	+	.	Hsc_gene_8552
Hsc_scaff003	1650225	1650432	3	Hsc_scaff003	1650241	1650641	4	1	9	48.9475	54.9798	0.967277		0.5075	Hsc_scaff003	AUGUSTUS	gene	1644958	1650395	0.25	-	.	Hsc_gene_8556
Hsc_scaff003	1657068	1657458	29	Hsc_scaff003	1657069	1657458	14	13	781.96	42.1748	7.60633	0.993784	0.913574	0	Hsc_scaff003	AUGUSTUS	gene	1653511	1657555	0.26	-	.	Hsc_gene_8557
Hsc_scaff003	1659351	1660272	595	Hsc_scaff003	1659294	1659618	0	2	18	18.3735	5.26044	0.928109	1	0	Hsc_scaff003	AUGUSTUS	gene	1657766	1660419	0.43	+	.	Hsc_gene_8558
Hsc_scaff003	1659466	1660272	627	Hsc_scaff003	1659294	1659618	0	2	18	18.3735	5.26044	0.928109	1	0	Hsc_scaff003	AUGUSTUS	gene	1657766	1660419	0.43	+	.	Hsc_gene_8558
Hsc_scaff003	1694817	1695089	14	Hsc_scaff003	1694818	1695087	7	14	1088	63.7435	14.0294	0.994298	0.988754	0	Hsc_scaff003	AUGUSTUS	gene	1692476	1695997	0.44	+	.	Hsc_gene_8566
Hsc_scaff003	1695304	1695623	4	Hsc_scaff003	1695305	1695724	0	14	910.91	64.284	37.1461	0.585436	0.760971	0	Hsc_scaff003	AUGUSTUS	gene	1692476	1695997	0.44	+	.	Hsc_gene_8566
Hsc_scaff003	172854	173285	2	Hsc_scaff003	172834	173313	2	16	1100	24.6242	4.94824	0.991781	1	0	Hsc_scaff003	AUGUSTUS	gene	163756	173256	0.26	+	.	Hsc_gene_8257
Hsc_scaff003	176220	177455	9	Hsc_scaff003	176220	177458	4	28	1086	71.0541	10.9894	0.852209	0.905728	0	Hsc_scaff003	AUGUSTUS	gene	175652	179555	0.39	-	.	Hsc_gene_8259
Hsc_scaff003	1779098	1779645	1	Hsc_scaff003	1779080	1779644	6	22	1356	102.888	22.4953	0.843415	0.931902	0	Hsc_scaff003	AUGUSTUS	gene	1777825	1785173	0.14	-	.	Hsc_gene_8579
Hsc_scaff003	1813390	1814157	18	Hsc_scaff003	1813391	1814064	3	0	0	22.0654	14.336	0.994545	0.554261	0.212481	Hsc_scaff003	AUGUSTUS	gene	1813175	1815213	0.06	-	.	Hsc_gene_8583
Hsc_scaff003	1813392	1814157	4	Hsc_scaff003	1813391	1814064	3	0	0	22.0654	14.336	0.994545	0.554261	0.212481	Hsc_scaff003	AUGUSTUS	gene	1813175	1815213	0.06	-	.	Hsc_gene_8583
Hsc_scaff003	1842166	1842654	137	Hsc_scaff003	1842167	1842652	2	55	4078.98	143.775	27.0254	0.981678	0.983978	0	Hsc_scaff003	AUGUSTUS	gene	1842489	1847683	0.31	-	.	Hsc_gene_8593
Hsc_scaff003	1844047	1844431	10	Hsc_scaff003	1844068	1844382	4	0	0	45.3822	6.77861	0.80644	0.763429	0.00955414	Hsc_scaff003	AUGUSTUS	gene	1842489	1847683	0.31	-	.	Hsc_gene_8593
Hsc_scaff003	1844058	1844431	7	Hsc_scaff003	1844068	1844382	4	0	0	45.3822	6.77861	0.80644	0.763429	0.00955414	Hsc_scaff003	AUGUSTUS	gene	1842489	1847683	0.31	-	.	Hsc_gene_8593
Hsc_scaff003	1844586	1845951	1	Hsc_scaff003	1844559	1846100	4	12	431.86	20.3874	13.0983	0.592551	0.784901	0	Hsc_scaff003	AUGUSTUS	gene	1842489	1847683	0.31	-	.	Hsc_gene_8593
Hsc_scaff003	1853949	1855102	34	Hsc_scaff003	1854918	1855102	2	47	3226.98	151.054	24.7875	1	0.995971	0	Hsc_scaff003	AUGUSTUS	gene	1851961	1860063	2.33	-	.	Hsc_gene_8596
Hsc_scaff003	1854100	1855102	29	Hsc_scaff003	1854918	1855102	2	47	3226.98	151.054	24.7875	1	0.995971	0	Hsc_scaff003	AUGUSTUS	gene	1851961	1860063	2.33	-	.	Hsc_gene_8596
Hsc_scaff003	185657	186280	48	Hsc_scaff003	185966	186279	2	50	3334	90.7859	13.0683	0.600281	0.913836	0	Hsc_scaff003	AUGUSTUS	gene	185386	187325	0.41	-	.	Hsc_gene_8262
Hsc_scaff003	1933307	1933691	7	Hsc_scaff003	1933299	1933695	8	27	872.88	87.6742	24.5306	0.8646	0.904062	0	Hsc_scaff003	AUGUSTUS	gene	1928915	1937623	0.12	-	.	Hsc_gene_8609
Hsc_scaff003	1937038	1937707	36	Hsc_scaff003	1937020	1937627	6	20	857.45	74.4234	19.5455	0.860286	0.526545	0	Hsc_scaff003	AUGUSTUS	gene	1928915	1937623	0.12	-	.	Hsc_gene_8609
Hsc_scaff003	1959517	1959944	232	Hsc_scaff003	1959511	1959928	42	17	1247	420.369	88.8214	0.998836	0.912461	0	Hsc_scaff003	AUGUSTUS	gene	1957654	1960568	0.61	+	.	Hsc_gene_8613
Hsc_scaff003	1959519	1959944	252	Hsc_scaff003	1959511	1959928	42	17	1247	420.369	88.8214	0.998836	0.912461	0	Hsc_scaff003	AUGUSTUS	gene	1957654	1960568	0.61	+	.	Hsc_gene_8613
Hsc_scaff003	1968895	1969666	2	Hsc_scaff003	1968895	1969671	20	23	1492	59.625	11.0237	0.818512	0.788798	0	Hsc_scaff003	AUGUSTUS	gene	1962344	1969778	0.07	+	.	Hsc_gene_8615
Hsc_scaff003	1985663	1987191	11	Hsc_scaff003	1985664	1987205	6	40	2255.9	94.2297	15.6611	0.897892	0.816693	0	Hsc_scaff003	AUGUSTUS	gene	1984724	1986409	0.24	+	.	Hsc_gene_8620
Hsc_scaff003	1985663	1987191	11	Hsc_scaff003	1985664	1987205	6	40	2255.9	94.2297	15.6611	0.897892	0.816693	0	Hsc_scaff003	AUGUSTUS	gene	1986525	1987713	0.1	-	.	Hsc_gene_8621
Hsc_scaff003	2035001	2035708	2	Hsc_scaff003	2034967	2035726	8	8	182	43.6416	12.6713	1	1	0.0105402	Hsc_scaff003	AUGUSTUS	gene	2035314	2041172	0.64	+	.	Hsc_gene_8632
Hsc_scaff003	2035001	2035708	2	Hsc_scaff003	2034967	2035726	8	8	182	43.6416	12.6713	1	1	0.0105402	Hsc_scaff003	AUGUSTUS	gene	2018774	2035258	0.92	+	.	Hsc_gene_8631
Hsc_scaff003	2035005	2035726	5	Hsc_scaff003	2034967	2035726	8	8	182	43.6416	12.6713	1	1	0.0105402	Hsc_scaff003	AUGUSTUS	gene	2035314	2041172	0.64	+	.	Hsc_gene_8632
Hsc_scaff003	2035005	2035726	5	Hsc_scaff003	2034967	2035726	8	8	182	43.6416	12.6713	1	1	0.0105402	Hsc_scaff003	AUGUSTUS	gene	2018774	2035258	0.92	+	.	Hsc_gene_8631
Hsc_scaff003	2105979	2106180	27	Hsc_scaff003	2105980	2106180	0	19	884	96.395	20.5737	0.994567	1	0	Hsc_scaff003	AUGUSTUS	gene	2101004	2108315	0.45	+	.	Hsc_gene_8640
Hsc_scaff003	2111068	2111427	2	Hsc_scaff003	2111050	2111463	4	13	603.82	77.3874	15.5305	0.871061	0.692199	0	Hsc_scaff003	AUGUSTUS	gene	2108595	2116333	1.58	-	.	Hsc_gene_8641
Hsc_scaff003	2124189	2124527	55	Hsc_scaff003	2124190	2124526	8	18	1081.98	150.902	30.36	0.981563	0.993619	0	Hsc_scaff003	AUGUSTUS	gene	2124241	2125586	0.16	+	.	Hsc_gene_8643
Hsc_scaff003	2130506	2130740	8	Hsc_scaff003	2130424	2130737	7	6	176	121.233	47.9394	0.812465	0.916534	0	Hsc_scaff003	AUGUSTUS	gene	2127691	2131795	0.65	+	.	Hsc_gene_8645
Hsc_scaff003	2131706	2132548	98	Hsc_scaff003	2131707	2132547	3	6	159.99	121.092	53.5689	0.993618	0.97379	0.0880952	Hsc_scaff003	AUGUSTUS	gene	2131851	2133015	0.55	+	.	Hsc_gene_8646
Hsc_scaff003	2131706	2132548	98	Hsc_scaff003	2131707	2132547	3	6	159.99	121.092	53.5689	0.993618	0.97379	0.0880952	Hsc_scaff003	AUGUSTUS	gene	2127691	2131795	0.65	+	.	Hsc_gene_8645
Hsc_scaff003	2247117	2248955	2	Hsc_scaff003	866854	2385493	0	1	19.8	14.1898	240.383	0.841215	0.909643	0.111029	Hsc_scaff003	AUGUSTUS	gene	2248861	2249555	0.39	+	.	Hsc_gene_8683
Hsc_scaff003	2257182	2257764	196	Hsc_scaff003	2257182	2257764	42	410	26203.8	317.78	41.17	1	0.99965	0	Hsc_scaff003	AUGUSTUS	gene	2255282	2264190	0.4	-	.	Hsc_gene_8685
Hsc_scaff003	2259488	2260145	34	Hsc_scaff003	2259489	2259666	0	6	300	17.4746	5.33835	0.992052	0.985199	0	Hsc_scaff003	AUGUSTUS	gene	2255282	2264190	0.4	-	.	Hsc_gene_8685
Hsc_scaff003	2259495	2260145	25	Hsc_scaff003	2259489	2259666	0	6	300	17.4746	5.33835	0.992052	0.985199	0	Hsc_scaff003	AUGUSTUS	gene	2255282	2264190	0.4	-	.	Hsc_gene_8685
Hsc_scaff003	2272461	2272850	6	Hsc_scaff003	866854	2385493	0	1	19.8	14.1898	240.383	0.841215	0.909643	0.111029	Hsc_scaff003	AUGUSTUS	gene	2267982	2274630	0.12	-	.	Hsc_gene_8686
Hsc_scaff003	2272461	2272901	2	Hsc_scaff003	866854	2385493	0	1	19.8	14.1898	240.383	0.841215	0.909643	0.111029	Hsc_scaff003	AUGUSTUS	gene	2267982	2274630	0.12	-	.	Hsc_gene_8686
Hsc_scaff003	2284061	2285732	21	Hsc_scaff003	2285080	2285290	0	2	62.86	5.04286	0.90136	0.713911	0.963039	0	Hsc_scaff003	AUGUSTUS	gene	2282571	2288318	0.6	+	.	Hsc_gene_8689
Hsc_scaff003	2284061	2285732	21	Hsc_scaff003	2285080	2285290	0	2	62.86	5.04286	0.90136	0.713911	0.963039	0	Hsc_scaff003	AUGUSTUS	gene	2282571	2284105	0.35	+	.	Hsc_gene_8690
Hsc_scaff003	2289306	2290027	2	Hsc_scaff003	2289227	2290194	0	1	75	23.6618	8.04103	0.581938	0.727808	0	Hsc_scaff003	AUGUSTUS	gene	2288572	2291350	0.33	-	.	Hsc_gene_8691
Hsc_scaff003	2348219	2348713	90	Hsc_scaff003	2348219	2348713	4	43	2629.77	100.093	24.7318	1	1	0	Hsc_scaff003	AUGUSTUS	gene	2344281	2348597	0.63	+	.	Hsc_gene_8704
Hsc_scaff003	2348219	2348713	90	Hsc_scaff003	2348219	2348713	4	43	2629.77	100.093	24.7318	1	1	0	Hsc_scaff003	AUGUSTUS	gene	2348618	2352700	1.23	-	.	Hsc_gene_8705
Hsc_scaff003	2416763	2417450	4	Hsc_scaff003	2417052	2417245	0	3	219	36.7409	7.57246	0.993679	0.983784	0	Hsc_scaff003	AUGUSTUS	gene	2415581	2417345	0.15	+	.	Hsc_gene_8725
Hsc_scaff003	2416763	2417450	4	Hsc_scaff003	2417052	2417245	0	3	219	36.7409	7.57246	0.993679	0.983784	0	Hsc_scaff003	AUGUSTUS	gene	2417431	2419670	0.2	-	.	Hsc_gene_8726
Hsc_scaff003	2441463	2442416	12	Hsc_scaff003	2441614	2441939	4	0	0	15.1446	6.80321	0.395743	1	0.04	Hsc_scaff003	AUGUSTUS	gene	2441908	2442990	0.19	-	.	Hsc_gene_8731
Hsc_scaff003	2441463	2442416	12	Hsc_scaff003	2441614	2441939	4	0	0	15.1446	6.80321	0.395743	1	0.04	Hsc_scaff003	AUGUSTUS	gene	2441148	2441830	0.38	-	.	Hsc_gene_8730
Hsc_scaff003	2444900	2446410	37	Hsc_scaff003	2444893	2445930	8	43	2197.93	42.2411	8.03426	0.862084	0.98	0.00096432	Hsc_scaff003	AUGUSTUS	gene	2443134	2453260	0.67	-	.	Hsc_gene_8732
Hsc_scaff003	2468218	2469354	66	Hsc_scaff003	2468224	2468474	8	64	3771.98	432.892	69.013	0.906967	0.971605	0	Hsc_scaff003	AUGUSTUS	gene	2468023	2469000	0.2	-	.	Hsc_gene_8737
Hsc_scaff003	2468218	2469354	66	Hsc_scaff003	2468224	2468474	8	64	3771.98	432.892	69.013	0.906967	0.971605	0	Hsc_scaff003	AUGUSTUS	gene	2469053	2474260	0.11	-	.	Hsc_gene_8738
Hsc_scaff003	249187	249663	47	Hsc_scaff003	249185	249661	11	2	104	55.1113	15.9751	0.999807	0.987507	0.0315126	Hsc_scaff003	AUGUSTUS	gene	245059	253555	0.34	-	.	Hsc_gene_8280
Hsc_scaff003	249194	249663	11	Hsc_scaff003	249185	249661	11	2	104	55.1113	15.9751	0.999807	0.987507	0.0315126	Hsc_scaff003	AUGUSTUS	gene	245059	253555	0.34	-	.	Hsc_gene_8280
Hsc_scaff003	2552560	2552927	2489	Hsc_scaff003	2552562	2552926	526	1548	96511.5	3530.15	649.576	0.999993	1	0	Hsc_scaff003	AUGUSTUS	gene	2552836	2556200	0.45	+	.	Hsc_gene_8755
Hsc_scaff003	2592338	2594102	104	Hsc_scaff003	2592181	2592421	0	1	101	4.20417	1.08204	0.993007	0.994805	0	Hsc_scaff003	AUGUSTUS	gene	2593746	2602260	0.25	+	.	Hsc_gene_8763
Hsc_scaff003	2658116	2658616	28	Hsc_scaff003	2658126	2658729	10	0	0	103.113	42.2642	0.915457	1	0.127695	Hsc_scaff003	AUGUSTUS	gene	2657984	2659005	0.21	-	.	Hsc_gene_8777
Hsc_scaff003	2686611	2686970	2	Hsc_scaff003	2686586	2686990	2	3	98	40.7698	6.68225	0.655243	0.985059	0	Hsc_scaff003	AUGUSTUS	gene	2684806	2686907	0.21	+	.	Hsc_gene_8783
Hsc_scaff003	2688971	2689546	6	Hsc_scaff003	2688876	2689704	1	8	427.98	34.3261	13.11	0.80155	0.698963	0	Hsc_scaff003	AUGUSTUS	gene	2689146	2689840	0.15	+	.	Hsc_gene_8785
Hsc_scaff003	2751510	2751844	3	Hsc_scaff003	2751497	2751842	6	12	747	70.5449	15.6586	0.993429	0.983415	0	Hsc_scaff003	AUGUSTUS	gene	2745992	2753425	0.06	-	.	Hsc_gene_8805
Hsc_scaff003	2751521	2751844	8	Hsc_scaff003	2751497	2751842	6	12	747	70.5449	15.6586	0.993429	0.983415	0	Hsc_scaff003	AUGUSTUS	gene	2745992	2753425	0.06	-	.	Hsc_gene_8805
Hsc_scaff003	2847615	2847833	265	Hsc_scaff003	2847618	2847833	34	211	12992.6	928.94	171.177	0.992626	0.999946	0	Hsc_scaff003	AUGUSTUS	gene	2846616	2847960	0.06	+	.	Hsc_gene_8822
Hsc_scaff003	2847615	2847834	251	Hsc_scaff003	2847618	2847833	34	211	12992.6	928.94	171.177	0.992626	0.999946	0	Hsc_scaff003	AUGUSTUS	gene	2846616	2847960	0.06	+	.	Hsc_gene_8822
Hsc_scaff003	2851728	2852106	3	Hsc_scaff003	2851599	2851746	0	1	82	6.71429	7.94025	0.994012	0.137689	0	Hsc_scaff003	AUGUSTUS	gene	2851792	2853265	0.21	-	.	Hsc_gene_8825
Hsc_scaff003	2996133	2996873	1	Hsc_scaff003	2996228	2996650	2	4	394	1.85071	0.98037	0.983193	1	0.149289	Hsc_scaff003	AUGUSTUS	gene	2996174	2997362	0.85	+	.	Hsc_gene_8851
Hsc_scaff003	303253	303619	1	Hsc_scaff003	303150	303624	8	0	0	35.6962	8.18539	0.699115	0.656295	0	Hsc_scaff003	AUGUSTUS	gene	301407	306695	0.88	-	.	Hsc_gene_8297
Hsc_scaff003	3054904	3055584	20	Hsc_scaff003	3054905	3055581	6	36	2992	43.5148	11.4622	0.86793	0.982089	0.00147929	Hsc_scaff003	AUGUSTUS	gene	3049731	3063913	0.3	-	.	Hsc_gene_8858
Hsc_scaff003	3054982	3055555	2	Hsc_scaff003	3054905	3055581	6	36	2992	43.5148	11.4622	0.86793	0.982089	0.00147929	Hsc_scaff003	AUGUSTUS	gene	3049731	3063913	0.3	-	.	Hsc_gene_8858
Hsc_scaff003	309401	309807	140	Hsc_scaff003	309401	309807	62	192	11391.6	284.946	56.2587	0.935815	0.975022	0	Hsc_scaff003	AUGUSTUS	gene	306986	309450	0.59	+	.	Hsc_gene_8298
Hsc_scaff003	309401	309807	140	Hsc_scaff003	309401	309807	62	192	11391.6	284.946	56.2587	0.935815	0.975022	0	Hsc_scaff003	AUGUSTUS	gene	309516	313670	0.24	+	.	Hsc_gene_8299
Hsc_scaff003	3156214	3156657	1	Hsc_scaff003	3156192	3156666	0	10	619	29.2932	6.73492	0.992802	0.957152	0	Hsc_scaff003	AUGUSTUS	gene	3141034	3159218	0.18	+	.	Hsc_gene_8863
Hsc_scaff003	3156233	3156674	1	Hsc_scaff003	3156192	3156666	0	10	619	29.2932	6.73492	0.992802	0.957152	0	Hsc_scaff003	AUGUSTUS	gene	3141034	3159218	0.18	+	.	Hsc_gene_8863
Hsc_scaff003	316039	316241	16	Hsc_scaff003	316039	316241	3	12	598	57.0743	13.3368	0.98218	0.99984	0	Hsc_scaff003	AUGUSTUS	gene	313677	321045	1.28	-	.	Hsc_gene_8300
Hsc_scaff003	3183293	3183901	7	Hsc_scaff003	3183262	3183898	0	50	3669.98	70.8538	7.98834	0.946884	0.954499	0	Hsc_scaff003	AUGUSTUS	gene	3180794	3185321	0.45	+	.	Hsc_gene_8869
Hsc_scaff003	3212224	3214827	121	Hsc_scaff003	3212225	3212534	11	44	3400.94	102.524	17.2296	0.994093	0.992301	0	Hsc_scaff003	AUGUSTUS	gene	3211404	3217988	1.08	+	.	Hsc_gene_8872
Hsc_scaff003	326806	327211	1	Hsc_scaff003	326755	327241	4	5	365	18.6193	5.26276	1	0.994836	0.00411523	Hsc_scaff003	AUGUSTUS	gene	325896	327415	0.2	-	.	Hsc_gene_8303
Hsc_scaff003	326850	327207	1	Hsc_scaff003	326755	327241	4	5	365	18.6193	5.26276	1	0.994836	0.00411523	Hsc_scaff003	AUGUSTUS	gene	325896	327415	0.2	-	.	Hsc_gene_8303
Hsc_scaff003	3643516	3644124	221	Hsc_scaff003	3643516	3644124	66	127	8034.65	237.878	52.1666	0.998951	1	0.0115132	Hsc_scaff003	AUGUSTUS	gene	3637306	3655700	0.87	+	.	Hsc_gene_8922
Hsc_scaff003	3678186	3678597	3	Hsc_scaff003	3678101	3678746	22	0	0	43.6419	20.2164	0.873792	0.588331	0	Hsc_scaff003	AUGUSTUS	gene	3669326	3682330	0.21	+	.	Hsc_gene_8924
Hsc_scaff003	3776044	3776441	7	Hsc_scaff003	3776044	3776459	0	21	1116.99	51.6506	9.3353	1	1	0	Hsc_scaff003	AUGUSTUS	gene	3766556	3777750	0.73	+	.	Hsc_gene_8945
Hsc_scaff003	3776044	3776459	37	Hsc_scaff003	3776044	3776459	0	21	1116.99	51.6506	9.3353	1	1	0	Hsc_scaff003	AUGUSTUS	gene	3766556	3777750	0.73	+	.	Hsc_gene_8945
Hsc_scaff003	3882294	3882632	78	Hsc_scaff003	3882295	3882630	3	37	2450	120.779	23.1038	0.938445	0.960362	0	Hsc_scaff003	AUGUSTUS	gene	3882166	3884770	0.11	+	.	Hsc_gene_8963
Hsc_scaff003	3907470	3910345	23	Hsc_scaff003	3907455	3908037	1	14	834	49.6478	10.8321	0.531199	0.762787	0.00515464	Hsc_scaff003	AUGUSTUS	gene	3904116	3910540	0.13	+	.	Hsc_gene_8966
Hsc_scaff003	394121	395453	67	Hsc_scaff003	394121	394443	7	14	853.64	50.7516	11.3258	1	1	0	Hsc_scaff003	AUGUSTUS	gene	392936	400327	0.09	+	.	Hsc_gene_8323
Hsc_scaff003	394138	395453	75	Hsc_scaff003	394121	394443	7	14	853.64	50.7516	11.3258	1	1	0	Hsc_scaff003	AUGUSTUS	gene	392936	400327	0.09	+	.	Hsc_gene_8323
Hsc_scaff003	413744	414624	8	Hsc_scaff003	413745	414633	5	21	1127	55.2905	9.72302	0.742286	0.924881	0	Hsc_scaff003	AUGUSTUS	gene	411336	415580	0.46	+	.	Hsc_gene_8327
Hsc_scaff003	417749	418515	192	Hsc_scaff003	417749	418515	19	238	14109.6	256.15	44.0905	0.944918	0.975369	0	Hsc_scaff003	AUGUSTUS	gene	415736	421990	0.15	+	.	Hsc_gene_8328
Hsc_scaff003	475563	476261	44	Hsc_scaff003	475516	476115	8	0	0	105.427	29.7462	0.960987	0.602806	0	Hsc_scaff003	AUGUSTUS	gene	474972	477620	0.3	-	.	Hsc_gene_8343
Hsc_scaff003	524895	526158	52	Hsc_scaff003	524808	525120	0	12	473.96	33.3045	15.4314	0.54305	0.203754	0	Hsc_scaff003	AUGUSTUS	gene	523883	526790	0.21	-	.	Hsc_gene_8360
Hsc_scaff003	532638	533311	1	Hsc_scaff003	532528	533395	1	13	777	29.9804	5.9291	0.514793	0.851863	0	Hsc_scaff003	AUGUSTUS	gene	532054	533420	0.5	-	.	Hsc_gene_8363
Hsc_scaff003	549276	549810	49	Hsc_scaff003	549277	549810	8	35	1961.98	83.3977	13.0769	0.896201	0.955356	0	Hsc_scaff003	AUGUSTUS	gene	549042	555990	0.4	-	.	Hsc_gene_8366
Hsc_scaff003	561853	565759	120	Hsc_scaff003	562759	564192	32	58	3242.88	202.423	39.5633	0.791938	0.988039	0	Hsc_scaff003	AUGUSTUS	gene	562739	564250	0.32	-	.	Hsc_gene_8368
Hsc_scaff003	561853	565759	120	Hsc_scaff003	562759	564192	32	58	3242.88	202.423	39.5633	0.791938	0.988039	0	Hsc_scaff003	AUGUSTUS	gene	564681	568045	0.67	+	.	Hsc_gene_8369
Hsc_scaff003	561853	565759	120	Hsc_scaff003	562759	564192	32	58	3242.88	202.423	39.5633	0.791938	0.988039	0	Hsc_scaff003	AUGUSTUS	gene	556336	562590	0.16	-	.	Hsc_gene_8367
Hsc_scaff003	574090	574642	51	Hsc_scaff003	574091	574640	3	28	2155	80.5683	13.9199	0.991233	0.990175	0	Hsc_scaff003	AUGUSTUS	gene	572291	574725	0.21	+	.	Hsc_gene_8373
Hsc_scaff003	609532	609796	23	Hsc_scaff003	609532	609796	14	28	1572.85	119.845	26.3369	0.999802	0.999832	0	Hsc_scaff003	AUGUSTUS	gene	608961	615725	1.26	+	.	Hsc_gene_8384
Hsc_scaff003	623501	624267	2	Hsc_scaff003	623475	624262	9	0	0	48.4447	5.37304	0.924161	0.836531	0	Hsc_scaff003	AUGUSTUS	gene	622779	626480	0.19	-	.	Hsc_gene_8389
Hsc_scaff003	711793	712821	1	Hsc_scaff003	711777	712923	0	2	29	53.6623	25.4801	0.749374	0.952469	0	Hsc_scaff003	AUGUSTUS	gene	708231	713385	0.05	+	.	Hsc_gene_8413
Hsc_scaff003	723869	724396	2	Hsc_scaff003	723868	724396	10	22	1068.83	39.9242	7.95286	0.923053	1	0	Hsc_scaff003	AUGUSTUS	gene	724092	726140	0.12	-	.	Hsc_gene_8415
Hsc_scaff003	723869	724396	2	Hsc_scaff003	723868	724396	10	22	1068.83	39.9242	7.95286	0.923053	1	0	Hsc_scaff003	AUGUSTUS	gene	713441	723870	0.49	+	.	Hsc_gene_8414
Hsc_scaff003	723891	724396	3	Hsc_scaff003	723868	724396	10	22	1068.83	39.9242	7.95286	0.923053	1	0	Hsc_scaff003	AUGUSTUS	gene	724092	726140	0.12	-	.	Hsc_gene_8415
Hsc_scaff003	77265	79326	1	Hsc_scaff003	77266	79335	11	0	0	57.247	15.8666	0.8821	0.898603	0	Hsc_scaff003	AUGUSTUS	gene	77476	81762	0.16	+	.	Hsc_gene_8234
Hsc_scaff003	822239	823130	23	Hsc_scaff003	822690	823147	7	0	0	57.0875	20.8634	0.960453	1	0.0437637	Hsc_scaff003	AUGUSTUS	gene	820472	826350	0.82	-	.	Hsc_gene_8432
Hsc_scaff003	822577	822892	21	Hsc_scaff003	822690	823147	7	0	0	57.0875	20.8634	0.960453	1	0.0437637	Hsc_scaff003	AUGUSTUS	gene	820472	826350	0.82	-	.	Hsc_gene_8432
Hsc_scaff003	833348	833731	1	Hsc_scaff003	833304	833820	0	8	654	12.0717	2.4033	0.992174	0.89372	0	Hsc_scaff003	AUGUSTUS	gene	832791	835258	0.42	+	.	Hsc_gene_8434
Hsc_scaff003	89733	92714	2	Hsc_scaff003	89733	92717	1	38	2453.92	45.6106	10.2764	0.771646	0.80375	0.00201072	Hsc_scaff003	AUGUSTUS	gene	88676	91750	0.65	+	.	Hsc_gene_8238
Hsc_scaff003	89733	92714	2	Hsc_scaff003	89733	92717	1	38	2453.92	45.6106	10.2764	0.771646	0.80375	0.00201072	Hsc_scaff003	AUGUSTUS	gene	91788	94735	0.54	-	.	Hsc_gene_8239
Hsc_scaff003	9028	9460	76	Hsc_scaff003	9029	9457	23	33	2534	107.414	21.4214	0.970757	0.983897	0	Hsc_scaff003	AUGUSTUS	gene	2	13090	0.03	+	.	Hsc_gene_8214
Hsc_scaff003	908153	908470	25	Hsc_scaff003	908375	908529	0	12	517.99	14.3052	5.02375	0.0804789	1	0.012987	Hsc_scaff003	AUGUSTUS	gene	902863	910925	0.15	-	.	Hsc_gene_8446
Hsc_scaff003	908153	908485	32	Hsc_scaff003	908375	908529	0	12	517.99	14.3052	5.02375	0.0804789	1	0.012987	Hsc_scaff003	AUGUSTUS	gene	902863	910925	0.15	-	.	Hsc_gene_8446
Hsc_scaff003	928712	930408	24	Hsc_scaff003	928693	928932	1	16	996	67.0586	14.7786	0.921456	0.919611	0	Hsc_scaff003	AUGUSTUS	gene	918766	930915	0.08	+	.	Hsc_gene_8447
Hsc_scaff003	937905	938409	3	Hsc_scaff003	935888	938286	0	4	274	17.1693	17.5223	0.535391	0.507724	0	Hsc_scaff003	AUGUSTUS	gene	938010	939205	0.19	-	.	Hsc_gene_8449
Hsc_scaff004	1072755	1075923	31	Hsc_scaff004	1072710	1073043	8	0	0	52.1351	12.5788	0.922917	0.399173	0	Hsc_scaff004	AUGUSTUS	gene	1067835	1074149	0.32	+	.	Hsc_gene_19856
Hsc_scaff004	1072755	1075923	31	Hsc_scaff004	1072710	1073043	8	0	0	52.1351	12.5788	0.922917	0.399173	0	Hsc_scaff004	AUGUSTUS	gene	1074157	1077214	0.35	-	.	Hsc_gene_19857
Hsc_scaff004	1078803	1079045	1	Hsc_scaff004	1078804	1079079	5	4	80	67.4255	12.2962	0.991427	0.990893	0	Hsc_scaff004	AUGUSTUS	gene	1078045	1086445	0.11	+	.	Hsc_gene_19858
Hsc_scaff004	1078803	1079049	1	Hsc_scaff004	1078804	1079079	5	4	80	67.4255	12.2962	0.991427	0.990893	0	Hsc_scaff004	AUGUSTUS	gene	1078045	1086445	0.11	+	.	Hsc_gene_19858
Hsc_scaff004	1104382	1105143	28	Hsc_scaff004	1104383	1105096	8	0	0	41.4474	9.22451	0.994696	0.727917	0.0056101	Hsc_scaff004	AUGUSTUS	gene	1098229	1111464	0.27	-	.	Hsc_gene_19861
Hsc_scaff004	1104386	1105140	15	Hsc_scaff004	1104383	1105096	8	0	0	41.4474	9.22451	0.994696	0.727917	0.0056101	Hsc_scaff004	AUGUSTUS	gene	1098229	1111464	0.27	-	.	Hsc_gene_19861
Hsc_scaff004	1119725	1119927	4766	Hsc_scaff004	1119726	1119926	695	6499	387103	23981.8	4345.89	0.99998	0.999853	0	Hsc_scaff004	AUGUSTUS	gene	1115795	1125518	0.85	+	.	Hsc_gene_19863
Hsc_scaff004	1191930	1192498	3	Hsc_scaff004	1191814	1192519	4	10	444	35.6922	7.76939	0.789217	0.866445	0	Hsc_scaff004	AUGUSTUS	gene	1190825	1194489	0.71	+	.	Hsc_gene_19884
Hsc_scaff004	1225761	1226884	1	Hsc_scaff004	1225666	1227011	0	7	314	56.2848	26.6786	0.724143	0.90439	0	Hsc_scaff004	AUGUSTUS	gene	1223315	1226440	1.39	+	.	Hsc_gene_19892
Hsc_scaff004	1225761	1226884	1	Hsc_scaff004	1225666	1227011	0	7	314	56.2848	26.6786	0.724143	0.90439	0	Hsc_scaff004	AUGUSTUS	gene	1226495	1228519	0.53	+	.	Hsc_gene_19893
Hsc_scaff004	1229046	1229536	62	Hsc_scaff004	1229045	1229540	13	6	122	153.84	29.1634	0.886544	0.909339	0	Hsc_scaff004	AUGUSTUS	gene	1228635	1232069	0.26	+	.	Hsc_gene_19894
Hsc_scaff004	1235630	1236609	35	Hsc_scaff004	1235563	1236655	14	0	0	69.3178	71.6165	0.483318	0.895232	0	Hsc_scaff004	AUGUSTUS	gene	1234306	1237584	0.33	-	.	Hsc_gene_19897
Hsc_scaff004	1237821	1239103	6	Hsc_scaff004	1226289	1241220	2	3	324	23.4548	36.7125	0.333828	0.667226	0.0163418	Hsc_scaff004	AUGUSTUS	gene	1237916	1239054	0.38	-	.	Hsc_gene_19898
Hsc_scaff004	1241398	1242797	1	Hsc_scaff004	1241270	1242901	6	9	773	33.2802	8.44192	0.544929	0.910554	0	Hsc_scaff004	AUGUSTUS	gene	1240385	1243572	0.8	+	.	Hsc_gene_19899
Hsc_scaff004	128962	129952	5	Hsc_scaff004	129073	129411	13	0	0	100.843	38.2836	0.999912	1	0.0473373	Hsc_scaff004	AUGUSTUS	gene	129042	130395	0.15	-	.	Hsc_gene_19664
Hsc_scaff004	129073	129332	4	Hsc_scaff004	129073	129411	13	0	0	100.843	38.2836	0.999912	1	0.0473373	Hsc_scaff004	AUGUSTUS	gene	129042	130395	0.15	-	.	Hsc_gene_19664
Hsc_scaff004	1307171	1307560	10	Hsc_scaff004	1307172	1307613	20	50	2290.99	187.875	56.796	0.97818	0.939408	0	Hsc_scaff004	AUGUSTUS	gene	1306955	1308725	0.3	-	.	Hsc_gene_19917
Hsc_scaff004	1322757	1323252	6	Hsc_scaff004	1322757	1323256	6	13	831	57.0922	8.54339	0.77384	0.826231	0	Hsc_scaff004	AUGUSTUS	gene	1322225	1327355	0.05	-	.	Hsc_gene_19922
Hsc_scaff004	1349217	1350112	15	Hsc_scaff004	1350016	1350221	0	2	169	38.5951	16.0814	0.835828	0.798083	0	Hsc_scaff004	AUGUSTUS	gene	1338566	1354053	0.14	+	.	Hsc_gene_19926
Hsc_scaff004	1366192	1366776	53	Hsc_scaff004	1366192	1366776	8	78	4656	91.9743	15.2284	0.754495	0.803914	0	Hsc_scaff004	AUGUSTUS	gene	1358776	1369840	0.32	+	.	Hsc_gene_19929
Hsc_scaff004	1375831	1377213	1	Hsc_scaff004	1376183	1376413	0	3	95	5.31304	1.79548	0.918782	1	0	Hsc_scaff004	AUGUSTUS	gene	1375137	1377125	0.25	-	.	Hsc_gene_19932
Hsc_scaff004	1440090	1440635	1	Hsc_scaff004	1439911	1440634	1	13	1046	34.0705	8.40893	0.609449	0.499028	0	Hsc_scaff004	AUGUSTUS	gene	1433246	1449031	0.18	+	.	Hsc_gene_19951
Hsc_scaff004	1497539	1498783	25	Hsc_scaff004	1497511	1497785	4	14	875	36.8358	6.41383	0.997619	1	0	Hsc_scaff004	AUGUSTUS	gene	1492800	1498385	0.23	-	.	Hsc_gene_19966
Hsc_scaff004	1497539	1498783	25	Hsc_scaff004	1497511	1497785	4	14	875	36.8358	6.41383	0.997619	1	0	Hsc_scaff004	AUGUSTUS	gene	1498517	1499325	0.49	-	.	Hsc_gene_19967
Hsc_scaff004	1516120	1516455	1	Hsc_scaff004	1516106	1516455	0	4	320	153.682	55.6005	0.998221	1	0	Hsc_scaff004	AUGUSTUS	gene	1515960	1517305	0.47	-	.	Hsc_gene_19975
Hsc_scaff004	1604029	1605041	73	Hsc_scaff004	1604597	1605038	14	38	2694.74	110.41	24.049	0.843554	0.930954	0	Hsc_scaff004	AUGUSTUS	gene	1600446	1604326	0.19	+	.	Hsc_gene_20003
Hsc_scaff004	1604029	1605041	73	Hsc_scaff004	1604597	1605038	14	38	2694.74	110.41	24.049	0.843554	0.930954	0	Hsc_scaff004	AUGUSTUS	gene	1604329	1605565	0.36	-	.	Hsc_gene_20004
Hsc_scaff004	164376	165855	21	Hsc_scaff004	164280	164647	2	2	91	14.3052	8.81258	0.997472	0.998681	0	Hsc_scaff004	AUGUSTUS	gene	164872	168765	0.14	-	.	Hsc_gene_19674
Hsc_scaff004	164376	165855	21	Hsc_scaff004	164280	164647	2	2	91	14.3052	8.81258	0.997472	0.998681	0	Hsc_scaff004	AUGUSTUS	gene	161136	164870	0.3	+	.	Hsc_gene_19673
Hsc_scaff004	164388	165869	20	Hsc_scaff004	164280	164647	2	2	91	14.3052	8.81258	0.997472	0.998681	0	Hsc_scaff004	AUGUSTUS	gene	164872	168765	0.14	-	.	Hsc_gene_19674
Hsc_scaff004	164388	165869	20	Hsc_scaff004	164280	164647	2	2	91	14.3052	8.81258	0.997472	0.998681	0	Hsc_scaff004	AUGUSTUS	gene	161136	164870	0.3	+	.	Hsc_gene_19673
Hsc_scaff004	1660683	1661697	10	Hsc_scaff004	1660573	1661805	4	1	21.94	31.9838	5.82285	0.723979	0.901238	0	Hsc_scaff004	AUGUSTUS	gene	1661295	1664209	0.17	+	.	Hsc_gene_20023
Hsc_scaff004	1694276	1694719	7	Hsc_scaff004	1694268	1694718	3	22	1616	70.3533	12.1275	0.815357	0.883616	0	Hsc_scaff004	AUGUSTUS	gene	1692942	1696874	0.29	-	.	Hsc_gene_20033
Hsc_scaff004	171615	172125	593	Hsc_scaff004	171616	172123	95	349	23149	881.225	159.084	0.993803	0.987568	0	Hsc_scaff004	AUGUSTUS	gene	168886	172810	0.31	+	.	Hsc_gene_19675
Hsc_scaff004	1754333	1754732	2	Hsc_scaff004	1754187	1755137	3	1	21	25.9516	19.2503	0.432642	0.620385	0	Hsc_scaff004	AUGUSTUS	gene	1751189	1755804	0.31	-	.	Hsc_gene_20053
Hsc_scaff004	1779077	1779648	10	Hsc_scaff004	1779073	1779648	3	22	1408	66.5983	15.2294	0.821821	0.788544	0	Hsc_scaff004	AUGUSTUS	gene	1767055	1779598	0.07	+	.	Hsc_gene_20059
Hsc_scaff004	1783565	1784270	6	Hsc_scaff004	1783493	1784297	15	19	818.95	65.9652	16.8613	0.899083	0.99562	0	Hsc_scaff004	AUGUSTUS	gene	1779655	1784909	0.31	+	.	Hsc_gene_20060
Hsc_scaff004	1798988	1799347	21	Hsc_scaff004	1798988	1799347	3	31	1283.98	50.1226	8.00915	0.646766	0.848813	0	Hsc_scaff004	AUGUSTUS	gene	1798346	1800504	0.31	-	.	Hsc_gene_20065
Hsc_scaff004	181577	181872	36	Hsc_scaff004	181577	181872	11	35	2553	81.2881	18.4452	1	1	0	Hsc_scaff004	AUGUSTUS	gene	181577	182655	0.37	-	.	Hsc_gene_19678
Hsc_scaff004	185172	186163	13	Hsc_scaff004	185412	185613	0	8	470	35.6418	8.88797	1	0.760248	0	Hsc_scaff004	AUGUSTUS	gene	182796	187280	0.29	+	.	Hsc_gene_19679
Hsc_scaff004	1875453	1875690	21	Hsc_scaff004	1875453	1875690	9	34	1922	112.295	22.5148	1	1	0	Hsc_scaff004	AUGUSTUS	gene	1871166	1876674	0.36	-	.	Hsc_gene_20087
Hsc_scaff004	1896701	1897155	1	Hsc_scaff004	1896600	1897227	4	22	1148	31.1595	7.91986	0.917162	0.973478	0.0015949	Hsc_scaff004	AUGUSTUS	gene	1894415	1902049	0.45	+	.	Hsc_gene_20094
Hsc_scaff004	1897414	1897874	930	Hsc_scaff004	1897416	1897874	126	539	33275.7	1583.35	346.126	0.999735	0.998461	0	Hsc_scaff004	AUGUSTUS	gene	1894415	1902049	0.45	+	.	Hsc_gene_20094
Hsc_scaff004	1897415	1897875	1022	Hsc_scaff004	1897416	1897874	126	539	33275.7	1583.35	346.126	0.999735	0.998461	0	Hsc_scaff004	AUGUSTUS	gene	1894415	1902049	0.45	+	.	Hsc_gene_20094
Hsc_scaff004	192095	192492	35	Hsc_scaff004	192092	192487	2	2	210	73.4785	11.8474	0.812657	0.843875	0	Hsc_scaff004	AUGUSTUS	gene	190747	196045	1.5	-	.	Hsc_gene_19682
Hsc_scaff004	1928246	1928808	9	Hsc_scaff004	1928141	1928793	2	32	1643.58	33.2975	14.2924	0.745325	0.62613	0	Hsc_scaff004	AUGUSTUS	gene	1924725	1928539	0.52	+	.	Hsc_gene_20103
Hsc_scaff004	1928246	1928808	9	Hsc_scaff004	1928141	1928793	2	32	1643.58	33.2975	14.2924	0.745325	0.62613	0	Hsc_scaff004	AUGUSTUS	gene	1928589	1929494	0.16	-	.	Hsc_gene_20104
Hsc_scaff004	1931507	1931952	1	Hsc_scaff004	1931498	1932056	4	25	1423	38.8244	11.6447	0.73664	0.848411	0	Hsc_scaff004	AUGUSTUS	gene	1931537	1933624	1.37	-	.	Hsc_gene_20106
Hsc_scaff004	2011647	2011949	2	Hsc_scaff004	2011628	2011958	26	10	407.71	48.0273	9.08491	0.988047	0.979365	0	Hsc_scaff004	AUGUSTUS	gene	2011185	2012431	0.41	+	.	Hsc_gene_20124
Hsc_scaff004	2034065	2034507	137	Hsc_scaff004	2034065	2034507	42	173	10056.8	242.753	52.0665	0.98222	0.998819	0	Hsc_scaff004	AUGUSTUS	gene	2027696	2039404	0.75	-	.	Hsc_gene_20130
Hsc_scaff004	2044053	2044472	51	Hsc_scaff004	2044054	2044429	21	0	0	89.656	12.4177	0.944886	0.784885	0	Hsc_scaff004	AUGUSTUS	gene	2039591	2045164	0.06	-	.	Hsc_gene_20131
Hsc_scaff004	2048985	2049554	15	Hsc_scaff004	2048979	2049554	20	95	7067	112.925	17.6756	0.96017	0.979262	0	Hsc_scaff004	AUGUSTUS	gene	2048547	2053124	0.32	-	.	Hsc_gene_20134
Hsc_scaff004	2098039	2098890	16	Hsc_scaff004	2097948	2098949	6	4	304	37.6893	11.2914	0.759408	0.954716	0	Hsc_scaff004	AUGUSTUS	gene	2097085	2099832	0.67	+	.	Hsc_gene_20149
Hsc_scaff004	2111899	2114666	77	Hsc_scaff004	2111595	2112377	0	5	442	20.8542	7.81707	0.810335	0.905259	0	Hsc_scaff004	AUGUSTUS	gene	2110556	2119554	0.46	-	.	Hsc_gene_20151
Hsc_scaff004	2119231	2119564	53	Hsc_scaff004	2119232	2119564	25	111	7056.75	236.59	46.6343	0.993791	0.995938	0	Hsc_scaff004	AUGUSTUS	gene	2110556	2119554	0.46	-	.	Hsc_gene_20151
Hsc_scaff004	2141645	2141955	1	Hsc_scaff004	2141623	2141980	0	35	2023.79	23.5154	4.00251	1	0.694133	0	Hsc_scaff004	AUGUSTUS	gene	2137358	2142731	0.19	-	.	Hsc_gene_20154
Hsc_scaff004	2144366	2145983	8	Hsc_scaff004	2144137	2145456	2	13	379.98	23.9272	3.67738	0.653378	0.743639	0	Hsc_scaff004	AUGUSTUS	gene	2142882	2145096	0.16	+	.	Hsc_gene_20155
Hsc_scaff004	2144366	2145983	8	Hsc_scaff004	2144137	2145456	2	13	379.98	23.9272	3.67738	0.653378	0.743639	0	Hsc_scaff004	AUGUSTUS	gene	2145152	2150933	0.99	+	.	Hsc_gene_20156
Hsc_scaff004	2172380	2172610	4	Hsc_scaff004	2172372	2172639	25	43	2422.93	162.367	57.5615	1	0.999929	0	Hsc_scaff004	AUGUSTUS	gene	2171873	2175321	0.69	-	.	Hsc_gene_20163
Hsc_scaff004	2172381	2172639	7	Hsc_scaff004	2172372	2172639	25	43	2422.93	162.367	57.5615	1	0.999929	0	Hsc_scaff004	AUGUSTUS	gene	2171873	2175321	0.69	-	.	Hsc_gene_20163
Hsc_scaff004	2179027	2179789	76	Hsc_scaff004	2179028	2179787	10	119	7257.25	134.631	16.7304	0.818009	0.871352	0	Hsc_scaff004	AUGUSTUS	gene	2177602	2180916	0.36	+	.	Hsc_gene_20165
Hsc_scaff004	2192934	2193696	1	Hsc_scaff004	2192796	2193756	0	24	1157.96	34.7604	9.67713	0.561153	0.870056	0	Hsc_scaff004	AUGUSTUS	gene	2188262	2194896	0.45	+	.	Hsc_gene_20169
Hsc_scaff004	2217333	2218341	124	Hsc_scaff004	2217333	2218341	13	66	4238.94	173.109	21.1738	0.902829	0.984381	0	Hsc_scaff004	AUGUSTUS	gene	2215883	2220531	0.24	-	.	Hsc_gene_20177
Hsc_scaff004	2249613	2250150	9	Hsc_scaff004	2249602	2250146	20	36	2511	85.5956	16.3354	0.93074	0.902632	0	Hsc_scaff004	AUGUSTUS	gene	2247762	2250183	0.35	+	.	Hsc_gene_20185
Hsc_scaff004	2283821	2285287	1	Hsc_scaff004	2283727	2285323	3	0	0	26.1009	7.70122	0.514028	0.702176	0	Hsc_scaff004	AUGUSTUS	gene	2282114	2293071	0.54	-	.	Hsc_gene_20196
Hsc_scaff004	2302563	2302941	9	Hsc_scaff004	2302530	2302962	0	14	737.99	51.2222	12.9608	0.645337	0.911371	0	Hsc_scaff004	AUGUSTUS	gene	2301933	2304521	0.25	-	.	Hsc_gene_20201
Hsc_scaff004	2329306	2329509	18	Hsc_scaff004	2329306	2329509	8	37	2096	150.034	31.7798	1	0.998851	0	Hsc_scaff004	AUGUSTUS	gene	2324052	2336223	1.94	+	.	Hsc_gene_20207
Hsc_scaff004	2357153	2358035	5	Hsc_scaff004	2357149	2358049	1	18	658	51.6067	10.4323	0.647601	0.871392	0	Hsc_scaff004	AUGUSTUS	gene	2355393	2357831	0.5	-	.	Hsc_gene_20212
Hsc_scaff004	2357153	2358035	5	Hsc_scaff004	2357149	2358049	1	18	658	51.6067	10.4323	0.647601	0.871392	0	Hsc_scaff004	AUGUSTUS	gene	2357883	2359241	0.73	-	.	Hsc_gene_20213
Hsc_scaff004	2372252	2372696	1	Hsc_scaff004	2372443	2372686	0	1	74	4.36214	2.47633	0.809619	1	0.102881	Hsc_scaff004	AUGUSTUS	gene	2366682	2372739	0.1	+	.	Hsc_gene_20217
Hsc_scaff004	238118	238567	1844	Hsc_scaff004	238119	238425	561	1423	82625.5	4144.88	711.139	0.999973	0.999798	0	Hsc_scaff004	AUGUSTUS	gene	235547	243915	0.26	-	.	Hsc_gene_19700
Hsc_scaff004	238119	238561	1839	Hsc_scaff004	238119	238425	561	1423	82625.5	4144.88	711.139	0.999973	0.999798	0	Hsc_scaff004	AUGUSTUS	gene	235547	243915	0.26	-	.	Hsc_gene_19700
Hsc_scaff004	2389549	2391988	57	Hsc_scaff004	2389550	2389709	0	85	5024.83	236.201	31.3184	0.912577	0.982096	0	Hsc_scaff004	AUGUSTUS	gene	2387943	2390071	0.59	-	.	Hsc_gene_20225
Hsc_scaff004	2389549	2391988	57	Hsc_scaff004	2389550	2389709	0	85	5024.83	236.201	31.3184	0.912577	0.982096	0	Hsc_scaff004	AUGUSTUS	gene	2390127	2392221	0.1	-	.	Hsc_gene_20226
Hsc_scaff004	2407249	2407640	2	Hsc_scaff004	2407248	2407685	4	21	1186.89	47.1854	10.5184	0.772428	0.928645	0	Hsc_scaff004	AUGUSTUS	gene	2406280	2408291	0.18	-	.	Hsc_gene_20231
Hsc_scaff004	240736	241639	114	Hsc_scaff004	240654	240905	2	7	414	39.8048	10.4408	0.756358	0.866833	0	Hsc_scaff004	AUGUSTUS	gene	235547	243915	0.26	-	.	Hsc_gene_19700
Hsc_scaff004	2428015	2428499	85	Hsc_scaff004	2428016	2428499	11	64	3733.94	133.629	24.8702	0.929557	0.963268	0	Hsc_scaff004	AUGUSTUS	gene	2420932	2428496	0.24	+	.	Hsc_gene_20237
Hsc_scaff004	2442205	2442778	36	Hsc_scaff004	2442205	2442778	2	24	1299.94	66.0366	12.9821	1	0.986784	0	Hsc_scaff004	AUGUSTUS	gene	2441482	2451666	0.29	+	.	Hsc_gene_20243
Hsc_scaff004	2448102	2449093	14	Hsc_scaff004	2447909	2448127	0	1	82	0.986239	0.638802	0.993056	1	0.211009	Hsc_scaff004	AUGUSTUS	gene	2441482	2451666	0.29	+	.	Hsc_gene_20243
Hsc_scaff004	2472973	2473580	53	Hsc_scaff004	2472974	2473578	8	35	2629	111.925	20.3245	0.864388	0.923103	0	Hsc_scaff004	AUGUSTUS	gene	2472522	2474083	0.64	+	.	Hsc_gene_20252
Hsc_scaff004	248586	248908	22	Hsc_scaff004	248587	248908	3	21	1063.91	43.838	9.85021	0.994552	1	0	Hsc_scaff004	AUGUSTUS	gene	246917	249275	0.31	-	.	Hsc_gene_19703
Hsc_scaff004	2495291	2496746	52	Hsc_scaff004	2495290	2496169	7	28	1792	82.6314	12.5912	0.937008	0.970462	0	Hsc_scaff004	AUGUSTUS	gene	2495001	2511235	0.48	-	.	Hsc_gene_20259
Hsc_scaff004	2511308	2511536	53	Hsc_scaff004	2511309	2511532	11	73	5027.99	317.422	62.4648	0.992771	0.974738	0	Hsc_scaff004	AUGUSTUS	gene	2511316	2512765	0.24	-	.	Hsc_gene_20260
Hsc_scaff004	2533445	2533649	331	Hsc_scaff004	2533446	2533649	33	829	43083.1	1791.67	290.656	0.993436	0.999982	0	Hsc_scaff004	AUGUSTUS	gene	2528976	2535520	0.39	+	.	Hsc_gene_20264
Hsc_scaff004	2533445	2533650	334	Hsc_scaff004	2533446	2533649	33	829	43083.1	1791.67	290.656	0.993436	0.999982	0	Hsc_scaff004	AUGUSTUS	gene	2528976	2535520	0.39	+	.	Hsc_gene_20264
Hsc_scaff004	266674	267646	41	Hsc_scaff004	266593	267074	0	10	573	24.4283	3.235	0.637461	0.808607	0	Hsc_scaff004	AUGUSTUS	gene	266436	268760	0.45	+	.	Hsc_gene_19709
Hsc_scaff004	275201	275717	74	Hsc_scaff004	275201	275717	12	45	2834.99	105.74	16.5922	1	0.992271	0	Hsc_scaff004	AUGUSTUS	gene	274246	277178	1.37	+	.	Hsc_gene_19712
Hsc_scaff004	281755	282254	14	Hsc_scaff004	281756	282267	18	32	1556.89	55.9726	12.9249	0.992998	1	0	Hsc_scaff004	AUGUSTUS	gene	278806	282160	0.27	+	.	Hsc_gene_19714
Hsc_scaff004	281755	282267	33	Hsc_scaff004	281756	282267	18	32	1556.89	55.9726	12.9249	0.992998	1	0	Hsc_scaff004	AUGUSTUS	gene	278806	282160	0.27	+	.	Hsc_gene_19714
Hsc_scaff004	281755	282267	33	Hsc_scaff004	281756	282267	18	32	1556.89	55.9726	12.9249	0.992998	1	0	Hsc_scaff004	AUGUSTUS	gene	282256	285785	0.33	+	.	Hsc_gene_19715
Hsc_scaff004	2942122	2942423	4	Hsc_scaff004	2942279	2944466	0	2	114	25.503	27.071	0.656829	0.528029	0.102881	Hsc_scaff004	AUGUSTUS	gene	2939649	2947387	0.23	-	.	Hsc_gene_20322
Hsc_scaff004	2942131	2942428	1	Hsc_scaff004	2942279	2944466	0	2	114	25.503	27.071	0.656829	0.528029	0.102881	Hsc_scaff004	AUGUSTUS	gene	2939649	2947387	0.23	-	.	Hsc_gene_20322
Hsc_scaff004	2943281	2943960	4	Hsc_scaff004	2942279	2944466	0	2	114	25.503	27.071	0.656829	0.528029	0.102881	Hsc_scaff004	AUGUSTUS	gene	2939649	2947387	0.23	-	.	Hsc_gene_20322
Hsc_scaff004	2950068	2950698	11	Hsc_scaff004	2950268	2950456	0	4	298	2.2234	0.864848	0.988679	1	0	Hsc_scaff004	AUGUSTUS	gene	2948379	2951247	0.65	-	.	Hsc_gene_20323
Hsc_scaff004	296596	296979	48	Hsc_scaff004	296597	296980	22	24	1578	109.775	23.3621	0.96413	0.980408	0	Hsc_scaff004	AUGUSTUS	gene	295188	297105	0.29	-	.	Hsc_gene_19722
Hsc_scaff004	3015323	3015759	65	Hsc_scaff004	3015322	3015759	11	2	56	94.3043	18.3817	0.989076	1	0.00228833	Hsc_scaff004	AUGUSTUS	gene	3007104	3018947	0.3	-	.	Hsc_gene_20336
Hsc_scaff004	3072748	3073009	41	Hsc_scaff004	3072748	3073009	14	36	2019	157.211	25.8157	1	0.999741	0	Hsc_scaff004	AUGUSTUS	gene	3071999	3081477	0.19	-	.	Hsc_gene_20348
Hsc_scaff004	3099958	3100456	18	Hsc_scaff004	3099958	3100489	2	5	100	79.7985	16.4906	0.954382	1	0	Hsc_scaff004	AUGUSTUS	gene	3092988	3104358	0.33	+	.	Hsc_gene_20351
Hsc_scaff004	3099958	3100481	42	Hsc_scaff004	3099958	3100489	2	5	100	79.7985	16.4906	0.954382	1	0	Hsc_scaff004	AUGUSTUS	gene	3092988	3104358	0.33	+	.	Hsc_gene_20351
Hsc_scaff004	3142567	3142891	71	Hsc_scaff004	3142564	3142884	12	27	1631.99	94.5219	21.5743	0.995411	0.894318	0	Hsc_scaff004	AUGUSTUS	gene	3141798	3148232	0.15	+	.	Hsc_gene_20353
Hsc_scaff004	3171335	3171540	24	Hsc_scaff004	3171335	3171540	9	25	1534.88	108.234	18.1762	1	0.999913	0	Hsc_scaff004	AUGUSTUS	gene	3170119	3173457	0.24	-	.	Hsc_gene_20358
Hsc_scaff004	3177879	3180221	4	Hsc_scaff004	3178014	3178376	0	21	1308	47.2735	8.51062	0.552112	0.76999	0	Hsc_scaff004	AUGUSTUS	gene	3179807	3182417	0.66	-	.	Hsc_gene_20360
Hsc_scaff004	3177879	3180221	4	Hsc_scaff004	3178014	3178376	0	21	1308	47.2735	8.51062	0.552112	0.76999	0	Hsc_scaff004	AUGUSTUS	gene	3174869	3178737	0.09	-	.	Hsc_gene_20359
Hsc_scaff004	346210	346525	31	Hsc_scaff004	346210	346525	3	38	1908	77.2444	12.9058	0.833901	0.870785	0	Hsc_scaff004	AUGUSTUS	gene	345513	348835	0.35	-	.	Hsc_gene_19735
Hsc_scaff004	67677	68065	1	Hsc_scaff004	67652	68153	10	12	563.78	20.6407	5.09301	0.994427	0.992559	0	Hsc_scaff004	AUGUSTUS	gene	67816	70000	1.8	+	.	Hsc_gene_19649
Hsc_scaff004	67677	68065	1	Hsc_scaff004	67652	68153	10	12	563.78	20.6407	5.09301	0.994427	0.992559	0	Hsc_scaff004	AUGUSTUS	gene	63626	67760	0.57	+	.	Hsc_gene_19648
Hsc_scaff004	72180	72555	784	Hsc_scaff004	72180	72549	94	620	38295.3	1337.2	239.432	0.992392	0.968946	0	Hsc_scaff004	AUGUSTUS	gene	70007	72195	0.33	-	.	Hsc_gene_19650
Hsc_scaff004	735201	735633	3	Hsc_scaff004	735200	735631	2	12	1014.99	26.0673	8.047	0.994536	0.991975	0	Hsc_scaff004	AUGUSTUS	gene	735308	736086	0.04	-	.	Hsc_gene_19775
Hsc_scaff004	735227	735592	2	Hsc_scaff004	735200	735631	2	12	1014.99	26.0673	8.047	0.994536	0.991975	0	Hsc_scaff004	AUGUSTUS	gene	735308	736086	0.04	-	.	Hsc_gene_19775
Hsc_scaff004	738739	741178	6	Hsc_scaff004	738647	741214	3	9	574	33.4355	7.64923	0.762264	0.913259	0	Hsc_scaff004	AUGUSTUS	gene	737477	740891	0.16	+	.	Hsc_gene_19776
Hsc_scaff004	773402	773824	30	Hsc_scaff004	773403	773807	8	0	0	59.0916	6.98542	0.780602	0.625762	0	Hsc_scaff004	AUGUSTUS	gene	772209	776026	0.39	-	.	Hsc_gene_19784
Hsc_scaff004	864598	865302	276	Hsc_scaff004	864599	865302	56	169	11316.8	439.02	78.9585	0.928604	0.983795	0	Hsc_scaff004	AUGUSTUS	gene	863697	866989	0.42	+	.	Hsc_gene_19804
Hsc_scaff004	867773	868022	15	Hsc_scaff004	867774	868020	3	32	2219.9	90.3374	16.7557	0.937507	0.978554	0	Hsc_scaff004	AUGUSTUS	gene	867997	869031	0.11	+	.	Hsc_gene_19805
Hsc_scaff004	868802	869472	59	Hsc_scaff004	868849	869483	2	34	1992	112.552	34.0005	0.820141	0.916343	0	Hsc_scaff004	AUGUSTUS	gene	867997	869031	0.11	+	.	Hsc_gene_19805
Hsc_scaff004	910292	911369	12	Hsc_scaff004	910240	910381	0	1	21	19.0213	2.64835	0.938827	0.971182	0	Hsc_scaff004	AUGUSTUS	gene	911148	912466	0.38	-	.	Hsc_gene_19813
Hsc_scaff004	932444	932915	136	Hsc_scaff004	932445	932914	12	62	3929.94	199.554	43.5261	0.972258	0.971803	0	Hsc_scaff004	AUGUSTUS	gene	932407	942749	1.26	+	.	Hsc_gene_19819
Hsc_scaff004	967910	969117	1	Hsc_scaff004	969045	969583	4	24	1673	56.7342	17.4128	1	1	0	Hsc_scaff004	AUGUSTUS	gene	962306	968424	0.06	-	.	Hsc_gene_19825
Hsc_scaff005	1031680	1032291	28	Hsc_scaff005	1031681	1031878	8	0	0	155.959	57.2839	0.993982	0.997242	0	Hsc_scaff005	AUGUSTUS	gene	1030388	1037966	0.34	-	.	Hsc_gene_17925
Hsc_scaff005	1032362	1033851	77	Hsc_scaff005	1032235	1032524	5	1	98	28.4014	7.89232	0.635356	0.738565	0	Hsc_scaff005	AUGUSTUS	gene	1030388	1037966	0.34	-	.	Hsc_gene_17925
Hsc_scaff005	1062197	1062544	3	Hsc_scaff005	1062198	1062561	5	16	1082	42.0689	9.94327	0.961701	0.943204	0	Hsc_scaff005	AUGUSTUS	gene	1059967	1066931	0.16	+	.	Hsc_gene_17930
Hsc_scaff005	1062197	1062548	4	Hsc_scaff005	1062198	1062561	5	16	1082	42.0689	9.94327	0.961701	0.943204	0	Hsc_scaff005	AUGUSTUS	gene	1059967	1066931	0.16	+	.	Hsc_gene_17930
Hsc_scaff005	1083477	1084416	11	Hsc_scaff005	1084049	1084241	2	2	196	26.5938	8.36296	0.989312	0.989316	0	Hsc_scaff005	AUGUSTUS	gene	1083337	1086858	0.29	+	.	Hsc_gene_17936
Hsc_scaff005	1090750	1091016	41	Hsc_scaff005	1090751	1090995	26	0	0	478.971	130.952	0.98458	0.92814	0	Hsc_scaff005	AUGUSTUS	gene	1089768	1091646	0.18	-	.	Hsc_gene_17938
Hsc_scaff005	1173897	1174940	85	Hsc_scaff005	1174594	1174964	1	7	596	49.8432	33.7759	0.995169	0.998848	0	Hsc_scaff005	AUGUSTUS	gene	1174623	1176796	0.07	-	.	Hsc_gene_17951
Hsc_scaff005	1173899	1174940	107	Hsc_scaff005	1174594	1174964	1	7	596	49.8432	33.7759	0.995169	0.998848	0	Hsc_scaff005	AUGUSTUS	gene	1174623	1176796	0.07	-	.	Hsc_gene_17951
Hsc_scaff005	1234188	1234978	32	Hsc_scaff005	1234084	1234287	2	2	166	10.8522	3.5578	0.995772	0.99509	0	Hsc_scaff005	AUGUSTUS	gene	1233371	1235906	0.17	-	.	Hsc_gene_17966
Hsc_scaff005	1234591	1234978	1	Hsc_scaff005	1234583	1234790	0	1	94	14.0966	8.817	1	0.162232	0.2657	Hsc_scaff005	AUGUSTUS	gene	1233371	1235906	0.17	-	.	Hsc_gene_17966
Hsc_scaff005	1267427	1267840	1	Hsc_scaff005	1267384	1267895	8	10	503.58	17.4912	4.66232	0.634136	1	0.00587084	Hsc_scaff005	AUGUSTUS	gene	1265616	1269002	0.38	+	.	Hsc_gene_17968
Hsc_scaff005	1388472	1388955	14	Hsc_scaff005	1388473	1389032	6	0	0	159.871	72.0834	0.993294	1	0.137746	Hsc_scaff005	AUGUSTUS	gene	1387766	1388810	0.11	+	.	Hsc_gene_17990
Hsc_scaff005	1513317	1513635	101	Hsc_scaff005	1513318	1513634	28	189	13553.4	205.636	45.2545	0.910404	0.984769	0	Hsc_scaff005	AUGUSTUS	gene	1511956	1513520	0.3	+	.	Hsc_gene_17998
Hsc_scaff005	1513317	1513635	101	Hsc_scaff005	1513318	1513634	28	189	13553.4	205.636	45.2545	0.910404	0.984769	0	Hsc_scaff005	AUGUSTUS	gene	1513586	1514880	0.09	+	.	Hsc_gene_17999
Hsc_scaff005	1515638	1516299	10	Hsc_scaff005	1516066	1516299	3	40	3494	62.206	11.8677	0.671398	0.997216	0	Hsc_scaff005	AUGUSTUS	gene	1515216	1516425	0.18	+	.	Hsc_gene_18000
Hsc_scaff005	1543009	1543757	22	Hsc_scaff005	1542950	1543469	4	0	0	5.20039	1.89674	0.672951	0.898113	0	Hsc_scaff005	AUGUSTUS	gene	1542177	1546975	0.12	-	.	Hsc_gene_18004
Hsc_scaff005	1543048	1543757	25	Hsc_scaff005	1542950	1543469	4	0	0	5.20039	1.89674	0.672951	0.898113	0	Hsc_scaff005	AUGUSTUS	gene	1542177	1546975	0.12	-	.	Hsc_gene_18004
Hsc_scaff005	1622660	1623180	72	Hsc_scaff005	1622661	1623178	10	68	4463.66	117.702	23.2799	0.992909	0.966006	0	Hsc_scaff005	AUGUSTUS	gene	1622656	1631090	0.41	+	.	Hsc_gene_18025
Hsc_scaff005	1663823	1664195	6	Hsc_scaff005	1663824	1664228	4	20	986.99	62.9208	14.6024	0.926785	0.96042	0	Hsc_scaff005	AUGUSTUS	gene	1661496	1665153	0.14	+	.	Hsc_gene_18033
Hsc_scaff005	1794583	1795247	800	Hsc_scaff005	1794583	1795247	272	555	28135.3	1025.09	180.255	0.999974	0.999962	0	Hsc_scaff005	AUGUSTUS	gene	1791582	1794740	0.27	-	.	Hsc_gene_18053
Hsc_scaff005	1805414	1805905	1	Hsc_scaff005	1805308	1806033	2	10	486.98	27.1241	4.92101	0.73409	0.89193	0	Hsc_scaff005	AUGUSTUS	gene	1799342	1807000	0.18	-	.	Hsc_gene_18054
Hsc_scaff005	1817392	1818047	1	Hsc_scaff005	1817290	1818143	2	16	873	34.8007	8.74225	0.735198	0.843302	0	Hsc_scaff005	AUGUSTUS	gene	1816163	1830760	0.47	-	.	Hsc_gene_18057
Hsc_scaff005	1842694	1843296	1748	Hsc_scaff005	1842868	1843293	360	2647	133628	4760.41	887.493	0.997092	0.998061	0	Hsc_scaff005	AUGUSTUS	gene	1836441	1851445	0.16	+	.	Hsc_gene_18058
Hsc_scaff005	1941158	1942218	28	Hsc_scaff005	1941030	1941243	0	12	811.99	38.8263	6.81774	0.812667	0.811177	0	Hsc_scaff005	AUGUSTUS	gene	1941421	1947000	0.26	-	.	Hsc_gene_18079
Hsc_scaff005	1954699	1956078	174	Hsc_scaff005	1954700	1955045	15	107	6194.99	342.742	85.867	0.992432	0.986139	0.0173913	Hsc_scaff005	AUGUSTUS	gene	1954455	1955960	0.24	-	.	Hsc_gene_18081
Hsc_scaff005	1954699	1956116	209	Hsc_scaff005	1954700	1955045	15	107	6194.99	342.742	85.867	0.992432	0.986139	0.0173913	Hsc_scaff005	AUGUSTUS	gene	1954455	1955960	0.24	-	.	Hsc_gene_18081
Hsc_scaff005	2007021	2007263	1	Hsc_scaff005	2007148	2007483	0	4	96.83	36.4418	34.4993	0.465109	0.686461	0	Hsc_scaff005	AUGUSTUS	gene	2006050	2007740	0.16	-	.	Hsc_gene_18089
Hsc_scaff005	201516	201917	2	Hsc_scaff005	201507	201942	1	7	539	18.8644	4.51842	0.993037	0.993119	0	Hsc_scaff005	AUGUSTUS	gene	198802	203255	0.94	-	.	Hsc_gene_17819
Hsc_scaff005	208502	208844	3	Hsc_scaff005	208483	208851	11	18	1353.97	64.0136	9.57762	0.784523	0.987652	0	Hsc_scaff005	AUGUSTUS	gene	205247	212455	0.46	-	.	Hsc_gene_17820
Hsc_scaff005	2122975	2123434	10	Hsc_scaff005	2122968	2123433	7	28	1919.79	81.3785	14.5631	0.874198	0.933778	0	Hsc_scaff005	AUGUSTUS	gene	2118309	2124277	0.35	-	.	Hsc_gene_18104
Hsc_scaff005	2139785	2140341	6	Hsc_scaff005	2139785	2140319	5	0	0	55.3446	9.12713	0.790898	0.792243	0	Hsc_scaff005	AUGUSTUS	gene	2139978	2141549	0.22	+	.	Hsc_gene_18108
Hsc_scaff005	2216688	2217009	29	Hsc_scaff005	2216689	2217009	6	14	711.87	33.8469	8.00068	0.995025	1	0	Hsc_scaff005	AUGUSTUS	gene	2216798	2221272	0.48	+	.	Hsc_gene_18119
Hsc_scaff005	2305001	2305427	2	Hsc_scaff005	2305194	2305488	4	16	1171.98	52.1259	9.52125	0.956433	0.978566	0	Hsc_scaff005	AUGUSTUS	gene	2304918	2306636	0.39	+	.	Hsc_gene_18138
Hsc_scaff005	2305193	2305491	38	Hsc_scaff005	2305194	2305488	4	16	1171.98	52.1259	9.52125	0.956433	0.978566	0	Hsc_scaff005	AUGUSTUS	gene	2304918	2306636	0.39	+	.	Hsc_gene_18138
Hsc_scaff005	2331580	2332764	18	Hsc_scaff005	2331571	2331721	0	2	126	4.05333	1.18764	0.995122	0.991471	0	Hsc_scaff005	AUGUSTUS	gene	2331468	2334322	0.19	+	.	Hsc_gene_18145
Hsc_scaff005	2475137	2476370	6	Hsc_scaff005	2474804	2475147	0	1	60	10.9621	4.49311	0.24145	0.580452	0	Hsc_scaff005	AUGUSTUS	gene	2476298	2481870	0.15	+	.	Hsc_gene_18171
Hsc_scaff005	2642334	2642792	27	Hsc_scaff005	2642335	2642790	17	17	1101	83.8593	20.7097	0.946351	0.950791	0	Hsc_scaff005	AUGUSTUS	gene	2640456	2643300	0.11	+	.	Hsc_gene_18204
Hsc_scaff005	2693926	2694269	4	Hsc_scaff005	2693926	2694269	5	33	1620.85	67.137	11.768	0.702716	0.983033	0	Hsc_scaff005	AUGUSTUS	gene	2692856	2695747	0.28	+	.	Hsc_gene_18212
Hsc_scaff005	2702789	2703055	22	Hsc_scaff005	2702789	2703055	3	36	2563	93.5376	18.7701	0.999758	1	0	Hsc_scaff005	AUGUSTUS	gene	2703026	2714693	0.24	+	.	Hsc_gene_18214
Hsc_scaff005	2778698	2779350	14	Hsc_scaff005	2778695	2779353	2	64	4246.95	72.8252	11.3513	0.824271	0.932465	0	Hsc_scaff005	AUGUSTUS	gene	2777747	2778935	0.11	-	.	Hsc_gene_18224
Hsc_scaff005	2778698	2779350	14	Hsc_scaff005	2778695	2779353	2	64	4246.95	72.8252	11.3513	0.824271	0.932465	0	Hsc_scaff005	AUGUSTUS	gene	2779246	2781391	0.21	+	.	Hsc_gene_18225
Hsc_scaff005	2788719	2789063	29	Hsc_scaff005	2788720	2789062	7	33	2552	61.2661	14.2547	0.992768	0.994732	0	Hsc_scaff005	AUGUSTUS	gene	2783236	2790789	0.32	+	.	Hsc_gene_18226
Hsc_scaff005	2836485	2836777	3	Hsc_scaff005	2836485	2836784	2	9	508	57.505	14.2808	1	1	0	Hsc_scaff005	AUGUSTUS	gene	2833930	2838015	0.1	-	.	Hsc_gene_18238
Hsc_scaff005	2836485	2836784	38	Hsc_scaff005	2836485	2836784	2	9	508	57.505	14.2808	1	1	0	Hsc_scaff005	AUGUSTUS	gene	2833930	2838015	0.1	-	.	Hsc_gene_18238
Hsc_scaff005	2856640	2857972	70	Hsc_scaff005	2857684	2857971	17	37	2654	180.592	40.8512	0.994012	0.987596	0	Hsc_scaff005	AUGUSTUS	gene	2852266	2863213	0.96	+	.	Hsc_gene_18241
Hsc_scaff005	2856701	2857972	101	Hsc_scaff005	2857684	2857971	17	37	2654	180.592	40.8512	0.994012	0.987596	0	Hsc_scaff005	AUGUSTUS	gene	2852266	2863213	0.96	+	.	Hsc_gene_18241
Hsc_scaff005	2867626	2868337	5	Hsc_scaff005	2867576	2867954	6	6	363	59.8624	22.8491	0.944148	0.424531	0	Hsc_scaff005	AUGUSTUS	gene	2863232	2874155	1.37	-	.	Hsc_gene_18242
Hsc_scaff005	2891007	2892163	2	Hsc_scaff005	2890896	2892326	4	0	0	18.5336	6.19123	0.657195	0.768145	0	Hsc_scaff005	AUGUSTUS	gene	2890212	2896835	0.38	-	.	Hsc_gene_18246
Hsc_scaff005	2898866	2899296	90	Hsc_scaff005	2898867	2899227	14	0	0	132.267	45.3032	0.991796	0.754413	0.025	Hsc_scaff005	AUGUSTUS	gene	2897654	2905685	0.21	-	.	Hsc_gene_18247
Hsc_scaff005	2898866	2900025	74	Hsc_scaff005	2898867	2899227	14	0	0	132.267	45.3032	0.991796	0.754413	0.025	Hsc_scaff005	AUGUSTUS	gene	2897654	2905685	0.21	-	.	Hsc_gene_18247
Hsc_scaff005	2902534	2903341	9	Hsc_scaff005	2902300	2903004	0	5	420	26.4432	10.3029	0.63815	0.362764	0	Hsc_scaff005	AUGUSTUS	gene	2897654	2905685	0.21	-	.	Hsc_gene_18247
Hsc_scaff005	2933467	2933687	267	Hsc_scaff005	2933468	2933687	26	249	13480.8	1185.3	275.78	0.98703	0.998439	0	Hsc_scaff005	AUGUSTUS	gene	2932089	2941162	0.77	+	.	Hsc_gene_18253
Hsc_scaff005	2955928	2957827	46	Hsc_scaff005	2954986	2956758	0	4	212	17.9227	7.55926	0.77532	0.753054	0.00338601	Hsc_scaff005	AUGUSTUS	gene	2950549	2956583	0.25	+	.	Hsc_gene_18257
Hsc_scaff005	2955928	2957827	46	Hsc_scaff005	2954986	2956758	0	4	212	17.9227	7.55926	0.77532	0.753054	0.00338601	Hsc_scaff005	AUGUSTUS	gene	2956649	2958413	0.39	+	.	Hsc_gene_18258
Hsc_scaff005	2979494	2980918	9	Hsc_scaff005	2980091	2980227	0	10	424	21.1176	4.83562	1	1	0	Hsc_scaff005	AUGUSTUS	gene	2978592	3006598	0.27	-	.	Hsc_gene_18262
Hsc_scaff005	2993007	2993425	2	Hsc_scaff005	2993001	2993458	1	14	863.99	42.0766	8.06895	0.877273	0.851667	0	Hsc_scaff005	AUGUSTUS	gene	2978592	3006598	0.27	-	.	Hsc_gene_18262
Hsc_scaff005	2997840	2998105	177	Hsc_scaff005	2997841	2998105	52	198	10638.8	860.996	144.313	0.999961	0.999941	0	Hsc_scaff005	AUGUSTUS	gene	2978592	3006598	0.27	-	.	Hsc_gene_18262
Hsc_scaff005	2997841	2998105	165	Hsc_scaff005	2997841	2998105	52	198	10638.8	860.996	144.313	0.999961	0.999941	0	Hsc_scaff005	AUGUSTUS	gene	2978592	3006598	0.27	-	.	Hsc_gene_18262
Hsc_scaff005	3052387	3052606	2	Hsc_scaff005	3052384	3052642	7	0	0	171.233	76.0338	0.999901	1	0.147287	Hsc_scaff005	AUGUSTUS	gene	3047980	3065298	0.12	-	.	Hsc_gene_18272
Hsc_scaff005	3059418	3059705	131	Hsc_scaff005	3059419	3059701	38	60	3600	504.305	94.5698	0.993404	0.971274	0	Hsc_scaff005	AUGUSTUS	gene	3047980	3065298	0.12	-	.	Hsc_gene_18272
Hsc_scaff005	3082319	3082769	1	Hsc_scaff005	3082319	3082796	12	36	2310	61.2243	14.4784	0.879855	0.882573	0	Hsc_scaff005	AUGUSTUS	gene	3073599	3084978	0.98	-	.	Hsc_gene_18275
Hsc_scaff005	3161087	3162517	30	Hsc_scaff005	3161004	3161762	3	5	268	27.5106	8.31975	0.705272	0.933932	0	Hsc_scaff005	AUGUSTUS	gene	3161729	3163783	0.16	+	.	Hsc_gene_18284
Hsc_scaff005	3240968	3241313	1	Hsc_scaff005	3240969	3241319	4	14	768	33.8371	6.40574	0.993931	0.968176	0	Hsc_scaff005	AUGUSTUS	gene	3238198	3241958	0.3	-	.	Hsc_gene_18293
Hsc_scaff005	3240968	3241323	35	Hsc_scaff005	3240969	3241319	4	14	768	33.8371	6.40574	0.993931	0.968176	0	Hsc_scaff005	AUGUSTUS	gene	3238198	3241958	0.3	-	.	Hsc_gene_18293
Hsc_scaff005	3319225	3319542	38	Hsc_scaff005	3319226	3319542	12	40	2617.98	78.6772	18.6928	0.979778	1	0	Hsc_scaff005	AUGUSTUS	gene	3318569	3326553	0.48	+	.	Hsc_gene_18301
Hsc_scaff005	3320573	3321084	1	Hsc_scaff005	3320972	3321139	0	1	51	11.5749	4.27555	0.997024	0.991513	0	Hsc_scaff005	AUGUSTUS	gene	3318569	3326553	0.48	+	.	Hsc_gene_18301
Hsc_scaff005	3371827	3372229	2	Hsc_scaff005	3371828	3372244	10	15	798.95	44.4808	13.5014	0.995447	1	0	Hsc_scaff005	AUGUSTUS	gene	3370849	3381007	0.23	+	.	Hsc_gene_18306
Hsc_scaff005	3371847	3372443	22	Hsc_scaff005	3371828	3372244	10	15	798.95	44.4808	13.5014	0.995447	1	0	Hsc_scaff005	AUGUSTUS	gene	3370849	3381007	0.23	+	.	Hsc_gene_18306
Hsc_scaff005	3378217	3378439	76	Hsc_scaff005	3378071	3378502	0	2	210	253.109	241.854	0.372197	0.962353	0	Hsc_scaff005	AUGUSTUS	gene	3370849	3381007	0.23	+	.	Hsc_gene_18306
Hsc_scaff005	3418037	3422194	7	Hsc_scaff005	3417674	3422606	1	6	284	18.6736	5.78817	0.668814	0.806905	0	Hsc_scaff005	AUGUSTUS	gene	3417189	3427733	0.15	+	.	Hsc_gene_18319
Hsc_scaff005	3427313	3427596	690	Hsc_scaff005	3427314	3427594	99	186	6053.89	2496.07	736.784	0.995135	0.992824	0	Hsc_scaff005	AUGUSTUS	gene	3417189	3427733	0.15	+	.	Hsc_gene_18319
Hsc_scaff005	3427313	3427599	633	Hsc_scaff005	3427314	3427594	99	186	6053.89	2496.07	736.784	0.995135	0.992824	0	Hsc_scaff005	AUGUSTUS	gene	3417189	3427733	0.15	+	.	Hsc_gene_18319
Hsc_scaff005	3468919	3469249	4	Hsc_scaff005	3468884	3469277	4	0	0	25.7634	5.03246	0.993875	0.972817	0	Hsc_scaff005	AUGUSTUS	gene	3457391	3472048	0.19	-	.	Hsc_gene_18326
Hsc_scaff005	3513117	3513821	80	Hsc_scaff005	3513449	3513807	2	2	104	2.72626	0.970476	0.538636	0.994286	0.0391061	Hsc_scaff005	AUGUSTUS	gene	3512410	3514278	0.11	-	.	Hsc_gene_18330
Hsc_scaff005	3583553	3584016	7	Hsc_scaff005	3583458	3584108	0	12	942	27.1892	17.1799	0.729118	0.791674	0	Hsc_scaff005	AUGUSTUS	gene	3583844	3586598	0.17	-	.	Hsc_gene_18342
Hsc_scaff005	3724232	3725009	2	Hsc_scaff005	3724138	3725024	2	8	607	34.9165	5.93682	0.556059	0.817736	0	Hsc_scaff005	AUGUSTUS	gene	3721946	3725178	0.2	-	.	Hsc_gene_18369
Hsc_scaff005	3729849	3730406	182	Hsc_scaff005	3729849	3730406	112	126	7945.66	308.601	53.0131	1	1	0	Hsc_scaff005	AUGUSTUS	gene	3728053	3733098	0.47	-	.	Hsc_gene_18371
Hsc_scaff005	3764637	3764847	9	Hsc_scaff005	3764637	3764847	2	1	25	43.8762	7.30061	0.927799	0.959894	0	Hsc_scaff005	AUGUSTUS	gene	3763346	3766810	0.34	+	.	Hsc_gene_18378
Hsc_scaff005	496049	496588	16	Hsc_scaff005	496214	496345	0	1	91	4.87786	8.15033	0.9875	0.183934	0.0534351	Hsc_scaff005	AUGUSTUS	gene	495881	496701	0.08	-	.	Hsc_gene_17859
Hsc_scaff005	513646	514321	81	Hsc_scaff005	513596	513978	0	1	46	11.2277	8.79659	0.980614	0.989786	0.293194	Hsc_scaff005	AUGUSTUS	gene	513285	515851	0.36	-	.	Hsc_gene_17862
Hsc_scaff005	579637	580066	100	Hsc_scaff005	579638	580065	19	49	3191.93	160.562	32.1636	0.994379	0.993849	0	Hsc_scaff005	AUGUSTUS	gene	579562	582562	0.11	+	.	Hsc_gene_17874
Hsc_scaff005	666259	666525	33	Hsc_scaff005	666250	666514	6	3	243	164.155	46.6391	0.988947	0.911008	0	Hsc_scaff005	AUGUSTUS	gene	642788	675011	0.36	-	.	Hsc_gene_17883
Hsc_scaff005	666259	666565	39	Hsc_scaff005	666250	666514	6	3	243	164.155	46.6391	0.988947	0.911008	0	Hsc_scaff005	AUGUSTUS	gene	642788	675011	0.36	-	.	Hsc_gene_17883
Hsc_scaff005	682335	683086	1	Hsc_scaff005	682336	683083	4	60	3263.26	91.6024	9.66597	0.921781	0.962602	0	Hsc_scaff005	AUGUSTUS	gene	682502	688731	0.22	-	.	Hsc_gene_17885
Hsc_scaff006	1004502	1005075	2	Hsc_scaff006	1004472	1005199	1	17	647.95	39.2132	5.95235	0.696195	0.92313	0	Hsc_scaff006	AUGUSTUS	gene	996129	1007199	0.41	+	.	Hsc_gene_25259
Hsc_scaff006	1051628	1053045	7	Hsc_scaff006	1051435	1053121	0	3	147	23.8796	14.2351	0.714943	0.697863	0	Hsc_scaff006	AUGUSTUS	gene	1050740	1052328	0.55	-	.	Hsc_gene_25271
Hsc_scaff006	1051628	1053045	7	Hsc_scaff006	1051435	1053121	0	3	147	23.8796	14.2351	0.714943	0.697863	0	Hsc_scaff006	AUGUSTUS	gene	1052380	1054818	0.76	-	.	Hsc_gene_25272
Hsc_scaff006	1058879	1059836	24	Hsc_scaff006	1058821	1058984	0	5	157.96	14.9816	4.81622	0.996003	0.999458	0	Hsc_scaff006	AUGUSTUS	gene	1056349	1091321	0.82	+	.	Hsc_gene_25274
Hsc_scaff006	1083623	1084046	1	Hsc_scaff006	1083583	1084064	4	0	0	43.1102	5.41484	0.961472	0.732675	0	Hsc_scaff006	AUGUSTUS	gene	1056349	1091321	0.82	+	.	Hsc_gene_25274
Hsc_scaff006	1093423	1094343	13	Hsc_scaff006	1093424	1093552	0	37	2136	142.336	18.2715	0.994092	0.997992	0	Hsc_scaff006	AUGUSTUS	gene	1091379	1101003	0.42	+	.	Hsc_gene_25276
Hsc_scaff006	1098815	1099360	10	Hsc_scaff006	1098816	1099462	6	62	3578.58	81.9799	42.9754	0.917286	0.862389	0	Hsc_scaff006	AUGUSTUS	gene	1091379	1101003	0.42	+	.	Hsc_gene_25276
Hsc_scaff006	1113107	1113446	3	Hsc_scaff006	1109672	1141260	0	5	258	6.53137	47.9691	0.607833	0.83238	0.799829	Hsc_scaff006	AUGUSTUS	gene	1112009	1113565	0.2	+	.	Hsc_gene_25280
Hsc_scaff006	1116009	1116522	1	Hsc_scaff006	1115872	1116526	6	32	1254.56	184.7	68.0708	0.899282	0.984516	0	Hsc_scaff006	AUGUSTUS	gene	1113659	1118053	0.5	+	.	Hsc_gene_25281
Hsc_scaff006	1121155	1121608	2	Hsc_scaff006	1121134	1121607	14	29	1624	67.1205	11.1976	0.785743	0.974043	0	Hsc_scaff006	AUGUSTUS	gene	1119869	1121653	0.19	+	.	Hsc_gene_25283
Hsc_scaff006	1130657	1131498	9	Hsc_scaff006	1130532	1131618	0	7	515	48.1133	15.0386	0.655286	0.95381	0	Hsc_scaff006	AUGUSTUS	gene	1129804	1133148	0.08	-	.	Hsc_gene_25286
Hsc_scaff006	1135829	1136170	1	Hsc_scaff006	1135830	1136171	0	32	1795.98	25.4252	5.70212	0.94587	0.978239	0	Hsc_scaff006	AUGUSTUS	gene	1135690	1138378	0.28	-	.	Hsc_gene_25288
Hsc_scaff006	1146880	1147221	855	Hsc_scaff006	1146882	1147219	796	1641	113976	6374.25	1227.26	0.994633	0.99409	0	Hsc_scaff006	AUGUSTUS	gene	1145779	1147339	0.35	+	.	Hsc_gene_25293
Hsc_scaff006	1166487	1166839	3	Hsc_scaff006	1166488	1166840	4	0	0	25.6307	3.88835	0.993426	0.897427	0	Hsc_scaff006	AUGUSTUS	gene	1161409	1169831	0.17	+	.	Hsc_gene_25297
Hsc_scaff006	1166505	1166828	3	Hsc_scaff006	1166488	1166840	4	0	0	25.6307	3.88835	0.993426	0.897427	0	Hsc_scaff006	AUGUSTUS	gene	1161409	1169831	0.17	+	.	Hsc_gene_25297
Hsc_scaff006	1200448	1201067	3	Hsc_scaff006	1200444	1201067	4	14	931	33.2921	11.5992	1	0.962119	0	Hsc_scaff006	AUGUSTUS	gene	1200446	1203098	0.53	-	.	Hsc_gene_25311
Hsc_scaff006	1200449	1201067	3	Hsc_scaff006	1200444	1201067	4	14	931	33.2921	11.5992	1	0.962119	0	Hsc_scaff006	AUGUSTUS	gene	1200446	1203098	0.53	-	.	Hsc_gene_25311
Hsc_scaff006	1200824	1201464	76	Hsc_scaff006	1200444	1201067	4	14	931	33.2921	11.5992	1	0.962119	0	Hsc_scaff006	AUGUSTUS	gene	1200446	1203098	0.53	-	.	Hsc_gene_25311
Hsc_scaff006	1223710	1224203	31	Hsc_scaff006	1223710	1223997	1	28	1348	60.4774	10.5192	1	1	0	Hsc_scaff006	AUGUSTUS	gene	1221448	1226998	1.08	-	.	Hsc_gene_25316
Hsc_scaff006	1223710	1224228	35	Hsc_scaff006	1223710	1223997	1	28	1348	60.4774	10.5192	1	1	0	Hsc_scaff006	AUGUSTUS	gene	1221448	1226998	1.08	-	.	Hsc_gene_25316
Hsc_scaff006	1237114	1238225	78	Hsc_scaff006	1237507	1237777	0	2	172	3.63704	1.59911	0.990512	0.990099	0	Hsc_scaff006	AUGUSTUS	gene	1236889	1237903	0.26	+	.	Hsc_gene_25321
Hsc_scaff006	1237114	1238225	78	Hsc_scaff006	1237507	1237777	0	2	172	3.63704	1.59911	0.990512	0.990099	0	Hsc_scaff006	AUGUSTUS	gene	1237913	1241998	0.42	-	.	Hsc_gene_25322
Hsc_scaff006	1280045	1280508	20	Hsc_scaff006	1280123	1280586	9	48	3263.79	46.27	12.2105	0.640336	0.956335	0	Hsc_scaff006	AUGUSTUS	gene	1279266	1280933	0.58	+	.	Hsc_gene_25333
Hsc_scaff006	1326041	1327780	51	Hsc_scaff006	1326086	1326277	0	1	40	8.72251	2.47954	1	1	0.026178	Hsc_scaff006	AUGUSTUS	gene	1327227	1328485	0.4	-	.	Hsc_gene_25349
Hsc_scaff006	1326041	1327780	51	Hsc_scaff006	1326086	1326277	0	1	40	8.72251	2.47954	1	1	0.026178	Hsc_scaff006	AUGUSTUS	gene	1321589	1327175	0.36	-	.	Hsc_gene_25348
Hsc_scaff006	1329989	1330614	5	Hsc_scaff006	1329905	1330614	1	12	589.94	44.8025	9.46409	0.663924	0.847859	0	Hsc_scaff006	AUGUSTUS	gene	1330566	1332484	0.08	+	.	Hsc_gene_25351
Hsc_scaff006	1332479	1333260	118	Hsc_scaff006	1332476	1332656	1	30	1217.91	606.228	197.33	0.969966	0.959054	0	Hsc_scaff006	AUGUSTUS	gene	1330566	1332484	0.08	+	.	Hsc_gene_25351
Hsc_scaff006	1332479	1333260	118	Hsc_scaff006	1332476	1332656	1	30	1217.91	606.228	197.33	0.969966	0.959054	0	Hsc_scaff006	AUGUSTUS	gene	1332716	1337183	0.42	+	.	Hsc_gene_25352
Hsc_scaff006	1343253	1343756	2	Hsc_scaff006	1343176	1343708	5	0	0	46.6241	7.96784	0.756858	0.570112	0	Hsc_scaff006	AUGUSTUS	gene	1337207	1345905	0.9	-	.	Hsc_gene_25353
Hsc_scaff006	1366022	1366410	33	Hsc_scaff006	1366023	1366489	27	0	0	238.227	109.723	0.967781	0.940859	0	Hsc_scaff006	AUGUSTUS	gene	1364987	1367395	0.39	-	.	Hsc_gene_25357
Hsc_scaff006	1368650	1368971	98	Hsc_scaff006	1368650	1368971	25	71	5252.82	214.019	42.2089	1	1	0	Hsc_scaff006	AUGUSTUS	gene	1368426	1369379	0.09	+	.	Hsc_gene_25359
Hsc_scaff006	1408139	1408515	13	Hsc_scaff006	1408139	1408526	8	22	1220.98	60.2972	11.6236	1	1	0.00516796	Hsc_scaff006	AUGUSTUS	gene	1406136	1408260	0.56	+	.	Hsc_gene_25374
Hsc_scaff006	1408139	1408515	13	Hsc_scaff006	1408139	1408526	8	22	1220.98	60.2972	11.6236	1	1	0.00516796	Hsc_scaff006	AUGUSTUS	gene	1408272	1411025	0.46	-	.	Hsc_gene_25375
Hsc_scaff006	1408139	1408520	4	Hsc_scaff006	1408139	1408526	8	22	1220.98	60.2972	11.6236	1	1	0.00516796	Hsc_scaff006	AUGUSTUS	gene	1406136	1408260	0.56	+	.	Hsc_gene_25374
Hsc_scaff006	1408139	1408520	4	Hsc_scaff006	1408139	1408526	8	22	1220.98	60.2972	11.6236	1	1	0.00516796	Hsc_scaff006	AUGUSTUS	gene	1408272	1411025	0.46	-	.	Hsc_gene_25375
Hsc_scaff006	1431340	1431987	186	Hsc_scaff006	1431341	1431529	0	44	2523	246.936	116.97	0.995091	0.372301	0	Hsc_scaff006	AUGUSTUS	gene	1425766	1432732	0.4	+	.	Hsc_gene_25378
Hsc_scaff006	1486348	1486759	46	Hsc_scaff006	1486349	1486571	1	25	1282	157.658	32.3075	0.99479	0.71436	0	Hsc_scaff006	AUGUSTUS	gene	1486006	1487704	0.24	+	.	Hsc_gene_25393
Hsc_scaff006	1486348	1486774	45	Hsc_scaff006	1486349	1486571	1	25	1282	157.658	32.3075	0.99479	0.71436	0	Hsc_scaff006	AUGUSTUS	gene	1486006	1487704	0.24	+	.	Hsc_gene_25393
Hsc_scaff006	1486370	1487438	2	Hsc_scaff006	1486349	1486571	1	25	1282	157.658	32.3075	0.99479	0.71436	0	Hsc_scaff006	AUGUSTUS	gene	1486006	1487704	0.24	+	.	Hsc_gene_25393
Hsc_scaff006	1493209	1495649	37	Hsc_scaff006	1492614	1495548	6	5	423	43.4468	22.4741	0.522461	0.523543	0	Hsc_scaff006	AUGUSTUS	gene	1493067	1496925	2.64	-	.	Hsc_gene_25396
Hsc_scaff006	1541080	1541451	53	Hsc_scaff006	1541213	1541520	2	1	80	5.28339	1.46662	0.994152	0.987469	0	Hsc_scaff006	AUGUSTUS	gene	1538751	1542985	0.67	-	.	Hsc_gene_25413
Hsc_scaff006	1582636	1582888	28	Hsc_scaff006	1582636	1582888	14	43	2274.48	163.679	25.2754	0.999876	0.999606	0	Hsc_scaff006	AUGUSTUS	gene	1581717	1590515	0.61	-	.	Hsc_gene_25425
Hsc_scaff006	1585991	1586517	112	Hsc_scaff006	1585992	1586455	20	0	0	159.298	29.3574	0.99398	0.668369	0	Hsc_scaff006	AUGUSTUS	gene	1581717	1590515	0.61	-	.	Hsc_gene_25425
Hsc_scaff006	1619126	1619431	312	Hsc_scaff006	1619127	1619428	0	94	7203	605.89	266.626	0.99249	0.980035	0	Hsc_scaff006	AUGUSTUS	gene	1616177	1621325	0.11	-	.	Hsc_gene_25430
Hsc_scaff006	1628446	1628880	1	Hsc_scaff006	1628446	1628889	12	25	1529.98	82.9458	20.4377	0.866777	0.911926	0	Hsc_scaff006	AUGUSTUS	gene	1625269	1633615	0.27	-	.	Hsc_gene_25431
Hsc_scaff006	1711982	1712944	6	Hsc_scaff006	1712534	1713043	1	4	344	12.5363	3.59835	0.99458	0.983727	0	Hsc_scaff006	AUGUSTUS	gene	1710700	1712153	0.5	+	.	Hsc_gene_25466
Hsc_scaff006	1787702	1788919	5	Hsc_scaff006	1788491	1788923	18	32	2266	74.0671	16.3794	0.993561	0.986266	0	Hsc_scaff006	AUGUSTUS	gene	1787426	1790439	0.34	-	.	Hsc_gene_25492
Hsc_scaff006	1787702	1788924	4	Hsc_scaff006	1788491	1788923	18	32	2266	74.0671	16.3794	0.993561	0.986266	0	Hsc_scaff006	AUGUSTUS	gene	1787426	1790439	0.34	-	.	Hsc_gene_25492
Hsc_scaff006	1808307	1809242	4	Hsc_scaff006	1808308	1809243	2	18	1317	58.8107	11.5047	0.812045	0.588266	0	Hsc_scaff006	AUGUSTUS	gene	1808110	1809643	1.2	+	.	Hsc_gene_25499
Hsc_scaff006	1940858	1941441	15	Hsc_scaff006	1940886	1941520	18	0	0	41.4259	11.6544	0.689581	0.882546	0.00157729	Hsc_scaff006	AUGUSTUS	gene	1937400	1948429	0.4	+	.	Hsc_gene_25507
Hsc_scaff006	1940885	1941431	4	Hsc_scaff006	1940886	1941520	18	0	0	41.4259	11.6544	0.689581	0.882546	0.00157729	Hsc_scaff006	AUGUSTUS	gene	1937400	1948429	0.4	+	.	Hsc_gene_25507
Hsc_scaff006	1947474	1947758	60	Hsc_scaff006	1947474	1947758	11	19	689.9	186.236	36.1687	0.994877	1	0	Hsc_scaff006	AUGUSTUS	gene	1937400	1948429	0.4	+	.	Hsc_gene_25507
Hsc_scaff006	2010040	2010383	57	Hsc_scaff006	2010037	2010376	5	74	5690	121.047	17.6136	0.848446	0.89389	0	Hsc_scaff006	AUGUSTUS	gene	2010269	2011739	0.1	-	.	Hsc_gene_25514
Hsc_scaff006	2010040	2010383	57	Hsc_scaff006	2010037	2010376	5	74	5690	121.047	17.6136	0.848446	0.89389	0	Hsc_scaff006	AUGUSTUS	gene	1998800	2010081	0.28	+	.	Hsc_gene_25513
Hsc_scaff006	2014180	2014858	9	Hsc_scaff006	2014179	2014858	5	0	0	62.3579	12.6139	0.6642	0.714476	0	Hsc_scaff006	AUGUSTUS	gene	2012980	2017524	0.93	+	.	Hsc_gene_25515
Hsc_scaff006	208522	208874	1	Hsc_scaff006	208486	208924	3	0	0	17.5685	7.21671	0.991629	1	0.107306	Hsc_scaff006	AUGUSTUS	gene	208247	211955	0.37	-	.	Hsc_gene_25121
Hsc_scaff006	208552	208874	1	Hsc_scaff006	208486	208924	3	0	0	17.5685	7.21671	0.991629	1	0.107306	Hsc_scaff006	AUGUSTUS	gene	208247	211955	0.37	-	.	Hsc_gene_25121
Hsc_scaff006	2120117	2122588	11	Hsc_scaff006	2121631	2121848	0	2	127	50.2488	14.4635	1	1	0	Hsc_scaff006	AUGUSTUS	gene	2114860	2124914	0.5	+	.	Hsc_gene_25529
Hsc_scaff006	2121631	2121848	18	Hsc_scaff006	2121631	2121848	0	2	127	50.2488	14.4635	1	1	0	Hsc_scaff006	AUGUSTUS	gene	2114860	2124914	0.5	+	.	Hsc_gene_25529
Hsc_scaff006	2280889	2282261	5	Hsc_scaff006	2280834	2282342	6	2	41.98	45.006	13.1779	0.707282	0.774289	0.00066313	Hsc_scaff006	AUGUSTUS	gene	2279755	2288023	0.16	-	.	Hsc_gene_25554
Hsc_scaff006	2318491	2318897	3	Hsc_scaff006	2318470	2318941	0	10	564.9	43.0382	10.4661	0.754407	0.915187	0	Hsc_scaff006	AUGUSTUS	gene	2314465	2320553	0.29	-	.	Hsc_gene_25557
Hsc_scaff006	2360574	2360840	10	Hsc_scaff006	2360575	2360926	7	0	0	35.0427	20.2368	0.991483	1	0.245014	Hsc_scaff006	AUGUSTUS	gene	2360095	2361813	0.15	-	.	Hsc_gene_25563
Hsc_scaff006	2378014	2378553	6	Hsc_scaff006	2377995	2378554	2	5	338	31.5635	7.84322	0.940015	0.956682	0	Hsc_scaff006	AUGUSTUS	gene	2376104	2379866	0.38	+	.	Hsc_gene_25565
Hsc_scaff006	2493528	2493878	86	Hsc_scaff006	2493529	2493875	7	41	1629.98	181.896	84.6411	0.982981	0.971999	0	Hsc_scaff006	AUGUSTUS	gene	2491874	2497788	1.3	+	.	Hsc_gene_25581
Hsc_scaff006	2502383	2502738	17	Hsc_scaff006	2502365	2502737	0	16	567.95	41.1263	12.8493	0.994129	0.991325	0.0403226	Hsc_scaff006	AUGUSTUS	gene	2500176	2506290	0.21	+	.	Hsc_gene_25582
Hsc_scaff006	2555308	2556218	1	Hsc_scaff006	2555312	2556231	0	6	146	54.1425	17.2434	0.773088	0.928986	0.00108814	Hsc_scaff006	AUGUSTUS	gene	2553650	2564355	0.04	-	.	Hsc_gene_25591
Hsc_scaff006	2570482	2571344	15	Hsc_scaff006	2570442	2570846	6	8	490	52.8045	16.4635	0.607536	0.873549	0	Hsc_scaff006	AUGUSTUS	gene	2571242	2574625	0.39	-	.	Hsc_gene_25592
Hsc_scaff006	2647342	2648484	16	Hsc_scaff006	2647343	2647519	0	17	1033	62.2898	12.668	0.991833	0.982723	0	Hsc_scaff006	AUGUSTUS	gene	2646506	2651530	0.3	+	.	Hsc_gene_25607
Hsc_scaff006	2737460	2737726	32	Hsc_scaff006	2737422	2737726	11	1	20.94	55.3882	24.8494	0.958174	1	0.125	Hsc_scaff006	AUGUSTUS	gene	2736906	2740804	0.09	+	.	Hsc_gene_25622
Hsc_scaff006	2742166	2742846	1	Hsc_scaff006	2742126	2742941	2	18	1135	50.8245	10.5179	0.667399	0.909787	0	Hsc_scaff006	AUGUSTUS	gene	2741667	2743885	0.39	-	.	Hsc_gene_25623
Hsc_scaff006	2760301	2762069	6	Hsc_scaff006	2760373	2760647	0	2	58	11.4672	3.36155	0.833559	0.997555	0	Hsc_scaff006	AUGUSTUS	gene	2760176	2761290	0.24	+	.	Hsc_gene_25631
Hsc_scaff006	2764531	2766030	47	Hsc_scaff006	2764532	2765683	0	3	86	27.2302	15.7312	0.573071	0.680706	0	Hsc_scaff006	AUGUSTUS	gene	2763268	2769935	0.31	-	.	Hsc_gene_25632
Hsc_scaff006	2768237	2768468	107	Hsc_scaff006	2768237	2768468	44	239	15693	673.42	122.577	0.999832	0.998046	0	Hsc_scaff006	AUGUSTUS	gene	2763268	2769935	0.31	-	.	Hsc_gene_25632
Hsc_scaff006	2788088	2788531	3	Hsc_scaff006	2787865	2788446	0	2	113	19.0809	15.0048	0.988506	0.568563	0.2358	Hsc_scaff006	AUGUSTUS	gene	2785266	2788610	0.17	+	.	Hsc_gene_25634
Hsc_scaff006	2788088	2788555	21	Hsc_scaff006	2787865	2788446	0	2	113	19.0809	15.0048	0.988506	0.568563	0.2358	Hsc_scaff006	AUGUSTUS	gene	2785266	2788610	0.17	+	.	Hsc_gene_25634
Hsc_scaff006	285923	286471	14	Hsc_scaff006	285599	286297	2	17	595.32	28.9785	20.0784	0.934532	0.493939	0.0100287	Hsc_scaff006	AUGUSTUS	gene	285799	286405	0.11	-	.	Hsc_gene_25129
Hsc_scaff006	286019	286422	6	Hsc_scaff006	285599	286297	2	17	595.32	28.9785	20.0784	0.934532	0.493939	0.0100287	Hsc_scaff006	AUGUSTUS	gene	285799	286405	0.11	-	.	Hsc_gene_25129
Hsc_scaff006	288083	289345	1	Hsc_scaff006	287990	289611	0	3	168	24.4577	9.92067	0.555613	0.683269	0.0752622	Hsc_scaff006	AUGUSTUS	gene	287657	288375	0.12	-	.	Hsc_gene_25130
Hsc_scaff006	3040210	3040654	3	Hsc_scaff006	3040096	3040271	12	399	26479.4	1062.93	165.962	0.999821	0.999785	0	Hsc_scaff006	AUGUSTUS	gene	3039183	3045651	0.38	-	.	Hsc_gene_25665
Hsc_scaff006	3056039	3057386	6	Hsc_scaff006	3056291	3056881	0	1	87	19.7102	5.74477	0.191707	0.684246	0	Hsc_scaff006	AUGUSTUS	gene	3056002	3062726	0.22	+	.	Hsc_gene_25668
Hsc_scaff006	3484689	3486390	126	Hsc_scaff006	3484689	3485340	32	51	3040.95	136.488	22.3971	1	1	0	Hsc_scaff006	AUGUSTUS	gene	3482896	3489130	0.42	+	.	Hsc_gene_25686
Hsc_scaff006	534732	535107	19	Hsc_scaff006	534722	534933	0	7	529.99	38.7678	14.3242	0.985561	0.514966	0	Hsc_scaff006	AUGUSTUS	gene	534341	534749	0.21	-	.	Hsc_gene_25144
Hsc_scaff006	534732	535107	19	Hsc_scaff006	534722	534933	0	7	529.99	38.7678	14.3242	0.985561	0.514966	0	Hsc_scaff006	AUGUSTUS	gene	534931	535599	0.49	-	.	Hsc_gene_25145
Hsc_scaff006	573888	575547	47	Hsc_scaff006	575415	575547	0	15	810	88.9318	9.43494	0.367072	0.997422	0	Hsc_scaff006	AUGUSTUS	gene	573954	577359	0.21	-	.	Hsc_gene_25154
Hsc_scaff006	588204	588671	3	Hsc_scaff006	588109	588889	4	0	0	31.9115	11.4853	0.628369	0.567052	0	Hsc_scaff006	AUGUSTUS	gene	580221	591209	0.06	-	.	Hsc_gene_25156
Hsc_scaff006	595745	596428	48	Hsc_scaff006	595662	596318	20	26	1692	66.75	16.5365	0.744045	0.626991	0	Hsc_scaff006	AUGUSTUS	gene	593514	596709	0.36	-	.	Hsc_gene_25157
Hsc_scaff006	602658	603563	5	Hsc_scaff006	602320	603210	0	5	235.7	31.5831	17.1241	0.415423	0.385589	0	Hsc_scaff006	AUGUSTUS	gene	601344	607309	0.41	-	.	Hsc_gene_25160
Hsc_scaff006	611103	611858	40	Hsc_scaff006	611575	611857	6	35	1720	62.7553	10.1405	0.983425	0.967031	0	Hsc_scaff006	AUGUSTUS	gene	607830	611538	0.1	+	.	Hsc_gene_25161
Hsc_scaff006	611103	611858	40	Hsc_scaff006	611575	611857	6	35	1720	62.7553	10.1405	0.983425	0.967031	0	Hsc_scaff006	AUGUSTUS	gene	611631	615809	0.23	-	.	Hsc_gene_25162
Hsc_scaff006	611574	611858	22	Hsc_scaff006	611575	611857	6	35	1720	62.7553	10.1405	0.983425	0.967031	0	Hsc_scaff006	AUGUSTUS	gene	611631	615809	0.23	-	.	Hsc_gene_25162
Hsc_scaff006	658574	658885	78	Hsc_scaff006	658575	658849	78	0	0	399.584	61.3325	0.992935	0.863427	0	Hsc_scaff006	AUGUSTUS	gene	649720	661228	0.52	+	.	Hsc_gene_25172
Hsc_scaff006	677477	678052	3	Hsc_scaff006	677385	678055	5	11	720	43.6955	9.16986	0.696574	0.668028	0	Hsc_scaff006	AUGUSTUS	gene	677120	680817	0.14	+	.	Hsc_gene_25177
Hsc_scaff006	707138	709143	1	Hsc_scaff006	707512	707809	0	1	28	9.16498	1.9479	0.995957	1	0.003367	Hsc_scaff006	AUGUSTUS	gene	708521	709209	0.68	-	.	Hsc_gene_25188
Hsc_scaff006	707138	709143	1	Hsc_scaff006	707512	707809	0	1	28	9.16498	1.9479	0.995957	1	0.003367	Hsc_scaff006	AUGUSTUS	gene	703610	708356	0.87	+	.	Hsc_gene_25187
Hsc_scaff006	733536	734566	22	Hsc_scaff006	733525	733937	8	0	0	39.7476	15.8762	0.71342	0.975512	0	Hsc_scaff006	AUGUSTUS	gene	733500	734121	0.22	+	.	Hsc_gene_25195
Hsc_scaff006	733536	734566	22	Hsc_scaff006	733525	733937	8	0	0	39.7476	15.8762	0.71342	0.975512	0	Hsc_scaff006	AUGUSTUS	gene	734131	737489	0.25	-	.	Hsc_gene_25196
Hsc_scaff006	733546	734562	2	Hsc_scaff006	733525	733937	8	0	0	39.7476	15.8762	0.71342	0.975512	0	Hsc_scaff006	AUGUSTUS	gene	733500	734121	0.22	+	.	Hsc_gene_25195
Hsc_scaff006	733546	734562	2	Hsc_scaff006	733525	733937	8	0	0	39.7476	15.8762	0.71342	0.975512	0	Hsc_scaff006	AUGUSTUS	gene	734131	737489	0.25	-	.	Hsc_gene_25196
Hsc_scaff006	755546	756158	253	Hsc_scaff006	755547	756155	30	121	8341	443.497	88.198	0.962339	0.949362	0	Hsc_scaff006	AUGUSTUS	gene	755020	756474	0.21	+	.	Hsc_gene_25200
Hsc_scaff006	765435	765727	154	Hsc_scaff006	765436	765723	20	105	8718.99	361.401	62.7274	0.992464	0.979312	0	Hsc_scaff006	AUGUSTUS	gene	764990	769144	0.12	+	.	Hsc_gene_25204
Hsc_scaff006	814625	815680	63	Hsc_scaff006	814626	815680	9	48	2388.72	114.48	19.9776	0.89103	0.963761	0	Hsc_scaff006	AUGUSTUS	gene	811061	817039	0.19	-	.	Hsc_gene_25218
Hsc_scaff006	848485	849297	19	Hsc_scaff006	848464	848764	12	0	0	31.9733	9.05424	0.566818	0.510172	0	Hsc_scaff006	AUGUSTUS	gene	848001	855549	0.18	-	.	Hsc_gene_25225
Hsc_scaff006	863656	864745	23	Hsc_scaff006	863657	863836	1	17	1308	117.324	20.8438	0.993825	0.992742	0	Hsc_scaff006	AUGUSTUS	gene	860191	865069	0.37	-	.	Hsc_gene_25227
Hsc_scaff006	893270	895258	56	Hsc_scaff006	893162	893543	0	9	229.84	10.6509	5.85713	0.969295	1	0.183727	Hsc_scaff006	AUGUSTUS	gene	890869	893873	0.15	+	.	Hsc_gene_25234
Hsc_scaff006	893270	895258	56	Hsc_scaff006	893162	893543	0	9	229.84	10.6509	5.85713	0.969295	1	0.183727	Hsc_scaff006	AUGUSTUS	gene	894089	895927	0.2	+	.	Hsc_gene_25235
Hsc_scaff006	894792	895258	60	Hsc_scaff006	894792	895258	4	22	1261	92.3326	22.6416	1	1	0	Hsc_scaff006	AUGUSTUS	gene	894089	895927	0.2	+	.	Hsc_gene_25235
Hsc_scaff006	914704	915004	68	Hsc_scaff006	914704	915004	5	118	8832	122.743	32.4318	0.93551	0.999891	0	Hsc_scaff006	AUGUSTUS	gene	910089	918523	0.39	+	.	Hsc_gene_25239
Hsc_scaff006	963596	963802	114	Hsc_scaff006	963598	963801	1	27	764.88	509.744	197.162	0.993112	0.999951	0.0541872	Hsc_scaff006	AUGUSTUS	gene	963582	965278	0.29	-	.	Hsc_gene_25254
Hsc_scaff006	963597	963802	108	Hsc_scaff006	963598	963801	1	27	764.88	509.744	197.162	0.993112	0.999951	0.0541872	Hsc_scaff006	AUGUSTUS	gene	963582	965278	0.29	-	.	Hsc_gene_25254
Hsc_scaff006	997080	997641	2	Hsc_scaff006	996975	997684	3	0	0	32.0451	9.5041	0.781984	0.520082	0	Hsc_scaff006	AUGUSTUS	gene	996129	1007199	0.41	+	.	Hsc_gene_25259
Hsc_scaff006	997881	999292	175	Hsc_scaff006	997897	998329	28	44	2934	364.634	275.756	0.904	0.953721	0	Hsc_scaff006	AUGUSTUS	gene	996129	1007199	0.41	+	.	Hsc_gene_25259
Hsc_scaff006	997881	999334	201	Hsc_scaff006	997897	998329	28	44	2934	364.634	275.756	0.904	0.953721	0	Hsc_scaff006	AUGUSTUS	gene	996129	1007199	0.41	+	.	Hsc_gene_25259
Hsc_scaff007	1007089	1007723	3	Hsc_scaff007	1007002	1007609	0	3	170	53.056	16.2778	0.481576	0.389223	0	Hsc_scaff007	AUGUSTUS	gene	1004779	1010237	0.5	-	.	Hsc_gene_6372
Hsc_scaff007	1009611	1010017	171	Hsc_scaff007	1009611	1010017	54	93	6184.99	263.837	45.7511	0.907273	0.983819	0	Hsc_scaff007	AUGUSTUS	gene	1004779	1010237	0.5	-	.	Hsc_gene_6372
Hsc_scaff007	1033069	1033760	791	Hsc_scaff007	1033351	1033759	112	10	364	1232.71	1001.21	0.429869	0.994981	0	Hsc_scaff007	AUGUSTUS	gene	1032809	1037117	0.4	-	.	Hsc_gene_6379
Hsc_scaff007	1060995	1062694	6	Hsc_scaff007	1060815	1061877	3	5	371	29.0282	9.41796	0.524232	0.642794	0	Hsc_scaff007	AUGUSTUS	gene	1053989	1061827	0.73	-	.	Hsc_gene_6384
Hsc_scaff007	1060995	1062694	6	Hsc_scaff007	1060815	1061877	3	5	371	29.0282	9.41796	0.524232	0.642794	0	Hsc_scaff007	AUGUSTUS	gene	1061882	1066787	0.23	-	.	Hsc_gene_6385
Hsc_scaff007	1103518	1103781	37	Hsc_scaff007	1103519	1103781	0	75	4343.9	187.588	33.6359	0.989215	1	0	Hsc_scaff007	AUGUSTUS	gene	1099229	1105517	0.19	-	.	Hsc_gene_6399
Hsc_scaff007	1118916	1119983	12	Hsc_scaff007	1118755	1119429	1	4	344	30.1721	6.10006	0.496694	0.487895	0	Hsc_scaff007	AUGUSTUS	gene	1118809	1119837	0.54	-	.	Hsc_gene_6405
Hsc_scaff007	1118916	1119983	12	Hsc_scaff007	1118755	1119429	1	4	344	30.1721	6.10006	0.496694	0.487895	0	Hsc_scaff007	AUGUSTUS	gene	1119938	1121962	0.25	+	.	Hsc_gene_6406
Hsc_scaff007	1132343	1132676	139	Hsc_scaff007	1132344	1132676	22	102	5334.98	266.726	40.5104	0.970148	0.985616	0	Hsc_scaff007	AUGUSTUS	gene	1131929	1132787	0.1	-	.	Hsc_gene_6411
Hsc_scaff007	1206961	1207854	1	Hsc_scaff007	1206977	1207214	0	1	115	3.64979	1.33111	0.991597	0.95	0	Hsc_scaff007	AUGUSTUS	gene	1207289	1213777	0.18	-	.	Hsc_gene_6435
Hsc_scaff007	1239117	1239956	53	Hsc_scaff007	1239118	1239954	3	30	1557	82.3373	10.6059	0.737154	0.911682	0	Hsc_scaff007	AUGUSTUS	gene	1239459	1241237	0.26	-	.	Hsc_gene_6444
Hsc_scaff007	1264401	1265351	29	Hsc_scaff007	1264398	1264976	10	0	0	35.3253	5.15081	0.730182	0.746694	0	Hsc_scaff007	AUGUSTUS	gene	1264146	1265378	0.23	+	.	Hsc_gene_6455
Hsc_scaff007	1274358	1275004	3	Hsc_scaff007	1274284	1275068	6	24	1642.96	46.8788	12.1615	0.863072	0.827079	0	Hsc_scaff007	AUGUSTUS	gene	1272996	1276703	0.36	+	.	Hsc_gene_6458
Hsc_scaff007	1285694	1286143	78	Hsc_scaff007	1285695	1286140	10	27	1625.95	92.5416	20.5156	0.968514	0.971833	0	Hsc_scaff007	AUGUSTUS	gene	1276737	1288865	0.11	-	.	Hsc_gene_6459
Hsc_scaff007	1324410	1324748	47	Hsc_scaff007	1324410	1324747	11	38	2555.96	76.5223	20.5011	0.999848	0.99452	0	Hsc_scaff007	AUGUSTUS	gene	1320984	1325645	0.65	-	.	Hsc_gene_6468
Hsc_scaff007	1335091	1335568	4	Hsc_scaff007	1335092	1335568	19	39	2017.95	97.1891	15.5275	0.952236	0.988474	0	Hsc_scaff007	AUGUSTUS	gene	1332466	1338382	0.16	+	.	Hsc_gene_6471
Hsc_scaff007	1338240	1339766	28	Hsc_scaff007	1338116	1339763	20	10	463	39.7468	19.5775	0.5822	0.689707	0	Hsc_scaff007	AUGUSTUS	gene	1332466	1338382	0.16	+	.	Hsc_gene_6471
Hsc_scaff007	1338240	1339766	28	Hsc_scaff007	1338116	1339763	20	10	463	39.7468	19.5775	0.5822	0.689707	0	Hsc_scaff007	AUGUSTUS	gene	1338511	1341275	0.12	-	.	Hsc_gene_6472
Hsc_scaff007	1372982	1373319	123	Hsc_scaff007	1372982	1373319	10	68	4375.45	185.967	29.163	0.948978	0.998763	0	Hsc_scaff007	AUGUSTUS	gene	1372164	1378525	0.32	-	.	Hsc_gene_6487
Hsc_scaff007	1395660	1395939	138	Hsc_scaff007	1395657	1395932	36	119	7773.74	440.116	85.6882	0.973031	0.952096	0	Hsc_scaff007	AUGUSTUS	gene	1381564	1398135	0.15	-	.	Hsc_gene_6489
Hsc_scaff007	1404837	1405231	13	Hsc_scaff007	1404875	1405538	4	14	859	29.1192	5.29258	0.994052	1	0	Hsc_scaff007	AUGUSTUS	gene	1403686	1405640	0.34	+	.	Hsc_gene_6492
Hsc_scaff007	1404901	1405518	8	Hsc_scaff007	1404875	1405538	4	14	859	29.1192	5.29258	0.994052	1	0	Hsc_scaff007	AUGUSTUS	gene	1403686	1405640	0.34	+	.	Hsc_gene_6492
Hsc_scaff007	1404906	1405516	1	Hsc_scaff007	1404875	1405538	4	14	859	29.1192	5.29258	0.994052	1	0	Hsc_scaff007	AUGUSTUS	gene	1403686	1405640	0.34	+	.	Hsc_gene_6492
Hsc_scaff007	1425144	1426149	13	Hsc_scaff007	1425977	1426147	0	25	1526.96	116.547	20.4885	0.852219	0.916144	0	Hsc_scaff007	AUGUSTUS	gene	1419886	1427786	0.15	+	.	Hsc_gene_6500
Hsc_scaff007	1441099	1441727	1	Hsc_scaff007	1441041	1441752	0	29	2189	49.2208	8.38946	0.957841	0.924403	0	Hsc_scaff007	AUGUSTUS	gene	1440536	1449567	0.45	+	.	Hsc_gene_6507
Hsc_scaff007	146913	147824	22	Hsc_scaff007	146911	147298	4	7	352	25.7597	6.36257	0.995528	0.993407	0	Hsc_scaff007	AUGUSTUS	gene	142176	148380	0.28	+	.	Hsc_gene_6168
Hsc_scaff007	147028	147824	21	Hsc_scaff007	146911	147298	4	7	352	25.7597	6.36257	0.995528	0.993407	0	Hsc_scaff007	AUGUSTUS	gene	142176	148380	0.28	+	.	Hsc_gene_6168
Hsc_scaff007	1474432	1474920	86	Hsc_scaff007	1474433	1474897	12	0	0	133.267	22.8476	0.896298	0.856062	0	Hsc_scaff007	AUGUSTUS	gene	1468276	1477901	0.39	+	.	Hsc_gene_6513
Hsc_scaff007	1567547	1568021	31	Hsc_scaff007	1567548	1568020	0	42	1800	52.5826	5.35177	0.829968	0.862108	0	Hsc_scaff007	AUGUSTUS	gene	1564024	1571055	0.15	-	.	Hsc_gene_6547
Hsc_scaff007	1628735	1629209	295	Hsc_scaff007	1628735	1629209	58	156	9589.9	532.722	98.4082	0.994517	1	0	Hsc_scaff007	AUGUSTUS	gene	1628656	1631700	0.3	+	.	Hsc_gene_6563
Hsc_scaff007	1643773	1643980	6	Hsc_scaff007	1643774	1643979	1	7	423	48.9317	14.0301	0.99451	0.995056	0	Hsc_scaff007	AUGUSTUS	gene	1638820	1644445	0.24	-	.	Hsc_gene_6566
Hsc_scaff007	1648863	1649089	20	Hsc_scaff007	1648864	1649086	5	12	675.97	106.351	17.3904	0.993056	0.974379	0	Hsc_scaff007	AUGUSTUS	gene	1647975	1649575	0.93	-	.	Hsc_gene_6568
Hsc_scaff007	1733389	1734282	12	Hsc_scaff007	1733390	1734205	14	0	0	73.6061	21.4108	0.693537	0.602157	0	Hsc_scaff007	AUGUSTUS	gene	1731774	1736415	0.41	-	.	Hsc_gene_6599
Hsc_scaff007	1782729	1783350	37	Hsc_scaff007	1782729	1783350	15	28	1390.94	86.1546	14.7017	0.805803	0.853875	0	Hsc_scaff007	AUGUSTUS	gene	1777516	1785718	0.14	+	.	Hsc_gene_6612
Hsc_scaff007	1796210	1796465	9	Hsc_scaff007	1796211	1796463	0	6	236	62.3254	19.0337	0.996623	0.985635	0	Hsc_scaff007	AUGUSTUS	gene	1793786	1796606	0.51	+	.	Hsc_gene_6616
Hsc_scaff007	1812434	1812846	2	Hsc_scaff007	1812357	1812953	5	15	851.93	41.6292	7.67689	0.60443	0.822589	0	Hsc_scaff007	AUGUSTUS	gene	1811896	1814097	0.48	+	.	Hsc_gene_6621
Hsc_scaff007	1828282	1828815	96	Hsc_scaff007	1828274	1828737	12	42	2936	139.512	42.2642	0.87543	0.752434	0	Hsc_scaff007	AUGUSTUS	gene	1826377	1829135	0.49	-	.	Hsc_gene_6625
Hsc_scaff007	1860868	1862544	166	Hsc_scaff007	1860869	1861493	12	151	9553.71	226.12	35.0521	0.882545	0.510697	0	Hsc_scaff007	AUGUSTUS	gene	1858026	1863760	0.78	+	.	Hsc_gene_6633
Hsc_scaff007	1879089	1879508	1	Hsc_scaff007	1879069	1879503	2	22	1239	41.924	6.08816	0.544712	0.794299	0	Hsc_scaff007	AUGUSTUS	gene	1876566	1881410	0.19	+	.	Hsc_gene_6636
Hsc_scaff007	1921581	1921909	93	Hsc_scaff007	1921582	1921908	3	47	2872	181.353	37.8562	0.985684	0.992643	0	Hsc_scaff007	AUGUSTUS	gene	1921600	1923405	0.48	-	.	Hsc_gene_6647
Hsc_scaff007	1949545	1950055	9	Hsc_scaff007	1949785	1949883	0	1	61	1.44898	0.671922	1	1	0.102041	Hsc_scaff007	AUGUSTUS	gene	1946986	1951550	0.22	+	.	Hsc_gene_6651
Hsc_scaff007	1957487	1957811	61	Hsc_scaff007	1957488	1957809	8	83	3952	113.801	20.9642	0.835257	0.936983	0	Hsc_scaff007	AUGUSTUS	gene	1953557	1957765	0.47	-	.	Hsc_gene_6653
Hsc_scaff007	2002640	2003533	72	Hsc_scaff007	2002641	2003527	14	17	840.89	169.49	29.9651	0.83264	0.867068	0	Hsc_scaff007	AUGUSTUS	gene	1998026	2010137	1.66	+	.	Hsc_gene_6663
Hsc_scaff007	2008847	2009214	52	Hsc_scaff007	2008847	2009214	15	25	1684.94	57.5913	10.4358	0.990411	1	0	Hsc_scaff007	AUGUSTUS	gene	1998026	2010137	1.66	+	.	Hsc_gene_6663
Hsc_scaff007	2036903	2037289	41	Hsc_scaff007	2036904	2037287	12	33	2296.99	119.715	24.1128	0.933732	0.943651	0	Hsc_scaff007	AUGUSTUS	gene	2036556	2039504	0.19	+	.	Hsc_gene_6672
Hsc_scaff007	2088105	2088375	26	Hsc_scaff007	2088106	2088375	2	21	1267.98	87.5762	14.3547	0.994163	1	0	Hsc_scaff007	AUGUSTUS	gene	2085557	2089575	0.21	-	.	Hsc_gene_6689
Hsc_scaff007	2110100	2111099	4	Hsc_scaff007	2110591	2110928	0	6	336	60.9228	19.5632	0.994707	0.990701	0.0148368	Hsc_scaff007	AUGUSTUS	gene	2110907	2113245	0.12	-	.	Hsc_gene_6693
Hsc_scaff007	2110594	2110929	27	Hsc_scaff007	2110591	2110928	0	6	336	60.9228	19.5632	0.994707	0.990701	0.0148368	Hsc_scaff007	AUGUSTUS	gene	2110907	2113245	0.12	-	.	Hsc_gene_6693
Hsc_scaff007	2155556	2155965	1	Hsc_scaff007	2149732	2155962	20	55	4124.99	23.0825	68.2981	0.993254	0.979944	0.786517	Hsc_scaff007	AUGUSTUS	gene	2154307	2155815	0.52	-	.	Hsc_gene_6710
Hsc_scaff007	2167190	2167642	59	Hsc_scaff007	2167190	2167642	8	58	3612	63.1482	12.997	1	0.982719	0	Hsc_scaff007	AUGUSTUS	gene	2167376	2169909	0.26	+	.	Hsc_gene_6713
Hsc_scaff007	2167190	2167642	59	Hsc_scaff007	2167190	2167642	8	58	3612	63.1482	12.997	1	0.982719	0	Hsc_scaff007	AUGUSTUS	gene	2161496	2167327	0.17	+	.	Hsc_gene_6712
Hsc_scaff007	2223951	2224552	1	Hsc_scaff007	2223826	2224552	2	12	829	39.4628	12.9413	0.838998	0.810299	0	Hsc_scaff007	AUGUSTUS	gene	2222336	2229444	0.11	-	.	Hsc_gene_6726
Hsc_scaff007	2231696	2232173	468	Hsc_scaff007	2231697	2232171	61	222	14405.8	664.827	119.375	0.993015	0.987814	0	Hsc_scaff007	AUGUSTUS	gene	2230015	2232956	0.52	+	.	Hsc_gene_6727
Hsc_scaff007	2241338	2242609	420	Hsc_scaff007	2241339	2241751	32	131	9215	628.893	122.779	0.992568	0.991981	0	Hsc_scaff007	AUGUSTUS	gene	2241345	2244024	0.43	-	.	Hsc_gene_6730
Hsc_scaff007	2241338	2242617	463	Hsc_scaff007	2241339	2241751	32	131	9215	628.893	122.779	0.992568	0.991981	0	Hsc_scaff007	AUGUSTUS	gene	2241345	2244024	0.43	-	.	Hsc_gene_6730
Hsc_scaff007	225376	225850	94	Hsc_scaff007	225376	225850	20	63	3168.83	160.234	30.0937	0.889169	0.969271	0	Hsc_scaff007	AUGUSTUS	gene	225091	226855	0.76	-	.	Hsc_gene_6186
Hsc_scaff007	2285789	2286759	40	Hsc_scaff007	2285790	2286758	3	21	1327.85	75.8481	17.0234	0.803943	0.894131	0	Hsc_scaff007	AUGUSTUS	gene	2285766	2286794	0.18	-	.	Hsc_gene_6749
Hsc_scaff007	2289167	2290557	11	Hsc_scaff007	2289312	2289745	0	1	19.84	1.21709	0.591693	0.43617	1	0.0900693	Hsc_scaff007	AUGUSTUS	gene	2286896	2297904	1.15	-	.	Hsc_gene_6750
Hsc_scaff007	2305558	2306050	86	Hsc_scaff007	2305558	2306057	19	44	3844.63	217.056	39.1647	0.961926	0.958886	0	Hsc_scaff007	AUGUSTUS	gene	2298235	2311005	0.4	+	.	Hsc_gene_6752
Hsc_scaff007	2347740	2348373	102	Hsc_scaff007	2347741	2348372	7	52	3363	149.358	26.5736	0.992895	0.932822	0	Hsc_scaff007	AUGUSTUS	gene	2347326	2352024	0.05	-	.	Hsc_gene_6761
Hsc_scaff007	2377664	2379109	25	Hsc_scaff007	2379019	2379222	0	1	26	11.9754	4.73165	0.994012	0.992795	0	Hsc_scaff007	AUGUSTUS	gene	2375024	2382274	0.28	-	.	Hsc_gene_6766
Hsc_scaff007	2410071	2410714	7	Hsc_scaff007	2410041	2410746	4	30	1344.92	65.1716	18.1561	0.789297	0.965593	0	Hsc_scaff007	AUGUSTUS	gene	2410096	2411124	0.32	-	.	Hsc_gene_6773
Hsc_scaff007	2410071	2410714	7	Hsc_scaff007	2410041	2410746	4	30	1344.92	65.1716	18.1561	0.789297	0.965593	0	Hsc_scaff007	AUGUSTUS	gene	2407855	2410083	0.29	+	.	Hsc_gene_6772
Hsc_scaff007	2434202	2435232	30	Hsc_scaff007	2434205	2434370	0	4	222	60.0909	7.28454	0.979321	1	0	Hsc_scaff007	AUGUSTUS	gene	2426016	2438364	0.53	-	.	Hsc_gene_6777
Hsc_scaff007	2434202	2435258	36	Hsc_scaff007	2434205	2434370	0	4	222	60.0909	7.28454	0.979321	1	0	Hsc_scaff007	AUGUSTUS	gene	2426016	2438364	0.53	-	.	Hsc_gene_6777
Hsc_scaff007	2474606	2475318	10	Hsc_scaff007	2474786	2475399	2	6	431	40.4029	16.4171	0.446733	0.806008	0	Hsc_scaff007	AUGUSTUS	gene	2474185	2480429	0.35	+	.	Hsc_gene_6778
Hsc_scaff007	2527473	2527694	45	Hsc_scaff007	2527473	2527694	21	83	4558.64	320.937	55.3902	1	0.997676	0	Hsc_scaff007	AUGUSTUS	gene	2522960	2532045	0.16	-	.	Hsc_gene_6782
Hsc_scaff007	271006	272449	15	Hsc_scaff007	270847	271458	5	10	690	28.6285	7.64459	0.792019	0.88518	0	Hsc_scaff007	AUGUSTUS	gene	270406	280209	0.33	+	.	Hsc_gene_6199
Hsc_scaff007	2721719	2722125	46	Hsc_scaff007	2721720	2722233	38	0	0	142.682	74.8953	0.984392	0.437447	0	Hsc_scaff007	AUGUSTUS	gene	2721537	2724355	0.26	-	.	Hsc_gene_6792
Hsc_scaff007	2901478	2901776	3	Hsc_scaff007	2901475	2901773	7	10	753	39.7013	8.22715	0.992977	0.98403	0	Hsc_scaff007	AUGUSTUS	gene	2893906	2902229	0.87	+	.	Hsc_gene_6810
Hsc_scaff007	3060096	3060762	2	Hsc_scaff007	3059891	3060761	0	6	431	15.2069	5.64513	0.991114	0.989698	0.0678161	Hsc_scaff007	AUGUSTUS	gene	3057612	3064909	0.56	-	.	Hsc_gene_6829
Hsc_scaff007	3081484	3081778	2	Hsc_scaff007	3081485	3081793	14	44	2742	89.6039	15.7505	0.982181	0.968482	0	Hsc_scaff007	AUGUSTUS	gene	3080346	3113049	0.54	-	.	Hsc_gene_6831
Hsc_scaff007	309163	310241	1	Hsc_scaff007	309133	310275	8	25	1142	38.6506	8.78133	0.774194	0.922431	0	Hsc_scaff007	AUGUSTUS	gene	307897	311265	0.27	-	.	Hsc_gene_6205
Hsc_scaff007	309163	310241	1	Hsc_scaff007	309133	310275	8	25	1142	38.6506	8.78133	0.774194	0.922431	0	Hsc_scaff007	AUGUSTUS	gene	309907	315645	0.12	-	.	Hsc_gene_6206
Hsc_scaff007	316894	317117	14	Hsc_scaff007	316667	317823	0	2	90	10.6912	3.87508	0.39463	0.9662	0	Hsc_scaff007	AUGUSTUS	gene	315767	326075	0.19	-	.	Hsc_gene_6207
Hsc_scaff007	386121	386420	16	Hsc_scaff007	386122	386517	3	0	0	38.6861	14.0084	0.971317	0.970558	0.00253165	Hsc_scaff007	AUGUSTUS	gene	385907	388715	0.05	-	.	Hsc_gene_6217
Hsc_scaff007	446249	447544	1	Hsc_scaff007	446169	447543	0	10	537	38.0757	8.79394	0.802178	0.813014	0	Hsc_scaff007	AUGUSTUS	gene	445176	452655	0.11	-	.	Hsc_gene_6230
Hsc_scaff007	451057	451531	40	Hsc_scaff007	451057	451531	21	27	2113.94	144.103	30.9473	0.882419	0.988294	0	Hsc_scaff007	AUGUSTUS	gene	445176	452655	0.11	-	.	Hsc_gene_6230
Hsc_scaff007	46214	46607	44	Hsc_scaff007	46214	46603	18	32	1311.98	36.4859	9.24185	0.999701	0.979258	0	Hsc_scaff007	AUGUSTUS	gene	45086	46500	0.21	+	.	Hsc_gene_6142
Hsc_scaff007	503852	504351	8	Hsc_scaff007	503827	504384	6	17	1084.99	65.0287	16.7191	0.892654	0.973902	0	Hsc_scaff007	AUGUSTUS	gene	499620	505699	0.25	+	.	Hsc_gene_6238
Hsc_scaff007	541199	542110	2	Hsc_scaff007	541275	542109	3	13	509.82	121.174	33.9213	0.778963	0.995978	0	Hsc_scaff007	AUGUSTUS	gene	540810	551454	0.12	+	.	Hsc_gene_6244
Hsc_scaff007	541274	542110	4	Hsc_scaff007	541275	542109	3	13	509.82	121.174	33.9213	0.778963	0.995978	0	Hsc_scaff007	AUGUSTUS	gene	540810	551454	0.12	+	.	Hsc_gene_6244
Hsc_scaff007	566424	567914	13	Hsc_scaff007	567214	567957	1	12	960	37.5626	7.16099	0.43293	0.812128	0	Hsc_scaff007	AUGUSTUS	gene	566101	568039	0.36	-	.	Hsc_gene_6250
Hsc_scaff007	569862	572307	72	Hsc_scaff007	570226	570361	0	4	212	71.2519	10.0846	0.979055	0.97394	0	Hsc_scaff007	AUGUSTUS	gene	568200	572104	0.72	+	.	Hsc_gene_6251
Hsc_scaff007	569862	572307	72	Hsc_scaff007	570226	570361	0	4	212	71.2519	10.0846	0.979055	0.97394	0	Hsc_scaff007	AUGUSTUS	gene	572121	573119	0.17	-	.	Hsc_gene_6252
Hsc_scaff007	620682	621285	1	Hsc_scaff007	620602	621385	0	18	1239.8	28.9668	5.06221	0.559785	0.893356	0	Hsc_scaff007	AUGUSTUS	gene	619961	622899	0.54	-	.	Hsc_gene_6269
Hsc_scaff007	632362	632689	1	Hsc_scaff007	632360	632723	2	19	987.98	60.4683	13.385	0.849985	0.920712	0	Hsc_scaff007	AUGUSTUS	gene	632159	635439	0.36	-	.	Hsc_gene_6273
Hsc_scaff007	639448	640150	1	Hsc_scaff007	639411	640182	1	23	1804	62.6083	11.3709	0.810829	0.93249	0	Hsc_scaff007	AUGUSTUS	gene	639590	642684	0.55	+	.	Hsc_gene_6275
Hsc_scaff007	643881	644189	74	Hsc_scaff007	643882	644187	9	40	3079	148.869	29.0737	0.957004	0.988024	0	Hsc_scaff007	AUGUSTUS	gene	642700	649099	0.34	-	.	Hsc_gene_6276
Hsc_scaff007	694280	694817	6	Hsc_scaff007	694095	694404	0	1	17	33.3883	15.0149	0.802916	0.385197	0	Hsc_scaff007	AUGUSTUS	gene	689960	694994	0.65	+	.	Hsc_gene_6293
Hsc_scaff007	728908	729374	7	Hsc_scaff007	728908	729444	46	168	9804	154.877	52.7833	0.998359	1	0	Hsc_scaff007	AUGUSTUS	gene	725312	738119	0.3	-	.	Hsc_gene_6300
Hsc_scaff007	728908	729418	12	Hsc_scaff007	728908	729444	46	168	9804	154.877	52.7833	0.998359	1	0	Hsc_scaff007	AUGUSTUS	gene	725312	738119	0.3	-	.	Hsc_gene_6300
Hsc_scaff007	743849	744263	276	Hsc_scaff007	743850	744259	24	123	6467.59	360.846	80.4396	0.993608	0.974675	0	Hsc_scaff007	AUGUSTUS	gene	741116	746649	0.15	-	.	Hsc_gene_6301
Hsc_scaff007	826402	827453	21	Hsc_scaff007	826399	826597	4	5	192	56.4798	12.7552	0.985399	0.993292	0.00505051	Hsc_scaff007	AUGUSTUS	gene	823780	833593	1.38	+	.	Hsc_gene_6323
Hsc_scaff007	826415	827444	19	Hsc_scaff007	826399	826597	4	5	192	56.4798	12.7552	0.985399	0.993292	0.00505051	Hsc_scaff007	AUGUSTUS	gene	823780	833593	1.38	+	.	Hsc_gene_6323
Hsc_scaff007	828352	828774	1	Hsc_scaff007	828352	828780	8	19	1364.84	84.5561	14.2917	0.798142	0.933832	0	Hsc_scaff007	AUGUSTUS	gene	823780	833593	1.38	+	.	Hsc_gene_6323
Hsc_scaff007	833102	833316	76	Hsc_scaff007	833103	833314	2	83	4590.95	298.896	54.4656	0.991481	0.987217	0	Hsc_scaff007	AUGUSTUS	gene	823780	833593	1.38	+	.	Hsc_gene_6323
Hsc_scaff007	862358	863742	53	Hsc_scaff007	862121	863258	2	15	589.98	27.6253	22.1124	0.638015	0.388308	0	Hsc_scaff007	AUGUSTUS	gene	861800	863224	0.1	+	.	Hsc_gene_6332
Hsc_scaff007	862358	863742	53	Hsc_scaff007	862121	863258	2	15	589.98	27.6253	22.1124	0.638015	0.388308	0	Hsc_scaff007	AUGUSTUS	gene	863241	866489	0.68	-	.	Hsc_gene_6333
Hsc_scaff007	896652	897064	42	Hsc_scaff007	896653	897062	4	27	1686.96	94.313	19.1355	0.994003	0.988442	0	Hsc_scaff007	AUGUSTUS	gene	893791	897519	0.3	-	.	Hsc_gene_6345
Hsc_scaff007	925902	926194	37	Hsc_scaff007	925902	926194	3	31	1359.94	83.3356	15.6694	0.793299	0.926862	0	Hsc_scaff007	AUGUSTUS	gene	925460	928897	0.82	-	.	Hsc_gene_6351
Hsc_scaff007	930135	930396	22	Hsc_scaff007	930135	930396	9	44	2434.91	95.4291	20.5439	1	0.999379	0	Hsc_scaff007	AUGUSTUS	gene	929228	930847	0.09	+	.	Hsc_gene_6352
Hsc_scaff007	953712	954716	1	Hsc_scaff007	953364	954271	0	1	47	20.8953	9.06117	0.3591	0.343549	0	Hsc_scaff007	AUGUSTUS	gene	952069	954857	0.53	-	.	Hsc_gene_6359
Hsc_scaff007	955910	956529	1	Hsc_scaff007	955838	956575	4	15	851	37.7246	6.72195	0.690599	0.892382	0	Hsc_scaff007	AUGUSTUS	gene	954989	956077	0.42	-	.	Hsc_gene_6360
Hsc_scaff007	955910	956529	1	Hsc_scaff007	955838	956575	4	15	851	37.7246	6.72195	0.690599	0.892382	0	Hsc_scaff007	AUGUSTUS	gene	956131	957797	0.68	-	.	Hsc_gene_6361
Hsc_scaff007	982042	982740	31	Hsc_scaff007	982040	982763	18	0	0	62.527	13.1481	0.736944	0.803728	0	Hsc_scaff007	AUGUSTUS	gene	978689	983357	0.18	-	.	Hsc_gene_6368
Hsc_scaff008	1052630	1053579	30	Hsc_scaff008	1052631	1052768	0	12	913	40.2117	3.34932	0.892397	0.950106	0	Hsc_scaff008	AUGUSTUS	gene	1050792	1053067	0.23	-	.	Hsc_gene_4406
Hsc_scaff008	1052641	1053579	29	Hsc_scaff008	1052631	1052768	0	12	913	40.2117	3.34932	0.892397	0.950106	0	Hsc_scaff008	AUGUSTUS	gene	1050792	1053067	0.23	-	.	Hsc_gene_4406
Hsc_scaff008	1107693	1108393	3	Hsc_scaff008	1107673	1108386	4	5	307	47.6578	7.15374	0.691699	0.684129	0	Hsc_scaff008	AUGUSTUS	gene	1107438	1120225	0.28	+	.	Hsc_gene_4424
Hsc_scaff008	1112054	1112488	32	Hsc_scaff008	1112054	1112488	14	17	1065	56.0346	13.3045	0.99649	1	0	Hsc_scaff008	AUGUSTUS	gene	1107438	1120225	0.28	+	.	Hsc_gene_4424
Hsc_scaff008	1112075	1112488	1	Hsc_scaff008	1112054	1112488	14	17	1065	56.0346	13.3045	0.99649	1	0	Hsc_scaff008	AUGUSTUS	gene	1107438	1120225	0.28	+	.	Hsc_gene_4424
Hsc_scaff008	1130334	1130631	2	Hsc_scaff008	1130329	1130628	16	35	2978	75.1739	21.1915	0.99307	0.966362	0.00334448	Hsc_scaff008	AUGUSTUS	gene	1128598	1130502	0.08	+	.	Hsc_gene_4427
Hsc_scaff008	1130334	1130631	2	Hsc_scaff008	1130329	1130628	16	35	2978	75.1739	21.1915	0.99307	0.966362	0.00334448	Hsc_scaff008	AUGUSTUS	gene	1128598	1130502	0.38	+	.	Hsc_gene_4428
Hsc_scaff008	1130334	1130633	4	Hsc_scaff008	1130329	1130628	16	35	2978	75.1739	21.1915	0.99307	0.966362	0.00334448	Hsc_scaff008	AUGUSTUS	gene	1128598	1130502	0.08	+	.	Hsc_gene_4427
Hsc_scaff008	1130334	1130633	4	Hsc_scaff008	1130329	1130628	16	35	2978	75.1739	21.1915	0.99307	0.966362	0.00334448	Hsc_scaff008	AUGUSTUS	gene	1128598	1130502	0.38	+	.	Hsc_gene_4428
Hsc_scaff008	1135777	1137025	15	Hsc_scaff008	1136364	1136589	0	2	150	4.56444	1.62934	0.996875	1	0	Hsc_scaff008	AUGUSTUS	gene	1135909	1138677	0.83	-	.	Hsc_gene_4430
Hsc_scaff008	1165175	1166148	1	Hsc_scaff008	220836	2186996	1	2	36	10.6277	184.739	0.438953	0.669444	0.0717414	Hsc_scaff008	AUGUSTUS	gene	1163298	1169592	0.37	+	.	Hsc_gene_4436
Hsc_scaff008	1169281	1169592	26	Hsc_scaff008	1169282	1169587	1	30	1559.99	64.4361	9.79746	0.992918	0.967675	0	Hsc_scaff008	AUGUSTUS	gene	1163298	1169592	0.37	+	.	Hsc_gene_4436
Hsc_scaff008	1198788	1199824	3	Hsc_scaff008	1198681	1199936	3	2	100	22.3777	6.28759	0.715614	0.757782	0.000796813	Hsc_scaff008	AUGUSTUS	gene	1197686	1205917	0.2	-	.	Hsc_gene_4442
Hsc_scaff008	1215828	1216339	2	Hsc_scaff008	1215829	1216361	7	0	0	67.5959	13.0852	0.797757	0.730586	0.0018797	Hsc_scaff008	AUGUSTUS	gene	1214618	1216162	0.11	+	.	Hsc_gene_4445
Hsc_scaff008	1228277	1229609	2	Hsc_scaff008	1229473	1230654	0	1	81	11.2879	8.24231	0.401418	0.289492	0	Hsc_scaff008	AUGUSTUS	gene	1227049	1229827	0.14	-	.	Hsc_gene_4448
Hsc_scaff008	1238987	1239262	18	Hsc_scaff008	1238988	1239262	3	17	1232	38.1606	5.54245	0.993411	1	0	Hsc_scaff008	AUGUSTUS	gene	1236702	1239387	0.18	-	.	Hsc_gene_4451
Hsc_scaff008	1245698	1247285	1	Hsc_scaff008	1246013	1246553	0	3	80	5.35185	2.23489	0.993056	0.987342	0	Hsc_scaff008	AUGUSTUS	gene	1242693	1247427	0.09	-	.	Hsc_gene_4453
Hsc_scaff008	1245698	1247458	3	Hsc_scaff008	1246013	1246553	0	3	80	5.35185	2.23489	0.993056	0.987342	0	Hsc_scaff008	AUGUSTUS	gene	1242693	1247427	0.09	-	.	Hsc_gene_4453
Hsc_scaff008	1246922	1247285	6	Hsc_scaff008	1246927	1247361	15	0	0	68.1521	32.3437	0.822342	1	0.175115	Hsc_scaff008	AUGUSTUS	gene	1242693	1247427	0.09	-	.	Hsc_gene_4453
Hsc_scaff008	1264790	1265209	93	Hsc_scaff008	1264789	1265214	0	12	430	165.755	40.9561	0.960478	0.913425	0	Hsc_scaff008	AUGUSTUS	gene	1262266	1266935	0.16	+	.	Hsc_gene_4456
Hsc_scaff008	128640	128915	42	Hsc_scaff008	128641	128914	7	109	6608	119.645	21.1484	0.872232	0.933117	0	Hsc_scaff008	AUGUSTUS	gene	124307	128815	0.12	-	.	Hsc_gene_4183
Hsc_scaff008	1318760	1318962	11	Hsc_scaff008	1318760	1318962	4	18	1084	54.9554	8.89838	1	1	0	Hsc_scaff008	AUGUSTUS	gene	1318896	1326629	0.24	+	.	Hsc_gene_4468
Hsc_scaff008	1326112	1327022	1	Hsc_scaff008	1326050	1327059	5	0	0	31.6541	4.18079	0.974166	0.745967	0.00099108	Hsc_scaff008	AUGUSTUS	gene	1318896	1326629	0.24	+	.	Hsc_gene_4468
Hsc_scaff008	1326112	1327022	1	Hsc_scaff008	1326050	1327059	5	0	0	31.6541	4.18079	0.974166	0.745967	0.00099108	Hsc_scaff008	AUGUSTUS	gene	1327001	1328365	0.08	-	.	Hsc_gene_4469
Hsc_scaff008	1340360	1340589	30	Hsc_scaff008	1340360	1340589	9	69	4297.82	193.777	44.2323	0.981638	0.999758	0	Hsc_scaff008	AUGUSTUS	gene	1335307	1340655	0.09	-	.	Hsc_gene_4472
Hsc_scaff008	1347384	1348306	54	Hsc_scaff008	1347385	1347535	0	74	6121.88	171.533	24.856	0.98879	0.966924	0	Hsc_scaff008	AUGUSTUS	gene	1344016	1351834	0.49	+	.	Hsc_gene_4473
Hsc_scaff008	144615	144843	28	Hsc_scaff008	144616	144852	5	13	388.94	188.597	33.1834	0.986575	1	0	Hsc_scaff008	AUGUSTUS	gene	142749	145685	0.24	-	.	Hsc_gene_4187
Hsc_scaff008	1587699	1588954	1	Hsc_scaff008	1587676	1589013	0	19	1020.99	25.4899	4.9923	0.591561	0.482098	0	Hsc_scaff008	AUGUSTUS	gene	1581837	1589025	0.09	-	.	Hsc_gene_4501
Hsc_scaff008	1599957	1600306	2	Hsc_scaff008	1599958	1600410	4	29	1474	50.7965	12.109	0.704429	0.756948	0	Hsc_scaff008	AUGUSTUS	gene	1599236	1605163	0.41	+	.	Hsc_gene_4505
Hsc_scaff008	1603210	1604693	3	Hsc_scaff008	1603119	1604782	0	3	289	28.7426	6.69712	0.452401	0.605946	0	Hsc_scaff008	AUGUSTUS	gene	1599236	1605163	0.41	+	.	Hsc_gene_4505
Hsc_scaff008	1615218	1617194	45	Hsc_scaff008	1615219	1616459	11	12	642	51.4056	11.2337	0.752723	0.630764	0	Hsc_scaff008	AUGUSTUS	gene	1610606	1616056	0.38	+	.	Hsc_gene_4507
Hsc_scaff008	1615218	1617194	45	Hsc_scaff008	1615219	1616459	11	12	642	51.4056	11.2337	0.752723	0.630764	0	Hsc_scaff008	AUGUSTUS	gene	1616106	1617680	0.38	+	.	Hsc_gene_4508
Hsc_scaff008	1645418	1645660	61	Hsc_scaff008	1645419	1645658	4	60	2796.98	371.925	72.2079	0.938287	0.951416	0	Hsc_scaff008	AUGUSTUS	gene	1645157	1646785	0.09	-	.	Hsc_gene_4515
Hsc_scaff008	1671583	1672027	19	Hsc_scaff008	1671545	1671770	0	6	336	9.82667	2.59935	0.996109	0.994233	0	Hsc_scaff008	AUGUSTUS	gene	1671898	1674545	0.45	-	.	Hsc_gene_4522
Hsc_scaff008	1671583	1672027	19	Hsc_scaff008	1671545	1671770	0	6	336	9.82667	2.59935	0.996109	0.994233	0	Hsc_scaff008	AUGUSTUS	gene	1666704	1671845	0.91	-	.	Hsc_gene_4521
Hsc_scaff008	1692490	1692804	2	Hsc_scaff008	220836	2186996	1	2	36	10.6277	184.739	0.438953	0.669444	0.0717414	Hsc_scaff008	AUGUSTUS	gene	1688006	1694895	0.39	-	.	Hsc_gene_4526
Hsc_scaff008	1700684	1701225	123	Hsc_scaff008	1700685	1701225	24	221	14559.8	222.311	50.0905	0.934769	0.951469	0	Hsc_scaff008	AUGUSTUS	gene	1700604	1703612	0.16	-	.	Hsc_gene_4528
Hsc_scaff008	1731051	1731484	42	Hsc_scaff008	1731052	1731483	1	37	2360	96.9049	19.0507	0.903528	0.792297	0	Hsc_scaff008	AUGUSTUS	gene	1730013	1731530	0.71	+	.	Hsc_gene_4534
Hsc_scaff008	1796549	1796773	122	Hsc_scaff008	1796550	1796773	52	78	3200.61	811.022	192.322	0.989452	0.999862	0	Hsc_scaff008	AUGUSTUS	gene	1794983	1796833	0.1	+	.	Hsc_gene_4553
Hsc_scaff008	1796549	1797251	103	Hsc_scaff008	1796550	1796773	52	78	3200.61	811.022	192.322	0.989452	0.999862	0	Hsc_scaff008	AUGUSTUS	gene	1794983	1796833	0.1	+	.	Hsc_gene_4553
Hsc_scaff008	1796549	1797251	103	Hsc_scaff008	1796550	1796773	52	78	3200.61	811.022	192.322	0.989452	0.999862	0	Hsc_scaff008	AUGUSTUS	gene	1796943	1799871	0.1	+	.	Hsc_gene_4554
Hsc_scaff008	1810443	1810834	239	Hsc_scaff008	1810443	1810834	0	89	6400.73	254.491	138.129	0.996525	1	0.176471	Hsc_scaff008	AUGUSTUS	gene	1808771	1811862	0.59	-	.	Hsc_gene_4559
Hsc_scaff008	1811097	1812155	7	Hsc_scaff008	1811951	1812403	41	0	0	197.281	103.149	0.993186	1	0.141593	Hsc_scaff008	AUGUSTUS	gene	1808771	1811862	0.59	-	.	Hsc_gene_4559
Hsc_scaff008	1811097	1812155	7	Hsc_scaff008	1811951	1812403	41	0	0	197.281	103.149	0.993186	1	0.141593	Hsc_scaff008	AUGUSTUS	gene	1811923	1819372	0.13	-	.	Hsc_gene_4560
Hsc_scaff008	1812004	1812310	35	Hsc_scaff008	1811951	1812403	41	0	0	197.281	103.149	0.993186	1	0.141593	Hsc_scaff008	AUGUSTUS	gene	1811923	1819372	0.13	-	.	Hsc_gene_4560
Hsc_scaff008	1828096	1828468	5	Hsc_scaff008	1828072	1828466	4	20	942.94	123.66	60.2737	0.995267	0.981921	0.0253807	Hsc_scaff008	AUGUSTUS	gene	1824804	1830482	0.29	-	.	Hsc_gene_4564
Hsc_scaff008	1839552	1839954	29	Hsc_scaff008	1839552	1839954	1	6	232	43.8955	10.441	1	0.99697	0	Hsc_scaff008	AUGUSTUS	gene	1833264	1844592	0.35	-	.	Hsc_gene_4566
Hsc_scaff008	1861704	1862162	1	Hsc_scaff008	1861675	1862220	8	19	1142.99	47.1028	13.2252	0.80533	0.766465	0	Hsc_scaff008	AUGUSTUS	gene	1858003	1863215	0.46	+	.	Hsc_gene_4572
Hsc_scaff008	1874614	1875133	83	Hsc_scaff008	1874615	1875128	20	68	3217.83	109.589	37.9632	0.944001	0.869785	0	Hsc_scaff008	AUGUSTUS	gene	1873837	1881182	0.09	-	.	Hsc_gene_4575
Hsc_scaff008	1886365	1887523	90	Hsc_scaff008	1886362	1886689	4	7	481.97	156.349	29.2573	0.9945	0.964468	0	Hsc_scaff008	AUGUSTUS	gene	1885616	1888132	0.48	-	.	Hsc_gene_4577
Hsc_scaff008	1886365	1887540	84	Hsc_scaff008	1886362	1886689	4	7	481.97	156.349	29.2573	0.9945	0.964468	0	Hsc_scaff008	AUGUSTUS	gene	1885616	1888132	0.48	-	.	Hsc_gene_4577
Hsc_scaff008	1893450	1893855	4	Hsc_scaff008	1893413	1893877	3	2	77	22.3707	5.33899	0.995565	0.996169	0.00431035	Hsc_scaff008	AUGUSTUS	gene	1892863	1896089	0.23	+	.	Hsc_gene_4579
Hsc_scaff008	1920471	1921093	232	Hsc_scaff008	1920472	1921093	36	142	10365.7	301.647	66.4757	0.972363	0.947443	0	Hsc_scaff008	AUGUSTUS	gene	1919193	1924737	0.22	+	.	Hsc_gene_4585
Hsc_scaff008	1921609	1922123	73	Hsc_scaff008	1921609	1922123	7	64	3706.99	149.117	30.4411	0.998155	1	0	Hsc_scaff008	AUGUSTUS	gene	1919193	1924737	0.22	+	.	Hsc_gene_4585
Hsc_scaff008	1944895	1945582	4	Hsc_scaff008	1944896	1945619	15	52	3484	78.0498	13.6633	0.927214	0.994234	0	Hsc_scaff008	AUGUSTUS	gene	1943208	1948932	0.23	-	.	Hsc_gene_4590
Hsc_scaff008	1967689	1968023	1	Hsc_scaff008	1967670	1968120	20	4	416	14.8289	3.88382	0.997368	0.993351	0	Hsc_scaff008	AUGUSTUS	gene	1967453	1968957	0.6	+	.	Hsc_gene_4593
Hsc_scaff008	1973875	1974126	56	Hsc_scaff008	1973876	1974122	15	112	7373	299.374	55.3579	0.976556	0.959589	0	Hsc_scaff008	AUGUSTUS	gene	1968965	1974982	0.28	-	.	Hsc_gene_4594
Hsc_scaff008	1981480	1981704	61	Hsc_scaff008	1981480	1981704	10	113	7573.86	294.366	97.9881	0.999969	0.999836	0	Hsc_scaff008	AUGUSTUS	gene	1981103	1985408	0.26	+	.	Hsc_gene_4596
Hsc_scaff008	2097210	2098546	89	Hsc_scaff008	2097211	2098506	13	0	0	155.284	26.858	0.991422	0.792849	0	Hsc_scaff008	AUGUSTUS	gene	2083353	2113982	0.03	-	.	Hsc_gene_4614
Hsc_scaff008	2138740	2139804	43	Hsc_scaff008	220836	2186996	1	2	36	10.6277	184.739	0.438953	0.669444	0.0717414	Hsc_scaff008	AUGUSTUS	gene	2134767	2151612	0.76	+	.	Hsc_gene_4618
Hsc_scaff008	2138740	2139884	55	Hsc_scaff008	220836	2186996	1	2	36	10.6277	184.739	0.438953	0.669444	0.0717414	Hsc_scaff008	AUGUSTUS	gene	2134767	2151612	0.76	+	.	Hsc_gene_4618
Hsc_scaff008	2203904	2204265	108	Hsc_scaff008	2203904	2204265	9	126	7596.73	199.302	36.3136	0.993454	0.997987	0	Hsc_scaff008	AUGUSTUS	gene	2202068	2207846	0.67	-	.	Hsc_gene_4628
Hsc_scaff008	2207863	2209429	3	Hsc_scaff008	2207861	2209501	1	3	317	46.4146	8.94257	0.752104	0.950719	0	Hsc_scaff008	AUGUSTUS	gene	2207908	2214086	0.56	-	.	Hsc_gene_4629
Hsc_scaff008	2331948	2332433	22	Hsc_scaff008	2331945	2332427	0	7	282	17.9419	3.15977	0.913708	0.966862	0	Hsc_scaff008	AUGUSTUS	gene	2325252	2332756	0.22	-	.	Hsc_gene_4654
Hsc_scaff008	2331951	2332388	3	Hsc_scaff008	2331945	2332427	0	7	282	17.9419	3.15977	0.913708	0.966862	0	Hsc_scaff008	AUGUSTUS	gene	2325252	2332756	0.22	-	.	Hsc_gene_4654
Hsc_scaff008	2344556	2345134	96	Hsc_scaff008	2344557	2345133	16	113	7730.62	175.101	30.8163	0.975238	0.982582	0	Hsc_scaff008	AUGUSTUS	gene	2341127	2345701	0.75	+	.	Hsc_gene_4656
Hsc_scaff008	2351221	2351556	74	Hsc_scaff008	2351222	2351559	22	22	1941	294.938	59.4967	0.993606	0.989568	0	Hsc_scaff008	AUGUSTUS	gene	2349017	2352044	0.09	+	.	Hsc_gene_4658
Hsc_scaff008	2351221	2351558	96	Hsc_scaff008	2351222	2351559	22	22	1941	294.938	59.4967	0.993606	0.989568	0	Hsc_scaff008	AUGUSTUS	gene	2349017	2352044	0.09	+	.	Hsc_gene_4658
Hsc_scaff008	2430238	2431061	88	Hsc_scaff008	2430234	2430641	10	43	2345.99	123.093	28.0317	0.994243	0.958657	0.004914	Hsc_scaff008	AUGUSTUS	gene	2429908	2434506	0.24	-	.	Hsc_gene_4671
Hsc_scaff008	2430238	2431209	104	Hsc_scaff008	2430234	2430641	10	43	2345.99	123.093	28.0317	0.994243	0.958657	0.004914	Hsc_scaff008	AUGUSTUS	gene	2429908	2434506	0.24	-	.	Hsc_gene_4671
Hsc_scaff008	2460750	2461150	4	Hsc_scaff008	2460724	2461147	3	30	1503	73.4799	19.3055	0.881249	0.945524	0	Hsc_scaff008	AUGUSTUS	gene	2458068	2466496	0.19	-	.	Hsc_gene_4678
Hsc_scaff008	2537335	2537631	32	Hsc_scaff008	2537335	2537631	7	22	1239.88	44.7736	9.75404	1	0.978892	0	Hsc_scaff008	AUGUSTUS	gene	2536496	2562468	0.21	+	.	Hsc_gene_4689
Hsc_scaff008	2540403	2541687	10	Hsc_scaff008	2540386	2541686	0	16	1065	54.5146	18.0824	0.768417	0.854222	0	Hsc_scaff008	AUGUSTUS	gene	2536496	2562468	0.21	+	.	Hsc_gene_4689
Hsc_scaff008	2583071	2583377	19	Hsc_scaff008	2583061	2583372	0	1	101	40.1897	7.07375	0.999735	0.968588	0	Hsc_scaff008	AUGUSTUS	gene	2580575	2585595	0.13	-	.	Hsc_gene_4692
Hsc_scaff008	2593983	2594553	3	Hsc_scaff008	2593944	2594553	1	55	2733	57.844	12.145	0.828267	0.977452	0	Hsc_scaff008	AUGUSTUS	gene	2587758	2610095	0.78	-	.	Hsc_gene_4694
Hsc_scaff008	2647665	2650213	34	Hsc_scaff008	2648558	2648817	3	3	132	4.98842	1.87954	0.995215	0.993827	0	Hsc_scaff008	AUGUSTUS	gene	2643046	2667984	0.4	+	.	Hsc_gene_4696
Hsc_scaff008	2762842	2763334	27	Hsc_scaff008	2762843	2763332	3	8	451.8	34.18	6.78898	0.994764	0.9872	0	Hsc_scaff008	AUGUSTUS	gene	2756877	2780045	0.21	-	.	Hsc_gene_4710
Hsc_scaff008	2762872	2763334	4	Hsc_scaff008	2762843	2763332	3	8	451.8	34.18	6.78898	0.994764	0.9872	0	Hsc_scaff008	AUGUSTUS	gene	2756877	2780045	0.21	-	.	Hsc_gene_4710
Hsc_scaff008	2800059	2800275	104	Hsc_scaff008	2800060	2800275	9	156	8553	590.274	120.295	0.978468	0.996446	0	Hsc_scaff008	AUGUSTUS	gene	2796506	2800305	0.16	-	.	Hsc_gene_4713
Hsc_scaff008	285342	286728	19	Hsc_scaff008	285291	285697	1	1	67	33.1921	24.5187	0.99952	1	0.0541872	Hsc_scaff008	AUGUSTUS	gene	281136	286787	0.38	+	.	Hsc_gene_4215
Hsc_scaff008	285381	286731	24	Hsc_scaff008	285291	285697	1	1	67	33.1921	24.5187	0.99952	1	0.0541872	Hsc_scaff008	AUGUSTUS	gene	281136	286787	0.38	+	.	Hsc_gene_4215
Hsc_scaff008	2889765	2890403	1	Hsc_scaff008	2887932	2890357	4	0	0	13.254	15.7829	0.155763	0.613986	0.000412371	Hsc_scaff008	AUGUSTUS	gene	2889926	2891680	0.17	+	.	Hsc_gene_4734
Hsc_scaff008	2970961	2971641	4	Hsc_scaff008	2970960	2971643	6	34	2072	46.3016	8.86484	0.984845	1	0	Hsc_scaff008	AUGUSTUS	gene	2970799	2973108	0.19	+	.	Hsc_gene_4744
Hsc_scaff008	2970961	2971643	25	Hsc_scaff008	2970960	2971643	6	34	2072	46.3016	8.86484	0.984845	1	0	Hsc_scaff008	AUGUSTUS	gene	2970799	2973108	0.19	+	.	Hsc_gene_4744
Hsc_scaff008	2998305	2998601	1	Hsc_scaff008	2998279	2998599	13	7	674	61.2594	11.8948	0.995512	0.984846	0	Hsc_scaff008	AUGUSTUS	gene	2986419	3001051	0.28	+	.	Hsc_gene_4748
Hsc_scaff008	3020304	3020809	1	Hsc_scaff008	3020200	3020939	0	26	1595.54	26.5751	5.78325	0.820352	0.851964	0	Hsc_scaff008	AUGUSTUS	gene	3016819	3024814	0.24	+	.	Hsc_gene_4752
Hsc_scaff008	320966	321385	64	Hsc_scaff008	320967	321385	4	21	1503	54.6172	9.63928	0.99277	0.978843	0	Hsc_scaff008	AUGUSTUS	gene	317036	326208	0.06	+	.	Hsc_gene_4223
Hsc_scaff008	324845	327599	180	Hsc_scaff008	325774	325936	0	164	10754.8	1322.83	178.724	0.586446	0.386797	0	Hsc_scaff008	AUGUSTUS	gene	317036	326208	0.06	+	.	Hsc_gene_4223
Hsc_scaff008	324845	327599	180	Hsc_scaff008	325774	325936	0	164	10754.8	1322.83	178.724	0.586446	0.386797	0	Hsc_scaff008	AUGUSTUS	gene	326256	329030	0.12	+	.	Hsc_gene_4224
Hsc_scaff008	324897	327267	178	Hsc_scaff008	325774	325936	0	164	10754.8	1322.83	178.724	0.586446	0.386797	0	Hsc_scaff008	AUGUSTUS	gene	317036	326208	0.06	+	.	Hsc_gene_4223
Hsc_scaff008	324897	327267	178	Hsc_scaff008	325774	325936	0	164	10754.8	1322.83	178.724	0.586446	0.386797	0	Hsc_scaff008	AUGUSTUS	gene	326256	329030	0.12	+	.	Hsc_gene_4224
Hsc_scaff008	324951	327267	197	Hsc_scaff008	325774	325936	0	164	10754.8	1322.83	178.724	0.586446	0.386797	0	Hsc_scaff008	AUGUSTUS	gene	317036	326208	0.06	+	.	Hsc_gene_4223
Hsc_scaff008	324951	327267	197	Hsc_scaff008	325774	325936	0	164	10754.8	1322.83	178.724	0.586446	0.386797	0	Hsc_scaff008	AUGUSTUS	gene	326256	329030	0.12	+	.	Hsc_gene_4224
Hsc_scaff008	330556	333156	389	Hsc_scaff008	331783	331939	0	12	786	68.9231	17.8453	0.960218	0.705903	0	Hsc_scaff008	AUGUSTUS	gene	329106	330997	0.17	+	.	Hsc_gene_4225
Hsc_scaff008	330556	333156	389	Hsc_scaff008	331783	331939	0	12	786	68.9231	17.8453	0.960218	0.705903	0	Hsc_scaff008	AUGUSTUS	gene	331146	333080	0.08	+	.	Hsc_gene_4226
Hsc_scaff008	330556	333156	389	Hsc_scaff008	331783	331939	0	12	786	68.9231	17.8453	0.960218	0.705903	0	Hsc_scaff008	AUGUSTUS	gene	333136	342800	0.26	+	.	Hsc_gene_4227
Hsc_scaff008	331782	332901	10	Hsc_scaff008	331783	331939	0	12	786	68.9231	17.8453	0.960218	0.705903	0	Hsc_scaff008	AUGUSTUS	gene	331146	333080	0.08	+	.	Hsc_gene_4226
Hsc_scaff008	331797	332915	9	Hsc_scaff008	331783	331939	0	12	786	68.9231	17.8453	0.960218	0.705903	0	Hsc_scaff008	AUGUSTUS	gene	331146	333080	0.08	+	.	Hsc_gene_4226
Hsc_scaff008	366698	367349	9	Hsc_scaff008	220836	2186996	1	2	36	10.6277	184.739	0.438953	0.669444	0.0717414	Hsc_scaff008	AUGUSTUS	gene	364246	372668	0.23	+	.	Hsc_gene_4234
Hsc_scaff008	384772	385949	6	Hsc_scaff008	384773	385952	6	40	1879	86.1739	13.2718	0.767138	0.80409	0	Hsc_scaff008	AUGUSTUS	gene	372716	387390	0.8	+	.	Hsc_gene_4235
Hsc_scaff008	420003	420422	348	Hsc_scaff008	420147	420387	0	26	1096	142.688	30.2073	0.993605	0.999923	0	Hsc_scaff008	AUGUSTUS	gene	416626	420759	0.49	+	.	Hsc_gene_4245
Hsc_scaff008	420146	421035	41	Hsc_scaff008	420147	420387	0	26	1096	142.688	30.2073	0.993605	0.999923	0	Hsc_scaff008	AUGUSTUS	gene	416626	420759	0.49	+	.	Hsc_gene_4245
Hsc_scaff008	420146	421035	41	Hsc_scaff008	420147	420387	0	26	1096	142.688	30.2073	0.993605	0.999923	0	Hsc_scaff008	AUGUSTUS	gene	420806	423737	0.08	+	.	Hsc_gene_4246
Hsc_scaff008	466649	467059	2	Hsc_scaff008	466650	467064	12	25	1631.93	65.5797	14.6883	0.828746	0.80138	0	Hsc_scaff008	AUGUSTUS	gene	456073	474435	0.25	-	.	Hsc_gene_4254
Hsc_scaff008	472460	473336	5	Hsc_scaff008	472434	472570	0	8	654	80.3309	13.6909	0.932631	0.441343	0	Hsc_scaff008	AUGUSTUS	gene	456073	474435	0.25	-	.	Hsc_gene_4254
Hsc_scaff008	493903	494337	17	Hsc_scaff008	493904	494361	17	60	3086.28	134.282	33.8276	0.992455	1	0	Hsc_scaff008	AUGUSTUS	gene	494063	497137	0.26	+	.	Hsc_gene_4258
Hsc_scaff008	493903	494340	3	Hsc_scaff008	493904	494361	17	60	3086.28	134.282	33.8276	0.992455	1	0	Hsc_scaff008	AUGUSTUS	gene	494063	497137	0.26	+	.	Hsc_gene_4258
Hsc_scaff008	498070	498772	46	Hsc_scaff008	497947	498665	3	9	535	92.5905	45.0722	0.596727	0.537111	0	Hsc_scaff008	AUGUSTUS	gene	497314	499882	0.33	-	.	Hsc_gene_4259
Hsc_scaff008	528947	529400	25	Hsc_scaff008	528834	529560	6	12	684	37.4105	22.2105	0.731009	0.643001	0	Hsc_scaff008	AUGUSTUS	gene	528754	539902	1.1	-	.	Hsc_gene_4268
Hsc_scaff008	581144	581520	5	Hsc_scaff008	581145	581522	4	13	945	46.3687	11.2742	0.964609	1	0.00530504	Hsc_scaff008	AUGUSTUS	gene	580903	588313	0.25	+	.	Hsc_gene_4278
Hsc_scaff008	581144	581522	33	Hsc_scaff008	581145	581522	4	13	945	46.3687	11.2742	0.964609	1	0.00530504	Hsc_scaff008	AUGUSTUS	gene	580903	588313	0.25	+	.	Hsc_gene_4278
Hsc_scaff008	782271	782519	107	Hsc_scaff008	782272	782514	13	103	6665.96	458.227	75.9455	0.973225	0.949279	0	Hsc_scaff008	AUGUSTUS	gene	780387	788872	0.72	-	.	Hsc_gene_4336
Hsc_scaff008	782791	783131	108	Hsc_scaff008	782791	782966	5	91	4661.63	464.949	106.604	0.99989	0.99996	0	Hsc_scaff008	AUGUSTUS	gene	780387	788872	0.72	-	.	Hsc_gene_4336
Hsc_scaff008	782791	783137	93	Hsc_scaff008	782791	782966	5	91	4661.63	464.949	106.604	0.99989	0.99996	0	Hsc_scaff008	AUGUSTUS	gene	780387	788872	0.72	-	.	Hsc_gene_4336
Hsc_scaff008	803502	803867	138	Hsc_scaff008	803503	803865	1	56	4113.29	255.47	47.0727	0.937797	0.957196	0	Hsc_scaff008	AUGUSTUS	gene	803203	804007	0.1	+	.	Hsc_gene_4341
Hsc_scaff008	810659	815357	97	Hsc_scaff008	812565	812826	0	1	58	1.32184	0.491169	0.113778	0.573333	0.0114943	Hsc_scaff008	AUGUSTUS	gene	810834	811562	0.27	-	.	Hsc_gene_4344
Hsc_scaff008	810659	815357	97	Hsc_scaff008	812565	812826	0	1	58	1.32184	0.491169	0.113778	0.573333	0.0114943	Hsc_scaff008	AUGUSTUS	gene	811803	812857	0.4	+	.	Hsc_gene_4345
Hsc_scaff008	810659	815357	97	Hsc_scaff008	812565	812826	0	1	58	1.32184	0.491169	0.113778	0.573333	0.0114943	Hsc_scaff008	AUGUSTUS	gene	813314	814152	0.12	-	.	Hsc_gene_4346
Hsc_scaff008	810659	815357	97	Hsc_scaff008	812565	812826	0	1	58	1.32184	0.491169	0.113778	0.573333	0.0114943	Hsc_scaff008	AUGUSTUS	gene	814383	815437	0.19	+	.	Hsc_gene_4347
Hsc_scaff008	812260	813177	9	Hsc_scaff008	812565	812826	0	1	58	1.32184	0.491169	0.113778	0.573333	0.0114943	Hsc_scaff008	AUGUSTUS	gene	811803	812857	0.4	+	.	Hsc_gene_4345
Hsc_scaff008	814597	815045	7	Hsc_scaff008	811913	815209	2	6	123.7	77.4688	46.5068	0.398003	0.693257	0	Hsc_scaff008	AUGUSTUS	gene	814383	815437	0.19	+	.	Hsc_gene_4347
Hsc_scaff008	814640	815039	2	Hsc_scaff008	811913	815209	2	6	123.7	77.4688	46.5068	0.398003	0.693257	0	Hsc_scaff008	AUGUSTUS	gene	814383	815437	0.19	+	.	Hsc_gene_4347
Hsc_scaff008	816518	816921	68	Hsc_scaff008	816518	816669	0	29	1500	239.033	97.569	0.999841	0.495616	0	Hsc_scaff008	AUGUSTUS	gene	816043	819096	0.13	+	.	Hsc_gene_4348
Hsc_scaff008	816518	817820	56	Hsc_scaff008	816518	816669	0	29	1500	239.033	97.569	0.999841	0.495616	0	Hsc_scaff008	AUGUSTUS	gene	816043	819096	0.13	+	.	Hsc_gene_4348
Hsc_scaff008	821853	822692	122	Hsc_scaff008	821854	822111	8	67	4984.84	144.315	27.1663	0.992743	0.990129	0	Hsc_scaff008	AUGUSTUS	gene	822049	829482	0.15	-	.	Hsc_gene_4350
Hsc_scaff008	821853	822692	122	Hsc_scaff008	821854	822111	8	67	4984.84	144.315	27.1663	0.992743	0.990129	0	Hsc_scaff008	AUGUSTUS	gene	819173	821969	0.34	+	.	Hsc_gene_4349
Hsc_scaff008	821853	822693	153	Hsc_scaff008	821854	822111	8	67	4984.84	144.315	27.1663	0.992743	0.990129	0	Hsc_scaff008	AUGUSTUS	gene	822049	829482	0.15	-	.	Hsc_gene_4350
Hsc_scaff008	821853	822693	153	Hsc_scaff008	821854	822111	8	67	4984.84	144.315	27.1663	0.992743	0.990129	0	Hsc_scaff008	AUGUSTUS	gene	819173	821969	0.34	+	.	Hsc_gene_4349
Hsc_scaff008	939547	941682	52	Hsc_scaff008	939415	940260	0	14	527.9	31.013	7.98985	0.771739	0.137077	0	Hsc_scaff008	AUGUSTUS	gene	937586	941607	0.42	-	.	Hsc_gene_4377
Hsc_scaff008	991493	991852	51	Hsc_scaff008	991494	991678	0	48	2950	180.973	16.7596	0.936968	0.552891	0	Hsc_scaff008	AUGUSTUS	gene	990780	992417	0.21	-	.	Hsc_gene_4389
Hsc_scaff009	1269263	1270928	3	Hsc_scaff009	1269223	1270929	4	17	1122	50.1407	9.13332	0.776165	0.59838	0	Hsc_scaff009	AUGUSTUS	gene	1268618	1270035	0.77	-	.	Hsc_gene_24765
Hsc_scaff009	1300720	1300986	18	Hsc_scaff009	1300721	1300986	0	26	1762.99	63.9736	12.5897	0.993635	0.957476	0	Hsc_scaff009	AUGUSTUS	gene	1297266	1305429	0.34	+	.	Hsc_gene_24769
Hsc_scaff009	1300720	1301591	19	Hsc_scaff009	1300721	1300986	0	26	1762.99	63.9736	12.5897	0.993635	0.957476	0	Hsc_scaff009	AUGUSTUS	gene	1297266	1305429	0.34	+	.	Hsc_gene_24769
Hsc_scaff009	1362559	1362919	451	Hsc_scaff009	1362559	1362919	102	251	15701.2	640.658	110.678	0.998089	0.982935	0	Hsc_scaff009	AUGUSTUS	gene	1359855	1364245	0.21	-	.	Hsc_gene_24782
Hsc_scaff009	1362559	1363011	383	Hsc_scaff009	1362559	1362919	102	251	15701.2	640.658	110.678	0.998089	0.982935	0	Hsc_scaff009	AUGUSTUS	gene	1359855	1364245	0.21	-	.	Hsc_gene_24782
Hsc_scaff009	1401755	1401991	18	Hsc_scaff009	1401756	1401987	0	24	1338	66.5152	14.6559	0.994317	0.979118	0	Hsc_scaff009	AUGUSTUS	gene	1400526	1402610	0.07	+	.	Hsc_gene_24791
Hsc_scaff009	148005	148510	59	Hsc_scaff009	148006	148508	14	64	2975	91.3964	23.3314	0.937966	0.957175	0	Hsc_scaff009	AUGUSTUS	gene	147507	148915	0.21	-	.	Hsc_gene_24602
Hsc_scaff009	1878671	1879163	34	Hsc_scaff009	1878672	1879161	12	6	460	40.3313	10.6869	0.958396	0.989517	0	Hsc_scaff009	AUGUSTUS	gene	1877017	1879531	0.2	+	.	Hsc_gene_24826
Hsc_scaff009	1878673	1879150	4	Hsc_scaff009	1878672	1879161	12	6	460	40.3313	10.6869	0.958396	0.989517	0	Hsc_scaff009	AUGUSTUS	gene	1877017	1879531	0.2	+	.	Hsc_gene_24826
Hsc_scaff009	1949433	1949711	2	Hsc_scaff009	1949434	1949724	7	0	0	55.8241	9.39039	0.991657	0.84292	0	Hsc_scaff009	AUGUSTUS	gene	1946767	1956239	0.1	+	.	Hsc_gene_24842
Hsc_scaff009	1960949	1962856	101	Hsc_scaff009	1960947	1962902	9	42	2229.9	91.1325	73.6287	0.736335	0.900744	0	Hsc_scaff009	AUGUSTUS	gene	1962557	1965976	0.13	-	.	Hsc_gene_24843
Hsc_scaff009	2045770	2046396	7	Hsc_scaff009	2045770	2045958	0	21	1271.96	64.3617	9.39709	0.991446	1	0	Hsc_scaff009	AUGUSTUS	gene	2044907	2048074	0.18	+	.	Hsc_gene_24860
Hsc_scaff009	2047974	2048400	27	Hsc_scaff009	2047975	2048398	10	32	2090	47.3617	9.1113	0.766148	0.954963	0	Hsc_scaff009	AUGUSTUS	gene	2044907	2048074	0.18	+	.	Hsc_gene_24860
Hsc_scaff009	2048009	2048395	1	Hsc_scaff009	2047975	2048398	10	32	2090	47.3617	9.1113	0.766148	0.954963	0	Hsc_scaff009	AUGUSTUS	gene	2044907	2048074	0.18	+	.	Hsc_gene_24860
Hsc_scaff009	2105654	2106629	51	Hsc_scaff009	2105543	2106040	0	8	459.82	25.7324	4.11148	0.472989	0.470681	0	Hsc_scaff009	AUGUSTUS	gene	2106211	2107719	0.21	+	.	Hsc_gene_24876
Hsc_scaff009	2176381	2176675	36	Hsc_scaff009	2176381	2176675	15	32	1407.54	87.1088	15.2037	1	0.999269	0	Hsc_scaff009	AUGUSTUS	gene	2171042	2177580	1.13	-	.	Hsc_gene_24885
Hsc_scaff009	2293976	2294203	28	Hsc_scaff009	2293976	2294203	17	51	3382.89	124.145	23.1189	0.98259	0.999917	0	Hsc_scaff009	AUGUSTUS	gene	2292812	2294190	0.38	-	.	Hsc_gene_24904
Hsc_scaff009	2329359	2330367	113	Hsc_scaff009	2329360	2329538	0	110	7123.55	297.697	63.076	0.991978	0.990255	0	Hsc_scaff009	AUGUSTUS	gene	2324361	2334869	0.15	+	.	Hsc_gene_24910
Hsc_scaff009	2329359	2330371	102	Hsc_scaff009	2329360	2329538	0	110	7123.55	297.697	63.076	0.991978	0.990255	0	Hsc_scaff009	AUGUSTUS	gene	2324361	2334869	0.15	+	.	Hsc_gene_24910
Hsc_scaff009	2370083	2370458	41	Hsc_scaff009	810417	2375371	8	0	0	7.5275	14.1046	0.334855	0.618108	0.0967217	Hsc_scaff009	AUGUSTUS	gene	2369881	2376865	0.11	+	.	Hsc_gene_24917
Hsc_scaff009	2472099	2472428	90	Hsc_scaff009	992377	2944937	3	2	17.88	6.89362	15.6643	0.369848	0.616622	0.130597	Hsc_scaff009	AUGUSTUS	gene	2471132	2485460	0.2	-	.	Hsc_gene_24929
Hsc_scaff009	2575461	2576484	126	Hsc_scaff009	2575462	2576486	8	60	4099	248.923	37.4262	0.950533	0.945886	0	Hsc_scaff009	AUGUSTUS	gene	2575286	2591670	0.07	+	.	Hsc_gene_24940
Hsc_scaff009	2582484	2582748	35	Hsc_scaff009	2582485	2582745	9	43	2607.79	189.919	74.0239	0.991489	0.979473	0.0692308	Hsc_scaff009	AUGUSTUS	gene	2575286	2591670	0.07	+	.	Hsc_gene_24940
Hsc_scaff009	2605701	2605911	42	Hsc_scaff009	2605701	2605917	29	0	0	311.787	71.5015	0.99997	1	0	Hsc_scaff009	AUGUSTUS	gene	2604076	2606387	0.65	+	.	Hsc_gene_24942
Hsc_scaff009	2788364	2788709	6	Hsc_scaff009	992377	2944937	3	2	17.88	6.89362	15.6643	0.369848	0.616622	0.130597	Hsc_scaff009	AUGUSTUS	gene	2787639	2788365	0.08	-	.	Hsc_gene_24972
Hsc_scaff009	282288	282558	22	Hsc_scaff009	282289	282556	16	4	237	67.9438	17.7201	0.989478	0.988563	0	Hsc_scaff009	AUGUSTUS	gene	281599	283395	0.12	-	.	Hsc_gene_24646
Hsc_scaff009	282295	282558	1	Hsc_scaff009	282289	282556	16	4	237	67.9438	17.7201	0.989478	0.988563	0	Hsc_scaff009	AUGUSTUS	gene	281599	283395	0.12	-	.	Hsc_gene_24646
Hsc_scaff009	374876	375639	5	Hsc_scaff009	374866	375671	4	7	328.9	52.5652	8.46974	0.886858	0.919632	0	Hsc_scaff009	AUGUSTUS	gene	372986	378446	0.06	+	.	Hsc_gene_24660
Hsc_scaff009	395278	395524	12	Hsc_scaff009	395310	395530	5	1	7.99	95.25	28.0145	0.89946	0.999891	0.00454546	Hsc_scaff009	AUGUSTUS	gene	394454	395425	0.18	-	.	Hsc_gene_24663
Hsc_scaff009	406338	412285	62	Hsc_scaff009	406247	411526	0	11	787	171.267	117.882	0.683795	0.625089	0.0664899	Hsc_scaff009	AUGUSTUS	gene	405827	408635	0.22	-	.	Hsc_gene_24665
Hsc_scaff009	406338	412285	62	Hsc_scaff009	406247	411526	0	11	787	171.267	117.882	0.683795	0.625089	0.0664899	Hsc_scaff009	AUGUSTUS	gene	411716	419649	0.09	+	.	Hsc_gene_24667
Hsc_scaff009	406338	412285	62	Hsc_scaff009	406247	411526	0	11	787	171.267	117.882	0.683795	0.625089	0.0664899	Hsc_scaff009	AUGUSTUS	gene	409256	411425	0.04	+	.	Hsc_gene_24666
Hsc_scaff009	407714	412285	173	Hsc_scaff009	406247	411526	0	11	787	171.267	117.882	0.683795	0.625089	0.0664899	Hsc_scaff009	AUGUSTUS	gene	405827	408635	0.22	-	.	Hsc_gene_24665
Hsc_scaff009	407714	412285	173	Hsc_scaff009	406247	411526	0	11	787	171.267	117.882	0.683795	0.625089	0.0664899	Hsc_scaff009	AUGUSTUS	gene	411716	419649	0.09	+	.	Hsc_gene_24667
Hsc_scaff009	407714	412285	173	Hsc_scaff009	406247	411526	0	11	787	171.267	117.882	0.683795	0.625089	0.0664899	Hsc_scaff009	AUGUSTUS	gene	409256	411425	0.04	+	.	Hsc_gene_24666
Hsc_scaff009	407793	412285	229	Hsc_scaff009	406247	411526	0	11	787	171.267	117.882	0.683795	0.625089	0.0664899	Hsc_scaff009	AUGUSTUS	gene	405827	408635	0.22	-	.	Hsc_gene_24665
Hsc_scaff009	407793	412285	229	Hsc_scaff009	406247	411526	0	11	787	171.267	117.882	0.683795	0.625089	0.0664899	Hsc_scaff009	AUGUSTUS	gene	411716	419649	0.09	+	.	Hsc_gene_24667
Hsc_scaff009	407793	412285	229	Hsc_scaff009	406247	411526	0	11	787	171.267	117.882	0.683795	0.625089	0.0664899	Hsc_scaff009	AUGUSTUS	gene	409256	411425	0.04	+	.	Hsc_gene_24666
Hsc_scaff009	432089	433090	51	Hsc_scaff009	432587	433087	2	20	1620	75.112	10.2958	0.459688	0.863203	0	Hsc_scaff009	AUGUSTUS	gene	420767	436265	1.04	-	.	Hsc_gene_24668
Hsc_scaff009	450001	450536	13	Hsc_scaff009	449985	450577	0	4	398	62.4003	9.57105	0.864335	0.958161	0	Hsc_scaff009	AUGUSTUS	gene	450106	451467	0.62	+	.	Hsc_gene_24671
Hsc_scaff009	713618	713849	7	Hsc_scaff009	713619	713849	3	19	1261	59.787	11.7048	0.994214	1	0	Hsc_scaff009	AUGUSTUS	gene	705264	714139	0.27	-	.	Hsc_gene_24694
Hsc_scaff009	873891	874094	3	Hsc_scaff009	810417	2375371	8	0	0	7.5275	14.1046	0.334855	0.618108	0.0967217	Hsc_scaff009	AUGUSTUS	gene	873500	876412	0.33	+	.	Hsc_gene_24711
Hsc_scaff009	907076	907737	2	Hsc_scaff009	810417	2375371	8	0	0	7.5275	14.1046	0.334855	0.618108	0.0967217	Hsc_scaff009	AUGUSTUS	gene	907680	908614	0.2	+	.	Hsc_gene_24716
Hsc_scaff010	1113947	1115119	120	Hsc_scaff010	1114955	1115119	2	276	16718.6	389.549	59.5489	0.968287	0.999973	0	Hsc_scaff010	AUGUSTUS	gene	1110788	1118252	0.44	+	.	Hsc_gene_14077
Hsc_scaff010	1113957	1115119	129	Hsc_scaff010	1114955	1115119	2	276	16718.6	389.549	59.5489	0.968287	0.999973	0	Hsc_scaff010	AUGUSTUS	gene	1110788	1118252	0.44	+	.	Hsc_gene_14077
Hsc_scaff010	1179788	1180149	1	Hsc_scaff010	1179789	1180159	2	24	1672.96	56.7162	10.6871	0.821496	0.967919	0	Hsc_scaff010	AUGUSTUS	gene	1176835	1190427	0.36	-	.	Hsc_gene_14095
Hsc_scaff010	1180417	1180803	3	Hsc_scaff010	1180366	1180815	0	6	412.9	24.7951	4.83702	1	0.998749	0	Hsc_scaff010	AUGUSTUS	gene	1176835	1190427	0.36	-	.	Hsc_gene_14095
Hsc_scaff010	1339200	1339612	3	Hsc_scaff010	1339190	1339633	4	12	708	22.8962	6.05603	1	1	0	Hsc_scaff010	AUGUSTUS	gene	1336216	1340740	0.34	+	.	Hsc_gene_14117
Hsc_scaff010	1339211	1339606	1	Hsc_scaff010	1339190	1339633	4	12	708	22.8962	6.05603	1	1	0	Hsc_scaff010	AUGUSTUS	gene	1336216	1340740	0.34	+	.	Hsc_gene_14117
Hsc_scaff010	1444112	1444663	1	Hsc_scaff010	1444096	1444740	3	8	686.98	39.705	7.42394	0.636116	0.816138	0	Hsc_scaff010	AUGUSTUS	gene	1444006	1445451	0.16	+	.	Hsc_gene_14133
Hsc_scaff010	150960	151894	5	Hsc_scaff010	150928	151919	4	0	0	42.0101	12.4779	0.938712	0.781589	0.00100908	Hsc_scaff010	AUGUSTUS	gene	151007	153405	0.12	-	.	Hsc_gene_13842
Hsc_scaff010	1574323	1574638	163	Hsc_scaff010	1574324	1574638	10	180	11321.9	235.554	45.7143	0.991162	1	0	Hsc_scaff010	AUGUSTUS	gene	1573636	1580105	1.04	-	.	Hsc_gene_14162
Hsc_scaff010	1587804	1588293	13	Hsc_scaff010	1587802	1588311	2	10	928	61.3458	10.8348	0.814837	0.822539	0	Hsc_scaff010	AUGUSTUS	gene	1586344	1589205	0.72	-	.	Hsc_gene_14165
Hsc_scaff010	1603468	1603676	10	Hsc_scaff010	1603537	1603653	0	4	230	16.0431	2.59772	0.618841	0.856186	0	Hsc_scaff010	AUGUSTUS	gene	1597077	1606175	0.44	-	.	Hsc_gene_14168
Hsc_scaff010	1669499	1670015	6	Hsc_scaff010	1669487	1670046	0	34	1933.94	52.5903	12.3338	0.854618	0.990192	0	Hsc_scaff010	AUGUSTUS	gene	1668047	1671905	0.28	-	.	Hsc_gene_14177
Hsc_scaff010	1671941	1673692	12	Hsc_scaff010	1672588	1672952	0	3	197.93	48.6264	10.7093	0.358853	0.708241	0	Hsc_scaff010	AUGUSTUS	gene	1671957	1673745	0.74	-	.	Hsc_gene_14178
Hsc_scaff010	1770721	1771150	42	Hsc_scaff010	1770722	1771148	7	28	1656.97	72.3404	12.3579	0.751074	0.92996	0	Hsc_scaff010	AUGUSTUS	gene	1770098	1773406	0.16	-	.	Hsc_gene_14200
Hsc_scaff010	1910696	1910900	15	Hsc_scaff010	1910696	1910900	0	28	1869.94	73.299	14.7051	1	1	0	Hsc_scaff010	AUGUSTUS	gene	1883927	1918599	0.77	+	.	Hsc_gene_14223
Hsc_scaff010	1913125	1913560	52	Hsc_scaff010	1913023	1913196	0	2	135	5.87283	1.61138	0.995363	0.992793	0	Hsc_scaff010	AUGUSTUS	gene	1883927	1918599	0.77	+	.	Hsc_gene_14223
Hsc_scaff010	1941290	1942115	5	Hsc_scaff010	1941453	1941713	0	1	49	7.00385	6.85874	0.26544	0.224451	0.407692	Hsc_scaff010	AUGUSTUS	gene	1930728	1941526	0.12	-	.	Hsc_gene_14227
Hsc_scaff010	1941290	1942115	5	Hsc_scaff010	1941453	1941713	0	1	49	7.00385	6.85874	0.26544	0.224451	0.407692	Hsc_scaff010	AUGUSTUS	gene	1941818	1952226	0.15	-	.	Hsc_gene_14228
Hsc_scaff010	1959984	1960590	56	Hsc_scaff010	1959860	1960435	2	7	487	50.4609	33.7831	0.818972	0.444823	0	Hsc_scaff010	AUGUSTUS	gene	1958687	1979471	0.22	+	.	Hsc_gene_14230
Hsc_scaff010	1964263	1964939	4	Hsc_scaff010	1964116	1965029	4	9	555	31.3176	9.42323	0.633409	0.808113	0	Hsc_scaff010	AUGUSTUS	gene	1958687	1979471	0.22	+	.	Hsc_gene_14230
Hsc_scaff010	1965314	1965753	114	Hsc_scaff010	1965315	1965750	16	73	4496	160.239	46.0503	0.992799	0.983287	0	Hsc_scaff010	AUGUSTUS	gene	1958687	1979471	0.22	+	.	Hsc_gene_14230
Hsc_scaff010	2134702	2135460	530	Hsc_scaff010	2134675	2134821	0	4	241.98	18.2329	2.95176	0.887067	1	0	Hsc_scaff010	AUGUSTUS	gene	2131068	2143446	0.35	-	.	Hsc_gene_14255
Hsc_scaff010	2181176	2181425	71	Hsc_scaff010	2181176	2181425	17	121	6976.58	342.434	63.6018	0.975048	0.996503	0	Hsc_scaff010	AUGUSTUS	gene	2180549	2188874	0.3	+	.	Hsc_gene_14259
Hsc_scaff010	2290118	2290342	6	Hsc_scaff010	2290119	2290341	0	8	534	50.2748	10.7427	0.994663	0.970442	0	Hsc_scaff010	AUGUSTUS	gene	2290056	2294408	0.17	-	.	Hsc_gene_14277
Hsc_scaff010	2311079	2311327	3770	Hsc_scaff010	2311082	2311315	499	8398	567704	21552.6	3314.46	0.993026	0.957791	0	Hsc_scaff010	AUGUSTUS	gene	2309849	2313494	0.4	+	.	Hsc_gene_14282
Hsc_scaff010	2336554	2336988	186	Hsc_scaff010	2336555	2336986	46	93	7071	215.422	38.5273	0.992462	0.989085	0	Hsc_scaff010	AUGUSTUS	gene	2332082	2337038	0.27	-	.	Hsc_gene_14286
Hsc_scaff010	2399082	2401661	33	Hsc_scaff010	2399457	2399760	2	1	9	6.07591	1.53427	0.481828	0.774648	0	Hsc_scaff010	AUGUSTUS	gene	2398789	2400977	0.14	+	.	Hsc_gene_14296
Hsc_scaff010	2399082	2401661	33	Hsc_scaff010	2399457	2399760	2	1	9	6.07591	1.53427	0.481828	0.774648	0	Hsc_scaff010	AUGUSTUS	gene	2401039	2403651	0.16	+	.	Hsc_gene_14297
Hsc_scaff010	2437885	2438812	12	Hsc_scaff010	2437820	2438175	2	6	303	19.3155	6.96969	0.993007	0.972371	0	Hsc_scaff010	AUGUSTUS	gene	2437299	2448513	0.35	+	.	Hsc_gene_14299
Hsc_scaff010	2437900	2438813	22	Hsc_scaff010	2437820	2438175	2	6	303	19.3155	6.96969	0.993007	0.972371	0	Hsc_scaff010	AUGUSTUS	gene	2437299	2448513	0.35	+	.	Hsc_gene_14299
Hsc_scaff010	2439944	2440344	10	Hsc_scaff010	2439937	2440346	4	25	1213	57.6039	13.2556	0.645177	0.721834	0	Hsc_scaff010	AUGUSTUS	gene	2437299	2448513	0.35	+	.	Hsc_gene_14299
Hsc_scaff010	253227	253452	1160	Hsc_scaff010	253228	253451	40	2156	156373	5322.74	645.765	0.999729	0.99999	0	Hsc_scaff010	AUGUSTUS	gene	251678	254865	0.45	-	.	Hsc_gene_13861
Hsc_scaff010	284050	285558	13	Hsc_scaff010	283938	284395	0	9	590	45.8687	21.8398	0.781167	0.923879	0	Hsc_scaff010	AUGUSTUS	gene	281606	286940	0.23	+	.	Hsc_gene_13869
Hsc_scaff010	339717	340132	73	Hsc_scaff010	339718	340132	8	25	928.77	94.3478	22.5759	0.993682	0.976331	0.00483092	Hsc_scaff010	AUGUSTUS	gene	339486	343578	0.58	+	.	Hsc_gene_13888
Hsc_scaff010	348732	349376	17	Hsc_scaff010	348730	349387	12	66	4946	67.2572	42.7213	0.999884	0.972214	0.188737	Hsc_scaff010	AUGUSTUS	gene	344006	350596	0.36	+	.	Hsc_gene_13889
Hsc_scaff010	348732	349390	38	Hsc_scaff010	348730	349387	12	66	4946	67.2572	42.7213	0.999884	0.972214	0.188737	Hsc_scaff010	AUGUSTUS	gene	344006	350596	0.36	+	.	Hsc_gene_13889
Hsc_scaff010	385713	386582	395	Hsc_scaff010	385714	386582	47	196	14830.7	947.317	132.441	0.992745	0.930928	0	Hsc_scaff010	AUGUSTUS	gene	386346	388465	0.08	-	.	Hsc_gene_13902
Hsc_scaff010	385838	388901	5	Hsc_scaff010	385714	386582	47	196	14830.7	947.317	132.441	0.992745	0.930928	0	Hsc_scaff010	AUGUSTUS	gene	386346	388465	0.08	-	.	Hsc_gene_13902
Hsc_scaff010	407290	408962	96	Hsc_scaff010	407312	407652	2	2	176	6.91765	1.90949	0.996491	0.981667	0	Hsc_scaff010	AUGUSTUS	gene	403837	410505	0.18	-	.	Hsc_gene_13906
Hsc_scaff010	413918	414148	120	Hsc_scaff010	413920	414146	28	141	8890.79	667.212	103.845	0.993444	0.986514	0	Hsc_scaff010	AUGUSTUS	gene	412006	420054	0.66	+	.	Hsc_gene_13907
Hsc_scaff010	413919	414148	139	Hsc_scaff010	413920	414146	28	141	8890.79	667.212	103.845	0.993444	0.986514	0	Hsc_scaff010	AUGUSTUS	gene	412006	420054	0.66	+	.	Hsc_gene_13907
Hsc_scaff010	490213	490814	9	Hsc_scaff010	490214	490815	13	0	0	39.7371	6.588	0.994722	0.895325	0	Hsc_scaff010	AUGUSTUS	gene	481666	490984	0.69	+	.	Hsc_gene_13920
Hsc_scaff010	490220	490784	3	Hsc_scaff010	490214	490815	13	0	0	39.7371	6.588	0.994722	0.895325	0	Hsc_scaff010	AUGUSTUS	gene	481666	490984	0.69	+	.	Hsc_gene_13920
Hsc_scaff010	514111	514832	34	Hsc_scaff010	514112	514625	0	5	118.88	54.6784	14.5814	0.735643	0.404037	0	Hsc_scaff010	AUGUSTUS	gene	513977	516985	0.12	-	.	Hsc_gene_13925
Hsc_scaff010	583740	584720	58	Hsc_scaff010	584476	584717	39	98	7130	431.685	69.4882	0.992642	0.976695	0	Hsc_scaff010	AUGUSTUS	gene	576727	586345	0.2	-	.	Hsc_gene_13941
Hsc_scaff010	584475	584720	71	Hsc_scaff010	584476	584717	39	98	7130	431.685	69.4882	0.992642	0.976695	0	Hsc_scaff010	AUGUSTUS	gene	576727	586345	0.2	-	.	Hsc_gene_13941
Hsc_scaff010	584821	585179	92	Hsc_scaff010	584822	585146	21	0	0	144.29	28.5809	0.925346	0.798165	0	Hsc_scaff010	AUGUSTUS	gene	576727	586345	0.2	-	.	Hsc_gene_13941
Hsc_scaff010	599473	599972	6	Hsc_scaff010	599135	599621	4	4	119.85	18.1708	11.4901	0.873239	0.319299	0	Hsc_scaff010	AUGUSTUS	gene	598466	601567	0.21	+	.	Hsc_gene_13947
Hsc_scaff010	614288	614561	14	Hsc_scaff010	613821	614566	0	2	16	16.8134	22.6532		0.834401	0.628188	Hsc_scaff010	AUGUSTUS	gene	612706	615326	0.2	+	.	Hsc_gene_13952
Hsc_scaff010	646472	646792	30	Hsc_scaff010	646472	646792	0	22	1055	33.9094	4.85875	0.946511	1	0	Hsc_scaff010	AUGUSTUS	gene	645816	647106	0.11	+	.	Hsc_gene_13956
Hsc_scaff010	720624	721047	48	Hsc_scaff010	720625	721070	19	0	0	68.0831	20.4806	0.993589	1	0.058427	Hsc_scaff010	AUGUSTUS	gene	707627	724515	0.73	-	.	Hsc_gene_13974
Hsc_scaff010	799029	799657	1	Hsc_scaff010	798884	799806	3	8	365	24.7983	5.26916	0.377131	0.872097	0	Hsc_scaff010	AUGUSTUS	gene	789866	804650	0.38	+	.	Hsc_gene_13985
Hsc_scaff010	810890	811460	65	Hsc_scaff010	810891	811457	0	18	1385.46	83.6731	27.5276	0.897241	0.95636	0	Hsc_scaff010	AUGUSTUS	gene	800296	811976	1.23	+	.	Hsc_gene_13986
Hsc_scaff010	830233	830874	4	Hsc_scaff010	830234	830961	1	22	1324.98	50.5722	9.05113	0.715595	0.82473	0.00137552	Hsc_scaff010	AUGUSTUS	gene	830257	837595	0.07	-	.	Hsc_gene_13990
Hsc_scaff010	836243	836726	16	Hsc_scaff010	836243	836739	12	38	2431.94	73.7843	13.319	0.806277	0.960904	0	Hsc_scaff010	AUGUSTUS	gene	830257	837595	0.07	-	.	Hsc_gene_13990
Hsc_scaff010	856145	857724	2	Hsc_scaff010	856943	857094	0	7	472	44.5166	9.64733	0.694955	0.780328	0	Hsc_scaff010	AUGUSTUS	gene	855946	858030	0.25	+	.	Hsc_gene_13998
Hsc_scaff010	980763	983005	35	Hsc_scaff010	981183	981554	25	0	0	161.28	39.165	0.688961	0.697003	0	Hsc_scaff010	AUGUSTUS	gene	979692	981157	0.15	-	.	Hsc_gene_14031
Hsc_scaff010	980763	983005	35	Hsc_scaff010	981183	981554	25	0	0	161.28	39.165	0.688961	0.697003	0	Hsc_scaff010	AUGUSTUS	gene	982120	984927	0.17	-	.	Hsc_gene_14032
Hsc_scaff011	129207	129760	28	Hsc_scaff011	129209	129765	5	1	30	76.5755	23.1843	0.987815	0.994764	0	Hsc_scaff011	AUGUSTUS	gene	125256	130110	0.39	+	.	Hsc_gene_5234
Hsc_scaff011	1384751	1385025	3	Hsc_scaff011	1384746	1385081	115	0	0	718.301	316.546	0.993539	1	0.0895522	Hsc_scaff011	AUGUSTUS	gene	1382256	1385800	0.41	+	.	Hsc_gene_5424
Hsc_scaff011	1384752	1385024	47	Hsc_scaff011	1384746	1385081	115	0	0	718.301	316.546	0.993539	1	0.0895522	Hsc_scaff011	AUGUSTUS	gene	1382256	1385800	0.41	+	.	Hsc_gene_5424
Hsc_scaff011	152302	152623	91	Hsc_scaff011	152303	152622	10	86	5910.71	216.85	41.7108	0.95108	0.984049	0	Hsc_scaff011	AUGUSTUS	gene	151467	152915	0.25	-	.	Hsc_gene_5239
Hsc_scaff011	1592610	1593858	23	Hsc_scaff011	1592566	1592652	0	3	102	14.2674	10.6688	0.770245	0.197362	0	Hsc_scaff011	AUGUSTUS	gene	1590024	1594335	0.31	-	.	Hsc_gene_5468
Hsc_scaff011	1592618	1593770	38	Hsc_scaff011	1592566	1592652	0	3	102	14.2674	10.6688	0.770245	0.197362	0	Hsc_scaff011	AUGUSTUS	gene	1590024	1594335	0.31	-	.	Hsc_gene_5468
Hsc_scaff011	1593540	1594636	3	Hsc_scaff011	1593392	1593853	4	4	226	27.269	13.2597	0.976797	0.942832	0.110629	Hsc_scaff011	AUGUSTUS	gene	1590024	1594335	0.31	-	.	Hsc_gene_5468
Hsc_scaff011	1634374	1635272	1	Hsc_scaff011	1634369	1635272	18	37	1865.95	108.361	14.4506	0.964448	0.931415	0	Hsc_scaff011	AUGUSTUS	gene	1624146	1634910	0.35	+	.	Hsc_gene_5474
Hsc_scaff011	1639809	1640117	265	Hsc_scaff011	1639810	1640122	14	161	11274	709.952	131.967	0.986009	0.993692	0	Hsc_scaff011	AUGUSTUS	gene	1636736	1644740	0.24	+	.	Hsc_gene_5475
Hsc_scaff011	1657329	1657680	5	Hsc_scaff011	1657314	1657680	17	30	1657	90.1339	14.2915	0.98184	0.975391	0	Hsc_scaff011	AUGUSTUS	gene	1656148	1682374	0.38	+	.	Hsc_gene_5478
Hsc_scaff011	1719898	1720262	24	Hsc_scaff011	1719899	1720259	0	5	222.88	32.4028	6.31414	0.965609	0.979204	0	Hsc_scaff011	AUGUSTUS	gene	1717098	1721882	0.06	+	.	Hsc_gene_5487
Hsc_scaff011	1719916	1720262	1	Hsc_scaff011	1719899	1720259	0	5	222.88	32.4028	6.31414	0.965609	0.979204	0	Hsc_scaff011	AUGUSTUS	gene	1717098	1721882	0.06	+	.	Hsc_gene_5487
Hsc_scaff011	1733005	1734677	59	Hsc_scaff011	1732815	1734823	8	11	662	52.0115	45.9628	0.759264	0.8	0	Hsc_scaff011	AUGUSTUS	gene	1731289	1734517	0.15	-	.	Hsc_gene_5491
Hsc_scaff011	1733005	1734677	59	Hsc_scaff011	1732815	1734823	8	11	662	52.0115	45.9628	0.759264	0.8	0	Hsc_scaff011	AUGUSTUS	gene	1734599	1738787	0.24	-	.	Hsc_gene_5492
Hsc_scaff011	1747393	1747809	3	Hsc_scaff011	1747394	1747871	2	19	1287	60.4927	13.3347	0.825074	0.964589	0	Hsc_scaff011	AUGUSTUS	gene	1744472	1750137	0.17	-	.	Hsc_gene_5494
Hsc_scaff011	2039489	2039824	3	Hsc_scaff011	2039490	2039836	17	27	1696.96	51.8642	13.2835	0.98385	0.98927	0	Hsc_scaff011	AUGUSTUS	gene	2036408	2045872	0.41	+	.	Hsc_gene_5533
Hsc_scaff011	2039489	2039838	34	Hsc_scaff011	2039490	2039836	17	27	1696.96	51.8642	13.2835	0.98385	0.98927	0	Hsc_scaff011	AUGUSTUS	gene	2036408	2045872	0.41	+	.	Hsc_gene_5533
Hsc_scaff011	2066223	2067604	18	Hsc_scaff011	2065915	2066503	0	1	29	2.31122	1.22616	0.576369	0.823666	0.0952381	Hsc_scaff011	AUGUSTUS	gene	2066148	2067852	0.55	+	.	Hsc_gene_5540
Hsc_scaff011	2077843	2079295	14	Hsc_scaff011	2078914	2079348	6	8	482	38.3571	9.04108	0.682716	0.673077	0	Hsc_scaff011	AUGUSTUS	gene	2077642	2081256	0.11	+	.	Hsc_gene_5545
Hsc_scaff011	210372	210598	181	Hsc_scaff011	210373	210597	24	45	2257	1131.12	229.688	0.999244	0.998869	0	Hsc_scaff011	AUGUSTUS	gene	208476	214715	1.01	+	.	Hsc_gene_5249
Hsc_scaff011	210373	210597	222	Hsc_scaff011	210373	210597	24	45	2257	1131.12	229.688	0.999244	0.998869	0	Hsc_scaff011	AUGUSTUS	gene	208476	214715	1.01	+	.	Hsc_gene_5249
Hsc_scaff011	2104376	2105545	17	Hsc_scaff011	2104367	2104850	12	32	2495.94	45.4017	10.1308	0.999767	0.988222	0	Hsc_scaff011	AUGUSTUS	gene	2104712	2106195	0.24	+	.	Hsc_gene_5551
Hsc_scaff011	2104376	2105551	27	Hsc_scaff011	2104367	2104850	12	32	2495.94	45.4017	10.1308	0.999767	0.988222	0	Hsc_scaff011	AUGUSTUS	gene	2104712	2106195	0.24	+	.	Hsc_gene_5551
Hsc_scaff011	213986	214272	5	Hsc_scaff011	213987	214667	1	8	405	18.4647	21.9461	0.990529		0.580882	Hsc_scaff011	AUGUSTUS	gene	208476	214715	1.01	+	.	Hsc_gene_5249
Hsc_scaff011	2164524	2166299	52	Hsc_scaff011	2164524	2166299	10	24	784.95	57.3876	14.6144	0.731214	0.876468	0	Hsc_scaff011	AUGUSTUS	gene	2162352	2167076	0.17	+	.	Hsc_gene_5569
Hsc_scaff011	2196065	2197493	1	Hsc_scaff011	2196028	2197562	9	4	82	37.1688	10.007	0.760331	0.965508	0	Hsc_scaff011	AUGUSTUS	gene	2192722	2200361	0.21	+	.	Hsc_gene_5577
Hsc_scaff011	2230023	2231547	7	Hsc_scaff011	2229876	2230348	0	2	58	9.23305	3.56964	1	1	0.0402542	Hsc_scaff011	AUGUSTUS	gene	2227610	2231811	0.12	-	.	Hsc_gene_5581
Hsc_scaff011	2230024	2231619	13	Hsc_scaff011	2229876	2230348	0	2	58	9.23305	3.56964	1	1	0.0402542	Hsc_scaff011	AUGUSTUS	gene	2227610	2231811	0.12	-	.	Hsc_gene_5581
Hsc_scaff011	2231736	2232078	5	Hsc_scaff011	2231708	2232082	4	19	1546.89	60.1471	11.2947	0.889319	0.913212	0	Hsc_scaff011	AUGUSTUS	gene	2231962	2233771	0.68	+	.	Hsc_gene_5582
Hsc_scaff011	2231736	2232078	5	Hsc_scaff011	2231708	2232082	4	19	1546.89	60.1471	11.2947	0.889319	0.913212	0	Hsc_scaff011	AUGUSTUS	gene	2227610	2231811	0.12	-	.	Hsc_gene_5581
Hsc_scaff011	2327714	2328995	1	Hsc_scaff011	2327660	2329057	6	11	798	36.7996	9.39676	0.713862	0.974514	0.00214746	Hsc_scaff011	AUGUSTUS	gene	2321771	2328411	0.4	-	.	Hsc_gene_5601
Hsc_scaff011	289210	290401	3	Hsc_scaff011	289182	290330	6	0	0	59.6211	9.92499	0.881918	0.554329	0	Hsc_scaff011	AUGUSTUS	gene	289306	290790	0.34	+	.	Hsc_gene_5259
Hsc_scaff011	315796	316186	36	Hsc_scaff011	315797	316185	4	22	800.9	63.4149	15.7457	0.991507	0.983035	0.0257732	Hsc_scaff011	AUGUSTUS	gene	315447	343295	1.43	-	.	Hsc_gene_5262
Hsc_scaff011	342061	342281	30	Hsc_scaff011	342031	342326	12	0	0	240.553	114.096	0.983293	1	0.152542	Hsc_scaff011	AUGUSTUS	gene	315447	343295	1.43	-	.	Hsc_gene_5262
Hsc_scaff011	355253	355866	2	Hsc_scaff011	355195	355930	0	14	844.95	36.4259	7.18404	0.924039	0.912018	0	Hsc_scaff011	AUGUSTUS	gene	351796	355716	0.16	+	.	Hsc_gene_5265
Hsc_scaff011	355253	355866	2	Hsc_scaff011	355195	355930	0	14	844.95	36.4259	7.18404	0.924039	0.912018	0	Hsc_scaff011	AUGUSTUS	gene	355725	366905	0.16	-	.	Hsc_gene_5266
Hsc_scaff011	494420	495074	5	Hsc_scaff011	494833	495071	38	149	11164	780.038	204.76	0.942368	0.983573	0	Hsc_scaff011	AUGUSTUS	gene	493987	495875	0.15	-	.	Hsc_gene_5285
Hsc_scaff011	537211	537483	16	Hsc_scaff011	537211	537483	8	20	1284	61.9559	13.2936	1	1	0	Hsc_scaff011	AUGUSTUS	gene	536287	539865	0.1	-	.	Hsc_gene_5289
Hsc_scaff011	551187	551609	10	Hsc_scaff011	551180	551269	0	5	296	181.64	28.461	0.98917	0.99895	0	Hsc_scaff011	AUGUSTUS	gene	548889	555735	0.11	-	.	Hsc_gene_5291
Hsc_scaff011	551187	551622	10	Hsc_scaff011	551180	551269	0	5	296	181.64	28.461	0.98917	0.99895	0	Hsc_scaff011	AUGUSTUS	gene	548889	555735	0.11	-	.	Hsc_gene_5291
Hsc_scaff011	653970	654416	5	Hsc_scaff011	653930	654497	2	20	1324.86	47.3351	13.1778	0.71221	0.761928	0	Hsc_scaff011	AUGUSTUS	gene	648626	657080	0.16	+	.	Hsc_gene_5302
Hsc_scaff011	788445	788864	1	Hsc_scaff011	788811	788943	0	4	222	14.5985	3.8096	0.897301	0.979822	0	Hsc_scaff011	AUGUSTUS	gene	787356	789210	0.15	+	.	Hsc_gene_5326
Hsc_scaff011	788445	788899	2	Hsc_scaff011	788811	788943	0	4	222	14.5985	3.8096	0.897301	0.979822	0	Hsc_scaff011	AUGUSTUS	gene	787356	789210	0.15	+	.	Hsc_gene_5326
Hsc_scaff011	843104	843375	19	Hsc_scaff011	843102	843371	7	2	114	104.706	19.4617	0.999461	0.972597	0	Hsc_scaff011	AUGUSTUS	gene	842927	846235	0.05	-	.	Hsc_gene_5336
Hsc_scaff011	871725	872148	21	Hsc_scaff011	871726	872099	9	0	0	83.1448	27.8018	0.987423	0.752794	0.0134048	Hsc_scaff011	AUGUSTUS	gene	871247	873215	0.14	-	.	Hsc_gene_5346
Hsc_scaff011	882561	883247	59	Hsc_scaff011	882805	883244	4	23	1589.92	84.9317	16.2993	0.624203	0.948759	0	Hsc_scaff011	AUGUSTUS	gene	878428	885885	0.94	-	.	Hsc_gene_5349
Hsc_scaff011	914194	915045	1	Hsc_scaff011	914187	914854	2	9	625.99	46.6972	8.8515	0.771011	0.792618	0	Hsc_scaff011	AUGUSTUS	gene	911901	914499	0.12	-	.	Hsc_gene_5357
Hsc_scaff011	931086	932329	39	Hsc_scaff011	931796	932334	15	54	3862	70.3271	10.6588	0.815416	0.954823	0	Hsc_scaff011	AUGUSTUS	gene	930500	933263	0.04	+	.	Hsc_gene_5361
Hsc_scaff011	97191	98407	1	Hsc_scaff011	98079	98521	0	3	242	29.3213	11.2841	0.366256	0.599301	0	Hsc_scaff011	AUGUSTUS	gene	97256	100325	0.16	+	.	Hsc_gene_5229
Hsc_scaff011	972793	973923	575	Hsc_scaff011	972793	973111	128	349	18326.3	1040.78	182.654	0.990606	0.99666	0	Hsc_scaff011	AUGUSTUS	gene	973650	980274	0.35	+	.	Hsc_gene_5368
Hsc_scaff011	972793	973923	575	Hsc_scaff011	972793	973111	128	349	18326.3	1040.78	182.654	0.990606	0.99666	0	Hsc_scaff011	AUGUSTUS	gene	966350	972847	0.32	+	.	Hsc_gene_5367
Hsc_scaff011	980895	981589	5	Hsc_scaff011	980896	981044	0	12	602	81.8784	10.1135	0.782103	0.821715	0	Hsc_scaff011	AUGUSTUS	gene	980711	982039	0.09	-	.	Hsc_gene_5369
Hsc_scaff012	1037151	1039751	27	Hsc_scaff012	1037117	1037653	2	14	945	53.1884	8.49341	0.875742	0.902145	0	Hsc_scaff012	AUGUSTUS	gene	1033975	1047853	1.03	-	.	Hsc_gene_16688
Hsc_scaff012	1064204	1066263	34	Hsc_scaff012	1063921	1064370	1	6	144	15.9042	2.69904	0.4712	0.708903	0	Hsc_scaff012	AUGUSTUS	gene	1064436	1066983	0.13	-	.	Hsc_gene_16692
Hsc_scaff012	1100580	1101347	17	Hsc_scaff012	1101047	1101325	6	15	747.89	54.1187	13.8519	0.870858	0.86553	0.00359712	Hsc_scaff012	AUGUSTUS	gene	1100055	1104763	0.15	-	.	Hsc_gene_16699
Hsc_scaff012	1100617	1101349	23	Hsc_scaff012	1101047	1101325	6	15	747.89	54.1187	13.8519	0.870858	0.86553	0.00359712	Hsc_scaff012	AUGUSTUS	gene	1100055	1104763	0.15	-	.	Hsc_gene_16699
Hsc_scaff012	1147121	1147719	1	Hsc_scaff012	1147082	1147760	2	25	1526.8	39.795	8.08094	0.734496	0.957063	0	Hsc_scaff012	AUGUSTUS	gene	1144554	1149463	0.13	+	.	Hsc_gene_16709
Hsc_scaff012	1152673	1154647	6	Hsc_scaff012	1153592	1154506	0	2	80	24.7626	10.0315	0.515187	0.467208	0	Hsc_scaff012	AUGUSTUS	gene	1152046	1154153	0.49	-	.	Hsc_gene_16711
Hsc_scaff012	117091	117492	4	Hsc_scaff012	117092	117496	14	52	3884.75	89.3342	18.5894	0.943972	0.900054	0	Hsc_scaff012	AUGUSTUS	gene	105697	118255	0.46	-	.	Hsc_gene_16516
Hsc_scaff012	1171037	1171409	63	Hsc_scaff012	1171006	1171348	2	10	772	201.275	122.272	0.965231	0.77963	0.00584795	Hsc_scaff012	AUGUSTUS	gene	1169125	1173373	0.62	-	.	Hsc_gene_16715
Hsc_scaff012	1171121	1171409	53	Hsc_scaff012	1171006	1171348	2	10	772	201.275	122.272	0.965231	0.77963	0.00584795	Hsc_scaff012	AUGUSTUS	gene	1169125	1173373	0.62	-	.	Hsc_gene_16715
Hsc_scaff012	1195980	1198533	12	Hsc_scaff012	1196067	1198721	0	12	395.86	31.1718	34.0569	0.509563	0.942124	0	Hsc_scaff012	AUGUSTUS	gene	1196884	1198671	0.2	+	.	Hsc_gene_16720
Hsc_scaff012	1199288	1199735	29	Hsc_scaff012	1199289	1199733	7	12	817	45.5158	6.66085	0.992165	0.97687	0	Hsc_scaff012	AUGUSTUS	gene	1199151	1201693	0.5	-	.	Hsc_gene_16721
Hsc_scaff012	1211116	1211759	6	Hsc_scaff012	1211521	1211790	6	8	269.83	46.7993	11.49	0.735481	0.822558	0	Hsc_scaff012	AUGUSTUS	gene	1210425	1211793	0.22	-	.	Hsc_gene_16724
Hsc_scaff012	1218423	1218685	1279	Hsc_scaff012	1218424	1218684	319	1025	53579.5	3915.83	698.713	0.993782	0.998754	0	Hsc_scaff012	AUGUSTUS	gene	1217843	1221343	0.21	-	.	Hsc_gene_16727
Hsc_scaff012	1230121	1230529	67	Hsc_scaff012	1230117	1230252	0	20	1960	384.081	84.9191	1	0.979538	0.0296296	Hsc_scaff012	AUGUSTUS	gene	1229395	1231953	0.06	-	.	Hsc_gene_16729
Hsc_scaff012	123273	123488	12	Hsc_scaff012	123274	123481	0	2	110	25.4928	9.17825	0.702333	0.705038	0	Hsc_scaff012	AUGUSTUS	gene	122716	125267	0.38	+	.	Hsc_gene_16518
Hsc_scaff012	131963	132255	29	Hsc_scaff012	131963	132255	4	35	1971	70.0205	14.4542	1	1	0	Hsc_scaff012	AUGUSTUS	gene	125506	133304	0.24	+	.	Hsc_gene_16519
Hsc_scaff012	1333992	1334892	9	Hsc_scaff012	1333991	1334918	6	12	235.92	67.2686	10.6705	0.863807	0.955756	0	Hsc_scaff012	AUGUSTUS	gene	1330476	1334926	0.46	+	.	Hsc_gene_16746
Hsc_scaff012	1345954	1347280	18	Hsc_scaff012	1345890	1346079	2	2	123	20.5291	4.34071	0.792289	1	0	Hsc_scaff012	AUGUSTUS	gene	1346946	1352368	0.35	+	.	Hsc_gene_16751
Hsc_scaff012	1346780	1347305	6	Hsc_scaff012	1346633	1347311	0	4	31.98	31.354	18.613	0	1	0.222714	Hsc_scaff012	AUGUSTUS	gene	1346946	1352368	0.35	+	.	Hsc_gene_16751
Hsc_scaff012	1362376	1362654	37	Hsc_scaff012	1362377	1362652	7	40	2969.83	115.84	21.2906	0.914887	0.932903	0	Hsc_scaff012	AUGUSTUS	gene	1358449	1363935	0.71	-	.	Hsc_gene_16753
Hsc_scaff012	1372902	1373185	20	Hsc_scaff012	1372903	1373185	7	20	1232	66.4326	12.1482	0.99353	1	0	Hsc_scaff012	AUGUSTUS	gene	1365197	1378575	0.15	-	.	Hsc_gene_16754
Hsc_scaff012	1403170	1403438	17	Hsc_scaff012	1403171	1403438	13	8	206.89	53.6255	10.2348	0.963103	1	0	Hsc_scaff012	AUGUSTUS	gene	1394946	1404186	0.62	+	.	Hsc_gene_16759
Hsc_scaff012	1412144	1412745	16	Hsc_scaff012	1412145	1412742	0	4	164	23.876	25.3516	0.993233	0.98045	0.346734	Hsc_scaff012	AUGUSTUS	gene	1412133	1421235	0.63	-	.	Hsc_gene_16762
Hsc_scaff012	1412144	1412745	16	Hsc_scaff012	1412145	1412742	0	4	164	23.876	25.3516	0.993233	0.98045	0.346734	Hsc_scaff012	AUGUSTUS	gene	1408387	1413425	0.61	-	.	Hsc_gene_16761
Hsc_scaff012	1412157	1412735	14	Hsc_scaff012	1412145	1412742	0	4	164	23.876	25.3516	0.993233	0.98045	0.346734	Hsc_scaff012	AUGUSTUS	gene	1412133	1421235	0.63	-	.	Hsc_gene_16762
Hsc_scaff012	1412157	1412735	14	Hsc_scaff012	1412145	1412742	0	4	164	23.876	25.3516	0.993233	0.98045	0.346734	Hsc_scaff012	AUGUSTUS	gene	1408387	1413425	0.61	-	.	Hsc_gene_16761
Hsc_scaff012	141546	143602	77	Hsc_scaff012	141430	141687	0	5	179	12.642	4.07377	0.910578	0.986914	0	Hsc_scaff012	AUGUSTUS	gene	133307	144725	0.44	-	.	Hsc_gene_16520
Hsc_scaff012	141769	143602	64	Hsc_scaff012	141770	142049	16	22	1222	99.2903	22.7064	0.885889	0.983694	0	Hsc_scaff012	AUGUSTUS	gene	133307	144725	0.44	-	.	Hsc_gene_16520
Hsc_scaff012	146265	147327	26	Hsc_scaff012	146281	146930	6	0	0	29.9353	6.3689	0.585492	0.235307	0	Hsc_scaff012	AUGUSTUS	gene	144896	149637	0.34	+	.	Hsc_gene_16521
Hsc_scaff012	1479996	1481346	1	Hsc_scaff012	1479827	1481478	4	8	719	25.3652	6.33626	0.691574	0.995487	0	Hsc_scaff012	AUGUSTUS	gene	1476306	1480573	0.17	+	.	Hsc_gene_16776
Hsc_scaff012	1620326	1620719	4	Hsc_scaff012	1620288	1620718	8	14	487.78	52.3419	8.88201	0.747295	0.984369	0	Hsc_scaff012	AUGUSTUS	gene	1619097	1625405	0.18	-	.	Hsc_gene_16804
Hsc_scaff012	165322	166102	28	Hsc_scaff012	165884	166126	3	39	2515.96	58.657	12.5837	0.992818	0.993043	0	Hsc_scaff012	AUGUSTUS	gene	164936	166070	0.06	+	.	Hsc_gene_16525
Hsc_scaff012	165330	166099	21	Hsc_scaff012	165884	166126	3	39	2515.96	58.657	12.5837	0.992818	0.993043	0	Hsc_scaff012	AUGUSTUS	gene	164936	166070	0.06	+	.	Hsc_gene_16525
Hsc_scaff012	176020	176309	4	Hsc_scaff012	176033	176343	3	0	0	30.2419	4.50836	0.798767	0.913721	0	Hsc_scaff012	AUGUSTUS	gene	174886	180630	0.17	+	.	Hsc_gene_16527
Hsc_scaff012	186608	190019	37	Hsc_scaff012	187842	188247	0	8	744	3.19753	1.36824	0.986755	0.995434	0	Hsc_scaff012	AUGUSTUS	gene	184536	187003	0.38	+	.	Hsc_gene_16530
Hsc_scaff012	186608	190019	37	Hsc_scaff012	187842	188247	0	8	744	3.19753	1.36824	0.986755	0.995434	0	Hsc_scaff012	AUGUSTUS	gene	188216	188740	0.21	+	.	Hsc_gene_16531
Hsc_scaff012	186608	190019	37	Hsc_scaff012	187842	188247	0	8	744	3.19753	1.36824	0.986755	0.995434	0	Hsc_scaff012	AUGUSTUS	gene	188754	193145	0.11	-	.	Hsc_gene_16532
Hsc_scaff012	2135998	2136727	1	Hsc_scaff012	2136464	2136709	3	22	1221.92	117.963	22.1968	0.989907	0.990967	0	Hsc_scaff012	AUGUSTUS	gene	2133748	2141202	0.29	+	.	Hsc_gene_16854
Hsc_scaff012	2136463	2136710	22	Hsc_scaff012	2136464	2136709	3	22	1221.92	117.963	22.1968	0.989907	0.990967	0	Hsc_scaff012	AUGUSTUS	gene	2133748	2141202	0.29	+	.	Hsc_gene_16854
Hsc_scaff012	224521	224877	2	Hsc_scaff012	224478	224853	7	0	0	50.2533	9.69274	0.797243	0.632813	0	Hsc_scaff012	AUGUSTUS	gene	217836	228940	0.45	+	.	Hsc_gene_16538
Hsc_scaff012	228876	230778	43	Hsc_scaff012	230654	230941	0	5	348	20.7491	3.23522	0.993059	0.991772	0	Hsc_scaff012	AUGUSTUS	gene	217836	228940	0.45	+	.	Hsc_gene_16538
Hsc_scaff012	228876	230778	43	Hsc_scaff012	230654	230941	0	5	348	20.7491	3.23522	0.993059	0.991772	0	Hsc_scaff012	AUGUSTUS	gene	230676	232916	0.24	+	.	Hsc_gene_16539
Hsc_scaff012	237176	237736	13	Hsc_scaff012	237151	237762	12	0	0	35.9231	19.0232	0.974022	0.955359	0.0163666	Hsc_scaff012	AUGUSTUS	gene	236464	245015	0.12	-	.	Hsc_gene_16541
Hsc_scaff012	237185	237736	1	Hsc_scaff012	237151	237762	12	0	0	35.9231	19.0232	0.974022	0.955359	0.0163666	Hsc_scaff012	AUGUSTUS	gene	236464	245015	0.12	-	.	Hsc_gene_16541
Hsc_scaff012	2386243	2387034	263	Hsc_scaff012	2386243	2387034	61	203	14182.6	531.473	80.2308	0.996243	0.999793	0	Hsc_scaff012	AUGUSTUS	gene	2385828	2389277	0.28	-	.	Hsc_gene_16878
Hsc_scaff012	251009	251427	11	Hsc_scaff012	250915	251210	0	5	418	19.122	7.17236	0.994982	0.883148	0	Hsc_scaff012	AUGUSTUS	gene	245112	261155	0.29	-	.	Hsc_gene_16542
Hsc_scaff012	272642	273159	8	Hsc_scaff012	272556	272841	0	2	73	42.1474	14.0087	0.709351	0.3955	0	Hsc_scaff012	AUGUSTUS	gene	261207	277645	0.36	-	.	Hsc_gene_16543
Hsc_scaff012	275015	275820	22	Hsc_scaff012	275016	275805	39	0	0	51.1014	32.9494	0.868807	0.881843	0.0316857	Hsc_scaff012	AUGUSTUS	gene	261207	277645	0.36	-	.	Hsc_gene_16543
Hsc_scaff012	300720	301557	26	Hsc_scaff012	300721	300965	1	18	1051	140.221	34.5537	0.99437	0.984733	0	Hsc_scaff012	AUGUSTUS	gene	301213	308045	0.15	-	.	Hsc_gene_16546
Hsc_scaff012	300720	301557	26	Hsc_scaff012	300721	300965	1	18	1051	140.221	34.5537	0.99437	0.984733	0	Hsc_scaff012	AUGUSTUS	gene	292712	301045	0.33	-	.	Hsc_gene_16545
Hsc_scaff012	304536	304836	19	Hsc_scaff012	304537	304831	0	16	958	46.9762	9.08966	0.993821	0.962038	0	Hsc_scaff012	AUGUSTUS	gene	301213	308045	0.15	-	.	Hsc_gene_16546
Hsc_scaff012	321107	321450	31	Hsc_scaff012	321265	321449	4	26	1286.96	127.957	32.2239	0.721146	0.933593	0	Hsc_scaff012	AUGUSTUS	gene	314757	325575	0.04	-	.	Hsc_gene_16547
Hsc_scaff012	377605	378304	4	Hsc_scaff012	377584	378329	3	14	908	61.4349	12.3242	0.881141	0.917293	0	Hsc_scaff012	AUGUSTUS	gene	375093	380495	0.15	-	.	Hsc_gene_16558
Hsc_scaff012	501913	502527	1	Hsc_scaff012	502468	502848	1	2	62	17.6868	3.44572	0.6542	0.961726	0	Hsc_scaff012	AUGUSTUS	gene	500790	508278	0.16	-	.	Hsc_gene_16583
Hsc_scaff012	514734	514958	28	Hsc_scaff012	514800	514961	0	11	778	66.2609	9.94926	0.990878	1	0	Hsc_scaff012	AUGUSTUS	gene	510900	518508	0.46	-	.	Hsc_gene_16584
Hsc_scaff012	558529	559030	11	Hsc_scaff012	558527	559043	0	50	3761.68	58.5271	13.6163	0.764287	0.931563	0	Hsc_scaff012	AUGUSTUS	gene	557166	562398	0.1	-	.	Hsc_gene_16592
Hsc_scaff012	577009	577390	1584	Hsc_scaff012	577010	577389	383	942	60054.4	2620.73	535.295	0.999995	0.999996	0	Hsc_scaff012	AUGUSTUS	gene	574539	578636	0.42	+	.	Hsc_gene_16595
Hsc_scaff012	577010	577390	1759	Hsc_scaff012	577010	577389	383	942	60054.4	2620.73	535.295	0.999995	0.999996	0	Hsc_scaff012	AUGUSTUS	gene	574539	578636	0.42	+	.	Hsc_gene_16595
Hsc_scaff012	584100	584329	24	Hsc_scaff012	584101	584408	11	0	0	100.967	59.9027	0.990861	1	0.250814	Hsc_scaff012	AUGUSTUS	gene	581779	585404	0.47	+	.	Hsc_gene_16597
Hsc_scaff012	749103	749734	1	Hsc_scaff012	748989	749867	3	14	616.98	29.0683	5.58675	0.63852	0.924941	0	Hsc_scaff012	AUGUSTUS	gene	747129	749234	0.31	+	.	Hsc_gene_16636
Hsc_scaff012	749103	749734	1	Hsc_scaff012	748989	749867	3	14	616.98	29.0683	5.58675	0.63852	0.924941	0	Hsc_scaff012	AUGUSTUS	gene	749289	752831	0.79	+	.	Hsc_gene_16637
Hsc_scaff012	792697	793091	62	Hsc_scaff012	792695	793091	4	6	176	109.035	36.7541	0.89296	0.993963	0.00252525	Hsc_scaff012	AUGUSTUS	gene	791599	800043	0.24	+	.	Hsc_gene_16645
Hsc_scaff012	80161	80700	50	Hsc_scaff012	80193	80803	11	0	0	73.2066	60.4054	0.828951		0.368852	Hsc_scaff012	AUGUSTUS	gene	75128	81355	0.25	-	.	Hsc_gene_16511
Hsc_scaff012	835323	836618	1	Hsc_scaff012	835018	836764	3	5	357	21.6483	6.47544	0.752656	0.734868	0	Hsc_scaff012	AUGUSTUS	gene	831792	837688	0.14	-	.	Hsc_gene_16650
Hsc_scaff012	837390	837662	47	Hsc_scaff012	837391	837666	31	15	329.77	327.687	78.0073	0.993114	0.995061	0	Hsc_scaff012	AUGUSTUS	gene	837499	841573	0.44	+	.	Hsc_gene_16651
Hsc_scaff012	837390	837662	47	Hsc_scaff012	837391	837666	31	15	329.77	327.687	78.0073	0.993114	0.995061	0	Hsc_scaff012	AUGUSTUS	gene	831792	837688	0.14	-	.	Hsc_gene_16650
Hsc_scaff012	872216	872745	2	Hsc_scaff012	872146	872749	2	15	959.99	40.1111	9.45282	0.823431	0.808718	0	Hsc_scaff012	AUGUSTUS	gene	871824	872689	0.25	+	.	Hsc_gene_16656
Hsc_scaff012	877463	877764	80	Hsc_scaff012	877463	877764	12	55	3298.9	125.066	29.1705	1	1	0	Hsc_scaff012	AUGUSTUS	gene	872953	878113	0.21	-	.	Hsc_gene_16657
Hsc_scaff012	878306	879290	50	Hsc_scaff012	878182	879056	0	3	238	43.1053	16.2548	0.887874	0.412156	0.0491991	Hsc_scaff012	AUGUSTUS	gene	878575	897513	0.46	-	.	Hsc_gene_16658
Hsc_scaff013	1040720	1041051	29	Hsc_scaff013	1040721	1041117	9	0	0	66.9798	32.3661	0.993579	1	0.118687	Hsc_scaff013	AUGUSTUS	gene	1039083	1047967	0.39	+	.	Hsc_gene_14879
Hsc_scaff013	1045815	1046091	80	Hsc_scaff013	1045816	1046090	20	33	1759.76	395.318	71.3319	0.994447	0.993106	0	Hsc_scaff013	AUGUSTUS	gene	1039083	1047967	0.39	+	.	Hsc_gene_14879
Hsc_scaff013	1082995	1083366	72	Hsc_scaff013	1083193	1083366	5	101	5690.31	341.699	53.8115	0.959469	0.999815	0	Hsc_scaff013	AUGUSTUS	gene	1079555	1085812	0.36	-	.	Hsc_gene_14886
Hsc_scaff013	1083043	1083366	88	Hsc_scaff013	1083193	1083366	5	101	5690.31	341.699	53.8115	0.959469	0.999815	0	Hsc_scaff013	AUGUSTUS	gene	1079555	1085812	0.36	-	.	Hsc_gene_14886
Hsc_scaff013	1106707	1107100	23	Hsc_scaff013	1106708	1106884	0	61	2160.38	262.676	55.0095	0.994713	0.98806	0	Hsc_scaff013	AUGUSTUS	gene	1105803	1119119	0.11	+	.	Hsc_gene_14888
Hsc_scaff013	1114202	1114508	61	Hsc_scaff013	1114203	1114507	4	60	3495.76	189.839	32.2279	0.890165	0.994537	0	Hsc_scaff013	AUGUSTUS	gene	1105803	1119119	0.11	+	.	Hsc_gene_14888
Hsc_scaff013	1115101	1115352	85	Hsc_scaff013	1115102	1115352	16	159	9442.12	473.104	85.8406	0.952034	0.992135	0	Hsc_scaff013	AUGUSTUS	gene	1105803	1119119	0.11	+	.	Hsc_gene_14888
Hsc_scaff013	1136503	1136927	6	Hsc_scaff013	1136486	1136944	5	14	852.85	53.4127	9.75049	0.765788	0.867958	0	Hsc_scaff013	AUGUSTUS	gene	1132788	1137322	0.11	-	.	Hsc_gene_14891
Hsc_scaff013	1145439	1145851	8	Hsc_scaff013	1144456	1145990	0	4	189	15.5684	13.7172	0.553706	0.63907	0.047588	Hsc_scaff013	AUGUSTUS	gene	1144398	1148952	0.22	-	.	Hsc_gene_14893
Hsc_scaff013	1196455	1196693	5	Hsc_scaff013	1196455	1196693	3	10	664	38.1261	9.38088	1	1	0	Hsc_scaff013	AUGUSTUS	gene	1194927	1201772	0.41	-	.	Hsc_gene_14899
Hsc_scaff013	1450369	1455715	87	Hsc_scaff013	1450507	1450685	0	1	21.99	12.4888	11.0261	1	0.315555	0.280899	Hsc_scaff013	AUGUSTUS	gene	1450548	1451655	0.2	-	.	Hsc_gene_14919
Hsc_scaff013	1450369	1455715	87	Hsc_scaff013	1450507	1450685	0	1	21.99	12.4888	11.0261	1	0.315555	0.280899	Hsc_scaff013	AUGUSTUS	gene	1451787	1452435	0.36	-	.	Hsc_gene_14920
Hsc_scaff013	1450369	1455715	87	Hsc_scaff013	1450507	1450685	0	1	21.99	12.4888	11.0261	1	0.315555	0.280899	Hsc_scaff013	AUGUSTUS	gene	1452637	1453345	0.28	-	.	Hsc_gene_14921
Hsc_scaff013	1450369	1455715	87	Hsc_scaff013	1450507	1450685	0	1	21.99	12.4888	11.0261	1	0.315555	0.280899	Hsc_scaff013	AUGUSTUS	gene	1453507	1454355	0.31	-	.	Hsc_gene_14922
Hsc_scaff013	1450608	1454278	228	Hsc_scaff013	1450507	1450685	0	1	21.99	12.4888	11.0261	1	0.315555	0.280899	Hsc_scaff013	AUGUSTUS	gene	1450548	1451655	0.2	-	.	Hsc_gene_14919
Hsc_scaff013	1450608	1454278	228	Hsc_scaff013	1450507	1450685	0	1	21.99	12.4888	11.0261	1	0.315555	0.280899	Hsc_scaff013	AUGUSTUS	gene	1451787	1452435	0.36	-	.	Hsc_gene_14920
Hsc_scaff013	1450608	1454278	228	Hsc_scaff013	1450507	1450685	0	1	21.99	12.4888	11.0261	1	0.315555	0.280899	Hsc_scaff013	AUGUSTUS	gene	1452637	1453345	0.28	-	.	Hsc_gene_14921
Hsc_scaff013	1450608	1454278	228	Hsc_scaff013	1450507	1450685	0	1	21.99	12.4888	11.0261	1	0.315555	0.280899	Hsc_scaff013	AUGUSTUS	gene	1453507	1454355	0.31	-	.	Hsc_gene_14922
Hsc_scaff013	1450641	1454278	253	Hsc_scaff013	1450507	1450685	0	1	21.99	12.4888	11.0261	1	0.315555	0.280899	Hsc_scaff013	AUGUSTUS	gene	1450548	1451655	0.2	-	.	Hsc_gene_14919
Hsc_scaff013	1450641	1454278	253	Hsc_scaff013	1450507	1450685	0	1	21.99	12.4888	11.0261	1	0.315555	0.280899	Hsc_scaff013	AUGUSTUS	gene	1451787	1452435	0.36	-	.	Hsc_gene_14920
Hsc_scaff013	1450641	1454278	253	Hsc_scaff013	1450507	1450685	0	1	21.99	12.4888	11.0261	1	0.315555	0.280899	Hsc_scaff013	AUGUSTUS	gene	1452637	1453345	0.28	-	.	Hsc_gene_14921
Hsc_scaff013	1450641	1454278	253	Hsc_scaff013	1450507	1450685	0	1	21.99	12.4888	11.0261	1	0.315555	0.280899	Hsc_scaff013	AUGUSTUS	gene	1453507	1454355	0.31	-	.	Hsc_gene_14922
Hsc_scaff013	1562567	1562825	42	Hsc_scaff013	1562564	1562817	19	73	4909.92	161.308	37.2105	0.99346	0.930116	0	Hsc_scaff013	AUGUSTUS	gene	1561467	1566065	0.14	-	.	Hsc_gene_14927
Hsc_scaff013	1596499	1596957	121	Hsc_scaff013	1596503	1596966	38	0	0	340.842	98.7933	0.945815	1	0.00863931	Hsc_scaff013	AUGUSTUS	gene	1594198	1601595	0.09	-	.	Hsc_gene_14934
Hsc_scaff013	1692996	1693344	57	Hsc_scaff013	1692997	1693291	13	0	0	95.5714	16.9194	0.972081	0.735199	0	Hsc_scaff013	AUGUSTUS	gene	1690906	1700775	0.47	-	.	Hsc_gene_14947
Hsc_scaff013	1706520	1707135	230	Hsc_scaff013	1706520	1706718	35	190	7333.24	1254.83	318.099	0.999986	0.999879	0	Hsc_scaff013	AUGUSTUS	gene	1704277	1708945	0.16	-	.	Hsc_gene_14949
Hsc_scaff013	1706520	1707175	229	Hsc_scaff013	1706520	1706718	35	190	7333.24	1254.83	318.099	0.999986	0.999879	0	Hsc_scaff013	AUGUSTUS	gene	1704277	1708945	0.16	-	.	Hsc_gene_14949
Hsc_scaff013	1755926	1756871	1	Hsc_scaff013	1755813	1756958	1	10	652	29.5843	5.2366	0.77254	0.814276	0	Hsc_scaff013	AUGUSTUS	gene	1755825	1759076	0.42	+	.	Hsc_gene_14959
Hsc_scaff013	1860934	1862158	80	Hsc_scaff013	1861952	1862158	4	106	5702.52	329.102	76.4334	0.992467	0.987318	0	Hsc_scaff013	AUGUSTUS	gene	1856134	1863084	0.3	-	.	Hsc_gene_14972
Hsc_scaff013	2198916	2199461	5	Hsc_scaff013	2198891	2199580	3	23	868.97	34.5356	10.5637	0.76625	0.85602	0	Hsc_scaff013	AUGUSTUS	gene	2195743	2200104	0.29	+	.	Hsc_gene_15015
Hsc_scaff013	2350467	2350863	10	Hsc_scaff013	2350468	2350884	2	28	1419	55.9832	13.2276	0.992865	1	0	Hsc_scaff013	AUGUSTUS	gene	2350776	2352832	0.36	-	.	Hsc_gene_15044
Hsc_scaff013	2350467	2350877	5	Hsc_scaff013	2350468	2350884	2	28	1419	55.9832	13.2276	0.992865	1	0	Hsc_scaff013	AUGUSTUS	gene	2350776	2352832	0.36	-	.	Hsc_gene_15044
Hsc_scaff013	55791	56493	1	Hsc_scaff013	55645	56672	0	3	195	21.7371	3.53271	0.808917	0.761672	0	Hsc_scaff013	AUGUSTUS	gene	55965	57595	0.34	-	.	Hsc_gene_14761
Hsc_scaff013	822058	822564	56	Hsc_scaff013	822114	822248	0	43	2188	83.4701	14.0366	0.913892	0.946444	0	Hsc_scaff013	AUGUSTUS	gene	822010	823578	0.02	-	.	Hsc_gene_14837
Hsc_scaff013	822114	822564	44	Hsc_scaff013	822114	822248	0	43	2188	83.4701	14.0366	0.913892	0.946444	0	Hsc_scaff013	AUGUSTUS	gene	822010	823578	0.02	-	.	Hsc_gene_14837
Hsc_scaff013	824287	825051	95	Hsc_scaff013	824427	824679	0	3	152.98	4.52778	1.7893	0.0233252	0.985866	0	Hsc_scaff013	AUGUSTUS	gene	823700	824488	0.15	-	.	Hsc_gene_14838
Hsc_scaff013	824287	825051	95	Hsc_scaff013	824427	824679	0	3	152.98	4.52778	1.7893	0.0233252	0.985866	0	Hsc_scaff013	AUGUSTUS	gene	824649	825963	0.49	+	.	Hsc_gene_14839
Hsc_scaff013	877657	878031	2	Hsc_scaff013	877595	878093	2	18	1064	23.759	5.8011	0.993569	0.99268	0.0060241	Hsc_scaff013	AUGUSTUS	gene	877080	878678	0.32	-	.	Hsc_gene_14852
Hsc_scaff014	1059183	1059526	5	Hsc_scaff014	1059179	1059526	4	27	1479.97	83.3948	10.9619	0.973429	0.938829	0	Hsc_scaff014	AUGUSTUS	gene	1058904	1065982	0.58	-	.	Hsc_gene_7327
Hsc_scaff014	1090789	1091243	10398	Hsc_scaff014	1090790	1091213	1220	6042	395202	13897.6	2474.41	0.999996	0.996741	0	Hsc_scaff014	AUGUSTUS	gene	1090203	1092467	0.47	+	.	Hsc_gene_7335
Hsc_scaff014	1101897	1102488	1	Hsc_scaff014	1101788	1102495	1	4	356	28.7822	4.53533	0.655471	0.503127	0	Hsc_scaff014	AUGUSTUS	gene	1101775	1103172	0.49	-	.	Hsc_gene_7340
Hsc_scaff014	1116912	1117247	3	Hsc_scaff014	1105162	1133272	0	1	50	8.52938	6.61051	0.353924	0.640478	0.0221274	Hsc_scaff014	AUGUSTUS	gene	1117240	1119262	0.07	-	.	Hsc_gene_7345
Hsc_scaff014	1116917	1117254	1	Hsc_scaff014	1105162	1133272	0	1	50	8.52938	6.61051	0.353924	0.640478	0.0221274	Hsc_scaff014	AUGUSTUS	gene	1117240	1119262	0.07	-	.	Hsc_gene_7345
Hsc_scaff014	1143269	1143733	23	Hsc_scaff014	1143148	1143733	20	2	18	72.6769	41.5935	0	1	0.206838	Hsc_scaff014	AUGUSTUS	gene	1140743	1146727	0.14	+	.	Hsc_gene_7352
Hsc_scaff014	1149118	1149675	1	Hsc_scaff014	1149106	1149767	6	17	955.97	45.6596	9.08344	0.779687	0.810696	0	Hsc_scaff014	AUGUSTUS	gene	1146734	1150262	0.54	-	.	Hsc_gene_7353
Hsc_scaff014	1275066	1275571	38	Hsc_scaff014	1275066	1275571	10	24	1367.89	95.4653	24.7651	0.639045	0.914715	0	Hsc_scaff014	AUGUSTUS	gene	1273676	1277314	0.17	+	.	Hsc_gene_7387
Hsc_scaff014	1286663	1287170	2	Hsc_scaff014	1286662	1287177	0	34	1611.68	62.1592	8.89256	0.797623	0.935464	0	Hsc_scaff014	AUGUSTUS	gene	1285097	1287645	0.15	-	.	Hsc_gene_7393
Hsc_scaff014	1292228	1292667	23	Hsc_scaff014	648257	1909493	12	0	0	8.54846	26.7725	0.845528	0.731136	0.0606239	Hsc_scaff014	AUGUSTUS	gene	1291901	1295965	0.37	-	.	Hsc_gene_7396
Hsc_scaff014	1292228	1293381	23	Hsc_scaff014	648257	1909493	12	0	0	8.54846	26.7725	0.845528	0.731136	0.0606239	Hsc_scaff014	AUGUSTUS	gene	1291901	1295965	0.37	-	.	Hsc_gene_7396
Hsc_scaff014	1308240	1309276	140	Hsc_scaff014	1308438	1308624	0	2	156	7.33871	4.40775	0.481737	0.266279	0	Hsc_scaff014	AUGUSTUS	gene	1305136	1308470	1.07	+	.	Hsc_gene_7400
Hsc_scaff014	1308240	1309276	140	Hsc_scaff014	1308438	1308624	0	2	156	7.33871	4.40775	0.481737	0.266279	0	Hsc_scaff014	AUGUSTUS	gene	1308356	1309665	0.53	-	.	Hsc_gene_7401
Hsc_scaff014	1311180	1311623	25	Hsc_scaff014	1311181	1311655	12	0	0	64.7468	21.0715	0.778731	0.771255	0	Hsc_scaff014	AUGUSTUS	gene	1311551	1313175	0.43	-	.	Hsc_gene_7403
Hsc_scaff014	1311180	1311623	25	Hsc_scaff014	1311181	1311655	12	0	0	64.7468	21.0715	0.778731	0.771255	0	Hsc_scaff014	AUGUSTUS	gene	1310126	1311431	0.22	+	.	Hsc_gene_7402
Hsc_scaff014	1343500	1344319	98	Hsc_scaff014	1343500	1344319	56	70	4501.94	213.657	31.1031	0.878898	0.903543	0	Hsc_scaff014	AUGUSTUS	gene	1343216	1344870	0.17	+	.	Hsc_gene_7412
Hsc_scaff014	1353877	1354703	6	Hsc_scaff014	1353877	1354709	12	50	2770	63.0228	17.8925	0.852874	0.743218	0	Hsc_scaff014	AUGUSTUS	gene	1348606	1356100	0.14	+	.	Hsc_gene_7415
Hsc_scaff014	1378328	1380973	1	Hsc_scaff014	1378133	1381073	1	9	569	26.9891	5.40243	0.683512	0.602133	0	Hsc_scaff014	AUGUSTUS	gene	1376407	1380175	0.65	-	.	Hsc_gene_7422
Hsc_scaff014	1378328	1380973	1	Hsc_scaff014	1378133	1381073	1	9	569	26.9891	5.40243	0.683512	0.602133	0	Hsc_scaff014	AUGUSTUS	gene	1380346	1384560	0.33	+	.	Hsc_gene_7423
Hsc_scaff014	1411754	1412620	1	Hsc_scaff014	648257	1909493	12	0	0	8.54846	26.7725	0.845528	0.731136	0.0606239	Hsc_scaff014	AUGUSTUS	gene	1408956	1412533	0.43	+	.	Hsc_gene_7430
Hsc_scaff014	1423355	1423715	26	Hsc_scaff014	1423356	1423554	3	17	1011.97	105.283	26.5912	0.994482	0.565716	0	Hsc_scaff014	AUGUSTUS	gene	1422527	1424085	0.17	-	.	Hsc_gene_7434
Hsc_scaff014	1434312	1434864	6	Hsc_scaff014	1434313	1434863	4	14	737	59.8182	13.9988	0.788024	0.750914	0	Hsc_scaff014	AUGUSTUS	gene	1432896	1435840	0.23	+	.	Hsc_gene_7438
Hsc_scaff014	1470392	1470702	1	Hsc_scaff014	1468248	1470746	20	55	3208	59.3855	114.672	0.994616	1	0.597278	Hsc_scaff014	AUGUSTUS	gene	1468006	1477692	0.2	+	.	Hsc_gene_7444
Hsc_scaff014	1470393	1470702	1	Hsc_scaff014	1468248	1470746	20	55	3208	59.3855	114.672	0.994616	1	0.597278	Hsc_scaff014	AUGUSTUS	gene	1468006	1477692	0.2	+	.	Hsc_gene_7444
Hsc_scaff014	1488503	1489229	43	Hsc_scaff014	1488872	1489296	0	6	448	79.8137	33.7543	0.373262	0.684516	0	Hsc_scaff014	AUGUSTUS	gene	1488300	1493775	0.25	-	.	Hsc_gene_7449
Hsc_scaff014	1534874	1535132	25	Hsc_scaff014	1534875	1535130	2	29	1855.99	71.6157	13.4797	0.992388	0.989879	0	Hsc_scaff014	AUGUSTUS	gene	1533346	1537104	0.5	+	.	Hsc_gene_7458
Hsc_scaff014	1561643	1562232	484	Hsc_scaff014	1561643	1562232	119	343	17653.2	869.949	118.756	0.989187	0.983082	0	Hsc_scaff014	AUGUSTUS	gene	1560247	1564385	0.12	-	.	Hsc_gene_7464
Hsc_scaff014	1568578	1569621	7	Hsc_scaff014	1569514	1569713	2	19	1492	96.3417	15.3202	0.993676	0.971272	0	Hsc_scaff014	AUGUSTUS	gene	1567037	1572595	0.1	-	.	Hsc_gene_7465
Hsc_scaff014	1568904	1569717	19	Hsc_scaff014	1569514	1569713	2	19	1492	96.3417	15.3202	0.993676	0.971272	0	Hsc_scaff014	AUGUSTUS	gene	1567037	1572595	0.1	-	.	Hsc_gene_7465
Hsc_scaff014	1569513	1569717	17	Hsc_scaff014	1569514	1569713	2	19	1492	96.3417	15.3202	0.993676	0.971272	0	Hsc_scaff014	AUGUSTUS	gene	1567037	1572595	0.1	-	.	Hsc_gene_7465
Hsc_scaff014	1612320	1613827	104	Hsc_scaff014	1612321	1612684	0	35	2532	78.2039	19.9846	0.993042	0.983612	0	Hsc_scaff014	AUGUSTUS	gene	1605146	1615001	0.27	+	.	Hsc_gene_7474
Hsc_scaff014	1632234	1632586	1	Hsc_scaff014	1632149	1632585	0	8	454	16.4633	5.12737	0.993631	0.994005	0	Hsc_scaff014	AUGUSTUS	gene	1632156	1635095	0.22	-	.	Hsc_gene_7481
Hsc_scaff014	1634571	1634864	23	Hsc_scaff014	1634571	1634864	8	27	1425	55.3549	10.4367	0.979183	1	0	Hsc_scaff014	AUGUSTUS	gene	1632156	1635095	0.22	-	.	Hsc_gene_7481
Hsc_scaff014	1634577	1634864	2	Hsc_scaff014	1634571	1634864	8	27	1425	55.3549	10.4367	0.979183	1	0	Hsc_scaff014	AUGUSTUS	gene	1632156	1635095	0.22	-	.	Hsc_gene_7481
Hsc_scaff014	1672022	1672382	1	Hsc_scaff014	1671999	1672429	0	10	377.98	20.8419	4.61173	0.99537	0.989202	0	Hsc_scaff014	AUGUSTUS	gene	1670256	1672910	0.2	+	.	Hsc_gene_7489
Hsc_scaff014	1677132	1677646	75	Hsc_scaff014	1677133	1677644	17	43	2767	114.955	23.5848	0.993596	0.984327	0	Hsc_scaff014	AUGUSTUS	gene	1673296	1681870	1.72	+	.	Hsc_gene_7490
Hsc_scaff014	1698214	1698747	9	Hsc_scaff014	1698129	1698932	5	8	611	28.0461	8.83298	0.778222	0.532092	0	Hsc_scaff014	AUGUSTUS	gene	1694207	1699135	0.14	-	.	Hsc_gene_7494
Hsc_scaff014	1704685	1706095	6	Hsc_scaff014	1704635	1705073	0	4	238	54.6187	16.9686	0.756334	0.369123	0	Hsc_scaff014	AUGUSTUS	gene	1703374	1706605	0.11	-	.	Hsc_gene_7496
Hsc_scaff014	1748396	1750438	71	Hsc_scaff014	1749836	1750477	1	6	398	19.6069	5.4728	0.993525	0.987593	0	Hsc_scaff014	AUGUSTUS	gene	1747861	1751269	0.27	-	.	Hsc_gene_7509
Hsc_scaff014	1785416	1786135	6	Hsc_scaff014	1785216	1786162	0	6	105.92	28.3827	8.63908	0.584175	0.492403	0	Hsc_scaff014	AUGUSTUS	gene	1783891	1785429	1.42	-	.	Hsc_gene_7519
Hsc_scaff014	1785416	1786135	6	Hsc_scaff014	1785216	1786162	0	6	105.92	28.3827	8.63908	0.584175	0.492403	0	Hsc_scaff014	AUGUSTUS	gene	1785481	1788169	0.31	-	.	Hsc_gene_7520
Hsc_scaff014	1833836	1834112	41	Hsc_scaff014	1833836	1834112	6	25	1626	92.5326	17.373	1	1	0	Hsc_scaff014	AUGUSTUS	gene	1833573	1836529	0.33	-	.	Hsc_gene_7531
Hsc_scaff014	1850151	1850484	272	Hsc_scaff014	1850151	1850484	34	123	8624	393.541	75.2932	0.999939	0.999754	0	Hsc_scaff014	AUGUSTUS	gene	1850151	1856499	0.05	-	.	Hsc_gene_7535
Hsc_scaff014	1860906	1861161	4	Hsc_scaff014	648257	1909493	12	0	0	8.54846	26.7725	0.845528	0.731136	0.0606239	Hsc_scaff014	AUGUSTUS	gene	1858293	1861139	0.71	-	.	Hsc_gene_7536
Hsc_scaff014	1862952	1863405	135	Hsc_scaff014	648257	1909493	12	0	0	8.54846	26.7725	0.845528	0.731136	0.0606239	Hsc_scaff014	AUGUSTUS	gene	1861900	1864164	0.36	+	.	Hsc_gene_7537
Hsc_scaff014	1863718	1864425	3	Hsc_scaff014	1863692	1864439	1	13	774	32.7349	8.93106	0.718059	0.717757	0	Hsc_scaff014	AUGUSTUS	gene	1861900	1864164	0.36	+	.	Hsc_gene_7537
Hsc_scaff014	1863718	1864425	3	Hsc_scaff014	1863692	1864439	1	13	774	32.7349	8.93106	0.718059	0.717757	0	Hsc_scaff014	AUGUSTUS	gene	1864191	1866809	0.61	-	.	Hsc_gene_7538
Hsc_scaff014	1872539	1872987	77	Hsc_scaff014	1872540	1872983	6	33	1722.98	140.099	21.6416	0.867883	0.838375	0	Hsc_scaff014	AUGUSTUS	gene	1871250	1873217	0.16	+	.	Hsc_gene_7540
Hsc_scaff014	1885722	1886810	5	Hsc_scaff014	1885720	1886808	9	0	0	64.8796	7.19498	0.75013	0.693114	0	Hsc_scaff014	AUGUSTUS	gene	1885001	1886899	0.39	-	.	Hsc_gene_7545
Hsc_scaff014	1897263	1898012	20	Hsc_scaff014	1897263	1897494	10	27	1641.93	122.316	26.9445	0.998459	0.998317	0	Hsc_scaff014	AUGUSTUS	gene	1896120	1899444	0.08	+	.	Hsc_gene_7550
Hsc_scaff014	1897263	1898065	16	Hsc_scaff014	1897263	1897494	10	27	1641.93	122.316	26.9445	0.998459	0.998317	0	Hsc_scaff014	AUGUSTUS	gene	1896120	1899444	0.08	+	.	Hsc_gene_7550
Hsc_scaff014	1902510	1902867	5	Hsc_scaff014	1902454	1902861	2	3	228	32.1351	11.8595	0.995397	0.811794	0.046683	Hsc_scaff014	AUGUSTUS	gene	1902070	1904078	0.13	+	.	Hsc_gene_7552
Hsc_scaff014	1902510	1902893	2	Hsc_scaff014	1902454	1902861	2	3	228	32.1351	11.8595	0.995397	0.811794	0.046683	Hsc_scaff014	AUGUSTUS	gene	1902070	1904078	0.13	+	.	Hsc_gene_7552
Hsc_scaff014	1941301	1942171	2	Hsc_scaff014	1939585	1942455	0	8	178	26.9571	12.9086	0.333191	0.945611	0	Hsc_scaff014	AUGUSTUS	gene	1937621	1944059	0.35	-	.	Hsc_gene_7562
Hsc_scaff014	1961033	1961760	2	Hsc_scaff014	1961018	1961837	2	13	733.91	38.7131	8.24781	0.626583	0.741118	0	Hsc_scaff014	AUGUSTUS	gene	1960090	1962328	0.07	+	.	Hsc_gene_7565
Hsc_scaff014	1977278	1978085	24	Hsc_scaff014	1977622	1977991	0	6	570	40.8428	8.43031	0.505143	0.385969	0	Hsc_scaff014	AUGUSTUS	gene	1977380	1980795	0.07	+	.	Hsc_gene_7571
Hsc_scaff014	1981589	1982369	1	Hsc_scaff014	1981696	1981904	1	6	383.92	18.7115	5.20202	1	0.888388	0	Hsc_scaff014	AUGUSTUS	gene	1980946	1982099	0.19	-	.	Hsc_gene_7572
Hsc_scaff014	1997557	1999064	110	Hsc_scaff014	1997558	1997927	18	109	6520.75	169.512	36.1203	0.815593	0.933676	0	Hsc_scaff014	AUGUSTUS	gene	1994091	2000339	0.46	-	.	Hsc_gene_7576
Hsc_scaff014	2019119	2020104	12	Hsc_scaff014	2018908	2019652	0	5	308.56	19.3965	6.37978	0.503942	0.482775	0	Hsc_scaff014	AUGUSTUS	gene	2019611	2020719	0.24	-	.	Hsc_gene_7580
Hsc_scaff014	2057502	2057867	1007	Hsc_scaff014	2057503	2057861	107	278	13007	1290.96	420.387	0.993015	0.95608	0.00837989	Hsc_scaff014	AUGUSTUS	gene	2053441	2058069	0.31	-	.	Hsc_gene_7586
Hsc_scaff014	2057502	2057868	995	Hsc_scaff014	2057503	2057861	107	278	13007	1290.96	420.387	0.993015	0.95608	0.00837989	Hsc_scaff014	AUGUSTUS	gene	2053441	2058069	0.31	-	.	Hsc_gene_7586
Hsc_scaff014	2089785	2090166	186	Hsc_scaff014	2089785	2090166	44	101	5976.75	261.756	48.2001	1	1	0	Hsc_scaff014	AUGUSTUS	gene	2089616	2092969	0.4	-	.	Hsc_gene_7593
Hsc_scaff014	2130052	2130784	1	Hsc_scaff014	2130052	2130801	2	25	1384.97	61.6729	10.3251	0.723013	0.898925	0	Hsc_scaff014	AUGUSTUS	gene	2129090	2135109	0.31	-	.	Hsc_gene_7604
Hsc_scaff014	2235894	2236513	1	Hsc_scaff014	2235895	2236509	1	32	451.57	1288.84	309.409	0.99149	0.999477	0	Hsc_scaff014	AUGUSTUS	gene	2230915	2236903	0.25	-	.	Hsc_gene_7621
Hsc_scaff014	2259368	2259648	23	Hsc_scaff014	2259369	2259646	5	21	1411	43.8375	9.67629	0.99414	0.926741	0	Hsc_scaff014	AUGUSTUS	gene	2255634	2262136	0.08	+	.	Hsc_gene_7624
Hsc_scaff014	2262988	2263505	39	Hsc_scaff014	2262988	2263505	16	32	657.65	104.244	33.4915	0.889532	0.971459	0	Hsc_scaff014	AUGUSTUS	gene	2262249	2266773	0.51	-	.	Hsc_gene_7625
Hsc_scaff014	318039	318396	6	Hsc_scaff014	318035	318395	2	29	1696	84.7222	22.7693	0.91681	0.975737	0	Hsc_scaff014	AUGUSTUS	gene	312486	328583	0.27	+	.	Hsc_gene_7144
Hsc_scaff014	332161	332575	12	Hsc_scaff014	332150	332578	1	24	1617	77.5421	16.5907	0.907503	0.924977	0	Hsc_scaff014	AUGUSTUS	gene	331354	332655	1.26	-	.	Hsc_gene_7146
Hsc_scaff014	385759	386585	108	Hsc_scaff014	385759	386585	13	96	5172	201.002	43.3208	0.961044	0.960276	0.0133172	Hsc_scaff014	AUGUSTUS	gene	380866	386433	0.39	+	.	Hsc_gene_7160
Hsc_scaff014	385759	386585	108	Hsc_scaff014	385759	386585	13	96	5172	201.002	43.3208	0.961044	0.960276	0.0133172	Hsc_scaff014	AUGUSTUS	gene	386479	388295	1.46	-	.	Hsc_gene_7161
Hsc_scaff014	393288	393598	127	Hsc_scaff014	393289	393595	25	82	5589.93	205.667	39.8135	0.986134	0.981544	0	Hsc_scaff014	AUGUSTUS	gene	392759	397445	0.18	-	.	Hsc_gene_7163
Hsc_scaff014	393995	396352	22	Hsc_scaff014	396096	396285	1	15	797.98	125.915	23.2812	0.984204	0.885204	0	Hsc_scaff014	AUGUSTUS	gene	392759	397445	0.18	-	.	Hsc_gene_7163
Hsc_scaff014	396096	396330	39	Hsc_scaff014	396096	396285	1	15	797.98	125.915	23.2812	0.984204	0.885204	0	Hsc_scaff014	AUGUSTUS	gene	392759	397445	0.18	-	.	Hsc_gene_7163
Hsc_scaff014	422916	423127	29	Hsc_scaff014	422917	423126	2	18	1176.97	75.1005	19.0498	0.993384	0.97746	0	Hsc_scaff014	AUGUSTUS	gene	421260	424475	0.07	-	.	Hsc_gene_7169
Hsc_scaff014	435819	436147	45	Hsc_scaff014	435811	436135	6	20	1106.99	47.5617	10.6828	0.992934	0.938194	0.00308642	Hsc_scaff014	AUGUSTUS	gene	434047	436995	0.16	-	.	Hsc_gene_7174
Hsc_scaff014	445034	445876	8	Hsc_scaff014	445032	445886	1	27	1320	58.7775	9.55887	0.853255	0.946411	0	Hsc_scaff014	AUGUSTUS	gene	438066	446198	1.01	+	.	Hsc_gene_7176
Hsc_scaff014	464209	465800	36	Hsc_scaff014	464210	465822	1	18	1287.96	83.6297	24.6036	0.82117	0.898569	0	Hsc_scaff014	AUGUSTUS	gene	461718	467127	1.26	+	.	Hsc_gene_7181
Hsc_scaff014	470068	471417	63	Hsc_scaff014	470069	470233	0	54	3663.94	274.707	41.5631	0.993698	0.961722	0	Hsc_scaff014	AUGUSTUS	gene	467348	471150	0.3	+	.	Hsc_gene_7182
Hsc_scaff014	470068	471417	63	Hsc_scaff014	470069	470233	0	54	3663.94	274.707	41.5631	0.993698	0.961722	0	Hsc_scaff014	AUGUSTUS	gene	471189	472527	0.24	-	.	Hsc_gene_7183
Hsc_scaff014	470068	471438	60	Hsc_scaff014	470069	470233	0	54	3663.94	274.707	41.5631	0.993698	0.961722	0	Hsc_scaff014	AUGUSTUS	gene	467348	471150	0.3	+	.	Hsc_gene_7182
Hsc_scaff014	470068	471438	60	Hsc_scaff014	470069	470233	0	54	3663.94	274.707	41.5631	0.993698	0.961722	0	Hsc_scaff014	AUGUSTUS	gene	471189	472527	0.24	-	.	Hsc_gene_7183
Hsc_scaff014	493305	494927	266	Hsc_scaff014	493305	493978	5	40	2646	100.801	16.5188	0.922078	0.975969	0	Hsc_scaff014	AUGUSTUS	gene	492879	499727	0.27	-	.	Hsc_gene_7193
Hsc_scaff014	534039	535264	16	Hsc_scaff014	534037	535262	8	14	1438	107.016	35.0809	0.31724	0.973764	0	Hsc_scaff014	AUGUSTUS	gene	533589	538307	0.33	-	.	Hsc_gene_7201
Hsc_scaff014	554324	554687	136	Hsc_scaff014	554325	554684	23	100	5199.34	208.011	41.4412	0.952138	0.966202	0	Hsc_scaff014	AUGUSTUS	gene	553448	554902	0.29	+	.	Hsc_gene_7204
Hsc_scaff014	556576	558416	52	Hsc_scaff014	556498	557032	1	12	650	24.1367	4.96788	0.453535	0.611349	0	Hsc_scaff014	AUGUSTUS	gene	555078	557023	0.23	+	.	Hsc_gene_7205
Hsc_scaff014	556576	558416	52	Hsc_scaff014	556498	557032	1	12	650	24.1367	4.96788	0.453535	0.611349	0	Hsc_scaff014	AUGUSTUS	gene	557025	560027	1.44	-	.	Hsc_gene_7206
Hsc_scaff014	583232	583458	158	Hsc_scaff014	583233	583459	19	131	8117	727.801	144.471	0.98175	0.991468	0	Hsc_scaff014	AUGUSTUS	gene	582397	589127	0.15	-	.	Hsc_gene_7212
Hsc_scaff014	586548	586752	45	Hsc_scaff014	586548	586752	9	77	3603.77	280.873	62.689	0.946512	0.977045	0	Hsc_scaff014	AUGUSTUS	gene	582397	589127	0.15	-	.	Hsc_gene_7212
Hsc_scaff014	607274	607498	19	Hsc_scaff014	607274	607498	5	71	4409	129.129	24.23	1	0.997193	0	Hsc_scaff014	AUGUSTUS	gene	602968	609852	0.12	+	.	Hsc_gene_7217
Hsc_scaff014	608139	608598	178	Hsc_scaff014	608140	608596	60	100	6511.98	278.072	49.6799	0.95851	0.973176	0	Hsc_scaff014	AUGUSTUS	gene	602968	609852	0.12	+	.	Hsc_gene_7217
Hsc_scaff014	608815	609394	115	Hsc_scaff014	608816	609394	24	55	2868	141.706	31.0144	0.99373	0.999906	0	Hsc_scaff014	AUGUSTUS	gene	602968	609852	0.12	+	.	Hsc_gene_7217
Hsc_scaff014	611786	612012	27	Hsc_scaff014	611787	612009	6	27	1792.84	126.752	27.3841	0.995135	0.94387	0	Hsc_scaff014	AUGUSTUS	gene	610008	613772	0.32	+	.	Hsc_gene_7218
Hsc_scaff014	661982	663423	2	Hsc_scaff014	662174	662610	10	18	1199	35.1927	9.27236	0.992794	0.985945	0	Hsc_scaff014	AUGUSTUS	gene	662048	664723	0.71	+	.	Hsc_gene_7232
Hsc_scaff014	662173	662594	4	Hsc_scaff014	662174	662610	10	18	1199	35.1927	9.27236	0.992794	0.985945	0	Hsc_scaff014	AUGUSTUS	gene	662048	664723	0.71	+	.	Hsc_gene_7232
Hsc_scaff014	662173	662818	37	Hsc_scaff014	662174	662610	10	18	1199	35.1927	9.27236	0.992794	0.985945	0	Hsc_scaff014	AUGUSTUS	gene	662048	664723	0.71	+	.	Hsc_gene_7232
Hsc_scaff014	744724	745238	3	Hsc_scaff014	744706	745111	3	0	0	25.4272	3.37643	0.995577	0.427289	0	Hsc_scaff014	AUGUSTUS	gene	744650	746947	0.33	-	.	Hsc_gene_7252
Hsc_scaff014	744750	745211	2	Hsc_scaff014	744706	745111	3	0	0	25.4272	3.37643	0.995577	0.427289	0	Hsc_scaff014	AUGUSTUS	gene	744650	746947	0.33	-	.	Hsc_gene_7252
Hsc_scaff014	803024	803824	1	Hsc_scaff014	802889	803802	5	0	0	24.6112	4.75869	0.597105	0.442241	0	Hsc_scaff014	AUGUSTUS	gene	799131	805377	0.27	-	.	Hsc_gene_7265
Hsc_scaff014	820080	821580	1	Hsc_scaff014	648257	1909493	12	0	0	8.54846	26.7725	0.845528	0.731136	0.0606239	Hsc_scaff014	AUGUSTUS	gene	820368	824572	0.25	+	.	Hsc_gene_7268
Hsc_scaff014	844406	844735	2	Hsc_scaff014	844368	844735	9	16	1112.99	42.1335	9.38438	0.952934	1	0	Hsc_scaff014	AUGUSTUS	gene	839288	847777	0.78	-	.	Hsc_gene_7271
Hsc_scaff014	870654	871309	3	Hsc_scaff014	870569	871375	5	24	974	36.6079	6.84298	0.760727	0.825082	0	Hsc_scaff014	AUGUSTUS	gene	870508	875701	0.11	+	.	Hsc_gene_7278
Hsc_scaff014	930009	930944	6	Hsc_scaff014	929780	931051	4	4	340	21.7561	5.6424	0.44485	0.685013	0.000786782	Hsc_scaff014	AUGUSTUS	gene	929064	931682	0.24	-	.	Hsc_gene_7293
Hsc_scaff014	977181	977679	4	Hsc_scaff014	977105	977679	4	12	751	52.5645	12.4804	0.946029	0.950451	0	Hsc_scaff014	AUGUSTUS	gene	977263	979393	0.46	+	.	Hsc_gene_7304
Hsc_scaff015	1174993	1176490	13	Hsc_scaff015	1176376	1176545	0	2	58.94	5.23077	1.09328	1	1	0	Hsc_scaff015	AUGUSTUS	gene	1173621	1176443	0.37	-	.	Hsc_gene_15345
Hsc_scaff015	1258739	1259127	2	Hsc_scaff015	1258659	1259130	0	8	499.62	21.0467	5.03469	0.992891	0.986247	0	Hsc_scaff015	AUGUSTUS	gene	1258716	1259552	0.19	+	.	Hsc_gene_15365
Hsc_scaff015	1332510	1333193	4	Hsc_scaff015	1332510	1333244	6	23	1062	50.9918	10.9985	0.858254	0.772783	0	Hsc_scaff015	AUGUSTUS	gene	1332737	1333235	0.23	-	.	Hsc_gene_15387
Hsc_scaff015	1394654	1395020	396	Hsc_scaff015	1394934	1395368	10	4	92	46.0507	11.1579	1	0.998307	0	Hsc_scaff015	AUGUSTUS	gene	1390036	1396135	0.22	-	.	Hsc_gene_15404
Hsc_scaff015	1394934	1395365	7	Hsc_scaff015	1394934	1395368	10	4	92	46.0507	11.1579	1	0.998307	0	Hsc_scaff015	AUGUSTUS	gene	1390036	1396135	0.22	-	.	Hsc_gene_15404
Hsc_scaff015	1394934	1395368	27	Hsc_scaff015	1394934	1395368	10	4	92	46.0507	11.1579	1	0.998307	0	Hsc_scaff015	AUGUSTUS	gene	1390036	1396135	0.22	-	.	Hsc_gene_15404
Hsc_scaff015	1405618	1407008	11	Hsc_scaff015	1405507	1406480	4	0	0	31.6362	11.4497	0.480258	0.662782	0.00102775	Hsc_scaff015	AUGUSTUS	gene	1404676	1408440	0.24	+	.	Hsc_gene_15407
Hsc_scaff015	1410428	1410703	8	Hsc_scaff015	1328996	1417196	0	2	26	11.0656	40.4278	0.368521	0.372317	0.029093	Hsc_scaff015	AUGUSTUS	gene	1408981	1420015	0.23	-	.	Hsc_gene_15408
Hsc_scaff015	1411733	1412129	48	Hsc_scaff015	1411733	1412129	3	36	2328	84.4293	12.754	0.71996	0.722013	0	Hsc_scaff015	AUGUSTUS	gene	1408981	1420015	0.23	-	.	Hsc_gene_15408
Hsc_scaff015	1470370	1472085	79	Hsc_scaff015	1470371	1471066	9	63	3527.86	118.988	15.3461	0.889268	0.944645	0	Hsc_scaff015	AUGUSTUS	gene	1469618	1472815	0.17	-	.	Hsc_gene_15421
Hsc_scaff015	1492558	1493978	40	Hsc_scaff015	1492560	1492767	0	3	101	51.8357	9.94293	0.986501	1	0	Hsc_scaff015	AUGUSTUS	gene	1491217	1496225	0.12	-	.	Hsc_gene_15428
Hsc_scaff015	1516264	1516614	24	Hsc_scaff015	1516159	1516338	0	4	294	15.7654	10.956	0.636788	0.25836	0	Hsc_scaff015	AUGUSTUS	gene	1515896	1524230	0.67	+	.	Hsc_gene_15433
Hsc_scaff015	1550064	1551043	1	Hsc_scaff015	1550885	1551046	0	29	1318.91	99.3168	17.9988	0.978345	0.984489	0	Hsc_scaff015	AUGUSTUS	gene	1547505	1552115	0.88	-	.	Hsc_gene_15438
Hsc_scaff015	1563797	1564921	7	Hsc_scaff015	1563768	1564940	3	19	1464	69.8387	10.8487	0.883024	0.950087	0	Hsc_scaff015	AUGUSTUS	gene	1563736	1566210	0.34	+	.	Hsc_gene_15441
Hsc_scaff015	1601255	1601717	8	Hsc_scaff015	1601214	1601717	6	21	1097.72	55.7734	11.5674	0.880267	0.939614	0	Hsc_scaff015	AUGUSTUS	gene	1601398	1606005	0.23	-	.	Hsc_gene_15450
Hsc_scaff015	1628012	1628393	1	Hsc_scaff015	1627969	1628473	4	11	554	34.8016	10.9942	0.845982	0.822181	0	Hsc_scaff015	AUGUSTUS	gene	1628066	1630204	1.23	+	.	Hsc_gene_15458
Hsc_scaff015	1633473	1635175	110	Hsc_scaff015	1634117	1634279	0	3	133	18.037	4.16317	1	0.999446	0	Hsc_scaff015	AUGUSTUS	gene	1632676	1634332	0.51	+	.	Hsc_gene_15459
Hsc_scaff015	1633473	1635175	110	Hsc_scaff015	1634117	1634279	0	3	133	18.037	4.16317	1	0.999446	0	Hsc_scaff015	AUGUSTUS	gene	1634556	1636069	0.37	+	.	Hsc_gene_15460
Hsc_scaff015	1675092	1676055	1	Hsc_scaff015	1675463	1676159	1	33	1569.98	64.6925	13.8182	0.994899	1	0	Hsc_scaff015	AUGUSTUS	gene	1673486	1676940	0.1	+	.	Hsc_gene_15468
Hsc_scaff015	1675462	1676159	14	Hsc_scaff015	1675463	1676159	1	33	1569.98	64.6925	13.8182	0.994899	1	0	Hsc_scaff015	AUGUSTUS	gene	1673486	1676940	0.1	+	.	Hsc_gene_15468
Hsc_scaff015	1675517	1676159	9	Hsc_scaff015	1675463	1676159	1	33	1569.98	64.6925	13.8182	0.994899	1	0	Hsc_scaff015	AUGUSTUS	gene	1673486	1676940	0.1	+	.	Hsc_gene_15468
Hsc_scaff015	1693231	1693628	47	Hsc_scaff015	1693231	1693573	12	29	1737.58	91.6959	23.6984	1	0.831558	0	Hsc_scaff015	AUGUSTUS	gene	1693296	1695430	0.05	+	.	Hsc_gene_15474
Hsc_scaff015	1693231	1693646	54	Hsc_scaff015	1693231	1693573	12	29	1737.58	91.6959	23.6984	1	0.831558	0	Hsc_scaff015	AUGUSTUS	gene	1693296	1695430	0.05	+	.	Hsc_gene_15474
Hsc_scaff015	1694809	1695830	13	Hsc_scaff015	1695596	1695768	0	34	2202	78.6395	14.3894	0.963373	1	0	Hsc_scaff015	AUGUSTUS	gene	1693296	1695430	0.05	+	.	Hsc_gene_15474
Hsc_scaff015	1694809	1695830	13	Hsc_scaff015	1695596	1695768	0	34	2202	78.6395	14.3894	0.963373	1	0	Hsc_scaff015	AUGUSTUS	gene	1695746	1698661	0.62	+	.	Hsc_gene_15475
Hsc_scaff015	1780893	1782161	6	Hsc_scaff015	1782060	1782253	0	2	176	7.62694	2.05764	0.994969	0.992	0	Hsc_scaff015	AUGUSTUS	gene	1777851	1782509	0.05	-	.	Hsc_gene_15496
Hsc_scaff015	1810432	1811677	67	Hsc_scaff015	1810433	1810609	2	15	835	59.8864	8.00416	0.993116	0.989506	0	Hsc_scaff015	AUGUSTUS	gene	1810574	1812979	0.17	-	.	Hsc_gene_15503
Hsc_scaff015	1828364	1828904	82	Hsc_scaff015	1828365	1828904	8	100	7174.76	125.16	23.6277	0.904514	0.977639	0	Hsc_scaff015	AUGUSTUS	gene	1826850	1829159	0.19	-	.	Hsc_gene_15506
Hsc_scaff015	1856860	1857314	205	Hsc_scaff015	1856860	1857314	38	104	6530.81	235.229	43.4952	1	1	0	Hsc_scaff015	AUGUSTUS	gene	1852984	1857039	0.19	-	.	Hsc_gene_15512
Hsc_scaff015	1919273	1919837	287	Hsc_scaff015	1919274	1919834	22	228	14971.6	394.966	51.4288	0.949897	0.946505	0	Hsc_scaff015	AUGUSTUS	gene	1918280	1929493	0.28	+	.	Hsc_gene_15527
Hsc_scaff015	1919950	1920330	1	Hsc_scaff015	1919907	1920366	4	7	487	22.3922	6.0534	0.993193	0.994057	0	Hsc_scaff015	AUGUSTUS	gene	1918280	1929493	0.28	+	.	Hsc_gene_15527
Hsc_scaff015	1919982	1920367	1	Hsc_scaff015	1919907	1920366	4	7	487	22.3922	6.0534	0.993193	0.994057	0	Hsc_scaff015	AUGUSTUS	gene	1918280	1929493	0.28	+	.	Hsc_gene_15527
Hsc_scaff015	1930532	1931103	72	Hsc_scaff015	1930533	1931100	2	41	2789.82	143.965	22.1403	0.938079	0.952867	0	Hsc_scaff015	AUGUSTUS	gene	1930520	1933397	0.15	+	.	Hsc_gene_15529
Hsc_scaff015	1931324	1931531	7299	Hsc_scaff015	1931325	1931530	165	1010	16577.4	41033.7	23334.4	1	0.999951	0.136585	Hsc_scaff015	AUGUSTUS	gene	1930520	1933397	0.15	+	.	Hsc_gene_15529
Hsc_scaff015	1940554	1942190	23	Hsc_scaff015	1940441	1940975	0	4	338	36.7453	14.527	0.953347	0.393509	0	Hsc_scaff015	AUGUSTUS	gene	1939550	1940989	0.33	+	.	Hsc_gene_15531
Hsc_scaff015	1940554	1942190	23	Hsc_scaff015	1940441	1940975	0	4	338	36.7453	14.527	0.953347	0.393509	0	Hsc_scaff015	AUGUSTUS	gene	1941330	1942523	0.58	+	.	Hsc_gene_15532
Hsc_scaff015	1957400	1957941	12	Hsc_scaff015	1957391	1957941	5	28	1513.94	64.44	10.5322	0.823111	0.900419	0	Hsc_scaff015	AUGUSTUS	gene	1955840	1959124	0.76	+	.	Hsc_gene_15536
Hsc_scaff015	1973741	1974200	31	Hsc_scaff015	1973726	1974049	24	0	0	124.087	79.7549	0.993666	1	0.256966	Hsc_scaff015	AUGUSTUS	gene	1971761	1975309	0.14	-	.	Hsc_gene_15539
Hsc_scaff015	1978696	1979150	55	Hsc_scaff015	1978697	1979147	4	48	2561.98	108.933	21.3849	0.837095	0.892783	0	Hsc_scaff015	AUGUSTUS	gene	1976029	1979639	0.07	-	.	Hsc_gene_15540
Hsc_scaff015	1989398	1989877	19	Hsc_scaff015	1989399	1989877	12	39	2278	78.6611	16.3134	0.724517	0.937381	0	Hsc_scaff015	AUGUSTUS	gene	1987460	1990574	0.62	+	.	Hsc_gene_15542
Hsc_scaff015	2001934	2002302	32	Hsc_scaff015	2001935	2002301	2	21	1433.97	44.9399	9.39839	0.993038	0.993443	0	Hsc_scaff015	AUGUSTUS	gene	1997620	2003325	0.19	+	.	Hsc_gene_15545
Hsc_scaff015	2028144	2029076	63	Hsc_scaff015	2028239	2028464	0	3	130.89	16.4	4.2625	0.920808	0.990528	0	Hsc_scaff015	AUGUSTUS	gene	2025481	2030999	1.25	-	.	Hsc_gene_15551
Hsc_scaff015	2031476	2031964	4	Hsc_scaff015	2031393	2031964	7	22	945.96	44.937	9.9235	0.980866	0.945374	0	Hsc_scaff015	AUGUSTUS	gene	2031140	2032427	0.45	+	.	Hsc_gene_15552
Hsc_scaff015	2043537	2043830	470	Hsc_scaff015	2043539	2043830	71	538	36951	1112.97	161.055	0.997491	0.998753	0	Hsc_scaff015	AUGUSTUS	gene	2042575	2054009	0.49	-	.	Hsc_gene_15556
Hsc_scaff015	2043538	2043830	549	Hsc_scaff015	2043539	2043830	71	538	36951	1112.97	161.055	0.997491	0.998753	0	Hsc_scaff015	AUGUSTUS	gene	2042575	2054009	0.49	-	.	Hsc_gene_15556
Hsc_scaff015	2044500	2045469	36	Hsc_scaff015	2045157	2045518	0	5	319	9.71745	2.07823	0.992491	0.983568	0	Hsc_scaff015	AUGUSTUS	gene	2042575	2054009	0.49	-	.	Hsc_gene_15556
Hsc_scaff015	2267519	2267900	12	Hsc_scaff015	2267492	2267871	0	88	4724.84	660.778	277.361	0.995579	0.55863	0	Hsc_scaff015	AUGUSTUS	gene	2264001	2269819	0.05	-	.	Hsc_gene_15565
Hsc_scaff015	2267540	2267915	6	Hsc_scaff015	2267492	2267871	0	88	4724.84	660.778	277.361	0.995579	0.55863	0	Hsc_scaff015	AUGUSTUS	gene	2264001	2269819	0.05	-	.	Hsc_gene_15565
Hsc_scaff015	2285659	2285932	92	Hsc_scaff015	2285660	2285932	19	114	6280.97	259.033	55.3111	0.935092	0.989421	0	Hsc_scaff015	AUGUSTUS	gene	2281731	2291089	0.61	-	.	Hsc_gene_15570
Hsc_scaff015	2299354	2300285	53	Hsc_scaff015	2299355	2300256	10	0	0	112.171	14.9978	0.880679	0.820524	0	Hsc_scaff015	AUGUSTUS	gene	2296670	2300939	0.11	+	.	Hsc_gene_15573
Hsc_scaff015	2306635	2307172	46	Hsc_scaff015	2306636	2307171	12	66	4524	176.329	30.2343	0.896149	0.934661	0	Hsc_scaff015	AUGUSTUS	gene	2302470	2310744	0.4	+	.	Hsc_gene_15575
Hsc_scaff015	2309765	2310108	3	Hsc_scaff015	2309759	2310108	2	9	561	30.2521	4.93505	0.950977	1	0	Hsc_scaff015	AUGUSTUS	gene	2302470	2310744	0.4	+	.	Hsc_gene_15575
Hsc_scaff015	534753	535314	2	Hsc_scaff015	534863	535157	15	55	3720.41	151.163	24.1267	1	0.995839	0	Hsc_scaff015	AUGUSTUS	gene	529677	537661	0.16	+	.	Hsc_gene_15267
Hsc_scaff015	534863	535157	56	Hsc_scaff015	534863	535157	15	55	3720.41	151.163	24.1267	1	0.995839	0	Hsc_scaff015	AUGUSTUS	gene	529677	537661	0.16	+	.	Hsc_gene_15267
Hsc_scaff015	751792	752240	8	Hsc_scaff015	751749	752244	2	15	919	38.9697	10.2813	0.992958	1	0	Hsc_scaff015	AUGUSTUS	gene	746948	751916	0.17	-	.	Hsc_gene_15295
Hsc_scaff015	751811	752240	5	Hsc_scaff015	751749	752244	2	15	919	38.9697	10.2813	0.992958	1	0	Hsc_scaff015	AUGUSTUS	gene	746948	751916	0.17	-	.	Hsc_gene_15295
Hsc_scaff015	847086	847610	9	Hsc_scaff015	847087	847609	0	3	117	14.9962	10.1513	0.994282	0.922585	0.233716	Hsc_scaff015	AUGUSTUS	gene	844098	847236	0.41	-	.	Hsc_gene_15306
Hsc_scaff015	847143	847591	1	Hsc_scaff015	847087	847609	0	3	117	14.9962	10.1513	0.994282	0.922585	0.233716	Hsc_scaff015	AUGUSTUS	gene	844098	847236	0.41	-	.	Hsc_gene_15306
Hsc_scaff015	869719	870066	5	Hsc_scaff015	869720	870102	10	0	0	35.1702	8.48033	0.994033	1	0.0183246	Hsc_scaff015	AUGUSTUS	gene	868977	869881	0.15	+	.	Hsc_gene_15312
Hsc_scaff015	869719	870089	2	Hsc_scaff015	869720	870102	10	0	0	35.1702	8.48033	0.994033	1	0.0183246	Hsc_scaff015	AUGUSTUS	gene	868977	869881	0.15	+	.	Hsc_gene_15312
Hsc_scaff015	935540	935945	6	Hsc_scaff015	935541	935862	5	0	0	47.8037	4.02819	0.991605	0.553209	0	Hsc_scaff015	AUGUSTUS	gene	934824	949508	0.4	+	.	Hsc_gene_15316
Hsc_scaff015	935540	935994	3	Hsc_scaff015	935541	935862	5	0	0	47.8037	4.02819	0.991605	0.553209	0	Hsc_scaff015	AUGUSTUS	gene	934824	949508	0.4	+	.	Hsc_gene_15316
Hsc_scaff015	982691	983056	39	Hsc_scaff015	982692	983055	2	2	44	45.1708	12.5283	0.980405	0.991464	0	Hsc_scaff015	AUGUSTUS	gene	981530	983763	0.15	-	.	Hsc_gene_15320
Hsc_scaff015	982691	983056	39	Hsc_scaff015	982692	983055	2	2	44	45.1708	12.5283	0.980405	0.991464	0	Hsc_scaff015	AUGUSTUS	gene	981530	988873	0.39	-	.	Hsc_gene_15321
Hsc_scaff015	994888	995443	1	Hsc_scaff015	994695	995420	5	0	0	33.0869	13.3078	0.38503	0.588108	0	Hsc_scaff015	AUGUSTUS	gene	990895	995643	2.24	-	.	Hsc_gene_15324
Hsc_scaff016	1154792	1155198	18	Hsc_scaff016	1154788	1155178	21	0	0	112.749	18.0328	0.775454	0.860139	0	Hsc_scaff016	AUGUSTUS	gene	1147638	1158155	0.13	+	.	Hsc_gene_21730
Hsc_scaff016	1430182	1431805	70	Hsc_scaff016	1431032	1431360	7	0	0	79.375	26.5222	0.991977	1	0.070122	Hsc_scaff016	AUGUSTUS	gene	1428726	1434750	0.18	+	.	Hsc_gene_21799
Hsc_scaff016	1479317	1481187	1	Hsc_scaff016	1479039	1481340	1	7	437	17.7036	6.26081	0.497871	0.728698	0.00956106	Hsc_scaff016	AUGUSTUS	gene	1478598	1481285	0.2	-	.	Hsc_gene_21807
Hsc_scaff016	1502624	1503286	25	Hsc_scaff016	1502624	1503007	4	12	720.85	42.2272	7.3972	0.960218	0.998403	0	Hsc_scaff016	AUGUSTUS	gene	1501876	1503359	0.13	+	.	Hsc_gene_21810
Hsc_scaff016	1502665	1503320	31	Hsc_scaff016	1502624	1503007	4	12	720.85	42.2272	7.3972	0.960218	0.998403	0	Hsc_scaff016	AUGUSTUS	gene	1501876	1503359	0.13	+	.	Hsc_gene_21810
Hsc_scaff016	1532686	1532967	29	Hsc_scaff016	1532687	1532962	2	23	987	55.72	7.7275	0.976479	0.961897	0	Hsc_scaff016	AUGUSTUS	gene	1532494	1533565	0.28	-	.	Hsc_gene_21819
Hsc_scaff016	1684840	1685270	37	Hsc_scaff016	1684841	1685307	16	0	0	94.7296	28.668	0.971639	0.955843	0	Hsc_scaff016	AUGUSTUS	gene	1679895	1685205	0.47	-	.	Hsc_gene_21864
Hsc_scaff016	1699413	1699746	42	Hsc_scaff016	1699414	1699742	7	50	2994	115.613	19.8208	0.871008	0.936665	0	Hsc_scaff016	AUGUSTUS	gene	1699295	1703184	0.14	-	.	Hsc_gene_21869
Hsc_scaff016	1775145	1775521	48	Hsc_scaff016	1775146	1775503	14	0	0	66.7871	8.91727	0.91593	0.903806	0	Hsc_scaff016	AUGUSTUS	gene	1774383	1777114	0.2	-	.	Hsc_gene_21878
Hsc_scaff016	1808117	1808452	5	Hsc_scaff016	1808116	1808452	0	9	447	29.1905	5.2332	0.995081	1	0	Hsc_scaff016	AUGUSTUS	gene	1806895	1809322	0.52	+	.	Hsc_gene_21883
Hsc_scaff016	1813726	1814015	23	Hsc_scaff016	1813727	1814013	0	10	394	42.5	6.92353	0.99327	0.9819	0.0034965	Hsc_scaff016	AUGUSTUS	gene	1811508	1813734	0.53	-	.	Hsc_gene_21884
Hsc_scaff016	1854161	1855090	53	Hsc_scaff016	1854158	1854672	10	54	2940.51	78.4844	10.8718	0.681058	0.875388	0	Hsc_scaff016	AUGUSTUS	gene	1854615	1856970	2.49	+	.	Hsc_gene_21896
Hsc_scaff016	1854161	1855090	53	Hsc_scaff016	1854158	1854672	10	54	2940.51	78.4844	10.8718	0.681058	0.875388	0	Hsc_scaff016	AUGUSTUS	gene	1849775	1854559	0.35	+	.	Hsc_gene_21895
Hsc_scaff016	1887651	1888709	38	Hsc_scaff016	1888463	1888709	26	67	4648.96	211.87	44.1132	0.996601	1	0	Hsc_scaff016	AUGUSTUS	gene	1887161	1894714	0.57	-	.	Hsc_gene_21907
Hsc_scaff016	1888463	1888709	29	Hsc_scaff016	1888463	1888709	26	67	4648.96	211.87	44.1132	0.996601	1	0	Hsc_scaff016	AUGUSTUS	gene	1887161	1894714	0.57	-	.	Hsc_gene_21907
Hsc_scaff016	1896347	1897113	10	Hsc_scaff016	1896192	1897197	0	11	563	24.7154	7.07828	0.620436	0.571077	0	Hsc_scaff016	AUGUSTUS	gene	1895863	1897824	0.12	-	.	Hsc_gene_21908
Hsc_scaff016	1917038	1917326	17	Hsc_scaff016	1917038	1917326	4	50	3122.9	58.5625	11.7838	1	0.983427	0	Hsc_scaff016	AUGUSTUS	gene	1915575	1917613	0.12	+	.	Hsc_gene_21914
Hsc_scaff016	1954455	1955277	49	Hsc_scaff016	1954456	1955276	6	25	1830	93.0256	15.7989	0.851209	0.947152	0	Hsc_scaff016	AUGUSTUS	gene	1952588	1955014	0.13	-	.	Hsc_gene_21928
Hsc_scaff016	1960812	1961680	2	Hsc_scaff016	1960723	1961790	1	6	264	32.1125	8.28185	0.699619	0.943474	0	Hsc_scaff016	AUGUSTUS	gene	1955286	1963574	0.12	-	.	Hsc_gene_21929
Hsc_scaff016	1970461	1972424	10	Hsc_scaff016	1970378	1972494	1	16	862	35.3932	7.64825	0.718001	0.838357	0	Hsc_scaff016	AUGUSTUS	gene	1963626	1975284	0.24	-	.	Hsc_gene_21930
Hsc_scaff016	2060440	2060735	42	Hsc_scaff016	2060437	2060730	12	41	3027.99	103.56	18.1467	0.993556	0.967789	0	Hsc_scaff016	AUGUSTUS	gene	2060685	2065278	0.08	+	.	Hsc_gene_21952
Hsc_scaff016	2080135	2080500	95	Hsc_scaff016	2080136	2080496	19	82	5502.95	166.778	40.962	0.958789	0.943224	0	Hsc_scaff016	AUGUSTUS	gene	2079545	2084269	0.32	+	.	Hsc_gene_21955
Hsc_scaff016	281970	282898	9	Hsc_scaff016	281861	282638	0	5	223	56.1454	15.6353	0.66474	0.376708	0	Hsc_scaff016	AUGUSTUS	gene	280486	284378	0.17	+	.	Hsc_gene_21512
Hsc_scaff016	311392	312346	238	Hsc_scaff016	311389	312315	43	0	0	439.857	43.9063	0.985894	0.816394	0	Hsc_scaff016	AUGUSTUS	gene	311467	317015	0.17	-	.	Hsc_gene_21519
Hsc_scaff016	311392	312346	238	Hsc_scaff016	311389	312315	43	0	0	439.857	43.9063	0.985894	0.816394	0	Hsc_scaff016	AUGUSTUS	gene	310226	311450	0.58	+	.	Hsc_gene_21518
Hsc_scaff016	323769	324350	92	Hsc_scaff016	323769	324350	10	70	4339.94	124.89	16.4779	0.853723	0.930063	0	Hsc_scaff016	AUGUSTUS	gene	323206	325492	0.41	+	.	Hsc_gene_21522
Hsc_scaff016	370050	370384	25	Hsc_scaff016	370050	370384	8	23	1235.96	47.8473	8.35643	0.977751	1	0	Hsc_scaff016	AUGUSTUS	gene	368986	370960	0.28	+	.	Hsc_gene_21532
Hsc_scaff016	375027	375987	150	Hsc_scaff016	375018	375977	4	57	3938.77	252.702	48.7801	0.993737	0.939218	0.00208551	Hsc_scaff016	AUGUSTUS	gene	371036	375585	0.41	-	.	Hsc_gene_21533
Hsc_scaff016	375027	375987	150	Hsc_scaff016	375018	375977	4	57	3938.77	252.702	48.7801	0.993737	0.939218	0.00208551	Hsc_scaff016	AUGUSTUS	gene	375806	378540	0.21	+	.	Hsc_gene_21534
Hsc_scaff016	389958	390655	96	Hsc_scaff016	390186	390384	2	6	555	16.0303	3.6844	0.992717	0.995845	0	Hsc_scaff016	AUGUSTUS	gene	387506	391010	0.13	+	.	Hsc_gene_21538
Hsc_scaff016	411001	412802	13	Hsc_scaff016	411002	412026	0	18	790	41.8945	13.8438	0.515005	0.754698	0	Hsc_scaff016	AUGUSTUS	gene	411806	413205	0.62	-	.	Hsc_gene_21545
Hsc_scaff016	411001	412802	13	Hsc_scaff016	411002	412026	0	18	790	41.8945	13.8438	0.515005	0.754698	0	Hsc_scaff016	AUGUSTUS	gene	409352	411755	0.29	-	.	Hsc_gene_21544
Hsc_scaff016	516121	516942	27	Hsc_scaff016	516557	516722	0	2	105	11.9333	2.779	0.996743	0.977341	0	Hsc_scaff016	AUGUSTUS	gene	515809	517087	0.13	+	.	Hsc_gene_21573
Hsc_scaff016	518085	518559	96	Hsc_scaff016	518086	518557	13	57	3718.57	164.369	32.8966	0.883535	0.963374	0	Hsc_scaff016	AUGUSTUS	gene	517179	519318	0.2	+	.	Hsc_gene_21574
Hsc_scaff016	519977	520932	220	Hsc_scaff016	519978	520932	39	179	10900.8	403.804	67.1677	0.960724	0.989727	0	Hsc_scaff016	AUGUSTUS	gene	519365	522328	0.13	-	.	Hsc_gene_21575
Hsc_scaff016	551857	552522	75	Hsc_scaff016	551857	552522	32	65	3148.91	150.977	22.097	0.929564	0.977273	0	Hsc_scaff016	AUGUSTUS	gene	551669	554853	0.21	+	.	Hsc_gene_21584
Hsc_scaff016	611371	611704	167	Hsc_scaff016	611371	611704	32	108	5914.38	298.991	50.3371	0.999843	0.999893	0	Hsc_scaff016	AUGUSTUS	gene	609539	613052	0.33	+	.	Hsc_gene_21604
Hsc_scaff016	618372	618829	1	Hsc_scaff016	618345	618870	5	0	0	19.4971	3.7328	0.980117	0.783349	0	Hsc_scaff016	AUGUSTUS	gene	618779	620992	0.49	+	.	Hsc_gene_21606
Hsc_scaff016	629771	630143	6	Hsc_scaff016	629758	630159	4	19	1025	33.8554	6.13798	1	1	0	Hsc_scaff016	AUGUSTUS	gene	629779	643529	1.58	+	.	Hsc_gene_21610
Hsc_scaff016	629774	630156	4	Hsc_scaff016	629758	630159	4	19	1025	33.8554	6.13798	1	1	0	Hsc_scaff016	AUGUSTUS	gene	629779	643529	1.58	+	.	Hsc_gene_21610
Hsc_scaff016	656297	656650	2	Hsc_scaff016	656298	656664	0	20	944	38.2678	8.25809	0.99298	0.975762	0	Hsc_scaff016	AUGUSTUS	gene	643979	660733	0.48	+	.	Hsc_gene_21611
Hsc_scaff016	656297	656663	2	Hsc_scaff016	656298	656664	0	20	944	38.2678	8.25809	0.99298	0.975762	0	Hsc_scaff016	AUGUSTUS	gene	643979	660733	0.48	+	.	Hsc_gene_21611
Hsc_scaff016	691576	691968	1	Hsc_scaff016	691573	691968	11	24	1566.93	93.519	18.0484	0.858557	0.912561	0	Hsc_scaff016	AUGUSTUS	gene	691810	692898	0.19	-	.	Hsc_gene_21622
Hsc_scaff016	724755	725083	26	Hsc_scaff016	724755	725083	1	15	886	37.7927	5.85441	1	1	0	Hsc_scaff016	AUGUSTUS	gene	723671	731358	0.25	-	.	Hsc_gene_21632
Hsc_scaff016	758740	759221	68	Hsc_scaff016	758741	759149	3	26	1372	149.686	37.1898	0.850692	0.719133	0	Hsc_scaff016	AUGUSTUS	gene	755399	763133	1	+	.	Hsc_gene_21637
Hsc_scaff016	837566	838121	476	Hsc_scaff016	837567	838118	44	261	15585.1	521.704	75.191	0.993007	0.975269	0	Hsc_scaff016	AUGUSTUS	gene	835139	840553	0.33	+	.	Hsc_gene_21661
Hsc_scaff016	844098	844858	21	Hsc_scaff016	843842	844384	0	4	311	5.25461	2.46408	0.991681	0.990476	0.0239852	Hsc_scaff016	AUGUSTUS	gene	843370	848018	0.15	-	.	Hsc_gene_21663
Hsc_scaff016	871064	871411	49	Hsc_scaff016	871065	871409	18	28	1855	100.779	17.5192	0.878785	0.936364	0	Hsc_scaff016	AUGUSTUS	gene	866488	873078	0.29	-	.	Hsc_gene_21670
Hsc_scaff016	897956	898360	45	Hsc_scaff016	897954	898360	27	29	1510.88	71.3916	17.7074	1	0.999826	0.00492611	Hsc_scaff016	AUGUSTUS	gene	895590	905808	0.06	-	.	Hsc_gene_21676
Hsc_scaff016	921613	922100	175	Hsc_scaff016	921614	922099	14	96	6957.86	303.649	48.0924	0.921583	0.952818	0	Hsc_scaff016	AUGUSTUS	gene	920079	922359	0.3	+	.	Hsc_gene_21680
Hsc_scaff016	936580	936903	221	Hsc_scaff016	936580	936903	31	126	8739.96	350.328	75.3894	0.999889	0.999971	0	Hsc_scaff016	AUGUSTUS	gene	936582	938758	0.06	-	.	Hsc_gene_21685
Hsc_scaff016	944607	944851	32	Hsc_scaff016	944608	944850	7	30	1249	192.62	36.5099	0.994984	0.992559	0	Hsc_scaff016	AUGUSTUS	gene	944760	951618	0.11	-	.	Hsc_gene_21688
Hsc_scaff016	958156	958491	1	Hsc_scaff016	958157	958491	4	12	971	35.9431	6.35759	0.99211	0.993529	0.00299401	Hsc_scaff016	AUGUSTUS	gene	957589	958454	0.21	+	.	Hsc_gene_21690
Hsc_scaff016	958165	958492	2	Hsc_scaff016	958157	958491	4	12	971	35.9431	6.35759	0.99211	0.993529	0.00299401	Hsc_scaff016	AUGUSTUS	gene	957589	958454	0.21	+	.	Hsc_gene_21690
Hsc_scaff017	100161	100431	25	Hsc_scaff017	100162	100430	0	26	1331	73.8022	12.1001	0.99242	0.99452	0	Hsc_scaff017	AUGUSTUS	gene	97166	100469	0.28	+	.	Hsc_gene_18448
Hsc_scaff017	1012864	1013731	1	Hsc_scaff017	1012865	1013741	8	29	1796	82.1301	15.6292	0.84646	0.923483	0	Hsc_scaff017	AUGUSTUS	gene	1012086	1015184	0.44	-	.	Hsc_gene_18667
Hsc_scaff017	1026124	1026857	5	Hsc_scaff017	1026115	1026867	1	18	1285.91	53.5984	5.95224	0.852839	0.965538	0	Hsc_scaff017	AUGUSTUS	gene	1024686	1029224	0.44	-	.	Hsc_gene_18673
Hsc_scaff017	1058232	1058460	23	Hsc_scaff017	1058220	1058445	1	12	785	98.4356	21.7097	0.994486	0.912586	0	Hsc_scaff017	AUGUSTUS	gene	1057085	1060204	0.47	+	.	Hsc_gene_18684
Hsc_scaff017	1063552	1064059	35	Hsc_scaff017	1063552	1064059	16	37	2935	48.9349	8.61548	1	0.999109	0	Hsc_scaff017	AUGUSTUS	gene	1063565	1065948	0.12	+	.	Hsc_gene_18686
Hsc_scaff017	1072251	1072819	209	Hsc_scaff017	1072252	1072740	24	100	6591.8	295.506	45.7318	0.912071	0.782943	0	Hsc_scaff017	AUGUSTUS	gene	1071675	1074449	0.18	+	.	Hsc_gene_18688
Hsc_scaff017	1111637	1112012	94	Hsc_scaff017	1111638	1112012	30	29	1556.76	93.1604	21.1122	0.995656	1	0	Hsc_scaff017	AUGUSTUS	gene	1104995	1113274	2.12	+	.	Hsc_gene_18697
Hsc_scaff017	1120858	1121766	5	Hsc_scaff017	1120747	1121815	0	6	384.8	30.5674	3.86211	0.553174	0.865402	0	Hsc_scaff017	AUGUSTUS	gene	1119265	1121118	0.68	+	.	Hsc_gene_18701
Hsc_scaff017	1120858	1121766	5	Hsc_scaff017	1120747	1121815	0	6	384.8	30.5674	3.86211	0.553174	0.865402	0	Hsc_scaff017	AUGUSTUS	gene	1121126	1123034	0.74	-	.	Hsc_gene_18702
Hsc_scaff017	1139369	1139701	23	Hsc_scaff017	1139369	1139701	11	22	1536.95	55.0482	10.7772	1	0.986738	0	Hsc_scaff017	AUGUSTUS	gene	1137385	1142609	0.49	+	.	Hsc_gene_18707
Hsc_scaff017	1139370	1139701	1	Hsc_scaff017	1139369	1139701	11	22	1536.95	55.0482	10.7772	1	0.986738	0	Hsc_scaff017	AUGUSTUS	gene	1137385	1142609	0.49	+	.	Hsc_gene_18707
Hsc_scaff017	1142515	1146050	49	Hsc_scaff017	1144251	1144646	4	12	1029.69	11.5646	2.17762	0.990919	1	0	Hsc_scaff017	AUGUSTUS	gene	1137385	1142609	0.49	+	.	Hsc_gene_18707
Hsc_scaff017	1142515	1146050	49	Hsc_scaff017	1144251	1144646	4	12	1029.69	11.5646	2.17762	0.990919	1	0	Hsc_scaff017	AUGUSTUS	gene	1142665	1146526	0.19	+	.	Hsc_gene_18708
Hsc_scaff017	1152055	1152851	123	Hsc_scaff017	1152055	1152255	14	30	904	403.345	100.954	0.974124	0.98525	0	Hsc_scaff017	AUGUSTUS	gene	1151555	1154339	0.5	+	.	Hsc_gene_18711
Hsc_scaff017	1159748	1160269	1	Hsc_scaff017	1159740	1160382	1	4	76	52.2913	15.5961	0.811204	0.90218	0	Hsc_scaff017	AUGUSTUS	gene	1158555	1168784	0.15	-	.	Hsc_gene_18713
Hsc_scaff017	1197793	1198514	4	Hsc_scaff017	1197717	1198454	5	0	0	68.9308	17.5412	0.853754	0.660022	0	Hsc_scaff017	AUGUSTUS	gene	1197987	1200324	0.09	-	.	Hsc_gene_18720
Hsc_scaff017	1197793	1198514	4	Hsc_scaff017	1197717	1198454	5	0	0	68.9308	17.5412	0.853754	0.660022	0	Hsc_scaff017	AUGUSTUS	gene	1194415	1197981	0.22	+	.	Hsc_gene_18719
Hsc_scaff017	120758	120995	124	Hsc_scaff017	120754	120994	6	48	1694.74	345.188	68.8367	0.993215	0.991728	0	Hsc_scaff017	AUGUSTUS	gene	112576	124760	0.31	+	.	Hsc_gene_18454
Hsc_scaff017	122010	122352	49	Hsc_scaff017	122006	122352	9	31	1961.79	86.5809	11.2661	0.993382	1	0	Hsc_scaff017	AUGUSTUS	gene	112576	124760	0.31	+	.	Hsc_gene_18454
Hsc_scaff017	1232630	1233037	2	Hsc_scaff017	1232631	1233004	14	0	0	47.6836	9.57861	0.993527	0.814842	0	Hsc_scaff017	AUGUSTUS	gene	1229725	1234468	0.76	+	.	Hsc_gene_18728
Hsc_scaff017	1232630	1233052	14	Hsc_scaff017	1232631	1233004	14	0	0	47.6836	9.57861	0.993527	0.814842	0	Hsc_scaff017	AUGUSTUS	gene	1229725	1234468	0.76	+	.	Hsc_gene_18728
Hsc_scaff017	1253870	1254260	116	Hsc_scaff017	1253870	1254266	93	6	151.78	235.76	46.7783	1	1	0	Hsc_scaff017	AUGUSTUS	gene	1251296	1254820	0.23	+	.	Hsc_gene_18734
Hsc_scaff017	1269196	1269420	25	Hsc_scaff017	1269196	1269332	0	21	1084.9	128.743	16.0509	1	0.866372	0	Hsc_scaff017	AUGUSTUS	gene	1264576	1271858	0.31	+	.	Hsc_gene_18737
Hsc_scaff017	1334188	1335531	15	Hsc_scaff017	1335171	1335533	3	10	662	32.3287	5.1459	0.934462	1	0	Hsc_scaff017	AUGUSTUS	gene	1330987	1334815	0.17	-	.	Hsc_gene_18762
Hsc_scaff017	1334188	1335531	15	Hsc_scaff017	1335171	1335533	3	10	662	32.3287	5.1459	0.934462	1	0	Hsc_scaff017	AUGUSTUS	gene	1335263	1336525	0.09	-	.	Hsc_gene_18763
Hsc_scaff017	1348120	1348581	1	Hsc_scaff017	1348106	1348589	2	23	1218	41.9462	25.189	0.820986	0.611081	0	Hsc_scaff017	AUGUSTUS	gene	1341626	1348628	0.32	+	.	Hsc_gene_18765
Hsc_scaff017	139197	139992	6	Hsc_scaff017	139102	139990	0	4	298	41.3142	9.8809	0.602282	0.866784	0	Hsc_scaff017	AUGUSTUS	gene	139286	144353	0.18	+	.	Hsc_gene_18460
Hsc_scaff017	142367	142692	1	Hsc_scaff017	142354	142691	1	7	406	29.3591	6.50075	0.939252	0.992395	0.00296736	Hsc_scaff017	AUGUSTUS	gene	139286	144353	0.18	+	.	Hsc_gene_18460
Hsc_scaff017	1425720	1426047	2	Hsc_scaff017	1425720	1426059	5	21	1467.81	45.1593	10.4536	0.978887	1	0	Hsc_scaff017	AUGUSTUS	gene	1425646	1426641	0.58	+	.	Hsc_gene_18791
Hsc_scaff017	1425722	1426054	2	Hsc_scaff017	1425720	1426059	5	21	1467.81	45.1593	10.4536	0.978887	1	0	Hsc_scaff017	AUGUSTUS	gene	1425646	1426641	0.58	+	.	Hsc_gene_18791
Hsc_scaff017	1441782	1442376	1	Hsc_scaff017	1441700	1442410	2	10	746.93	35.7239	7.56715	0.684756	0.698356	0	Hsc_scaff017	AUGUSTUS	gene	1442267	1444375	0.42	-	.	Hsc_gene_18798
Hsc_scaff017	1441782	1442376	1	Hsc_scaff017	1441700	1442410	2	10	746.93	35.7239	7.56715	0.684756	0.698356	0	Hsc_scaff017	AUGUSTUS	gene	1435616	1442264	1.29	+	.	Hsc_gene_18796
Hsc_scaff017	1448758	1448958	44	Hsc_scaff017	1448758	1448958	6	64	3369.73	199.69	36.6617	1	1	0	Hsc_scaff017	AUGUSTUS	gene	1448426	1451260	0.55	+	.	Hsc_gene_18801
Hsc_scaff017	1473608	1473882	135	Hsc_scaff017	1473609	1473878	8	100	3446.99	574.037	94.2923	0.992861	0.980188	0	Hsc_scaff017	AUGUSTUS	gene	1471927	1476525	0.37	-	.	Hsc_gene_18807
Hsc_scaff017	1512617	1514115	45	Hsc_scaff017	1512617	1512905	3	17	821	47.5139	8.63253	1	1	0	Hsc_scaff017	AUGUSTUS	gene	1512146	1519529	0.74	+	.	Hsc_gene_18820
Hsc_scaff017	1512622	1514115	68	Hsc_scaff017	1512617	1512905	3	17	821	47.5139	8.63253	1	1	0	Hsc_scaff017	AUGUSTUS	gene	1512146	1519529	0.74	+	.	Hsc_gene_18820
Hsc_scaff017	1575210	1575425	13	Hsc_scaff017	1575210	1575414	1	8	446.99	58.0147	11.0885	0.988106	0.912643	0	Hsc_scaff017	AUGUSTUS	gene	1574396	1577519	0.64	+	.	Hsc_gene_18845
Hsc_scaff017	1596448	1596823	1	Hsc_scaff017	1596409	1596883	4	11	699	47.7996	11.2565	0.918841	0.878246	0	Hsc_scaff017	AUGUSTUS	gene	1593625	1600195	0.12	-	.	Hsc_gene_18852
Hsc_scaff017	1649398	1649635	48	Hsc_scaff017	1649399	1649635	2	119	8072.65	214.038	33.7662	0.951751	0.987757	0	Hsc_scaff017	AUGUSTUS	gene	1639826	1667170	0.52	+	.	Hsc_gene_18865
Hsc_scaff017	1666786	1667209	1	Hsc_scaff017	1666786	1667258	0	36	1815.66	25.5699	6.77009	1	1	0.00211864	Hsc_scaff017	AUGUSTUS	gene	1639826	1667170	0.52	+	.	Hsc_gene_18865
Hsc_scaff017	1666786	1667235	3	Hsc_scaff017	1666786	1667258	0	36	1815.66	25.5699	6.77009	1	1	0.00211864	Hsc_scaff017	AUGUSTUS	gene	1667227	1668065	0.18	-	.	Hsc_gene_18866
Hsc_scaff017	1666786	1667235	3	Hsc_scaff017	1666786	1667258	0	36	1815.66	25.5699	6.77009	1	1	0.00211864	Hsc_scaff017	AUGUSTUS	gene	1639826	1667170	0.52	+	.	Hsc_gene_18865
Hsc_scaff017	1696143	1696652	75	Hsc_scaff017	1696139	1696652	12	120	6595.7	172.341	30.2478	0.919786	0.965865	0	Hsc_scaff017	AUGUSTUS	gene	1695111	1702316	0.18	-	.	Hsc_gene_18876
Hsc_scaff017	1703754	1704303	13	Hsc_scaff017	1703693	1704389	4	12	805	46.7313	21.6532	0.703473	0.726966	0	Hsc_scaff017	AUGUSTUS	gene	1701768	1705116	0.37	-	.	Hsc_gene_18877
Hsc_scaff017	1728218	1729862	53	Hsc_scaff017	1728699	1729074	2	1	117	8.17067	4.14313	0.997118	0.891918	0.00266667	Hsc_scaff017	AUGUSTUS	gene	1727737	1729501	0.17	+	.	Hsc_gene_18882
Hsc_scaff017	1745431	1745939	22	Hsc_scaff017	1745417	1745938	26	47	2735	93.7486	24.638	0.846856	0.917142	0	Hsc_scaff017	AUGUSTUS	gene	1744141	1746006	0.17	-	.	Hsc_gene_18884
Hsc_scaff017	1757607	1762048	42	Hsc_scaff017	1757304	1759910	10	0	0	36.9973	7.69539	0.801683	0.439337	0	Hsc_scaff017	AUGUSTUS	gene	1752775	1765506	0.65	-	.	Hsc_gene_18887
Hsc_scaff017	1763977	1764325	214	Hsc_scaff017	1763977	1764325	55	153	9717.52	346.109	67.3312	0.987732	0.975512	0	Hsc_scaff017	AUGUSTUS	gene	1752775	1765506	0.65	-	.	Hsc_gene_18887
Hsc_scaff017	1823512	1823945	61	Hsc_scaff017	1823512	1823945	15	32	2574	68.5219	13.3733	1	1	0	Hsc_scaff017	AUGUSTUS	gene	1823368	1824886	0.28	-	.	Hsc_gene_18903
Hsc_scaff017	1851615	1853073	11	Hsc_scaff017	1851538	1853109	3	11	951	47.1897	9.44337	0.749344	0.917616	0	Hsc_scaff017	AUGUSTUS	gene	1851512	1854886	0.63	-	.	Hsc_gene_18913
Hsc_scaff017	195899	196102	233	Hsc_scaff017	195900	196102	20	284	16582.3	1076.53	187.624	0.992619	0.998786	0	Hsc_scaff017	AUGUSTUS	gene	183546	202973	0.38	+	.	Hsc_gene_18471
Hsc_scaff017	197955	198367	112	Hsc_scaff017	197956	198365	39	56	3701	187.897	34.7723	0.994281	0.989045	0	Hsc_scaff017	AUGUSTUS	gene	183546	202973	0.38	+	.	Hsc_gene_18471
Hsc_scaff017	200629	201151	30	Hsc_scaff017	200723	201148	3	31	2016	54.52	9.5735	0.578729	0.748217	0	Hsc_scaff017	AUGUSTUS	gene	183546	202973	0.38	+	.	Hsc_gene_18471
Hsc_scaff017	2088202	2089229	12	Hsc_scaff017	2088203	2089245	6	48	3113	91.1507	18.6332	0.923811	0.983629	0	Hsc_scaff017	AUGUSTUS	gene	2087778	2089106	0.04	-	.	Hsc_gene_18929
Hsc_scaff017	250618	251068	94	Hsc_scaff017	250619	251066	20	50	2835.76	157.47	28.6209	0.993374	0.989126	0	Hsc_scaff017	AUGUSTUS	gene	248577	252105	0.29	-	.	Hsc_gene_18483
Hsc_scaff017	261208	262621	4	Hsc_scaff017	261402	261556	0	4	99.9	26.1429	4.72961	0.494396	0.656114	0	Hsc_scaff017	AUGUSTUS	gene	261727	266695	0.16	-	.	Hsc_gene_18485
Hsc_scaff017	261275	262581	5	Hsc_scaff017	261402	261556	0	4	99.9	26.1429	4.72961	0.494396	0.656114	0	Hsc_scaff017	AUGUSTUS	gene	261727	266695	0.16	-	.	Hsc_gene_18485
Hsc_scaff017	261373	262589	8	Hsc_scaff017	261402	261556	0	4	99.9	26.1429	4.72961	0.494396	0.656114	0	Hsc_scaff017	AUGUSTUS	gene	261727	266695	0.16	-	.	Hsc_gene_18485
Hsc_scaff017	266917	268048	3	Hsc_scaff017	267462	268269	3	10	535	43.4449	18.4018	0.685889	0.738755	0	Hsc_scaff017	AUGUSTUS	gene	267000	270115	0.34	-	.	Hsc_gene_18486
Hsc_scaff017	276316	276590	93	Hsc_scaff017	276317	276590	36	129	8181.85	296.568	65.2354	0.993029	0.999963	0	Hsc_scaff017	AUGUSTUS	gene	270893	276935	0.11	-	.	Hsc_gene_18487
Hsc_scaff017	297840	299741	5	Hsc_scaff017	298259	299865	2	8	661	23.1463	10.6334	0.449866	0.713533	0	Hsc_scaff017	AUGUSTUS	gene	293559	301305	0.28	-	.	Hsc_gene_18490
Hsc_scaff017	305926	306165	16	Hsc_scaff017	305927	306162	1	31	2155.97	128.396	18.6598	0.859276	0.961509	0	Hsc_scaff017	AUGUSTUS	gene	304877	309575	0.2	-	.	Hsc_gene_18491
Hsc_scaff017	326089	326651	134	Hsc_scaff017	326090	326651	46	111	6193.82	272.31	46.8136	0.977747	0.983216	0	Hsc_scaff017	AUGUSTUS	gene	322026	328700	0.1	+	.	Hsc_gene_18493
Hsc_scaff017	338466	339643	43	Hsc_scaff017	338303	338993	0	3	218	26.5725	8.1519	0.402503	0.258442	0	Hsc_scaff017	AUGUSTUS	gene	337946	340738	0.23	+	.	Hsc_gene_18497
Hsc_scaff017	341482	343579	2	Hsc_scaff017	341365	343580	6	6	514	34.7047	8.35583	0.633616	0.805695	0	Hsc_scaff017	AUGUSTUS	gene	341896	343294	0.09	+	.	Hsc_gene_18499
Hsc_scaff017	355994	356336	1	Hsc_scaff017	355986	356335	0	56	3350	60.9513	9.82252	0.839146	0.962597	0	Hsc_scaff017	AUGUSTUS	gene	354756	358191	0.31	+	.	Hsc_gene_18503
Hsc_scaff017	357445	358547	68	Hsc_scaff017	357446	358477	15	0	0	123.751	16.5185	0.859448	0.643219	0	Hsc_scaff017	AUGUSTUS	gene	354756	358191	0.31	+	.	Hsc_gene_18503
Hsc_scaff017	357445	358547	68	Hsc_scaff017	357446	358477	15	0	0	123.751	16.5185	0.859448	0.643219	0	Hsc_scaff017	AUGUSTUS	gene	358256	360169	0.26	+	.	Hsc_gene_18504
Hsc_scaff017	385866	389065	18	Hsc_scaff017	386543	389274	0	6	502	31.3534	8.37906	0.599011	0.751607	0	Hsc_scaff017	AUGUSTUS	gene	381616	385979	0.33	+	.	Hsc_gene_18509
Hsc_scaff017	385866	389065	18	Hsc_scaff017	386543	389274	0	6	502	31.3534	8.37906	0.599011	0.751607	0	Hsc_scaff017	AUGUSTUS	gene	386526	390209	0.09	+	.	Hsc_gene_18510
Hsc_scaff017	414946	416185	72	Hsc_scaff017	414808	415227	2	5	415	11.0859	2.23922	0.99325	0.987368	0	Hsc_scaff017	AUGUSTUS	gene	412175	418075	0.19	-	.	Hsc_gene_18518
Hsc_scaff017	414970	416185	64	Hsc_scaff017	414808	415227	2	5	415	11.0859	2.23922	0.99325	0.987368	0	Hsc_scaff017	AUGUSTUS	gene	412175	418075	0.19	-	.	Hsc_gene_18518
Hsc_scaff017	429440	429790	153	Hsc_scaff017	429441	429787	5	61	4788.94	160.165	24.7222	0.992888	0.979626	0	Hsc_scaff017	AUGUSTUS	gene	427926	429501	0.12	+	.	Hsc_gene_18523
Hsc_scaff017	429440	429790	153	Hsc_scaff017	429441	429787	5	61	4788.94	160.165	24.7222	0.992888	0.979626	0	Hsc_scaff017	AUGUSTUS	gene	429604	437955	1.07	-	.	Hsc_gene_18524
Hsc_scaff017	43859	44839	22	Hsc_scaff017	43854	44437	36	0	0	129.659	24.8969	0.886805	0.919317	0	Hsc_scaff017	AUGUSTUS	gene	44006	46988	0.17	+	.	Hsc_gene_18438
Hsc_scaff017	452543	453503	1	Hsc_scaff017	452509	453599	0	13	709	35.4257	7.61544	0.757244	0.840361	0	Hsc_scaff017	AUGUSTUS	gene	452223	454755	1.07	-	.	Hsc_gene_18531
Hsc_scaff017	473690	474197	77	Hsc_scaff017	473572	473959	0	10	799	126.796	94.8759	0.900031	0.589397	0	Hsc_scaff017	AUGUSTUS	gene	469919	476438	0.32	-	.	Hsc_gene_18537
Hsc_scaff017	473830	474635	22	Hsc_scaff017	474297	474699	2	13	1003	16.0373	2.28037	0.991304	0.955543	0	Hsc_scaff017	AUGUSTUS	gene	469919	476438	0.32	-	.	Hsc_gene_18537
Hsc_scaff017	504646	505275	11	Hsc_scaff017	504647	505298	6	46	3360	58.7988	5.77013	0.793199	0.952099	0	Hsc_scaff017	AUGUSTUS	gene	503389	509145	0.54	+	.	Hsc_gene_18547
Hsc_scaff017	507013	507906	83	Hsc_scaff017	507014	507292	13	37	2645	180.378	38.3274	0.989566	0.972179	0	Hsc_scaff017	AUGUSTUS	gene	503389	509145	0.54	+	.	Hsc_gene_18547
Hsc_scaff017	507013	507982	99	Hsc_scaff017	507014	507292	13	37	2645	180.378	38.3274	0.989566	0.972179	0	Hsc_scaff017	AUGUSTUS	gene	503389	509145	0.54	+	.	Hsc_gene_18547
Hsc_scaff017	522040	522569	1	Hsc_scaff017	521941	522736	3	18	776	25.0692	4.82358	0.635229	0.525826	0	Hsc_scaff017	AUGUSTUS	gene	519019	523438	0.28	-	.	Hsc_gene_18550
Hsc_scaff017	579671	579908	18	Hsc_scaff017	579671	579908	8	13	592	84.6287	22.5169	0.959616	0.997394	0	Hsc_scaff017	AUGUSTUS	gene	576807	582318	0.22	-	.	Hsc_gene_18562
Hsc_scaff017	595515	596501	1	Hsc_scaff017	595582	595764	0	19	1067	73.8901	13.871	0.993783	0.998304	0	Hsc_scaff017	AUGUSTUS	gene	595289	597433	0.42	+	.	Hsc_gene_18566
Hsc_scaff017	613327	613831	48	Hsc_scaff017	613328	613831	12	51	2295.82	89.8449	10.2573	0.924109	0.975069	0	Hsc_scaff017	AUGUSTUS	gene	605960	614118	2.57	-	.	Hsc_gene_18569
Hsc_scaff017	624406	624955	806	Hsc_scaff017	624406	624955	88	419	26125	1072.01	205.307	0.994865	0.999977	0	Hsc_scaff017	AUGUSTUS	gene	623376	624508	0.46	-	.	Hsc_gene_18573
Hsc_scaff017	624406	624955	806	Hsc_scaff017	624406	624955	88	419	26125	1072.01	205.307	0.994865	0.999977	0	Hsc_scaff017	AUGUSTUS	gene	624609	627391	0.33	+	.	Hsc_gene_18574
Hsc_scaff017	62442	62877	8	Hsc_scaff017	62412	62958	6	0	0	44.2179	18.1963	0.826299	0.822776	0	Hsc_scaff017	AUGUSTUS	gene	57647	65295	0.2	-	.	Hsc_gene_18441
Hsc_scaff017	624715	626188	80	Hsc_scaff017	624406	624955	88	419	26125	1072.01	205.307	0.994865	0.999977	0	Hsc_scaff017	AUGUSTUS	gene	624609	627391	0.33	+	.	Hsc_gene_18574
Hsc_scaff017	649995	651674	5	Hsc_scaff017	649982	651701	3	7	298	87.7225	17.1327	0.975256	0.983827	0	Hsc_scaff017	AUGUSTUS	gene	648909	651243	0.77	+	.	Hsc_gene_18582
Hsc_scaff017	649995	651674	5	Hsc_scaff017	649982	651701	3	7	298	87.7225	17.1327	0.975256	0.983827	0	Hsc_scaff017	AUGUSTUS	gene	649090	650348	0.26	-	.	Hsc_gene_18583
Hsc_scaff017	649995	651674	5	Hsc_scaff017	649982	651701	3	7	298	87.7225	17.1327	0.975256	0.983827	0	Hsc_scaff017	AUGUSTUS	gene	651252	654858	0.3	-	.	Hsc_gene_18584
Hsc_scaff017	671997	673301	154	Hsc_scaff017	672221	672381	0	3	129	2.56875	1.01009	0.0999371	1	0	Hsc_scaff017	AUGUSTUS	gene	670249	674356	0.33	+	.	Hsc_gene_18586
Hsc_scaff017	672044	673301	150	Hsc_scaff017	672221	672381	0	3	129	2.56875	1.01009	0.0999371	1	0	Hsc_scaff017	AUGUSTUS	gene	670249	674356	0.33	+	.	Hsc_gene_18586
Hsc_scaff017	677341	681398	5	Hsc_scaff017	680904	681480	8	4	404	5.27604	2.84224	0.991453	0.995885	0.00694444	Hsc_scaff017	AUGUSTUS	gene	675982	677728	0.25	-	.	Hsc_gene_18588
Hsc_scaff017	677341	681398	5	Hsc_scaff017	680904	681480	8	4	404	5.27604	2.84224	0.991453	0.995885	0.00694444	Hsc_scaff017	AUGUSTUS	gene	677779	680488	0.17	-	.	Hsc_gene_18589
Hsc_scaff017	677341	681398	5	Hsc_scaff017	680904	681480	8	4	404	5.27604	2.84224	0.991453	0.995885	0.00694444	Hsc_scaff017	AUGUSTUS	gene	680889	682063	0.47	+	.	Hsc_gene_18590
Hsc_scaff017	765699	767524	123	Hsc_scaff017	766963	767191	0	3	202	10.307	1.8924	0.993834	0.987747	0	Hsc_scaff017	AUGUSTUS	gene	765303	769448	0.37	-	.	Hsc_gene_18610
Hsc_scaff017	802765	803567	7	Hsc_scaff017	802764	803585	2	17	1137	51.5566	9.40357	0.73273	0.919565	0	Hsc_scaff017	AUGUSTUS	gene	799917	807368	0.62	-	.	Hsc_gene_18618
Hsc_scaff017	808273	808557	55	Hsc_scaff017	808273	808557	7	99	6268.23	143.792	25.0224	0.999692	1	0	Hsc_scaff017	AUGUSTUS	gene	808069	811199	0.18	+	.	Hsc_gene_18619
Hsc_scaff017	810775	811269	72	Hsc_scaff017	810775	811269	14	41	2507.77	108.253	21.8525	0.999903	1	0	Hsc_scaff017	AUGUSTUS	gene	808069	811199	0.18	+	.	Hsc_gene_18619
Hsc_scaff017	810775	811269	72	Hsc_scaff017	810775	811269	14	41	2507.77	108.253	21.8525	0.999903	1	0	Hsc_scaff017	AUGUSTUS	gene	811210	812878	0.43	-	.	Hsc_gene_18620
Hsc_scaff017	849614	849878	34	Hsc_scaff017	849615	849874	2	22	1477	92.2703	17.0741	0.993723	0.974476	0	Hsc_scaff017	AUGUSTUS	gene	849830	852758	0.2	-	.	Hsc_gene_18632
Hsc_scaff017	891361	891958	125	Hsc_scaff017	891359	891958	36	128	7922	192.549	42.5816	0.969721	0.996289	0	Hsc_scaff017	AUGUSTUS	gene	890386	899218	0.68	-	.	Hsc_gene_18641
Hsc_scaff017	914912	915297	215	Hsc_scaff017	914913	915297	12	121	7556.67	290.651	53.0245	0.878688	0.979547	0	Hsc_scaff017	AUGUSTUS	gene	914179	916681	0.86	+	.	Hsc_gene_18646
Hsc_scaff017	964346	966134	58	Hsc_scaff017	964384	964555	0	8	522	31.807	6.48373	0.99803	1	0	Hsc_scaff017	AUGUSTUS	gene	964126	970714	0.51	-	.	Hsc_gene_18655
Hsc_scaff017	982532	984540	40	Hsc_scaff017	982360	982935	4	0	0	25.4852	7.05551	0.667724	0.573805	0	Hsc_scaff017	AUGUSTUS	gene	982195	983009	0.65	+	.	Hsc_gene_18658
Hsc_scaff017	982532	984540	40	Hsc_scaff017	982360	982935	4	0	0	25.4852	7.05551	0.667724	0.573805	0	Hsc_scaff017	AUGUSTUS	gene	983075	986394	0.14	-	.	Hsc_gene_18659
Hsc_scaff017	990039	990580	5	Hsc_scaff017	989926	990524	1	8	641	37.3294	8.06476	0.451589	0.531075	0	Hsc_scaff017	AUGUSTUS	gene	989670	991074	0.41	-	.	Hsc_gene_18661
Hsc_scaff018	1019376	1019793	260	Hsc_scaff018	1019376	1019793	59	326	16769.1	419.266	69.786	0.980363	0.976576	0	Hsc_scaff018	AUGUSTUS	gene	1018290	1020276	0.38	-	.	Hsc_gene_2627
Hsc_scaff018	1053262	1054157	15	Hsc_scaff018	1053252	1054157	12	35	2298.99	88.8862	17.1798	0.931622	0.972202	0	Hsc_scaff018	AUGUSTUS	gene	1053248	1055926	0.31	-	.	Hsc_gene_2637
Hsc_scaff018	1167473	1168577	6	Hsc_scaff018	1167473	1167563	0	8	398	117.144	11.6367	0.999336	0.999336	0	Hsc_scaff018	AUGUSTUS	gene	1167258	1168206	0.35	-	.	Hsc_gene_2660
Hsc_scaff018	1167473	1168577	6	Hsc_scaff018	1167473	1167563	0	8	398	117.144	11.6367	0.999336	0.999336	0	Hsc_scaff018	AUGUSTUS	gene	1163217	1173939	1.8	+	.	Hsc_gene_2659
Hsc_scaff018	1167473	1168597	4	Hsc_scaff018	1167473	1167563	0	8	398	117.144	11.6367	0.999336	0.999336	0	Hsc_scaff018	AUGUSTUS	gene	1167258	1168206	0.35	-	.	Hsc_gene_2660
Hsc_scaff018	1167473	1168597	4	Hsc_scaff018	1167473	1167563	0	8	398	117.144	11.6367	0.999336	0.999336	0	Hsc_scaff018	AUGUSTUS	gene	1163217	1173939	1.8	+	.	Hsc_gene_2659
Hsc_scaff018	1203748	1204769	1	Hsc_scaff018	1203575	1204884	1	6	280	22.3499	4.33401	0.581629	0.564177	0	Hsc_scaff018	AUGUSTUS	gene	1202367	1203850	0.46	+	.	Hsc_gene_2669
Hsc_scaff018	1203748	1204769	1	Hsc_scaff018	1203575	1204884	1	6	280	22.3499	4.33401	0.581629	0.564177	0	Hsc_scaff018	AUGUSTUS	gene	1203947	1207399	0.42	+	.	Hsc_gene_2670
Hsc_scaff018	1229341	1229687	38	Hsc_scaff018	389432	1513085	12	0	0	8.87544	23.1573	0.530205	0.773747	0.079011	Hsc_scaff018	AUGUSTUS	gene	1227487	1229458	0.2	+	.	Hsc_gene_2676
Hsc_scaff018	1325753	1326195	11	Hsc_scaff018	389432	1513085	12	0	0	8.87544	23.1573	0.530205	0.773747	0.079011	Hsc_scaff018	AUGUSTUS	gene	1319751	1325795	0.06	-	.	Hsc_gene_2680
Hsc_scaff018	1325756	1326175	16	Hsc_scaff018	389432	1513085	12	0	0	8.87544	23.1573	0.530205	0.773747	0.079011	Hsc_scaff018	AUGUSTUS	gene	1319751	1325795	0.06	-	.	Hsc_gene_2680
Hsc_scaff018	1423001	1423412	1	Hsc_scaff018	1422956	1423439	16	21	1572.84	36.7101	9.56047	0.995081	1	0	Hsc_scaff018	AUGUSTUS	gene	1423093	1423975	0.19	-	.	Hsc_gene_2697
Hsc_scaff018	1423009	1423439	7	Hsc_scaff018	1422956	1423439	16	21	1572.84	36.7101	9.56047	0.995081	1	0	Hsc_scaff018	AUGUSTUS	gene	1423093	1423975	0.19	-	.	Hsc_gene_2697
Hsc_scaff018	1425993	1426376	3	Hsc_scaff018	1425954	1426358	5	0	0	66.6584	14.9457	0.954779	0.860628	0	Hsc_scaff018	AUGUSTUS	gene	1426085	1427435	0.53	-	.	Hsc_gene_2698
Hsc_scaff018	1456209	1456502	1	Hsc_scaff018	389432	1513085	12	0	0	8.87544	23.1573	0.530205	0.773747	0.079011	Hsc_scaff018	AUGUSTUS	gene	1456317	1459935	0.22	-	.	Hsc_gene_2709
Hsc_scaff018	1480025	1480352	2	Hsc_scaff018	1479942	1480219	0	3	91	51.8339	13.8486	0.991913	0.526394	0	Hsc_scaff018	AUGUSTUS	gene	1476426	1481650	0.41	+	.	Hsc_gene_2714
Hsc_scaff018	1480025	1480371	2	Hsc_scaff018	1479942	1480219	0	3	91	51.8339	13.8486	0.991913	0.526394	0	Hsc_scaff018	AUGUSTUS	gene	1476426	1481650	0.41	+	.	Hsc_gene_2714
Hsc_scaff018	1485723	1488335	5	Hsc_scaff018	389432	1513085	12	0	0	8.87544	23.1573	0.530205	0.773747	0.079011	Hsc_scaff018	AUGUSTUS	gene	1483096	1496300	0.11	+	.	Hsc_gene_2715
Hsc_scaff018	1493164	1493682	5	Hsc_scaff018	1493156	1493796	3	0	0	19.3719	7.97981	0.995004	0.80105	0	Hsc_scaff018	AUGUSTUS	gene	1483096	1496300	0.11	+	.	Hsc_gene_2715
Hsc_scaff018	1647976	1650462	8	Hsc_scaff018	1648859	1648990	0	1	82	5.0916	0.745986	0.994175	0.990758	0	Hsc_scaff018	AUGUSTUS	gene	1647641	1655878	0.29	-	.	Hsc_gene_2721
Hsc_scaff018	1833255	1834481	1	Hsc_scaff018	1832938	1834753	1	3	118	25.3438	6.57784	0.487371	0.687649	0	Hsc_scaff018	AUGUSTUS	gene	1832970	1834238	0.31	-	.	Hsc_gene_2736
Hsc_scaff018	1935215	1935479	93	Hsc_scaff018	1935189	1935541	0	1	14	205.364	231.098	0.994499	1	0.0198864	Hsc_scaff018	AUGUSTUS	gene	1933200	1935798	0.18	-	.	Hsc_gene_2752
Hsc_scaff018	215128	216414	43	Hsc_scaff018	215129	216414	6	54	2620.98	76.4265	12.2162	0.925175	0.915676	0	Hsc_scaff018	AUGUSTUS	gene	211946	219931	0.15	+	.	Hsc_gene_2369
Hsc_scaff018	230212	230664	10	Hsc_scaff018	230213	230696	12	47	3094.93	62.383	11.1335	0.666318	0.832014	0	Hsc_scaff018	AUGUSTUS	gene	229936	231110	0.53	+	.	Hsc_gene_2375
Hsc_scaff018	286851	289008	81	Hsc_scaff018	286831	287450	1	20	1466	45.9919	7.67651	0.853045	0.803477	0	Hsc_scaff018	AUGUSTUS	gene	284667	288985	0.09	-	.	Hsc_gene_2393
Hsc_scaff018	298712	299068	545	Hsc_scaff018	298714	299068	157	391	24970	791.85	151.345	0.993067	0.996813	0	Hsc_scaff018	AUGUSTUS	gene	298356	302100	0.48	+	.	Hsc_gene_2398
Hsc_scaff018	298713	299068	503	Hsc_scaff018	298714	299068	157	391	24970	791.85	151.345	0.993067	0.996813	0	Hsc_scaff018	AUGUSTUS	gene	298356	302100	0.48	+	.	Hsc_gene_2398
Hsc_scaff018	299948	300558	5	Hsc_scaff018	299921	300674	2	1	30	32.9216	9.65448	0.771036	0.977227	0	Hsc_scaff018	AUGUSTUS	gene	298356	302100	0.48	+	.	Hsc_gene_2398
Hsc_scaff018	302498	303150	14	Hsc_scaff018	302499	303152	14	51	3230.94	74.5176	9.99457	0.957662	0.993349	0	Hsc_scaff018	AUGUSTUS	gene	302156	304412	0.65	+	.	Hsc_gene_2399
Hsc_scaff018	311050	311801	1	Hsc_scaff018	311063	311939	6	0	0	65.5377	25.3808	0.833407	0.660872	0	Hsc_scaff018	AUGUSTUS	gene	307347	311085	1.28	-	.	Hsc_gene_2401
Hsc_scaff018	311050	311801	1	Hsc_scaff018	311063	311939	6	0	0	65.5377	25.3808	0.833407	0.660872	0	Hsc_scaff018	AUGUSTUS	gene	311196	312839	0.24	+	.	Hsc_gene_2402
Hsc_scaff018	318743	319078	183	Hsc_scaff018	318482	319200	23	2	86	141.306	146.15	0.531712	0.891228	0	Hsc_scaff018	AUGUSTUS	gene	317117	320165	0.44	-	.	Hsc_gene_2405
Hsc_scaff018	33913	34262	22	Hsc_scaff018	33913	34262	11	1	12	75.043	14.2684	1	0.999843	0	Hsc_scaff018	AUGUSTUS	gene	33836	42850	0.14	+	.	Hsc_gene_2339
Hsc_scaff018	389293	390917	50	Hsc_scaff018	389000	391624	0	2	104	51.7557	54.8523	0.42377	0.504216	0	Hsc_scaff018	AUGUSTUS	gene	388747	393155	0.32	-	.	Hsc_gene_2424
Hsc_scaff018	391158	392203	91	Hsc_scaff018	391775	392203	27	35	2352	201.82	51.232	0.999759	0.999761	0	Hsc_scaff018	AUGUSTUS	gene	388747	393155	0.32	-	.	Hsc_gene_2424
Hsc_scaff018	391797	392203	32	Hsc_scaff018	391775	392203	27	35	2352	201.82	51.232	0.999759	0.999761	0	Hsc_scaff018	AUGUSTUS	gene	388747	393155	0.32	-	.	Hsc_gene_2424
Hsc_scaff018	400866	402363	51	Hsc_scaff018	400770	401399	0	9	370	35.6757	17.0251	0.758217	0.402276	0	Hsc_scaff018	AUGUSTUS	gene	399877	402455	0.23	-	.	Hsc_gene_2427
Hsc_scaff018	434314	435054	1	Hsc_scaff018	434201	435110	4	3	48	23.3267	7.44425	0.993554	0.973504	0	Hsc_scaff018	AUGUSTUS	gene	432026	436970	0.16	+	.	Hsc_gene_2434
Hsc_scaff018	440175	440501	1	Hsc_scaff018	440176	440502	9	46	3065.65	106.822	21.1428	0.857775	0.884901	0	Hsc_scaff018	AUGUSTUS	gene	439502	440945	0.56	-	.	Hsc_gene_2436
Hsc_scaff018	494972	496821	314	Hsc_scaff018	494971	495751	74	0	0	587.709	74.5621	0.992416	0.759331	0	Hsc_scaff018	AUGUSTUS	gene	493853	498835	0.45	-	.	Hsc_gene_2458
Hsc_scaff018	505720	506420	109	Hsc_scaff018	505720	506420	36	78	4491.98	184.156	31.1319	0.920753	0.954838	0	Hsc_scaff018	AUGUSTUS	gene	504767	507585	0.47	-	.	Hsc_gene_2461
Hsc_scaff018	529883	530561	2	Hsc_scaff018	529309	529931	2	6	231.87	18.0916	3.92161	0.707161	0.620175	0	Hsc_scaff018	AUGUSTUS	gene	525839	529985	0.42	-	.	Hsc_gene_2469
Hsc_scaff018	529883	530561	2	Hsc_scaff018	529309	529931	2	6	231.87	18.0916	3.92161	0.707161	0.620175	0	Hsc_scaff018	AUGUSTUS	gene	530176	532595	0.23	+	.	Hsc_gene_2470
Hsc_scaff018	529919	530561	3	Hsc_scaff018	529309	529931	2	6	231.87	18.0916	3.92161	0.707161	0.620175	0	Hsc_scaff018	AUGUSTUS	gene	525839	529985	0.42	-	.	Hsc_gene_2469
Hsc_scaff018	529919	530561	3	Hsc_scaff018	529309	529931	2	6	231.87	18.0916	3.92161	0.707161	0.620175	0	Hsc_scaff018	AUGUSTUS	gene	530176	532595	0.23	+	.	Hsc_gene_2470
Hsc_scaff018	533809	534213	70	Hsc_scaff018	533809	534213	23	34	2448	96.2054	19.3265	0.996081	0.988044	0	Hsc_scaff018	AUGUSTUS	gene	532896	534920	0.07	+	.	Hsc_gene_2471
Hsc_scaff018	593729	596112	19	Hsc_scaff018	592909	593965	0	6	414	19.7008	9.84037	0.39222	0.366548	0	Hsc_scaff018	AUGUSTUS	gene	593696	596921	0.17	+	.	Hsc_gene_2487
Hsc_scaff018	616013	616722	6	Hsc_scaff018	616001	616763	1	20	761.88	54.7192	9.34593	0.86812	0.685925	0	Hsc_scaff018	AUGUSTUS	gene	613927	616275	0.7	-	.	Hsc_gene_2495
Hsc_scaff018	616013	616722	6	Hsc_scaff018	616001	616763	1	20	761.88	54.7192	9.34593	0.86812	0.685925	0	Hsc_scaff018	AUGUSTUS	gene	616376	617963	0.49	+	.	Hsc_gene_2496
Hsc_scaff018	658024	659287	29	Hsc_scaff018	658025	658207	0	17	853	96	17.8729	0.957425	0.979024	0	Hsc_scaff018	AUGUSTUS	gene	656606	660393	0.37	+	.	Hsc_gene_2509
Hsc_scaff018	658024	659318	44	Hsc_scaff018	658025	658207	0	17	853	96	17.8729	0.957425	0.979024	0	Hsc_scaff018	AUGUSTUS	gene	656606	660393	0.37	+	.	Hsc_gene_2509
Hsc_scaff018	681768	682039	33	Hsc_scaff018	389432	1513085	12	0	0	8.87544	23.1573	0.530205	0.773747	0.079011	Hsc_scaff018	AUGUSTUS	gene	672340	690725	0.75	-	.	Hsc_gene_2516
Hsc_scaff018	700776	701581	115	Hsc_scaff018	700418	700867	0	14	552	10.3541	2.901	0.990436	0.989319	0	Hsc_scaff018	AUGUSTUS	gene	699806	702295	0.95	-	.	Hsc_gene_2520
Hsc_scaff018	703601	705387	68	Hsc_scaff018	704642	705377	6	41	1979.54	125.78	26.9209	0.923085	0.736518	0	Hsc_scaff018	AUGUSTUS	gene	702347	705685	0.28	-	.	Hsc_gene_2521
Hsc_scaff018	743086	743855	2	Hsc_scaff018	743087	743855	9	18	1159	58.7773	8.9162	0.760656	0.692591	0	Hsc_scaff018	AUGUSTUS	gene	742787	746605	0.81	-	.	Hsc_gene_2534
Hsc_scaff018	769398	771671	6	Hsc_scaff018	769208	772438	2	6	411	23.8632	11.0376	0.599068	0.487608	0.0479876	Hsc_scaff018	AUGUSTUS	gene	764877	772395	0.3	-	.	Hsc_gene_2541
Hsc_scaff018	779498	779971	78	Hsc_scaff018	779498	779971	15	75	3559.93	118.296	21.32	0.953385	0.959761	0	Hsc_scaff018	AUGUSTUS	gene	777547	780155	0.53	-	.	Hsc_gene_2543
Hsc_scaff018	812080	813191	22	Hsc_scaff018	812060	812612	1	14	725.92	41.7935	7.91697	0.635305	0.540537	0.00362319	Hsc_scaff018	AUGUSTUS	gene	811909	814755	0.43	-	.	Hsc_gene_2554
Hsc_scaff018	824714	825362	89	Hsc_scaff018	824714	825362	23	106	5028	247.514	51.8205	0.953334	0.965809	0	Hsc_scaff018	AUGUSTUS	gene	823655	825735	0.9	-	.	Hsc_gene_2558
Hsc_scaff018	832412	832840	1	Hsc_scaff018	832325	832848	4	4	330	9.83556	2.24412	0.993711	0.968872	0	Hsc_scaff018	AUGUSTUS	gene	832186	835440	0.56	+	.	Hsc_gene_2562
Hsc_scaff018	947945	948503	1	Hsc_scaff018	947946	948519	7	25	1714	94.0925	21.9288	0.948618	0.960457	0.0034904	Hsc_scaff018	AUGUSTUS	gene	945134	952236	0.96	-	.	Hsc_gene_2602
Hsc_scaff018	995112	997242	81	Hsc_scaff018	995485	995765	2	1	23	7.55714	1.76583	0.991317	1	0	Hsc_scaff018	AUGUSTUS	gene	993088	997366	0.33	-	.	Hsc_gene_2621
Hsc_scaff019	1152366	1153127	4	Hsc_scaff019	1152335	1153159	6	31	1804.79	63.0558	10.0484	0.872365	0.927121	0	Hsc_scaff019	AUGUSTUS	gene	1152874	1157746	0.28	+	.	Hsc_gene_16058
Hsc_scaff019	1203393	1203636	21	Hsc_scaff019	1203394	1203635	2	33	2388.9	130.992	25.2859	0.994286	0.99363	0	Hsc_scaff019	AUGUSTUS	gene	1201094	1204648	0.79	+	.	Hsc_gene_16065
Hsc_scaff019	1252986	1253224	1	Hsc_scaff019	1253048	1255150	3	0	0	43.0257	193.328	0.965703	0.879159	0.804472	Hsc_scaff019	AUGUSTUS	gene	1252596	1254790	0.12	+	.	Hsc_gene_16072
Hsc_scaff019	1254983	1255462	1	Hsc_scaff019	1253048	1255150	3	0	0	43.0257	193.328	0.965703	0.879159	0.804472	Hsc_scaff019	AUGUSTUS	gene	1254946	1255720	0.36	+	.	Hsc_gene_16073
Hsc_scaff019	1255000	1255462	2	Hsc_scaff019	1253048	1255150	3	0	0	43.0257	193.328	0.965703	0.879159	0.804472	Hsc_scaff019	AUGUSTUS	gene	1254946	1255720	0.36	+	.	Hsc_gene_16073
Hsc_scaff019	1444254	1444600	68	Hsc_scaff019	1444255	1444600	13	40	2473.28	136.13	23.537	0.840051	0.923644	0	Hsc_scaff019	AUGUSTUS	gene	1441746	1444583	0.18	+	.	Hsc_gene_16092
Hsc_scaff019	1645314	1645656	2	Hsc_scaff019	1645315	1645689	0	9	567	24.5267	5.67649	0.992515	0.994619	0	Hsc_scaff019	AUGUSTUS	gene	1644507	1646415	0.09	-	.	Hsc_gene_16105
Hsc_scaff019	1703683	1704120	76	Hsc_scaff019	1703683	1704120	7	47	3449.97	103.082	16.518	0.830865	0.96809	0	Hsc_scaff019	AUGUSTUS	gene	1700096	1720150	0.37	+	.	Hsc_gene_16109
Hsc_scaff019	1705404	1705694	43	Hsc_scaff019	1705436	1705692	3	35	1704	174.211	30.148	0.99371	0.98479	0	Hsc_scaff019	AUGUSTUS	gene	1700096	1720150	0.37	+	.	Hsc_gene_16109
Hsc_scaff019	1717717	1718448	7	Hsc_scaff019	1717717	1718463	4	1	9	41.2694	10.7639	1	1	0	Hsc_scaff019	AUGUSTUS	gene	1700096	1720150	0.37	+	.	Hsc_gene_16109
Hsc_scaff019	1717717	1718451	9	Hsc_scaff019	1717717	1718463	4	1	9	41.2694	10.7639	1	1	0	Hsc_scaff019	AUGUSTUS	gene	1700096	1720150	0.37	+	.	Hsc_gene_16109
Hsc_scaff019	1819308	1819725	29	Hsc_scaff019	1819309	1819725	2	6	263.98	40.1226	15.5864	0.577329	1	0	Hsc_scaff019	AUGUSTUS	gene	1817611	1821364	0.12	+	.	Hsc_gene_16118
Hsc_scaff019	1819311	1819725	3	Hsc_scaff019	1819309	1819725	2	6	263.98	40.1226	15.5864	0.577329	1	0	Hsc_scaff019	AUGUSTUS	gene	1817611	1821364	0.12	+	.	Hsc_gene_16118
Hsc_scaff019	1985045	1985261	6	Hsc_scaff019	1985046	1985261	5	20	1268	53.9953	9.41473	0.994016	1	0	Hsc_scaff019	AUGUSTUS	gene	1982726	1987030	0.16	-	.	Hsc_gene_16129
Hsc_scaff019	1986480	1986738	15	Hsc_scaff019	1986481	1986607	0	20	1198	194.437	14.1447	0.991955	0.824929	0	Hsc_scaff019	AUGUSTUS	gene	1982726	1987030	0.16	-	.	Hsc_gene_16129
Hsc_scaff019	360308	360968	11	Hsc_scaff019	360852	360968	0	27	1664	50.9569	6.72026	1	1	0	Hsc_scaff019	AUGUSTUS	gene	360356	360782	0.72	+	.	Hsc_gene_15988
Hsc_scaff019	362461	362814	42	Hsc_scaff019	362461	362814	9	15	1272	38.3201	9.8157	1	0.960884	0	Hsc_scaff019	AUGUSTUS	gene	361946	364056	0.58	+	.	Hsc_gene_15990
Hsc_scaff019	362499	362805	1	Hsc_scaff019	362461	362814	9	15	1272	38.3201	9.8157	1	0.960884	0	Hsc_scaff019	AUGUSTUS	gene	361946	364056	0.58	+	.	Hsc_gene_15990
Hsc_scaff019	636933	638935	4	Hsc_scaff019	638435	638938	0	21	1166	44.5388	8.3921	0.992755	0.979987	0	Hsc_scaff019	AUGUSTUS	gene	636031	637532	0.03	+	.	Hsc_gene_16000
Hsc_scaff019	636933	638935	4	Hsc_scaff019	638435	638938	0	21	1166	44.5388	8.3921	0.992755	0.979987	0	Hsc_scaff019	AUGUSTUS	gene	637541	637970	0.16	-	.	Hsc_gene_16001
Hsc_scaff019	636933	638935	4	Hsc_scaff019	638435	638938	0	21	1166	44.5388	8.3921	0.992755	0.979987	0	Hsc_scaff019	AUGUSTUS	gene	638091	638788	0.34	+	.	Hsc_gene_16002
Hsc_scaff019	638434	638938	9	Hsc_scaff019	638435	638938	0	21	1166	44.5388	8.3921	0.992755	0.979987	0	Hsc_scaff019	AUGUSTUS	gene	638091	638788	0.34	+	.	Hsc_gene_16002
Hsc_scaff019	638434	638942	36	Hsc_scaff019	638435	638938	0	21	1166	44.5388	8.3921	0.992755	0.979987	0	Hsc_scaff019	AUGUSTUS	gene	638091	638788	0.34	+	.	Hsc_gene_16002
Hsc_scaff019	75491	76952	24	Hsc_scaff019	75491	75567	0	10	644	229.303	16.1832	0.976138	0.983021	0	Hsc_scaff019	AUGUSTUS	gene	74206	79979	0.22	+	.	Hsc_gene_15940
Hsc_scaff019	75491	76966	32	Hsc_scaff019	75491	75567	0	10	644	229.303	16.1832	0.976138	0.983021	0	Hsc_scaff019	AUGUSTUS	gene	74206	79979	0.22	+	.	Hsc_gene_15940
Hsc_scaff019	854850	855433	97	Hsc_scaff019	854850	855433	18	78	4784.6	150.765	19.1223	0.834778	0.966774	0	Hsc_scaff019	AUGUSTUS	gene	854752	855880	0.06	-	.	Hsc_gene_16008
Hsc_scaff019	895447	895786	51	Hsc_scaff019	895448	895783	8	53	3195	104.976	19.4663	0.992745	0.95147	0	Hsc_scaff019	AUGUSTUS	gene	892825	896283	0.18	-	.	Hsc_gene_16015
Hsc_scaff019	92772	93084	20	Hsc_scaff019	92773	93195	4	0	0	66.9194	30.9538	0.991783	1	0.163507	Hsc_scaff019	AUGUSTUS	gene	87587	93465	0.1	-	.	Hsc_gene_15942
Hsc_scaff019	92772	93098	21	Hsc_scaff019	92773	93195	4	0	0	66.9194	30.9538	0.991783	1	0.163507	Hsc_scaff019	AUGUSTUS	gene	87587	93465	0.1	-	.	Hsc_gene_15942
Hsc_scaff019	935706	935994	23	Hsc_scaff019	935645	935828	0	6	300	41.1366	22.3283	0.974059	0.382402	0	Hsc_scaff019	AUGUSTUS	gene	935093	938913	0.14	-	.	Hsc_gene_16020
Hsc_scaff019	958426	959832	214	Hsc_scaff019	958426	958773	40	132	7302.97	352.617	62.2413	0.999171	0.996025	0	Hsc_scaff019	AUGUSTUS	gene	959634	961196	0.35	+	.	Hsc_gene_16024
Hsc_scaff019	958426	959897	196	Hsc_scaff019	958426	958773	40	132	7302.97	352.617	62.2413	0.999171	0.996025	0	Hsc_scaff019	AUGUSTUS	gene	959634	961196	0.35	+	.	Hsc_gene_16024
Hsc_scaff019	965423	966439	8	Hsc_scaff019	965421	965648	14	0	0	73.2203	13.5956	0.99985	0.876391	0	Hsc_scaff019	AUGUSTUS	gene	966184	967398	0.17	+	.	Hsc_gene_16026
Hsc_scaff020	1126476	1127774	1123	Hsc_scaff020	1127568	1127726	19	2413	136246	6271.49	869.683	0.999885	0.988639	0	Hsc_scaff020	AUGUSTUS	gene	1127053	1141643	0.14	-	.	Hsc_gene_17194
Hsc_scaff020	1127567	1127774	1167	Hsc_scaff020	1127568	1127726	19	2413	136246	6271.49	869.683	0.999885	0.988639	0	Hsc_scaff020	AUGUSTUS	gene	1127053	1141643	0.14	-	.	Hsc_gene_17194
Hsc_scaff020	1134525	1135101	1	Hsc_scaff020	1134978	1135289	0	1	102	14.9968	11.8992	0.995485	0.490472	0	Hsc_scaff020	AUGUSTUS	gene	1127053	1141643	0.14	-	.	Hsc_gene_17194
Hsc_scaff020	1140641	1140864	9	Hsc_scaff020	1140642	1140860	1	17	1297	63.6101	8.15499	0.992681	0.965258	0	Hsc_scaff020	AUGUSTUS	gene	1127053	1141643	0.14	-	.	Hsc_gene_17194
Hsc_scaff020	1152305	1152535	49	Hsc_scaff020	1152306	1152535	12	64	3857.96	239.236	41.4897	0.999777	0.999958	0	Hsc_scaff020	AUGUSTUS	gene	1152284	1154174	0.08	+	.	Hsc_gene_17199
Hsc_scaff020	1152306	1152535	39	Hsc_scaff020	1152306	1152535	12	64	3857.96	239.236	41.4897	0.999777	0.999958	0	Hsc_scaff020	AUGUSTUS	gene	1152284	1154174	0.08	+	.	Hsc_gene_17199
Hsc_scaff020	1172902	1174157	49	Hsc_scaff020	1173685	1174157	14	38	2085.96	73.4153	18.7763	0.979915	0.999522	0	Hsc_scaff020	AUGUSTUS	gene	1161045	1176563	0.25	-	.	Hsc_gene_17201
Hsc_scaff020	1172906	1174157	60	Hsc_scaff020	1173685	1174157	14	38	2085.96	73.4153	18.7763	0.979915	0.999522	0	Hsc_scaff020	AUGUSTUS	gene	1161045	1176563	0.25	-	.	Hsc_gene_17201
Hsc_scaff020	1203898	1204632	1	Hsc_scaff020	1203787	1204743	1	12	968	33.0314	4.56898	0.612514	0.708065	0	Hsc_scaff020	AUGUSTUS	gene	1204014	1205984	0.54	+	.	Hsc_gene_17209
Hsc_scaff020	1252814	1253097	19	Hsc_scaff020	1252356	1253097	3	1	8	18.1498	22.4742	1	1	0.209177	Hsc_scaff020	AUGUSTUS	gene	1250266	1253460	0.54	+	.	Hsc_gene_17223
Hsc_scaff020	1287211	1289413	108	Hsc_scaff020	1289357	1289652	0	1	103	7.6339	5.62273	0.871891	0.952941	0	Hsc_scaff020	AUGUSTUS	gene	1283966	1288216	0.22	+	.	Hsc_gene_17227
Hsc_scaff020	1287211	1289413	108	Hsc_scaff020	1289357	1289652	0	1	103	7.6339	5.62273	0.871891	0.952941	0	Hsc_scaff020	AUGUSTUS	gene	1288266	1295755	0.16	+	.	Hsc_gene_17228
Hsc_scaff020	1297800	1298302	1	Hsc_scaff020	1297677	1298345	0	22	893.76	31.2635	6.55945	0.959416	0.898357	0.0134731	Hsc_scaff020	AUGUSTUS	gene	1296896	1298429	0.13	+	.	Hsc_gene_17229
Hsc_scaff020	1297801	1298344	1	Hsc_scaff020	1297677	1298345	0	22	893.76	31.2635	6.55945	0.959416	0.898357	0.0134731	Hsc_scaff020	AUGUSTUS	gene	1296896	1298429	0.13	+	.	Hsc_gene_17229
Hsc_scaff020	1557145	1557551	139	Hsc_scaff020	1557145	1557551	14	101	7054.6	232.894	47.5104	0.996166	1	0	Hsc_scaff020	AUGUSTUS	gene	1545316	1562054	0.12	+	.	Hsc_gene_17241
Hsc_scaff020	1785903	1786555	48	Hsc_scaff020	1786139	1786531	20	0	0	125.202	11.208	0.9125	0.843287	0	Hsc_scaff020	AUGUSTUS	gene	1778303	1799375	0.56	-	.	Hsc_gene_17285
Hsc_scaff020	1817666	1817974	1	Hsc_scaff020	1817802	1817887	0	1	44	7.96471	1.52968	0.978324	0.896689	0.0117647	Hsc_scaff020	AUGUSTUS	gene	1817767	1826815	0.19	-	.	Hsc_gene_17289
Hsc_scaff020	184466	184895	104	Hsc_scaff020	184467	184895	13	69	4795.98	137.848	29.621	0.993597	1	0	Hsc_scaff020	AUGUSTUS	gene	171736	186038	0.51	+	.	Hsc_gene_16992
Hsc_scaff020	204785	205180	25	Hsc_scaff020	204786	205178	0	45	3002.99	26.0561	6.63686	0.95386	0.953591	0	Hsc_scaff020	AUGUSTUS	gene	200066	204790	1.15	+	.	Hsc_gene_16996
Hsc_scaff020	2190	7604	11	Hsc_scaff020	6661	7011	0	2	126	46.2429	17.1821	0.428794	0.608177	0	Hsc_scaff020	AUGUSTUS	gene	1	4655	0.03	-	.	Hsc_gene_16988
Hsc_scaff020	2190	7604	11	Hsc_scaff020	6661	7011	0	2	126	46.2429	17.1821	0.428794	0.608177	0	Hsc_scaff020	AUGUSTUS	gene	5366	6370	0.19	+	.	Hsc_gene_16989
Hsc_scaff020	297642	298575	1	Hsc_scaff020	297309	298617	4	0	0	35.6552	12.1209	0.707799	0.835018	0	Hsc_scaff020	AUGUSTUS	gene	297344	299315	0.23	-	.	Hsc_gene_17007
Hsc_scaff020	357739	358067	54	Hsc_scaff020	357740	358060	2	16	1293	101.334	26.9442	0.994908	0.945254	0	Hsc_scaff020	AUGUSTUS	gene	357416	358516	0.2	+	.	Hsc_gene_17024
Hsc_scaff020	443408	444260	6	Hsc_scaff020	443380	444263	3	16	810	34.1053	33.5242	0.994532	0.990896	0.430351	Hsc_scaff020	AUGUSTUS	gene	441229	443463	0.33	+	.	Hsc_gene_17047
Hsc_scaff020	443461	444260	6	Hsc_scaff020	443380	444263	3	16	810	34.1053	33.5242	0.994532	0.990896	0.430351	Hsc_scaff020	AUGUSTUS	gene	441229	443463	0.33	+	.	Hsc_gene_17047
Hsc_scaff020	509478	509834	5	Hsc_scaff020	509478	509852	4	23	1256.73	64.4519	9.49903	0.884649	0.915976	0	Hsc_scaff020	AUGUSTUS	gene	499209	519263	0.66	+	.	Hsc_gene_17063
Hsc_scaff020	613650	613857	3	Hsc_scaff020	613650	613861	1	2	78	48.8152	9.22951	0.996135	0.979349	0.00473934	Hsc_scaff020	AUGUSTUS	gene	609995	615798	0.42	-	.	Hsc_gene_17082
Hsc_scaff020	670479	670774	25	Hsc_scaff020	670480	670773	3	25	1610	77.628	11.2848	0.992627	0.99307	0	Hsc_scaff020	AUGUSTUS	gene	666029	673293	0.48	+	.	Hsc_gene_17092
Hsc_scaff020	683435	685054	1	Hsc_scaff020	684348	684694	3	2	39.94	7.77746	2.46939	0.996904	0.981579	0	Hsc_scaff020	AUGUSTUS	gene	682949	689566	0.44	+	.	Hsc_gene_17094
Hsc_scaff020	724098	724644	55	Hsc_scaff020	724429	724644	5	8	279	192.921	43.0412	0.933714	0.974955	0	Hsc_scaff020	AUGUSTUS	gene	723689	725813	0.32	+	.	Hsc_gene_17103
Hsc_scaff020	782558	782763	16	Hsc_scaff020	782559	782763	2	44	2609.98	138.132	26.9851	0.976641	0.986782	0	Hsc_scaff020	AUGUSTUS	gene	782449	785040	0.73	+	.	Hsc_gene_17116
Hsc_scaff020	870959	871262	58	Hsc_scaff020	870959	871262	8	58	3270.98	119.465	20.6856	0.944386	0.979569	0	Hsc_scaff020	AUGUSTUS	gene	871105	876653	0.23	-	.	Hsc_gene_17133
Hsc_scaff020	940052	940674	1	Hsc_scaff020	939968	940748	0	13	793	32.7756	5.07833	0.578192	0.95607	0	Hsc_scaff020	AUGUSTUS	gene	936914	940367	0.19	+	.	Hsc_gene_17147
Hsc_scaff020	940052	940674	1	Hsc_scaff020	939968	940748	0	13	793	32.7756	5.07833	0.578192	0.95607	0	Hsc_scaff020	AUGUSTUS	gene	940490	941493	0.18	-	.	Hsc_gene_17148
Hsc_scaff020	995714	997425	13	Hsc_scaff020	996149	996617	0	2	132.98	43.8419	6.13145	0.393008	0.631556	0	Hsc_scaff020	AUGUSTUS	gene	995584	996880	0.51	+	.	Hsc_gene_17162
Hsc_scaff020	995714	997425	13	Hsc_scaff020	996149	996617	0	2	132.98	43.8419	6.13145	0.393008	0.631556	0	Hsc_scaff020	AUGUSTUS	gene	997005	999703	0.16	-	.	Hsc_gene_17163
Hsc_scaff021	101257	101843	91	Hsc_scaff021	101255	101843	22	152	7781.61	138.747	29.8061	0.941289	1	0	Hsc_scaff021	AUGUSTUS	gene	100496	101440	1.22	+	.	Hsc_gene_18959
Hsc_scaff021	1022278	1023208	77	Hsc_scaff021	1022684	1022901	6	36	1852	78.0415	10.8905	0.811008	0.462358	0	Hsc_scaff021	AUGUSTUS	gene	1011573	1027301	0.1	-	.	Hsc_gene_19166
Hsc_scaff021	1022345	1023208	36	Hsc_scaff021	1022684	1022901	6	36	1852	78.0415	10.8905	0.811008	0.462358	0	Hsc_scaff021	AUGUSTUS	gene	1011573	1027301	0.1	-	.	Hsc_gene_19166
Hsc_scaff021	1647988	1648444	36	Hsc_scaff021	1647989	1648444	10	14	931.99	43.8022	10.2892	0.994301	1	0	Hsc_scaff021	AUGUSTUS	gene	1646936	1649924	0.11	+	.	Hsc_gene_19258
Hsc_scaff021	1648000	1648444	8	Hsc_scaff021	1647989	1648444	10	14	931.99	43.8022	10.2892	0.994301	1	0	Hsc_scaff021	AUGUSTUS	gene	1646936	1649924	0.11	+	.	Hsc_gene_19258
Hsc_scaff021	27618	29681	12	Hsc_scaff021	26588	30668	0	2	112	27.1824	22.4059	0.438189	0.836813	0.000245098	Hsc_scaff021	AUGUSTUS	gene	26966	31221	1.56	+	.	Hsc_gene_18949
Hsc_scaff021	297330	297701	82	Hsc_scaff021	297318	297685	11	31	1692	232.485	72.0702	0.993814	0.89622	0	Hsc_scaff021	AUGUSTUS	gene	296835	300835	0.46	-	.	Hsc_gene_18995
Hsc_scaff021	304019	305253	11	Hsc_scaff021	304753	305209	4	0	0	35.614	7.77085	0.995384	0.706747	0	Hsc_scaff021	AUGUSTUS	gene	300984	306935	0.66	-	.	Hsc_gene_18996
Hsc_scaff021	304019	305258	12	Hsc_scaff021	304753	305209	4	0	0	35.614	7.77085	0.995384	0.706747	0	Hsc_scaff021	AUGUSTUS	gene	300984	306935	0.66	-	.	Hsc_gene_18996
Hsc_scaff021	312425	312816	67	Hsc_scaff021	312423	312812	4	30	1966.59	136.905	31.3918	0.999438	0.920371	0	Hsc_scaff021	AUGUSTUS	gene	310946	315915	0.3	-	.	Hsc_gene_18999
Hsc_scaff021	315257	315516	31	Hsc_scaff021	315258	315515	0	16	805.78	64.2724	10.2777	0.956758	0.993256	0	Hsc_scaff021	AUGUSTUS	gene	310946	315915	0.3	-	.	Hsc_gene_18999
Hsc_scaff021	379469	382566	13	Hsc_scaff021	379614	379924	5	2	176	13.6742	3.77944	0.992086	0.994094	0	Hsc_scaff021	AUGUSTUS	gene	379416	380900	0.08	+	.	Hsc_gene_19014
Hsc_scaff021	379469	382566	13	Hsc_scaff021	379614	379924	5	2	176	13.6742	3.77944	0.992086	0.994094	0	Hsc_scaff021	AUGUSTUS	gene	381246	382300	0.91	+	.	Hsc_gene_19015
Hsc_scaff021	379469	382566	13	Hsc_scaff021	379614	379924	5	2	176	13.6742	3.77944	0.992086	0.994094	0	Hsc_scaff021	AUGUSTUS	gene	382356	384204	0.2	+	.	Hsc_gene_19016
Hsc_scaff021	416592	417053	88	Hsc_scaff021	416593	417052	9	27	1960.99	102.965	17.9209	0.988417	0.992796	0	Hsc_scaff021	AUGUSTUS	gene	416834	418925	0.24	-	.	Hsc_gene_19024
Hsc_scaff021	431289	432974	19	Hsc_scaff021	432890	433014	0	1	37	3.8629	1.22695	0.765018	1	0	Hsc_scaff021	AUGUSTUS	gene	425587	433395	0.2	-	.	Hsc_gene_19026
Hsc_scaff021	495302	497849	66	Hsc_scaff021	495278	495777	6	22	1426	65.3707	12.638	0.708229	0.63441	0	Hsc_scaff021	AUGUSTUS	gene	494024	496337	0.49	+	.	Hsc_gene_19044
Hsc_scaff021	495302	497849	66	Hsc_scaff021	495278	495777	6	22	1426	65.3707	12.638	0.708229	0.63441	0	Hsc_scaff021	AUGUSTUS	gene	496384	502080	0.3	+	.	Hsc_gene_19045
Hsc_scaff021	545444	545644	32	Hsc_scaff021	545444	545644	3	100	6147.92	211.08	58.3445	0.996896	1	0	Hsc_scaff021	AUGUSTUS	gene	517934	552219	0.79	+	.	Hsc_gene_19052
Hsc_scaff021	565298	565641	45	Hsc_scaff021	565298	565641	12	76	3632.51	109.254	17.1839	0.867443	0.968651	0	Hsc_scaff021	AUGUSTUS	gene	561454	568082	0.16	+	.	Hsc_gene_19056
Hsc_scaff021	573698	575156	23	Hsc_scaff021	574793	575182	0	8	668	23.1362	4.84775	0.994176	0.990326	0	Hsc_scaff021	AUGUSTUS	gene	572983	574283	0.37	-	.	Hsc_gene_19059
Hsc_scaff021	591185	591595	163	Hsc_scaff021	591186	591591	35	97	6774.87	291.805	59.6477	0.968718	0.967842	0	Hsc_scaff021	AUGUSTUS	gene	591105	604853	0.61	-	.	Hsc_gene_19064
Hsc_scaff021	601637	601878	19	Hsc_scaff021	601638	601877	1	16	928	82.5816	12.7187	0.993418	0.992813	0	Hsc_scaff021	AUGUSTUS	gene	591105	604853	0.61	-	.	Hsc_gene_19064
Hsc_scaff021	612835	614174	29	Hsc_scaff021	613729	614169	6	12	797	55.65	10.8207	0.998516	0.968158	0	Hsc_scaff021	AUGUSTUS	gene	612854	613198	0.38	+	.	Hsc_gene_19066
Hsc_scaff021	612835	614174	29	Hsc_scaff021	613729	614169	6	12	797	55.65	10.8207	0.998516	0.968158	0	Hsc_scaff021	AUGUSTUS	gene	613254	617765	0.26	+	.	Hsc_gene_19067
Hsc_scaff021	613729	614174	54	Hsc_scaff021	613729	614169	6	12	797	55.65	10.8207	0.998516	0.968158	0	Hsc_scaff021	AUGUSTUS	gene	613254	617765	0.26	+	.	Hsc_gene_19067
Hsc_scaff021	629854	630194	1	Hsc_scaff021	629846	630194	2	12	798	26.4684	5.30849	1	1	0.00287356	Hsc_scaff021	AUGUSTUS	gene	629384	635012	0.18	+	.	Hsc_gene_19070
Hsc_scaff021	631205	632504	98	Hsc_scaff021	631202	631431	8	117	6585.14	379.703	57.4303	0.993689	0.986459	0	Hsc_scaff021	AUGUSTUS	gene	629384	635012	0.18	+	.	Hsc_gene_19070
Hsc_scaff021	631205	632522	109	Hsc_scaff021	631202	631431	8	117	6585.14	379.703	57.4303	0.993689	0.986459	0	Hsc_scaff021	AUGUSTUS	gene	629384	635012	0.18	+	.	Hsc_gene_19070
Hsc_scaff021	653234	653605	163	Hsc_scaff021	653234	653605	35	106	6865.81	209.173	34.8375	0.999948	1	0	Hsc_scaff021	AUGUSTUS	gene	652384	656798	0.19	+	.	Hsc_gene_19075
Hsc_scaff021	654341	654675	8	Hsc_scaff021	654161	655072	14	4	160	32.3644	33.5641	0.451563	0.645414	0	Hsc_scaff021	AUGUSTUS	gene	652384	656798	0.19	+	.	Hsc_gene_19075
Hsc_scaff021	677850	678444	107	Hsc_scaff021	677793	678187	4	9	620	49.5609	29.2104	0.646416	0.121603	0	Hsc_scaff021	AUGUSTUS	gene	676804	686424	0.29	+	.	Hsc_gene_19080
Hsc_scaff021	685127	685460	38	Hsc_scaff021	685128	685460	7	32	1806.99	86.5994	14.538	0.994494	0.996322	0.00301205	Hsc_scaff021	AUGUSTUS	gene	676804	686424	0.29	+	.	Hsc_gene_19080
Hsc_scaff021	714714	715136	5	Hsc_scaff021	714688	715140	5	38	2610	63.5265	16.0898	0.845996	0.917907	0	Hsc_scaff021	AUGUSTUS	gene	714335	715023	0.23	-	.	Hsc_gene_19086
Hsc_scaff021	714714	715136	5	Hsc_scaff021	714688	715140	5	38	2610	63.5265	16.0898	0.845996	0.917907	0	Hsc_scaff021	AUGUSTUS	gene	715085	716503	0.33	-	.	Hsc_gene_19087
Hsc_scaff021	738624	739208	3	Hsc_scaff021	738494	739208	0	18	478	42.0896	28.2814	0.992175	0.999608	0.00840336	Hsc_scaff021	AUGUSTUS	gene	737054	744821	0.3	+	.	Hsc_gene_19094
Hsc_scaff021	742251	742760	3	Hsc_scaff021	742250	742761	2	9	629.98	37.6947	7.7657	0.990404	1	0	Hsc_scaff021	AUGUSTUS	gene	737054	744821	0.3	+	.	Hsc_gene_19094
Hsc_scaff021	742360	742747	2	Hsc_scaff021	742250	742761	2	9	629.98	37.6947	7.7657	0.990404	1	0	Hsc_scaff021	AUGUSTUS	gene	737054	744821	0.3	+	.	Hsc_gene_19094
Hsc_scaff021	749184	749719	27	Hsc_scaff021	749184	749744	12	4	81	164.625	38.7482	0.932823	0.965928	0	Hsc_scaff021	AUGUSTUS	gene	748274	751820	0.42	+	.	Hsc_gene_19096
Hsc_scaff021	754539	754801	3	Hsc_scaff021	754499	754892	3	0	0	16.827	10.2793	0.993806	1	0.231552	Hsc_scaff021	AUGUSTUS	gene	754412	757223	0.34	-	.	Hsc_gene_19098
Hsc_scaff021	787795	788709	29	Hsc_scaff021	788343	788709	4	39	2501.72	56.3087	12.6813	1	0.965885	0	Hsc_scaff021	AUGUSTUS	gene	787675	788403	0.17	-	.	Hsc_gene_19109
Hsc_scaff021	787795	788709	29	Hsc_scaff021	788343	788709	4	39	2501.72	56.3087	12.6813	1	0.965885	0	Hsc_scaff021	AUGUSTUS	gene	788704	789505	0.11	+	.	Hsc_gene_19110
Hsc_scaff021	787804	788709	30	Hsc_scaff021	788343	788709	4	39	2501.72	56.3087	12.6813	1	0.965885	0	Hsc_scaff021	AUGUSTUS	gene	787675	788403	0.17	-	.	Hsc_gene_19109
Hsc_scaff021	787804	788709	30	Hsc_scaff021	788343	788709	4	39	2501.72	56.3087	12.6813	1	0.965885	0	Hsc_scaff021	AUGUSTUS	gene	788704	789505	0.11	+	.	Hsc_gene_19110
Hsc_scaff021	822377	822751	19	Hsc_scaff021	822365	822749	9	3	148	45.5885	10.9041	0.996178	0.985377	0.00260417	Hsc_scaff021	AUGUSTUS	gene	819234	823230	0.38	+	.	Hsc_gene_19116
Hsc_scaff021	822433	822751	14	Hsc_scaff021	822365	822749	9	3	148	45.5885	10.9041	0.996178	0.985377	0.00260417	Hsc_scaff021	AUGUSTUS	gene	819234	823230	0.38	+	.	Hsc_gene_19116
Hsc_scaff021	823244	824615	46	Hsc_scaff021	823086	824183	1	5	310	36.9143	24.517	0.625726	0.40843	0	Hsc_scaff021	AUGUSTUS	gene	823294	825896	0.52	+	.	Hsc_gene_19117
Hsc_scaff021	825916	827310	1052	Hsc_scaff021	825917	827310	102	627	40504	1864.7	457.962	0.993629	1	0.0122039	Hsc_scaff021	AUGUSTUS	gene	825994	827073	0.35	+	.	Hsc_gene_19118
Hsc_scaff021	825916	827310	1052	Hsc_scaff021	825917	827310	102	627	40504	1864.7	457.962	0.993629	1	0.0122039	Hsc_scaff021	AUGUSTUS	gene	827194	828568	0.62	+	.	Hsc_gene_19119
Hsc_scaff021	825916	827312	1203	Hsc_scaff021	825917	827310	102	627	40504	1864.7	457.962	0.993629	1	0.0122039	Hsc_scaff021	AUGUSTUS	gene	825994	827073	0.35	+	.	Hsc_gene_19118
Hsc_scaff021	825916	827312	1203	Hsc_scaff021	825917	827310	102	627	40504	1864.7	457.962	0.993629	1	0.0122039	Hsc_scaff021	AUGUSTUS	gene	827194	828568	0.62	+	.	Hsc_gene_19119
Hsc_scaff021	834962	836161	2	Hsc_scaff021	834792	836323	9	0	0	24.8994	6.12842	0.471504	0.805471	0	Hsc_scaff021	AUGUSTUS	gene	834925	836263	0.34	-	.	Hsc_gene_19123
Hsc_scaff021	883655	884156	46	Hsc_scaff021	883656	884187	20	0	0	96.0377	29.1981	0.905227	0.923406	0	Hsc_scaff021	AUGUSTUS	gene	882066	883973	0.08	-	.	Hsc_gene_19145
Hsc_scaff021	942452	942937	9	Hsc_scaff021	942446	942935	2	13	883	41.0634	8.36257	0.992177	0.986535	0.0122699	Hsc_scaff021	AUGUSTUS	gene	939931	945381	0.15	-	.	Hsc_gene_19158
Hsc_scaff021	942486	942937	10	Hsc_scaff021	942446	942935	2	13	883	41.0634	8.36257	0.992177	0.986535	0.0122699	Hsc_scaff021	AUGUSTUS	gene	939931	945381	0.15	-	.	Hsc_gene_19158
Hsc_scaff021	947340	947938	2	Hsc_scaff021	947341	947815	6	0	0	57.8186	8.8728	0.782366	0.466352	0	Hsc_scaff021	AUGUSTUS	gene	947083	952181	0.24	-	.	Hsc_gene_19160
Hsc_scaff022	1043254	1044253	662	Hsc_scaff022	1044027	1044244	84	971	75146.3	3097.59	336.019	0.992466	0.947337	0	Hsc_scaff022	AUGUSTUS	gene	1042495	1043684	0.26	-	.	Hsc_gene_9283
Hsc_scaff022	1043254	1044254	551	Hsc_scaff022	1044027	1044244	84	971	75146.3	3097.59	336.019	0.992466	0.947337	0	Hsc_scaff022	AUGUSTUS	gene	1042495	1043684	0.26	-	.	Hsc_gene_9283
Hsc_scaff022	1189759	1190072	1	Hsc_scaff022	1189664	1190117	0	6	432	20.1921	6.68633	1	1	0	Hsc_scaff022	AUGUSTUS	gene	1180400	1195295	0.07	+	.	Hsc_gene_9311
Hsc_scaff022	1205840	1206105	12	Hsc_scaff022	1205841	1206104	0	16	1282	49.2852	7.81235	0.966835	0.991549	0	Hsc_scaff022	AUGUSTUS	gene	1205905	1212189	0.55	+	.	Hsc_gene_9315
Hsc_scaff022	1324877	1325445	54	Hsc_scaff022	1324877	1325445	28	32	2184.87	90.456	14.323	0.845438	0.985808	0	Hsc_scaff022	AUGUSTUS	gene	1320446	1325609	0.14	+	.	Hsc_gene_9335
Hsc_scaff022	1373609	1373810	32	Hsc_scaff022	1373606	1373810	5	20	1003	121.103	29.9228	1	0.999926	0	Hsc_scaff022	AUGUSTUS	gene	1370457	1383665	0.29	-	.	Hsc_gene_9343
Hsc_scaff022	1387514	1387851	16	Hsc_scaff022	1387515	1387809	6	0	0	61.1259	12.8241	0.991471	0.757221	0.00340136	Hsc_scaff022	AUGUSTUS	gene	1383487	1393185	0.28	-	.	Hsc_gene_9344
Hsc_scaff022	1578683	1579129	78	Hsc_scaff022	1578684	1579128	18	72	3858.66	119.536	21.898	0.905747	0.872048	0	Hsc_scaff022	AUGUSTUS	gene	1577248	1595445	0.69	-	.	Hsc_gene_9350
Hsc_scaff022	1580521	1580748	32	Hsc_scaff022	1580522	1580748	6	60	3676.93	180.115	34.3237	0.993318	0.99976	0	Hsc_scaff022	AUGUSTUS	gene	1577248	1595445	0.69	-	.	Hsc_gene_9350
Hsc_scaff022	1587791	1588458	1	Hsc_scaff022	1587792	1588459	2	16	685.96	62.8216	11.8218	0.851618	0.966939	0	Hsc_scaff022	AUGUSTUS	gene	1577248	1595445	0.69	-	.	Hsc_gene_9350
Hsc_scaff022	1602448	1602762	22	Hsc_scaff022	1602433	1602742	10	0	0	67.9773	16.8372	0.978762	0.87233	0	Hsc_scaff022	AUGUSTUS	gene	1598497	1605415	0.11	-	.	Hsc_gene_9351
Hsc_scaff022	1603495	1605093	8	Hsc_scaff022	1603456	1605182	2	10	639	52.0382	14.1342	0.764153	0.959113	0.00463499	Hsc_scaff022	AUGUSTUS	gene	1598497	1605415	0.11	-	.	Hsc_gene_9351
Hsc_scaff022	247553	247833	22	Hsc_scaff022	247554	247884	5	0	0	32.1727	14.3566	0.992171	1	0.154545	Hsc_scaff022	AUGUSTUS	gene	247717	251935	0.11	-	.	Hsc_gene_9154
Hsc_scaff022	341396	342380	22	Hsc_scaff022	341739	342378	0	13	844	61.0892	12.1512	0.520491	0.731302	0	Hsc_scaff022	AUGUSTUS	gene	333166	351538	1.05	+	.	Hsc_gene_9165
Hsc_scaff022	341604	342273	14	Hsc_scaff022	341739	342378	0	13	844	61.0892	12.1512	0.520491	0.731302	0	Hsc_scaff022	AUGUSTUS	gene	333166	351538	1.05	+	.	Hsc_gene_9165
Hsc_scaff022	341605	342273	15	Hsc_scaff022	341739	342378	0	13	844	61.0892	12.1512	0.520491	0.731302	0	Hsc_scaff022	AUGUSTUS	gene	333166	351538	1.05	+	.	Hsc_gene_9165
Hsc_scaff022	481562	481921	1	Hsc_scaff022	481468	481983	1	3	244	13.6854	4.14987	0.887536	0.994505	0	Hsc_scaff022	AUGUSTUS	gene	479709	482182	0.14	-	.	Hsc_gene_9183
Hsc_scaff022	495397	495744	30	Hsc_scaff022	495398	495744	6	21	1166.87	68.6561	11.7712	0.746576	0.979294	0	Hsc_scaff022	AUGUSTUS	gene	490623	501212	0.98	-	.	Hsc_gene_9185
Hsc_scaff022	520316	520547	84	Hsc_scaff022	520316	520547	46	90	5497.6	412.203	79.134	1	0.999788	0	Hsc_scaff022	AUGUSTUS	gene	515373	521877	0.24	+	.	Hsc_gene_9187
Hsc_scaff022	590947	592586	8	Hsc_scaff022	590857	591939	0	8	546.99	34.3743	8.53834	0.701689	0.831883	0	Hsc_scaff022	AUGUSTUS	gene	587241	591162	0.86	-	.	Hsc_gene_9198
Hsc_scaff022	595732	596022	11	Hsc_scaff022	595733	596021	18	40	3234	66.0278	15.61	0.935406	0.995423	0	Hsc_scaff022	AUGUSTUS	gene	593113	599175	0.76	+	.	Hsc_gene_9199
Hsc_scaff022	641874	642602	8	Hsc_scaff022	642302	642736	10	16	930	59.5553	28.0511	0.504367	0.893716	0	Hsc_scaff022	AUGUSTUS	gene	640683	645713	0.57	+	.	Hsc_gene_9207
Hsc_scaff022	643552	643947	16	Hsc_scaff022	643550	643944	20	43	2149.87	85.9086	21.1338	0.933191	0.98565	0	Hsc_scaff022	AUGUSTUS	gene	640683	645713	0.57	+	.	Hsc_gene_9207
Hsc_scaff022	643559	643947	20	Hsc_scaff022	643550	643944	20	43	2149.87	85.9086	21.1338	0.933191	0.98565	0	Hsc_scaff022	AUGUSTUS	gene	640683	645713	0.57	+	.	Hsc_gene_9207
Hsc_scaff022	883725	884256	1	Hsc_scaff022	883654	884254	3	8	816	62.24	24.1666	0.993161	0.987168	0.0566667	Hsc_scaff022	AUGUSTUS	gene	881845	889044	0.32	+	.	Hsc_gene_9251
Hsc_scaff022	922483	922729	34	Hsc_scaff022	922607	922724	0	86	6172.99	406.966	47.8509	0.99243	0.963181	0	Hsc_scaff022	AUGUSTUS	gene	919605	928459	0.29	+	.	Hsc_gene_9259
Hsc_scaff022	922651	923113	1	Hsc_scaff022	922607	922724	0	86	6172.99	406.966	47.8509	0.99243	0.963181	0	Hsc_scaff022	AUGUSTUS	gene	919605	928459	0.29	+	.	Hsc_gene_9259
Hsc_scaff023	1004789	1005795	70	Hsc_scaff023	1004782	1005092	2	35	2223.95	104.948	19.6258	0.993834	0.931326	0	Hsc_scaff023	AUGUSTUS	gene	1003204	1007262	0.17	-	.	Hsc_gene_23357
Hsc_scaff023	1097037	1098331	49	Hsc_scaff023	1097032	1097511	6	26	2342	39.6555	10.2952	0.99362	0.993157	0	Hsc_scaff023	AUGUSTUS	gene	1096629	1098202	0.28	-	.	Hsc_gene_23382
Hsc_scaff023	1097055	1098308	42	Hsc_scaff023	1097032	1097511	6	26	2342	39.6555	10.2952	0.99362	0.993157	0	Hsc_scaff023	AUGUSTUS	gene	1096629	1098202	0.28	-	.	Hsc_gene_23382
Hsc_scaff023	1140709	1141325	2	Hsc_scaff023	1140646	1140856	0	10	806	37.7381	8.44833	0.993249	0.96282	0	Hsc_scaff023	AUGUSTUS	gene	1140774	1144272	0.07	-	.	Hsc_gene_23392
Hsc_scaff023	1140709	1141325	2	Hsc_scaff023	1140646	1140856	0	10	806	37.7381	8.44833	0.993249	0.96282	0	Hsc_scaff023	AUGUSTUS	gene	1126473	1140712	0.22	+	.	Hsc_gene_23391
Hsc_scaff023	1154994	1155645	19	Hsc_scaff023	1154994	1155680	8	14	1039.78	90.0364	18.9794	0.874677	0.992486	0	Hsc_scaff023	AUGUSTUS	gene	1154134	1157312	0.25	-	.	Hsc_gene_23397
Hsc_scaff023	1156839	1157290	49	Hsc_scaff023	1156830	1157285	25	17	1098	235.319	178.089	0.994549	0.963521	0	Hsc_scaff023	AUGUSTUS	gene	1154134	1157312	0.25	-	.	Hsc_gene_23397
Hsc_scaff023	1156863	1157290	47	Hsc_scaff023	1156830	1157285	25	17	1098	235.319	178.089	0.994549	0.963521	0	Hsc_scaff023	AUGUSTUS	gene	1154134	1157312	0.25	-	.	Hsc_gene_23397
Hsc_scaff023	1193275	1193715	7	Hsc_scaff023	1193235	1193715	4	13	725	14.6417	2.60143	1	1	0	Hsc_scaff023	AUGUSTUS	gene	1192163	1193730	0.25	+	.	Hsc_gene_23414
Hsc_scaff023	1212255	1212975	17	Hsc_scaff023	1212654	1212976	1	12	441	54.1677	10.4642	0.995032	0.999591	0	Hsc_scaff023	AUGUSTUS	gene	1207662	1214612	0.3	-	.	Hsc_gene_23419
Hsc_scaff023	1212653	1212975	22	Hsc_scaff023	1212654	1212976	1	12	441	54.1677	10.4642	0.995032	0.999591	0	Hsc_scaff023	AUGUSTUS	gene	1207662	1214612	0.3	-	.	Hsc_gene_23419
Hsc_scaff023	1231120	1231673	55	Hsc_scaff023	1231120	1231673	8	31	1895	62.6835	10.2484	1	1	0.00361664	Hsc_scaff023	AUGUSTUS	gene	1231323	1233172	0.19	-	.	Hsc_gene_23426
Hsc_scaff023	1309414	1309912	1136	Hsc_scaff023	1309415	1309909	157	1146	71486.4	1529.31	353.587	0.988499	0.974836	0	Hsc_scaff023	AUGUSTUS	gene	1309273	1310655	0.35	-	.	Hsc_gene_23450
Hsc_scaff023	1586762	1587160	185	Hsc_scaff023	1586763	1587159	30	174	10694	327.043	62.9892	0.96419	0.984308	0	Hsc_scaff023	AUGUSTUS	gene	1585747	1588685	0.37	-	.	Hsc_gene_23520
Hsc_scaff023	1671194	1672225	66	Hsc_scaff023	1672055	1672225	2	16	756	355.935	56.0369	0.999914	0.999974	0	Hsc_scaff023	AUGUSTUS	gene	1672116	1672765	0.45	+	.	Hsc_gene_23540
Hsc_scaff023	260207	260500	2	Hsc_scaff023	260312	262550	0	56	3329.58	75.168	85.9459	0.922242	0.947641	0.0741734	Hsc_scaff023	AUGUSTUS	gene	259086	262766	0.29	+	.	Hsc_gene_23223
Hsc_scaff023	260207	260546	3	Hsc_scaff023	260312	262550	0	56	3329.58	75.168	85.9459	0.922242	0.947641	0.0741734	Hsc_scaff023	AUGUSTUS	gene	259086	262766	0.29	+	.	Hsc_gene_23223
Hsc_scaff023	260311	262553	92	Hsc_scaff023	261705	262013	33	296	10358.5	1246.27	230.999	0.997564	0.99983	0	Hsc_scaff023	AUGUSTUS	gene	259086	262766	0.29	+	.	Hsc_gene_23223
Hsc_scaff023	261705	262013	615	Hsc_scaff023	261705	262013	33	296	10358.5	1246.27	230.999	0.997564	0.99983	0	Hsc_scaff023	AUGUSTUS	gene	259086	262766	0.29	+	.	Hsc_gene_23223
Hsc_scaff023	261706	262013	578	Hsc_scaff023	261705	262013	33	296	10358.5	1246.27	230.999	0.997564	0.99983	0	Hsc_scaff023	AUGUSTUS	gene	259086	262766	0.29	+	.	Hsc_gene_23223
Hsc_scaff023	290757	291172	22	Hsc_scaff023	290758	291168	6	9	523.99	90.4585	24.6357	0.99444	0.976879	0	Hsc_scaff023	AUGUSTUS	gene	281514	294535	0.08	-	.	Hsc_gene_23229
Hsc_scaff023	37862	38275	341	Hsc_scaff023	37863	38274	114	193	14025.9	610.876	122.97	0.993629	0.994122	0	Hsc_scaff023	AUGUSTUS	gene	35705	38485	0.09	-	.	Hsc_gene_23183
Hsc_scaff023	441292	441640	6	Hsc_scaff023	441293	441697	31	0	0	105.886	47.8995	0.993143	1	0.101485	Hsc_scaff023	AUGUSTUS	gene	436626	443640	0.19	+	.	Hsc_gene_23265
Hsc_scaff023	455970	456539	1	Hsc_scaff023	455885	456999	0	2	42	18.4749	12.6785	0.986693	1	0.0197487	Hsc_scaff023	AUGUSTUS	gene	443706	460230	0.49	+	.	Hsc_gene_23266
Hsc_scaff023	483907	484214	37	Hsc_scaff023	483908	484211	0	23	1485.96	95.6964	16.2893	0.755582	0.964655	0	Hsc_scaff023	AUGUSTUS	gene	483384	485982	0.1	-	.	Hsc_gene_23271
Hsc_scaff023	51232	51603	4	Hsc_scaff023	51178	51613	0	3	219	20.908	4.86799	0.976	0.973084	0	Hsc_scaff023	AUGUSTUS	gene	50436	51637	0.79	+	.	Hsc_gene_23186
Hsc_scaff023	529843	530772	5	Hsc_scaff023	529769	530462	0	2	222	6.12843	2.41495	0.346557	0.55619	0	Hsc_scaff023	AUGUSTUS	gene	528643	536947	0.27	+	.	Hsc_gene_23282
Hsc_scaff023	529974	530772	2	Hsc_scaff023	529769	530462	0	2	222	6.12843	2.41495	0.346557	0.55619	0	Hsc_scaff023	AUGUSTUS	gene	528643	536947	0.27	+	.	Hsc_gene_23282
Hsc_scaff023	537569	537929	59	Hsc_scaff023	537528	537929	28	132	6835.86	253.132	56.338	0.969439	0.989366	0	Hsc_scaff023	AUGUSTUS	gene	537003	547887	0.67	+	.	Hsc_gene_23283
Hsc_scaff023	578328	579109	51	Hsc_scaff023	578122	579484	2	3	141	69.7577	56.5906	0.537454	0.592865	0	Hsc_scaff023	AUGUSTUS	gene	577443	580967	0.06	+	.	Hsc_gene_23290
Hsc_scaff023	688320	688901	76	Hsc_scaff023	688778	688991	0	2	102	16.2817	5.03933	0.978102	1	0	Hsc_scaff023	AUGUSTUS	gene	687593	692281	0.15	+	.	Hsc_gene_23307
Hsc_scaff023	688320	688944	69	Hsc_scaff023	688778	688991	0	2	102	16.2817	5.03933	0.978102	1	0	Hsc_scaff023	AUGUSTUS	gene	687593	692281	0.15	+	.	Hsc_gene_23307
Hsc_scaff023	703818	705140	1751	Hsc_scaff023	703573	704221	0	1	40	4.97068	2.59167	0.997647	0.994398	0.00925926	Hsc_scaff023	AUGUSTUS	gene	698113	717379	0.32	+	.	Hsc_gene_23309
Hsc_scaff023	703988	705232	1888	Hsc_scaff023	703573	704221	0	1	40	4.97068	2.59167	0.997647	0.994398	0.00925926	Hsc_scaff023	AUGUSTUS	gene	698113	717379	0.32	+	.	Hsc_gene_23309
Hsc_scaff023	708580	708924	19	Hsc_scaff023	708579	708923	2	29	397.84	745.334	152.398	0.994091	0.993604	0	Hsc_scaff023	AUGUSTUS	gene	698113	717379	0.32	+	.	Hsc_gene_23309
Hsc_scaff023	708618	708924	10	Hsc_scaff023	708579	708923	2	29	397.84	745.334	152.398	0.994091	0.993604	0	Hsc_scaff023	AUGUSTUS	gene	698113	717379	0.32	+	.	Hsc_gene_23309
Hsc_scaff023	718561	719630	66	Hsc_scaff023	718901	719024	0	116	6031.82	402.789	39.2344	0.906013	0.9635	0	Hsc_scaff023	AUGUSTUS	gene	717544	720492	0.27	-	.	Hsc_gene_23310
Hsc_scaff023	718568	719630	60	Hsc_scaff023	718901	719024	0	116	6031.82	402.789	39.2344	0.906013	0.9635	0	Hsc_scaff023	AUGUSTUS	gene	717544	720492	0.27	-	.	Hsc_gene_23310
Hsc_scaff023	729966	730194	11	Hsc_scaff023	729967	730193	2	31	2068	94.792	17.8721	0.993596	0.994372	0	Hsc_scaff023	AUGUSTUS	gene	727513	733674	0.93	+	.	Hsc_gene_23312
Hsc_scaff023	739018	740419	33	Hsc_scaff023	738728	739267	2	4	360	21.872	11.6805	0.798809	0.464405	0	Hsc_scaff023	AUGUSTUS	gene	737493	745387	0.21	+	.	Hsc_gene_23313
Hsc_scaff023	775515	776710	19	Hsc_scaff023	775516	776730	3	14	639	105.731	35.5808	0.912478	0.876565	0.0428336	Hsc_scaff023	AUGUSTUS	gene	774663	780628	0.46	+	.	Hsc_gene_23319
Hsc_scaff023	792527	792743	18	Hsc_scaff023	792528	792739	5	19	1311.99	97.5687	16.0511	0.993813	0.9707	0	Hsc_scaff023	AUGUSTUS	gene	788352	806232	0.62	-	.	Hsc_gene_23322
Hsc_scaff023	795025	795707	1551	Hsc_scaff023	795026	795189	0	29	1489	104.16	17.4981	0.994613	0.969403	0	Hsc_scaff023	AUGUSTUS	gene	788352	806232	0.62	-	.	Hsc_gene_23322
Hsc_scaff023	836215	836863	57	Hsc_scaff023	836216	836862	4	8	215.64	60.7539	40.3414	0.961877	0.992182	0.260062	Hsc_scaff023	AUGUSTUS	gene	832153	843032	1.04	-	.	Hsc_gene_23325
Hsc_scaff023	841802	842254	1	Hsc_scaff023	841775	842305	0	5	237	18.1283	6.2645	0.993243	0.993132	0	Hsc_scaff023	AUGUSTUS	gene	832153	843032	1.04	-	.	Hsc_gene_23325
Hsc_scaff023	848768	849059	44	Hsc_scaff023	848707	848886	0	5	423	107.698	60.3121	0.797207	0.423265	0	Hsc_scaff023	AUGUSTUS	gene	848433	849257	0.26	+	.	Hsc_gene_23328
Hsc_scaff023	890579	891148	23	Hsc_scaff023	891028	891145	0	18	1253.41	186.239	20.1166	0.9926	0.978327	0	Hsc_scaff023	AUGUSTUS	gene	883973	896738	0.06	+	.	Hsc_gene_23335
Hsc_scaff023	893249	895373	39	Hsc_scaff023	893359	893548	0	5	344	17.6402	1.83374	0.992278	0.963126	0	Hsc_scaff023	AUGUSTUS	gene	883973	896738	0.06	+	.	Hsc_gene_23335
Hsc_scaff023	909128	910169	2	Hsc_scaff023	909041	910221	3	13	966	45.0466	7.37348	0.746042	0.829321	0.00254237	Hsc_scaff023	AUGUSTUS	gene	908813	910527	0.33	+	.	Hsc_gene_23339
Hsc_scaff023	954377	955995	50	Hsc_scaff023	954355	955092	6	0	0	67.8019	11.383	0.772885	0.352555	0	Hsc_scaff023	AUGUSTUS	gene	954354	956092	0.61	-	.	Hsc_gene_23350
Hsc_scaff024	1058154	1060841	5	Hsc_scaff024	1058440	1058622	4	0	0	35.4945	4.94336	0.383584	0.590452	0	Hsc_scaff024	AUGUSTUS	gene	1058049	1060973	0.04	+	.	Hsc_gene_592
Hsc_scaff024	1323047	1325327	336	Hsc_scaff024	1323049	1323247	9	473	30939.1	1635.59	289.005	0.992872	0.98816	0	Hsc_scaff024	AUGUSTUS	gene	1322210	1325135	0.18	-	.	Hsc_gene_640
Hsc_scaff024	1323048	1323250	347	Hsc_scaff024	1323049	1323247	9	473	30939.1	1635.59	289.005	0.992872	0.98816	0	Hsc_scaff024	AUGUSTUS	gene	1322210	1325135	0.18	-	.	Hsc_gene_640
Hsc_scaff024	1338076	1340148	1	Hsc_scaff024	1334423	1340436	1	7	495	15.7851	10.008	0.551003	0.73125	0.000665225	Hsc_scaff024	AUGUSTUS	gene	1334546	1339324	0.13	+	.	Hsc_gene_642
Hsc_scaff024	1376726	1377058	3	Hsc_scaff024	1376726	1377059	7	37	2462.88	70.9429	14.0723	1	0.999825	0	Hsc_scaff024	AUGUSTUS	gene	1375703	1378285	0.39	-	.	Hsc_gene_651
Hsc_scaff024	1376726	1377059	46	Hsc_scaff024	1376726	1377059	7	37	2462.88	70.9429	14.0723	1	0.999825	0	Hsc_scaff024	AUGUSTUS	gene	1375703	1378285	0.39	-	.	Hsc_gene_651
Hsc_scaff024	138657	139059	1	Hsc_scaff024	138644	139054	2	14	1031.74	36.0049	7.3614	0.993962	0.960618	0	Hsc_scaff024	AUGUSTUS	gene	138447	141835	0.1	-	.	Hsc_gene_396
Hsc_scaff024	183195	184221	6	Hsc_scaff024	183162	184221	3	19	1094	59.475	12.385	0.746643	0.809005	0	Hsc_scaff024	AUGUSTUS	gene	181216	184310	1.14	+	.	Hsc_gene_402
Hsc_scaff024	190983	191544	40	Hsc_scaff024	190984	191529	7	0	0	65.0239	10.991	0.992256	0.928708	0	Hsc_scaff024	AUGUSTUS	gene	189997	195975	0.89	-	.	Hsc_gene_405
Hsc_scaff024	193263	193915	35	Hsc_scaff024	193178	193411	0	14	1112	22.1202	4.63641	0.993633	0.932157	0	Hsc_scaff024	AUGUSTUS	gene	189997	195975	0.89	-	.	Hsc_gene_405
Hsc_scaff024	193301	193915	34	Hsc_scaff024	193178	193411	0	14	1112	22.1202	4.63641	0.993633	0.932157	0	Hsc_scaff024	AUGUSTUS	gene	189997	195975	0.89	-	.	Hsc_gene_405
Hsc_scaff024	253852	254241	61	Hsc_scaff024	253852	254241	9	27	1842	90.8072	16.6322	1	1	0.00514139	Hsc_scaff024	AUGUSTUS	gene	250717	257205	0.31	-	.	Hsc_gene_424
Hsc_scaff024	257859	259170	1	Hsc_scaff024	257760	259305	6	1	23	30.8129	6.15017	0.628188	0.858667	0	Hsc_scaff024	AUGUSTUS	gene	257431	265535	0.75	-	.	Hsc_gene_425
Hsc_scaff024	280103	281382	3	Hsc_scaff024	280088	281461	2	26	1524	38.1245	8.42117	0.74992	0.918976	0	Hsc_scaff024	AUGUSTUS	gene	278986	280520	0.45	+	.	Hsc_gene_428
Hsc_scaff024	280103	281382	3	Hsc_scaff024	280088	281461	2	26	1524	38.1245	8.42117	0.74992	0.918976	0	Hsc_scaff024	AUGUSTUS	gene	280646	282493	0.21	+	.	Hsc_gene_429
Hsc_scaff024	282977	283375	2	Hsc_scaff024	282947	283421	14	14	697.99	48.8207	8.87035	0.735305	0.97408	0	Hsc_scaff024	AUGUSTUS	gene	282547	288865	0.26	-	.	Hsc_gene_430
Hsc_scaff024	350313	350633	78	Hsc_scaff024	350314	350630	6	53	3514.91	112.908	19.2183	0.993086	0.980998	0	Hsc_scaff024	AUGUSTUS	gene	341346	374200	0.29	+	.	Hsc_gene_443
Hsc_scaff024	438467	438804	2	Hsc_scaff024	438336	438592	2	4	108	20.8984	13.2935	0.995989	0.605817	0	Hsc_scaff024	AUGUSTUS	gene	438276	439497	0.17	+	.	Hsc_gene_460
Hsc_scaff024	438509	438804	2	Hsc_scaff024	438336	438592	2	4	108	20.8984	13.2935	0.995989	0.605817	0	Hsc_scaff024	AUGUSTUS	gene	438276	439497	0.17	+	.	Hsc_gene_460
Hsc_scaff024	498789	499469	53	Hsc_scaff024	498790	499468	7	6	391	64.9513	14.5061	0.972706	0.953458	0	Hsc_scaff024	AUGUSTUS	gene	496385	508668	0.63	+	.	Hsc_gene_475
Hsc_scaff024	499289	499860	76	Hsc_scaff024	498790	499468	7	6	391	64.9513	14.5061	0.972706	0.953458	0	Hsc_scaff024	AUGUSTUS	gene	496385	508668	0.63	+	.	Hsc_gene_475
Hsc_scaff024	50389	50747	14	Hsc_scaff024	50386	50747	0	428	24116	394.41	445.689	0.990316	0.999953	0.473684	Hsc_scaff024	AUGUSTUS	gene	49492	53605	0.18	-	.	Hsc_gene_375
Hsc_scaff024	50391	50747	8	Hsc_scaff024	50386	50747	0	428	24116	394.41	445.689	0.990316	0.999953	0.473684	Hsc_scaff024	AUGUSTUS	gene	49492	53605	0.18	-	.	Hsc_gene_375
Hsc_scaff024	526303	526603	1	Hsc_scaff024	526303	526610	1	11	523.99	45.5375	10.5735	1	1	0.00977199	Hsc_scaff024	AUGUSTUS	gene	524145	529699	0.11	+	.	Hsc_gene_477
Hsc_scaff024	526303	526610	41	Hsc_scaff024	526303	526610	1	11	523.99	45.5375	10.5735	1	1	0.00977199	Hsc_scaff024	AUGUSTUS	gene	524145	529699	0.11	+	.	Hsc_gene_477
Hsc_scaff024	749207	749558	56	Hsc_scaff024	749204	749558	26	9	217.98	127.912	29.4971	0.932983	0.879406	0	Hsc_scaff024	AUGUSTUS	gene	746667	752734	0.6	-	.	Hsc_gene_525
Hsc_scaff024	749440	750123	5	Hsc_scaff024	749204	749558	26	9	217.98	127.912	29.4971	0.932983	0.879406	0	Hsc_scaff024	AUGUSTUS	gene	746667	752734	0.6	-	.	Hsc_gene_525
Hsc_scaff024	832214	833558	5	Hsc_scaff024	832681	832952	1	5	132.87	20.0775	4.50968	1	1	0.00738007	Hsc_scaff024	AUGUSTUS	gene	831945	833029	0.55	+	.	Hsc_gene_535
Hsc_scaff024	832214	833558	5	Hsc_scaff024	832681	832952	1	5	132.87	20.0775	4.50968	1	1	0.00738007	Hsc_scaff024	AUGUSTUS	gene	833036	837484	0.71	-	.	Hsc_gene_536
Hsc_scaff024	871392	873291	24	Hsc_scaff024	872583	872822	0	2	92	8.41841	1.91248	0.960265	1	0	Hsc_scaff024	AUGUSTUS	gene	870736	872244	0.61	-	.	Hsc_gene_543
Hsc_scaff024	871392	873291	24	Hsc_scaff024	872583	872822	0	2	92	8.41841	1.91248	0.960265	1	0	Hsc_scaff024	AUGUSTUS	gene	872345	874429	0.85	+	.	Hsc_gene_544
Hsc_scaff024	877925	878155	10	Hsc_scaff024	877926	878155	5	21	1141.93	90.9563	12.4976	0.99347	1	0	Hsc_scaff024	AUGUSTUS	gene	877474	878984	0.78	-	.	Hsc_gene_546
Hsc_scaff024	885542	887355	3	Hsc_scaff024	885464	887355	3	14	839.88	40.5849	7.63606	0.644786	0.576149	0	Hsc_scaff024	AUGUSTUS	gene	885655	887416	0.64	+	.	Hsc_gene_549
Hsc_scaff024	885542	887355	3	Hsc_scaff024	885464	887355	3	14	839.88	40.5849	7.63606	0.644786	0.576149	0	Hsc_scaff024	AUGUSTUS	gene	887105	890977	1.02	+	.	Hsc_gene_550
Hsc_scaff024	885542	887355	3	Hsc_scaff024	885464	887355	3	14	839.88	40.5849	7.63606	0.644786	0.576149	0	Hsc_scaff024	AUGUSTUS	gene	881915	885607	0.82	+	.	Hsc_gene_548
Hsc_scaff024	893123	893487	1	Hsc_scaff024	893033	893483	1	9	713	49.1133	11.5261	0.695995	0.851959	0	Hsc_scaff024	AUGUSTUS	gene	893065	895619	0.76	+	.	Hsc_gene_552
Hsc_scaff024	918446	918798	23	Hsc_scaff024	918447	918796	2	5	478	35.7679	7.95154	0.957695	0.990235	0	Hsc_scaff024	AUGUSTUS	gene	916816	918844	0.47	-	.	Hsc_gene_562
Hsc_scaff024	918456	918798	4	Hsc_scaff024	918447	918796	2	5	478	35.7679	7.95154	0.957695	0.990235	0	Hsc_scaff024	AUGUSTUS	gene	916816	918844	0.47	-	.	Hsc_gene_562
Hsc_scaff024	920730	921436	51	Hsc_scaff024	920731	921331	12	0	0	65.7433	16.9048	0.756181	0.554785	0	Hsc_scaff024	AUGUSTUS	gene	919045	921429	0.48	+	.	Hsc_gene_563
Hsc_scaff024	920730	921436	51	Hsc_scaff024	920731	921331	12	0	0	65.7433	16.9048	0.756181	0.554785	0	Hsc_scaff024	AUGUSTUS	gene	921436	925304	0.23	-	.	Hsc_gene_564
Hsc_scaff024	942046	942364	242	Hsc_scaff024	942047	942362	52	110	7806	482.375	84.0408	0.992141	0.986696	0	Hsc_scaff024	AUGUSTUS	gene	941537	945368	0.44	-	.	Hsc_gene_570
Hsc_scaff025	1012319	1012740	1529	Hsc_scaff025	1012320	1012475	7	352	10160.6	7667.53	1649.21	0.999967	0.999846	0	Hsc_scaff025	AUGUSTUS	gene	1011724	1014179	0.13	+	.	Hsc_gene_19464
Hsc_scaff025	1012319	1012775	1449	Hsc_scaff025	1012320	1012475	7	352	10160.6	7667.53	1649.21	0.999967	0.999846	0	Hsc_scaff025	AUGUSTUS	gene	1011724	1014179	0.13	+	.	Hsc_gene_19464
Hsc_scaff025	1018749	1019532	1	Hsc_scaff025	1018751	1019591	7	0	0	52.7321	8.00823	0.805403	0.829623	0.00119048	Hsc_scaff025	AUGUSTUS	gene	1015144	1020898	0.1	+	.	Hsc_gene_19465
Hsc_scaff025	1283345	1283569	6	Hsc_scaff025	1283346	1283562	14	0	0	77.5648	15.2999	0.436039	0.9597	0	Hsc_scaff025	AUGUSTUS	gene	1283337	1289455	0.42	-	.	Hsc_gene_19490
Hsc_scaff025	1293199	1293400	8	Hsc_scaff025	1293200	1293400	0	23	1310.97	81.35	13.1327	0.993788	1	0	Hsc_scaff025	AUGUSTUS	gene	1293336	1297460	0.35	+	.	Hsc_gene_19492
Hsc_scaff025	1311832	1313678	21	Hsc_scaff025	1311722	1312890	2	14	982	24.113	7.04141	0.716386	0.45495	0	Hsc_scaff025	AUGUSTUS	gene	1311617	1313135	0.03	-	.	Hsc_gene_19497
Hsc_scaff025	1318875	1320743	6	Hsc_scaff025	1320201	1320394	0	2	122	2.95337	1.2438	0.989744	0.989637	0.00518135	Hsc_scaff025	AUGUSTUS	gene	1319037	1319925	0.25	-	.	Hsc_gene_19498
Hsc_scaff025	1356344	1356743	40	Hsc_scaff025	1356344	1356743	8	25	1501	50.782	10.1032	1	0.945026	0	Hsc_scaff025	AUGUSTUS	gene	1351292	1356965	0.28	-	.	Hsc_gene_19501
[truncated: 1,583 more rows]

## Sheet: J2_hsch_gene_only
CHr	Start	end	split read from ecc_finder	CHr	Start	end	discordant	split reads	circle score	Mean Coverage	Standard deviation This column indicates the standard deviation of the base coverage vector.	Coverage increase in the start coordinate	Coverage increase in the end coordinate	Coverage continuity	chr	source	att	start	end		strand		att	gene_id							finder	map
Hsc_scaff001	2240904	2243270	9	Hsc_scaff001	2049263	4765824	0	2	25.94	23.5229	346.182	0.269256	0.680077	0.0136695	Hsc_scaff001	AUGUSTUS	gene	2237953	2249667	0.43	+	.	Hsc_gene_9988
Hsc_scaff001	2627902	2629860	1	Hsc_scaff001	2049263	4765824	0	2	25.94	23.5229	346.182	0.269256	0.680077	0.0136695	Hsc_scaff001	AUGUSTUS	gene	2622027	2632175	0.46	-	.	Hsc_gene_10083
Hsc_scaff001	3404018	3406167	217	Hsc_scaff001	2049263	4765824	0	2	25.94	23.5229	346.182	0.269256	0.680077	0.0136695	Hsc_scaff001	AUGUSTUS	gene	3402619	3407088	0.18	+	.	Hsc_gene_10288
Hsc_scaff001	3955090	3957876	1	Hsc_scaff001	2049263	4765824	0	2	25.94	23.5229	346.182	0.269256	0.680077	0.0136695	Hsc_scaff001	AUGUSTUS	gene	3955037	3959175	0.04	-	.	Hsc_gene_10422
Hsc_scaff001	5293590	5293806	44	Hsc_scaff001	5293622	5293806	0	58	3743.86	259.207	40.0391	0.806327	0.983315	0	Hsc_scaff001	AUGUSTUS	gene	5291896	5294660	0.2	+	.	Hsc_gene_10707
Hsc_scaff002	1155817	1157796	23	Hsc_scaff002	260265	1606209	4	0	0	12.6864	22.0379	0.478947	0.416561	0.0323854	Hsc_scaff002	AUGUSTUS	gene	1152967	1157891	0.02	+	.	Hsc_gene_12331
Hsc_scaff002	1699140	1700626	1	Hsc_scaff002	816781	3613092	0	2	140	13.8145	19.2557	0.636054	0.488517	0.00572218	Hsc_scaff002	AUGUSTUS	gene	1695305	1703236	0.32	+	.	Hsc_gene_12466
Hsc_scaff002	1927288	1931188	20	Hsc_scaff002	816781	3613092	0	2	140	13.8145	19.2557	0.636054	0.488517	0.00572218	Hsc_scaff002	AUGUSTUS	gene	1926376	1928724	0.16	-	.	Hsc_gene_12524
Hsc_scaff002	1927288	1931188	20	Hsc_scaff002	816781	3613092	0	2	140	13.8145	19.2557	0.636054	0.488517	0.00572218	Hsc_scaff002	AUGUSTUS	gene	1930166	1934954	0.13	-	.	Hsc_gene_12525
Hsc_scaff002	1927332	1931188	14	Hsc_scaff002	816781	3613092	0	2	140	13.8145	19.2557	0.636054	0.488517	0.00572218	Hsc_scaff002	AUGUSTUS	gene	1926376	1928724	0.16	-	.	Hsc_gene_12524
Hsc_scaff002	1927332	1931188	14	Hsc_scaff002	816781	3613092	0	2	140	13.8145	19.2557	0.636054	0.488517	0.00572218	Hsc_scaff002	AUGUSTUS	gene	1930166	1934954	0.13	-	.	Hsc_gene_12525
Hsc_scaff002	2846540	2848742	9	Hsc_scaff002	816781	3613092	0	2	140	13.8145	19.2557	0.636054	0.488517	0.00572218	Hsc_scaff002	AUGUSTUS	gene	2843993	2848725	0.18	-	.	Hsc_gene_12805
Hsc_scaff002	3077841	3078433	1	Hsc_scaff002	816781	3613092	0	2	140	13.8145	19.2557	0.636054	0.488517	0.00572218	Hsc_scaff002	AUGUSTUS	gene	3075349	3080237	0.27	-	.	Hsc_gene_12879
Hsc_scaff002	3774589	3775806	5	Hsc_scaff002	3356615	4597270	1	3	82	13.7305	19.8085	0.467091	0.644431	0.0197001	Hsc_scaff002	AUGUSTUS	gene	3774216	3777463	0.1	+	.	Hsc_gene_13030
Hsc_scaff002	670320	671618	1	Hsc_scaff002	260265	1606209	4	0	0	12.6864	22.0379	0.478947	0.416561	0.0323854	Hsc_scaff002	AUGUSTUS	gene	670344	671537	0.39	-	.	Hsc_gene_12256
Hsc_scaff002	670361	671407	2	Hsc_scaff002	260265	1606209	4	0	0	12.6864	22.0379	0.478947	0.416561	0.0323854	Hsc_scaff002	AUGUSTUS	gene	670344	671537	0.39	-	.	Hsc_gene_12256
Hsc_scaff002	787417	787881	3	Hsc_scaff002	260265	1606209	4	0	0	12.6864	22.0379	0.478947	0.416561	0.0323854	Hsc_scaff002	AUGUSTUS	gene	776813	808787	0.04	-	.	Hsc_gene_12276
Hsc_scaff003	1333642	1335473	204	Hsc_scaff003	1263809	3687513	4	0	0	18.1347	335.15	0.23601	0.519427	0.0171634	Hsc_scaff003	AUGUSTUS	gene	1330656	1338866	0.66	+	.	Hsc_gene_8507
Hsc_scaff003	1333735	1335473	75	Hsc_scaff003	1263809	3687513	4	0	0	18.1347	335.15	0.23601	0.519427	0.0171634	Hsc_scaff003	AUGUSTUS	gene	1330656	1338866	0.66	+	.	Hsc_gene_8507
Hsc_scaff003	1418362	1421734	1	Hsc_scaff003	1263809	3687513	4	0	0	18.1347	335.15	0.23601	0.519427	0.0171634	Hsc_scaff003	AUGUSTUS	gene	1403596	1421755	0.07	-	.	Hsc_gene_8519
Hsc_scaff003	2210172	2210959	2	Hsc_scaff003	1263809	3687513	4	0	0	18.1347	335.15	0.23601	0.519427	0.0171634	Hsc_scaff003	AUGUSTUS	gene	2209602	2213140	0.19	-	.	Hsc_gene_8671
Hsc_scaff003	2329524	2330099	4	Hsc_scaff003	1263809	3687513	4	0	0	18.1347	335.15	0.23601	0.519427	0.0171634	Hsc_scaff003	AUGUSTUS	gene	2327006	2333370	0.13	-	.	Hsc_gene_8701
Hsc_scaff003	3431363	3432454	4	Hsc_scaff003	1263809	3687513	4	0	0	18.1347	335.15	0.23601	0.519427	0.0171634	Hsc_scaff003	AUGUSTUS	gene	3431405	3432553	0.17	-	.	Hsc_gene_8893
Hsc_scaff003	3450385	3453854	1	Hsc_scaff003	3451361	3451579	5	0	0	27.1376	3.87291	0.353791	0.563755	0	Hsc_scaff003	AUGUSTUS	gene	3450397	3453735	0.15	-	.	Hsc_gene_8897
Hsc_scaff003	3450528	3453789	2	Hsc_scaff003	3451361	3451579	5	0	0	27.1376	3.87291	0.353791	0.563755	0	Hsc_scaff003	AUGUSTUS	gene	3450397	3453735	0.15	-	.	Hsc_gene_8897
Hsc_scaff004	1225712	1226568	2	Hsc_scaff004	1225665	1227012	1	21	591.99	111.974	49.1538	0.758066	0.812876	0	Hsc_scaff004	AUGUSTUS	gene	1223315	1226440	1.39	+	.	Hsc_gene_19892
Hsc_scaff004	1225712	1226568	2	Hsc_scaff004	1225665	1227012	1	21	591.99	111.974	49.1538	0.758066	0.812876	0	Hsc_scaff004	AUGUSTUS	gene	1226495	1228519	0.53	+	.	Hsc_gene_19893
Hsc_scaff004	1597600	1600215	1	Hsc_scaff004	535576	2596152	4	1	29	16.4605	66.5638	0.340567	0.641266	0.0133788	Hsc_scaff004	AUGUSTUS	gene	1597717	1598625	0.79	-	.	Hsc_gene_20001
Hsc_scaff004	1597600	1600215	1	Hsc_scaff004	535576	2596152	4	1	29	16.4605	66.5638	0.340567	0.641266	0.0133788	Hsc_scaff004	AUGUSTUS	gene	1598766	1600219	0.34	+	.	Hsc_gene_20002
Hsc_scaff004	272663	273050	27	Hsc_scaff004	272699	273060	4	15	867.83	81.5374	17.642	0.728606	0.923517	0	Hsc_scaff004	AUGUSTUS	gene	270967	274145	0.42	-	.	Hsc_gene_19711
Hsc_scaff005	1009905	1012152	69	Hsc_scaff005	1009906	1012241	0	10	573.88	93.8287	73.3057	0.958192	0.81767	0	Hsc_scaff005	AUGUSTUS	gene	1009898	1013236	0.22	-	.	Hsc_gene_17919
Hsc_scaff005	495814	496619	17	Hsc_scaff005	495807	509835	10	0	0	26.5801	16.108	0.480158	0.780759	0.00278015	Hsc_scaff005	AUGUSTUS	gene	495881	496701	0.08	-	.	Hsc_gene_17859
Hsc_scaff005	496105	496592	1	Hsc_scaff005	495807	509835	10	0	0	26.5801	16.108	0.480158	0.780759	0.00278015	Hsc_scaff005	AUGUSTUS	gene	495881	496701	0.08	-	.	Hsc_gene_17859
Hsc_scaff005	816486	817419	2	Hsc_scaff005	810572	939400	0	2	208	40.7473	307.143	0.264214	0.529968	0.190479	Hsc_scaff005	AUGUSTUS	gene	816052	817167	0.23	+	.	Hsc_gene_17893
Hsc_scaff006	2117988	2122513	1	Hsc_scaff006	1795009	2576822	0	2	26	14.7635	19.5916	0.362489	0.734524	0.01017	Hsc_scaff006	AUGUSTUS	gene	2114860	2124914	0.5	+	.	Hsc_gene_25529
Hsc_scaff006	2760259	2766295	3	Hsc_scaff006	2766225	2767230	0	4	261	12.6965	6.73185	0.372616	0.747462	0.0308458	Hsc_scaff006	AUGUSTUS	gene	2760176	2761290	0.24	+	.	Hsc_gene_25631
Hsc_scaff006	2760259	2766295	3	Hsc_scaff006	2766225	2767230	0	4	261	12.6965	6.73185	0.372616	0.747462	0.0308458	Hsc_scaff006	AUGUSTUS	gene	2763268	2769935	0.31	-	.	Hsc_gene_25632
Hsc_scaff007	428864	430133	18	Hsc_scaff007	294324	1398645	0	1	20	13.077	12.2559	0.426509	0.558845	0.00444164	Hsc_scaff007	AUGUSTUS	gene	428617	433225	0.23	-	.	Hsc_gene_6226
Hsc_scaff007	666403	666790	30	Hsc_scaff007	294324	1398645	0	1	20	13.077	12.2559	0.426509	0.558845	0.00444164	Hsc_scaff007	AUGUSTUS	gene	665910	669881	0.18	+	.	Hsc_gene_6283
Hsc_scaff008	3029577	3029781	22	Hsc_scaff008	3029577	3029781	3	26	1875.92	140.799	23.4536	0.968943	0.964591	0	Hsc_scaff008	AUGUSTUS	gene	3024830	3030748	0.35	-	.	Hsc_gene_4753
Hsc_scaff008	364432	364685	2	Hsc_scaff008	364258	364687	0	2	150	85.9441	50.7703	0.755604	0.915035	0	Hsc_scaff008	AUGUSTUS	gene	364246	372668	0.23	+	.	Hsc_gene_4234
Hsc_scaff008	450509	450873	57	Hsc_scaff008	450448	450993	6	2	38	83.756	55.3297	0.786445	0.450265	0	Hsc_scaff008	AUGUSTUS	gene	448826	451649	0.55	+	.	Hsc_gene_4252
Hsc_scaff009	407614	412285	9	Hsc_scaff009	408439	410279	5	31	2096.66	323.576	168.577	0.994418	0.574556	0	Hsc_scaff009	AUGUSTUS	gene	405827	408635	0.22	-	.	Hsc_gene_24665
Hsc_scaff009	407614	412285	9	Hsc_scaff009	408439	410279	5	31	2096.66	323.576	168.577	0.994418	0.574556	0	Hsc_scaff009	AUGUSTUS	gene	411716	419649	0.09	+	.	Hsc_gene_24667
Hsc_scaff009	407614	412285	9	Hsc_scaff009	408439	410279	5	31	2096.66	323.576	168.577	0.994418	0.574556	0	Hsc_scaff009	AUGUSTUS	gene	409256	411425	0.04	+	.	Hsc_gene_24666
Hsc_scaff009	407688	412285	21	Hsc_scaff009	408439	410279	5	31	2096.66	323.576	168.577	0.994418	0.574556	0	Hsc_scaff009	AUGUSTUS	gene	405827	408635	0.22	-	.	Hsc_gene_24665
Hsc_scaff009	407688	412285	21	Hsc_scaff009	408439	410279	5	31	2096.66	323.576	168.577	0.994418	0.574556	0	Hsc_scaff009	AUGUSTUS	gene	411716	419649	0.09	+	.	Hsc_gene_24667
Hsc_scaff009	407688	412285	21	Hsc_scaff009	408439	410279	5	31	2096.66	323.576	168.577	0.994418	0.574556	0	Hsc_scaff009	AUGUSTUS	gene	409256	411425	0.04	+	.	Hsc_gene_24666
Hsc_scaff010	1603464	1603676	29	Hsc_scaff010	1603463	1603733	67	0	0	659.237	332.378	0.971653	0.972548	0	Hsc_scaff010	AUGUSTUS	gene	1597077	1606175	0.44	-	.	Hsc_gene_14168
Hsc_scaff010	1603465	1603676	11	Hsc_scaff010	1603463	1603733	67	0	0	659.237	332.378	0.971653	0.972548	0	Hsc_scaff010	AUGUSTUS	gene	1597077	1606175	0.44	-	.	Hsc_gene_14168
Hsc_scaff010	647709	648439	1	Hsc_scaff010	648193	648385	0	1	34	7.41667	1.63724	0.280763	0.538111	0	Hsc_scaff010	AUGUSTUS	gene	647766	649825	0.33	+	.	Hsc_gene_13957
Hsc_scaff014	2225902	2226166	26	Hsc_scaff014	2225903	2226165	6	54	3399	145.218	21.0055	0.922553	0.923028	0	Hsc_scaff014	AUGUSTUS	gene	2225524	2228695	0.26	+	.	Hsc_gene_7620
Hsc_scaff014	769789	770182	245	Hsc_scaff014	769790	770180	34	78	5139	763.318	153.487	0.901011	0.984731	0	Hsc_scaff014	AUGUSTUS	gene	765330	771887	0.14	-	.	Hsc_gene_7258
Hsc_scaff015	2267503	2267930	1	Hsc_scaff015	2267492	2267871	0	377	22717	1676.65	493.088	0.981987	0.715055	0	Hsc_scaff015	AUGUSTUS	gene	2264001	2269819	0.05	-	.	Hsc_gene_15565
Hsc_scaff016	1760352	1762719	52	Hsc_scaff016	1762437	1762662	0	34	893.62	138.884	17.2556	0.4524	0.697177	0	Hsc_scaff016	AUGUSTUS	gene	1759446	1760604	0.25	-	.	Hsc_gene_21876
Hsc_scaff017	1096169	1106570	1	Hsc_scaff017	640976	1905022	0	2	136	15.9142	30.3905	0.386053	0.561905	0.00329656	Hsc_scaff017	AUGUSTUS	gene	1100286	1104224	0.01	-	.	Hsc_gene_18696
Hsc_scaff017	1096169	1106570	1	Hsc_scaff017	640976	1905022	0	2	136	15.9142	30.3905	0.386053	0.561905	0.00329656	Hsc_scaff017	AUGUSTUS	gene	1104995	1113274	2.12	+	.	Hsc_gene_18697
Hsc_scaff017	1096169	1106570	1	Hsc_scaff017	640976	1905022	0	2	136	15.9142	30.3905	0.386053	0.561905	0.00329656	Hsc_scaff017	AUGUSTUS	gene	1091445	1097989	0.53	+	.	Hsc_gene_18695
Hsc_scaff017	297608	299790	1	Hsc_scaff017	297286	298825	3	0	0	12.4029	4.53147	0.625335	0.616871	0	Hsc_scaff017	AUGUSTUS	gene	293559	301305	0.28	-	.	Hsc_gene_18490
Hsc_scaff018	1802073	1805601	5	Hsc_scaff018	1798335	1807076	0	7	368	31.1384	10.1601	0.699246	0.762865	0	Hsc_scaff018	AUGUSTUS	gene	1802034	1805208	0.2	-	.	Hsc_gene_2729
Hsc_scaff019	860619	860914	35	Hsc_scaff019	860620	860913	0	31	1520.78	88.3584	18.6792	0.93618	0.902767	0	Hsc_scaff019	AUGUSTUS	gene	859281	868470	0.38	-	.	Hsc_gene_16010
Hsc_scaff020	1133651	1133969	2	Hsc_scaff020	515185	1703264	4	0	0	14.3999	24.6631	0.476084	0.529352	0.0256734	Hsc_scaff020	AUGUSTUS	gene	1127053	1141643	0.14	-	.	Hsc_gene_17194
Hsc_scaff023	815595	820446	7574	Hsc_scaff023	816122	816377	16	3160	210041	10203.9	3312.21	0.877757	0.697839	0	Hsc_scaff023	AUGUSTUS	gene	807124	828222	0.29	-	.	Hsc_gene_23323
Hsc_scaff025	1105176	1105535	29	Hsc_scaff025	1105161	1105518	0	2	118	101.437	30.6163	0.853028	0.887518	0	Hsc_scaff025	AUGUSTUS	gene	1103994	1106488	0.18	+	.	Hsc_gene_19474
Hsc_scaff025	1324111	1324545	8	Hsc_scaff025	1324002	1324724	0	1	8.96	74.3144	62.5622	0.506193	0.428381	0	Hsc_scaff025	AUGUSTUS	gene	1322966	1328540	0.53	+	.	Hsc_gene_19499
Hsc_scaff026	505953	510832	2	Hsc_scaff026	507948	508102	0	3	23.88	49.6948	5.41562	0.371391	0.371461	0	Hsc_scaff026	AUGUSTUS	gene	509889	510606	0.08	-	.	Hsc_gene_25821
Hsc_scaff026	505953	510832	2	Hsc_scaff026	507948	508102	0	3	23.88	49.6948	5.41562	0.371391	0.371461	0	Hsc_scaff026	AUGUSTUS	gene	507365	508946	0.36	-	.	Hsc_gene_25820
Hsc_scaff026	506525	510232	42	Hsc_scaff026	507948	508102	0	3	23.88	49.6948	5.41562	0.371391	0.371461	0	Hsc_scaff026	AUGUSTUS	gene	509889	510606	0.08	-	.	Hsc_gene_25821
Hsc_scaff026	506525	510232	42	Hsc_scaff026	507948	508102	0	3	23.88	49.6948	5.41562	0.371391	0.371461	0	Hsc_scaff026	AUGUSTUS	gene	507365	508946	0.36	-	.	Hsc_gene_25820
Hsc_scaff030	66379	66763	12	Hsc_scaff030	66312	66767	1	6	557	54.6813	17.951	0.625952	0.93068	0	Hsc_scaff030	AUGUSTUS	gene	64466	73481	0.22	+	.	Hsc_gene_21032
Hsc_scaff031	736214	736765	3	Hsc_scaff031	736404	736806	1	3	129	36.7239	17.8813	0.441603	0.932139	0	Hsc_scaff031	AUGUSTUS	gene	736448	738022	0.22	+	.	Hsc_gene_11921
Hsc_scaff034	767818	769341	1	Hsc_scaff034	673803	980267	0	1	9	149.089	5619.22	0.808551	0.593607	0.163755	Hsc_scaff034	AUGUSTUS	gene	764047	769951	0.61	+	.	Hsc_gene_23056
Hsc_scaff034	767829	769388	1	Hsc_scaff034	673803	980267	0	1	9	149.089	5619.22	0.808551	0.593607	0.163755	Hsc_scaff034	AUGUSTUS	gene	764047	769951	0.61	+	.	Hsc_gene_23056
Hsc_scaff043	537218	537492	68	Hsc_scaff043	537218	537492	30	8	209.81	437.898	105.14	0.943145	0.988381	0	Hsc_scaff043	AUGUSTUS	gene	537058	544776	0.21	-	.	Hsc_gene_15712
Hsc_scaff049	522720	529467	2	Hsc_scaff049	526551	528471	6	0	0	48.8078	9.33475	0.323623	0.516049	0	Hsc_scaff049	AUGUSTUS	gene	526080	526791	0.08	+	.	Hsc_gene_26452
Hsc_scaff049	522720	529467	2	Hsc_scaff049	526551	528471	6	0	0	48.8078	9.33475	0.323623	0.516049	0	Hsc_scaff049	AUGUSTUS	gene	526940	527439	0.32	+	.	Hsc_gene_26453
Hsc_scaff049	522720	529467	2	Hsc_scaff049	526551	528471	6	0	0	48.8078	9.33475	0.323623	0.516049	0	Hsc_scaff049	AUGUSTUS	gene	527490	528404	0.07	+	.	Hsc_gene_26454
Hsc_scaff049	522784	529464	477	Hsc_scaff049	526551	528471	6	0	0	48.8078	9.33475	0.323623	0.516049	0	Hsc_scaff049	AUGUSTUS	gene	526080	526791	0.08	+	.	Hsc_gene_26452
Hsc_scaff049	522784	529464	477	Hsc_scaff049	526551	528471	6	0	0	48.8078	9.33475	0.323623	0.516049	0	Hsc_scaff049	AUGUSTUS	gene	526940	527439	0.32	+	.	Hsc_gene_26453
Hsc_scaff049	522784	529464	477	Hsc_scaff049	526551	528471	6	0	0	48.8078	9.33475	0.323623	0.516049	0	Hsc_scaff049	AUGUSTUS	gene	527490	528404	0.07	+	.	Hsc_gene_26454
Hsc_scaff052	610834	611195	119	Hsc_scaff052	610835	611192	10	40	2833.88	322.938	62.9175	0.952404	0.943788	0	Hsc_scaff052	AUGUSTUS	gene	605739	613501	1.04	+	.	Hsc_gene_11434
Hsc_scaff053	145622	148424	55	Hsc_scaff053	147876	148359	0	2	124	53.7619	29.7575	0.504429	0.704188	0	Hsc_scaff053	AUGUSTUS	gene	142078	149365	0.32	-	.	Hsc_gene_40
Hsc_scaff056	626591	628159	1	Hsc_scaff056	621299	627090	4	0	0	8.79641	17.3412	0.268098	0.62402	0.0359178	Hsc_scaff056	AUGUSTUS	gene	626845	629933	0.42	-	.	Hsc_gene_7997
Hsc_scaff056	872142	872385	29	Hsc_scaff056	871999	872399	0	1	63	95.52	88.6669	0.628758	0.976497	0	Hsc_scaff056	AUGUSTUS	gene	869944	874567	0.41	+	.	Hsc_gene_8051
Hsc_scaff060	700953	701224	1	Hsc_scaff060	700832	701163	0	86	3201.58	2408.3	1583.67	0.94567	0.758199	0	Hsc_scaff060	AUGUSTUS	gene	698367	701196	0.15	-	.	Hsc_gene_8165
Hsc_scaff060	700956	701224	4	Hsc_scaff060	700832	701163	0	86	3201.58	2408.3	1583.67	0.94567	0.758199	0	Hsc_scaff060	AUGUSTUS	gene	698367	701196	0.15	-	.	Hsc_gene_8165
Hsc_scaff062	732213	733804	1	Hsc_scaff062	731513	732429	0	1	9	13.2085	4.82841	0.363789	0.603207	0	Hsc_scaff062	AUGUSTUS	gene	726498	734052	1.14	+	.	Hsc_gene_11335
Hsc_scaff062	811949	817706	11	Hsc_scaff062	740481	812847	3	0	0	6.81498	5.27776	0.422504	0.622075	0.025219	Hsc_scaff062	AUGUSTUS	gene	811868	817513	0.03	+	.	Hsc_gene_11356
Hsc_scaff062	811949	817706	11	Hsc_scaff062	740481	812847	3	0	0	6.81498	5.27776	0.422504	0.622075	0.025219	Hsc_scaff062	AUGUSTUS	gene	817638	820935	0.1	+	.	Hsc_gene_11357
Hsc_scaff062	811949	817706	11	Hsc_scaff062	740481	812847	3	0	0	6.81498	5.27776	0.422504	0.622075	0.025219	Hsc_scaff062	AUGUSTUS	gene	817638	820935	0.22	+	.	Hsc_gene_11358
Hsc_scaff063	97901	100767	53	Hsc_scaff063	82283	109768	21	0	0	22.932	63.0657	0.333756	0.801653	0.0187739	Hsc_scaff063	AUGUSTUS	gene	94454	99375	0.05	-	.	Hsc_gene_13281
Hsc_scaff071	354792	356955	3	Hsc_scaff071	355955	356128	0	2	15.98	9.02312	2.03141	0.189313	0.460286	0	Hsc_scaff071	AUGUSTUS	gene	355374	356515	0.16	-	.	Hsc_gene_3459
Hsc_scaff076	35729	36640	11	Hsc_scaff076	35724	36580	0	35	2208.99	129.95	175.776	0.993873	0.689994	0	Hsc_scaff076	AUGUSTUS	gene	36447	37795	0.37	-	.	Hsc_gene_12062
Hsc_scaff076	35738	36618	7	Hsc_scaff076	35724	36580	0	35	2208.99	129.95	175.776	0.993873	0.689994	0	Hsc_scaff076	AUGUSTUS	gene	36447	37795	0.37	-	.	Hsc_gene_12062
Hsc_scaff081	595241	595616	4	Hsc_scaff081	595240	595655	3	15	783	123.164	125.4	0.8572	0.926616	0	Hsc_scaff081	AUGUSTUS	gene	593651	599955	0.23	+	.	Hsc_gene_1811
Hsc_scaff085	92690	96994	5	Hsc_scaff085	92661	97047	0	3	120	55.2191	21.9507	0.735046	0.98216	0	Hsc_scaff085	AUGUSTUS	gene	95759	96165	0.11	-	.	Hsc_gene_7021
Hsc_scaff085	92690	96994	5	Hsc_scaff085	92661	97047	0	3	120	55.2191	21.9507	0.735046	0.98216	0	Hsc_scaff085	AUGUSTUS	gene	84107	98635	0.34	-	.	Hsc_gene_7020
Hsc_scaff085	92739	96766	6	Hsc_scaff085	92661	97047	0	3	120	55.2191	21.9507	0.735046	0.98216	0	Hsc_scaff085	AUGUSTUS	gene	95759	96165	0.11	-	.	Hsc_gene_7021
Hsc_scaff085	92739	96766	6	Hsc_scaff085	92661	97047	0	3	120	55.2191	21.9507	0.735046	0.98216	0	Hsc_scaff085	AUGUSTUS	gene	84107	98635	0.34	-	.	Hsc_gene_7020
Hsc_scaff109	388445	388810	1	Hsc_scaff109	388425	388934	0	17	922.83	83.0491	68.3894	0.808873	0.839846	0	Hsc_scaff109	AUGUSTUS	gene	388386	389652	0.05	+	.	Hsc_gene_16916
Hsc_scaff123	193932	194731	10	Hsc_scaff123	194313	194515	0	123	5463	274.604	46.1833	0.678061	0.769808	0	Hsc_scaff123	AUGUSTUS	gene	174860	194795	0.13	-	.	Hsc_gene_16255
Hsc_scaff135	271424	272198	19	Hsc_scaff135	271988	272280	0	1	84	25.2363	5.78694	0.268409	0.686194	0	Hsc_scaff135	AUGUSTUS	gene	269579	287395	0.06	-	.	Hsc_gene_20547
Hsc_scaff138	233564	234076	6195	Hsc_scaff138	233567	233854	1	1168	65732.3	22660.7	13914.8	0.991102	0.609368	0	Hsc_scaff138	AUGUSTUS	gene	232927	234045	0.21	-	.	Hsc_gene_16960
Hsc_scaff160	95867	99527	4	Hsc_scaff160	98369	98752	1	4	298	75.154	12.6402	0.398439	0.730303	0	Hsc_scaff160	AUGUSTUS	gene	95786	98486	0.3	+	.	Hsc_gene_9489
Hsc_scaff179	44468	48449	5	Hsc_scaff179	46008	46202	0	4	199	81.3299	8.60079	0.41619	0.657979	0	Hsc_scaff179	AUGUSTUS	gene	44636	48421	0.47	+	.	Hsc_gene_26517
Hsc_scaff179	44514	48399	3	Hsc_scaff179	46008	46202	0	4	199	81.3299	8.60079	0.41619	0.657979	0	Hsc_scaff179	AUGUSTUS	gene	44636	48421	0.47	+	.	Hsc_gene_26517

## Sheet: EPI12_femlae_hsch_gene_only
CHr	Start	end	split read from ecc_finder	CHr	Start	end	discordant	split reads	circle score	Mean Coverage	Standard deviation This column indicates the standard deviation of the base coverage vector.	Coverage increase in the start coordinate	Coverage increase in the end coordinate	Coverage continuity	chr	source	att	start	end		strand		att	gene_id							finder	map
Hsc_scaff001	1011264	1011586	85	Hsc_scaff001	1011265	1011518	15	0	0	154.881	33.0614	0.954993	0.634672	0	Hsc_scaff001	AUGUSTUS	gene	1005316	1014750	0.26	+	.	Hsc_gene_9770
Hsc_scaff001	1038705	1039591	219	Hsc_scaff001	1039326	1039492	0	35	2165	122.819	12.2427	0.928092	0.794544	0	Hsc_scaff001	AUGUSTUS	gene	1033202	1039675	0.1	-	.	Hsc_gene_9774
Hsc_scaff001	1038705	1039592	193	Hsc_scaff001	1039326	1039492	0	35	2165	122.819	12.2427	0.928092	0.794544	0	Hsc_scaff001	AUGUSTUS	gene	1033202	1039675	0.1	-	.	Hsc_gene_9774
Hsc_scaff001	1065465	1065809	106	Hsc_scaff001	1065466	1065809	9	100	5606.18	165.262	32.7566	0.988943	0.990401	0	Hsc_scaff001	AUGUSTUS	gene	1063226	1066390	0.25	+	.	Hsc_gene_9778
Hsc_scaff001	1067179	1068276	4	Hsc_scaff001	1067469	1067739	3	12	342.94	122.67	37.9773	0.966983	0.962445	0.0111111	Hsc_scaff001	AUGUSTUS	gene	1066747	1072945	0.2	-	.	Hsc_gene_9779
Hsc_scaff001	1067468	1067745	32	Hsc_scaff001	1067469	1067739	3	12	342.94	122.67	37.9773	0.966983	0.962445	0.0111111	Hsc_scaff001	AUGUSTUS	gene	1066747	1072945	0.2	-	.	Hsc_gene_9779
Hsc_scaff001	1280493	1281078	5	Hsc_scaff001	1280484	1281158	3	15	786.99	49.5475	15.1894	1	1	0.00148368	Hsc_scaff001	AUGUSTUS	gene	1280516	1283089	0.21	+	.	Hsc_gene_9811
Hsc_scaff001	1280544	1281106	3	Hsc_scaff001	1280484	1281158	3	15	786.99	49.5475	15.1894	1	1	0.00148368	Hsc_scaff001	AUGUSTUS	gene	1280516	1283089	0.21	+	.	Hsc_gene_9811
Hsc_scaff001	1296218	1296873	93	Hsc_scaff001	1296219	1296803	20	0	0	246.654	45.9527	0.987972	0.668412	0	Hsc_scaff001	AUGUSTUS	gene	1296366	1297020	0.11	+	.	Hsc_gene_9815
Hsc_scaff001	1330725	1331121	57	Hsc_scaff001	1330726	1331087	10	0	0	90.518	12.3302	0.994209	0.839213	0	Hsc_scaff001	AUGUSTUS	gene	1330886	1336116	0.08	+	.	Hsc_gene_9820
Hsc_scaff001	1330725	1331121	57	Hsc_scaff001	1330726	1331087	10	0	0	90.518	12.3302	0.994209	0.839213	0	Hsc_scaff001	AUGUSTUS	gene	1330876	1336116	0.11	+	.	Hsc_gene_9821
Hsc_scaff001	1384192	1384680	3	Hsc_scaff001	1384070	1384679	0	28	1582.91	65.3235	46.0718	0.9929	0.92704	0.0935961	Hsc_scaff001	AUGUSTUS	gene	1384056	1385780	0.1	+	.	Hsc_gene_9828
Hsc_scaff001	1397708	1398591	41	Hsc_scaff001	1397644	1398050	8	0	0	28.4975	5.28253	0.703587	0.701577	0	Hsc_scaff001	AUGUSTUS	gene	1395487	1398445	0.25	-	.	Hsc_gene_9830
Hsc_scaff001	1397761	1398591	32	Hsc_scaff001	1397644	1398050	8	0	0	28.4975	5.28253	0.703587	0.701577	0	Hsc_scaff001	AUGUSTUS	gene	1395487	1398445	0.25	-	.	Hsc_gene_9830
Hsc_scaff001	1507100	1507440	709	Hsc_scaff001	1507101	1507441	91	70	4218	1471.57	491.726	0.994719	0.999988	0	Hsc_scaff001	AUGUSTUS	gene	1502226	1507490	0.49	+	.	Hsc_gene_9848
Hsc_scaff001	1553240	1554006	25	Hsc_scaff001	1553541	1553845	1	6	265.98	14.6809	4.00084	0.991288	1	0	Hsc_scaff001	AUGUSTUS	gene	1547997	1555655	0.27	-	.	Hsc_gene_9855
Hsc_scaff001	1581907	1582361	1	Hsc_scaff001	1581824	1582434	4	17	1313	34.7623	4.45571	0.993972	0.932888	0	Hsc_scaff001	AUGUSTUS	gene	1580707	1583845	0.28	-	.	Hsc_gene_9858
Hsc_scaff001	1597532	1597887	73	Hsc_scaff001	1597603	1597748	0	2	126	5.81379	1.53122	0.761851	0.988701	0	Hsc_scaff001	AUGUSTUS	gene	1597096	1599417	0.23	+	.	Hsc_gene_9860
Hsc_scaff001	1598656	1598987	138	Hsc_scaff001	1598657	1598984	68	103	7236.88	290.547	59.5001	0.96583	0.985283	0	Hsc_scaff001	AUGUSTUS	gene	1597096	1599417	0.23	+	.	Hsc_gene_9860
Hsc_scaff001	1643005	1644668	1	Hsc_scaff001	1643006	1644670	4	16	596.86	28.4976	26.7542	0.888827	0.991779	0.283654	Hsc_scaff001	AUGUSTUS	gene	1637466	1644940	0.27	+	.	Hsc_gene_9868
Hsc_scaff001	1643029	1644653	1	Hsc_scaff001	1643006	1644670	4	16	596.86	28.4976	26.7542	0.888827	0.991779	0.283654	Hsc_scaff001	AUGUSTUS	gene	1637466	1644940	0.27	+	.	Hsc_gene_9868
Hsc_scaff001	1647437	1647996	34	Hsc_scaff001	1647075	1647578	0	6	54	29.3161	48.9886		0.322509	0.719682	Hsc_scaff001	AUGUSTUS	gene	1645206	1649564	0.69	+	.	Hsc_gene_9869
Hsc_scaff001	1692586	1692945	132	Hsc_scaff001	1692587	1692945	18	117	6224.91	203.966	57.2206	0.967835	0.970517	0	Hsc_scaff001	AUGUSTUS	gene	1688920	1694964	0.1	+	.	Hsc_gene_9876
Hsc_scaff001	1692586	1692947	141	Hsc_scaff001	1692587	1692945	18	117	6224.91	203.966	57.2206	0.967835	0.970517	0	Hsc_scaff001	AUGUSTUS	gene	1688920	1694964	0.1	+	.	Hsc_gene_9876
Hsc_scaff001	1708287	1709013	31	Hsc_scaff001	1708288	1708506	10	127	8630.66	130.413	18.3304	0.993546	0.971086	0	Hsc_scaff001	AUGUSTUS	gene	1705450	1717664	0.14	+	.	Hsc_gene_9879
Hsc_scaff001	1708287	1709025	26	Hsc_scaff001	1708288	1708506	10	127	8630.66	130.413	18.3304	0.993546	0.971086	0	Hsc_scaff001	AUGUSTUS	gene	1705450	1717664	0.14	+	.	Hsc_gene_9879
Hsc_scaff001	1769343	1770720	157	Hsc_scaff001	1770389	1770720	23	128	8321.41	229.568	37.7565	0.992706	0.98986	0	Hsc_scaff001	AUGUSTUS	gene	1769801	1774519	0.24	-	.	Hsc_gene_9888
Hsc_scaff001	1769343	1770720	157	Hsc_scaff001	1770389	1770720	23	128	8321.41	229.568	37.7565	0.992706	0.98986	0	Hsc_scaff001	AUGUSTUS	gene	1764370	1769674	0.24	+	.	Hsc_gene_9887
Hsc_scaff001	1769344	1770720	149	Hsc_scaff001	1770389	1770720	23	128	8321.41	229.568	37.7565	0.992706	0.98986	0	Hsc_scaff001	AUGUSTUS	gene	1769801	1774519	0.24	-	.	Hsc_gene_9888
Hsc_scaff001	1769344	1770720	149	Hsc_scaff001	1770389	1770720	23	128	8321.41	229.568	37.7565	0.992706	0.98986	0	Hsc_scaff001	AUGUSTUS	gene	1764370	1769674	0.24	+	.	Hsc_gene_9887
Hsc_scaff001	1773964	1774973	2	Hsc_scaff001	1774512	1774674	0	3	159	22.3025	3.68026	1	1	0	Hsc_scaff001	AUGUSTUS	gene	1769801	1774519	0.24	-	.	Hsc_gene_9888
Hsc_scaff001	1777789	1780581	315	Hsc_scaff001	1777881	1778195	0	3	123	49.0382	21.868	0.997727	0.299278	0	Hsc_scaff001	AUGUSTUS	gene	1776320	1778450	0.26	+	.	Hsc_gene_9889
Hsc_scaff001	1777789	1780581	315	Hsc_scaff001	1777881	1778195	0	3	123	49.0382	21.868	0.997727	0.299278	0	Hsc_scaff001	AUGUSTUS	gene	1778707	1780229	0.08	-	.	Hsc_gene_9890
Hsc_scaff001	1777930	1778432	42	Hsc_scaff001	1777881	1778195	0	3	123	49.0382	21.868	0.997727	0.299278	0	Hsc_scaff001	AUGUSTUS	gene	1776320	1778450	0.26	+	.	Hsc_gene_9889
Hsc_scaff001	1777931	1778419	1	Hsc_scaff001	1777881	1778195	0	3	123	49.0382	21.868	0.997727	0.299278	0	Hsc_scaff001	AUGUSTUS	gene	1776320	1778450	0.26	+	.	Hsc_gene_9889
Hsc_scaff001	180331	182268	19	Hsc_scaff001	181452	181607	0	3	211	4.83226	1.85896	1	1	0	Hsc_scaff001	AUGUSTUS	gene	178447	180925	0.36	-	.	Hsc_gene_9647
Hsc_scaff001	1852711	1853369	8	Hsc_scaff001	1853235	1853760	0	6	334	3.77333	1.79948	0.956061	0.981043	0	Hsc_scaff001	AUGUSTUS	gene	1849060	1853923	0.27	+	.	Hsc_gene_9898
Hsc_scaff001	1858855	1860350	10	Hsc_scaff001	1858725	1860349	0	9	628	33.665	11.4686	0.771509	0.813377	0	Hsc_scaff001	AUGUSTUS	gene	1858090	1860324	0.09	+	.	Hsc_gene_9900
Hsc_scaff001	190468	191097	44	Hsc_scaff001	190681	191105	16	39	1984	119.465	34.8479	0.945027	0.992761	0.00235849	Hsc_scaff001	AUGUSTUS	gene	189857	192885	0.27	-	.	Hsc_gene_9649
Hsc_scaff001	190680	191106	50	Hsc_scaff001	190681	191105	16	39	1984	119.465	34.8479	0.945027	0.992761	0.00235849	Hsc_scaff001	AUGUSTUS	gene	189857	192885	0.27	-	.	Hsc_gene_9649
Hsc_scaff001	1990310	1994538	192	Hsc_scaff001	1990350	1990521	0	1	44	3	1.10289	0.994186	0.992308	0	Hsc_scaff001	AUGUSTUS	gene	1989580	1991114	0.28	+	.	Hsc_gene_9930
Hsc_scaff001	1990310	1994538	192	Hsc_scaff001	1990350	1990521	0	1	44	3	1.10289	0.994186	0.992308	0	Hsc_scaff001	AUGUSTUS	gene	1992360	1994257	0.18	+	.	Hsc_gene_9931
Hsc_scaff001	1990310	1994538	192	Hsc_scaff001	1990350	1990521	0	1	44	3	1.10289	0.994186	0.992308	0	Hsc_scaff001	AUGUSTUS	gene	1994410	1995114	0.5	+	.	Hsc_gene_9932
Hsc_scaff001	2003555	2003879	2	Hsc_scaff001	2003466	2003956	0	50	2960.2	39.1837	9.75678	0.95248	0.919905	0	Hsc_scaff001	AUGUSTUS	gene	2002841	2008819	0.11	-	.	Hsc_gene_9937
Hsc_scaff001	200356	201128	107	Hsc_scaff001	200785	201089	2	1	64	4.18421	0.97617	0.852804	1	0	Hsc_scaff001	AUGUSTUS	gene	195097	200665	0.24	-	.	Hsc_gene_9651
Hsc_scaff001	2005580	2005939	81	Hsc_scaff001	2005580	2005939	9	38	2892.98	89.0919	19.5022	1	0.9828	0	Hsc_scaff001	AUGUSTUS	gene	2002841	2008819	0.11	-	.	Hsc_gene_9937
Hsc_scaff001	2005641	2005939	4	Hsc_scaff001	2005580	2005939	9	38	2892.98	89.0919	19.5022	1	0.9828	0	Hsc_scaff001	AUGUSTUS	gene	2002841	2008819	0.11	-	.	Hsc_gene_9937
Hsc_scaff001	2025374	2025633	23	Hsc_scaff001	2025319	2025469	0	3	228	27.84	5.63215	0.882837	0.89673	0	Hsc_scaff001	AUGUSTUS	gene	2024590	2028764	0.77	+	.	Hsc_gene_9940
Hsc_scaff001	2025388	2025633	25	Hsc_scaff001	2025319	2025469	0	3	228	27.84	5.63215	0.882837	0.89673	0	Hsc_scaff001	AUGUSTUS	gene	2024590	2028764	0.77	+	.	Hsc_gene_9940
Hsc_scaff001	2076336	2077155	99	Hsc_scaff001	2076336	2077162	42	41	2447.63	161.683	72.3205	0.977471	0.999607	0	Hsc_scaff001	AUGUSTUS	gene	2075100	2089077	0.23	+	.	Hsc_gene_9953
Hsc_scaff001	2085990	2086922	54	Hsc_scaff001	2086746	2086922	0	53	2777.96	96.7216	13.5545	0.992838	0.999895	0	Hsc_scaff001	AUGUSTUS	gene	2075100	2089077	0.23	+	.	Hsc_gene_9953
Hsc_scaff001	2133798	2134633	4	Hsc_scaff001	2133775	2134645	1	40	2663	57.6517	12.4303	0.921933	0.955028	0	Hsc_scaff001	AUGUSTUS	gene	2132264	2137812	0.38	-	.	Hsc_gene_9964
Hsc_scaff001	2151341	2151594	6	Hsc_scaff001	2151342	2151678	16	0	0	106.336	62.6632	0.992498	0.891443	0.25	Hsc_scaff001	AUGUSTUS	gene	2148233	2151461	0.25	+	.	Hsc_gene_9967
Hsc_scaff001	2178690	2179695	1	Hsc_scaff001	2178559	2178863	0	8	372	7.09539	1.48039	0.991817	0.98939	0	Hsc_scaff001	AUGUSTUS	gene	2176413	2182477	0.23	+	.	Hsc_gene_9975
Hsc_scaff001	2196378	2196740	1	Hsc_scaff001	2196319	2196736	9	4	278	40.8082	9.20596	0.99644	0.969204	0	Hsc_scaff001	AUGUSTUS	gene	2196363	2199744	0.53	+	.	Hsc_gene_9979
Hsc_scaff001	2210883	2212448	60	Hsc_scaff001	2210794	2211110	6	4	274	9.9557	3.36652	0.880806	0.994278	0	Hsc_scaff001	AUGUSTUS	gene	2210225	2212532	0.47	-	.	Hsc_gene_9983
Hsc_scaff001	2211927	2212450	63	Hsc_scaff001	2212123	2212297	0	18	1474	51.1897	7.124	0.972953	0.95177	0	Hsc_scaff001	AUGUSTUS	gene	2210225	2212532	0.47	-	.	Hsc_gene_9983
Hsc_scaff001	2214452	2214801	2	Hsc_scaff001	591749	2822151	4	0	0	8.80323	60.8377	0.786561	0.936181	0.441341	Hsc_scaff001	AUGUSTUS	gene	2213844	2222252	0.18	-	.	Hsc_gene_9984
Hsc_scaff001	2214452	2214817	4	Hsc_scaff001	591749	2822151	4	0	0	8.80323	60.8377	0.786561	0.936181	0.441341	Hsc_scaff001	AUGUSTUS	gene	2213844	2222252	0.18	-	.	Hsc_gene_9984
Hsc_scaff001	2218520	2219449	23	Hsc_scaff001	2218423	2218649	2	9	343.91	30.7257	8.66919	0.889878	0.933649	0.00442478	Hsc_scaff001	AUGUSTUS	gene	2213844	2222252	0.18	-	.	Hsc_gene_9984
Hsc_scaff001	2223661	2223942	6	Hsc_scaff001	2223662	2224026	10	0	0	77.5824	43.6448	0.973572	0.889286	0.230769	Hsc_scaff001	AUGUSTUS	gene	2222304	2224312	0.35	-	.	Hsc_gene_9985
Hsc_scaff001	2244114	2244790	11	Hsc_scaff001	2244115	2244320	2	38	1520	78.3415	12.6433	0.799898	0.659247	0	Hsc_scaff001	AUGUSTUS	gene	2237953	2249667	0.43	+	.	Hsc_gene_9988
Hsc_scaff001	2257157	2257878	51	Hsc_scaff001	2257158	2257876	9	28	2091	75.617	12.3319	0.993986	0.978575	0	Hsc_scaff001	AUGUSTUS	gene	2253553	2261394	0.27	+	.	Hsc_gene_9990
Hsc_scaff001	2257166	2257878	1	Hsc_scaff001	2257158	2257876	9	28	2091	75.617	12.3319	0.993986	0.978575	0	Hsc_scaff001	AUGUSTUS	gene	2253553	2261394	0.27	+	.	Hsc_gene_9990
Hsc_scaff001	2282246	2283326	152	Hsc_scaff001	2282393	2282901	48	274	16890.5	236.86	39.8541	0.845542	0.598895	0	Hsc_scaff001	AUGUSTUS	gene	2281484	2288572	0.24	-	.	Hsc_gene_9999
Hsc_scaff001	2288249	2288469	24	Hsc_scaff001	2288249	2288469	5	37	2278	101.223	20.6257	0.989077	0.986831	0	Hsc_scaff001	AUGUSTUS	gene	2281484	2288572	0.24	-	.	Hsc_gene_9999
Hsc_scaff001	2291476	2291762	80	Hsc_scaff001	2291476	2291762	3	79	4783.96	171.045	26.3606	0.954227	0.997784	0	Hsc_scaff001	AUGUSTUS	gene	2289213	2291757	0.5	+	.	Hsc_gene_10000
Hsc_scaff001	2298141	2298691	1	Hsc_scaff001	2298106	2298751	10	24	1336	62.2543	11.1946	0.993031	0.990962	0	Hsc_scaff001	AUGUSTUS	gene	2297633	2299712	0.25	+	.	Hsc_gene_10002
Hsc_scaff001	2330460	2331169	8	Hsc_scaff001	2330444	2330865	0	4	236	47.2613	11.5649	0.999368	0.356228	0	Hsc_scaff001	AUGUSTUS	gene	2327953	2330533	0.11	+	.	Hsc_gene_10010
Hsc_scaff001	2330460	2331169	8	Hsc_scaff001	2330444	2330865	0	4	236	47.2613	11.5649	0.999368	0.356228	0	Hsc_scaff001	AUGUSTUS	gene	2330783	2332917	0.15	+	.	Hsc_gene_10011
Hsc_scaff001	2330537	2331857	46	Hsc_scaff001	2330444	2330865	0	4	236	47.2613	11.5649	0.999368	0.356228	0	Hsc_scaff001	AUGUSTUS	gene	2330783	2332917	0.15	+	.	Hsc_gene_10011
Hsc_scaff001	2339351	2339686	2	Hsc_scaff001	2339327	2339686	8	13	590	55.6713	10.2091	0.995111	1	0	Hsc_scaff001	AUGUSTUS	gene	2338464	2346262	0.38	-	.	Hsc_gene_10013
Hsc_scaff001	2339374	2339686	2	Hsc_scaff001	2339327	2339686	8	13	590	55.6713	10.2091	0.995111	1	0	Hsc_scaff001	AUGUSTUS	gene	2338464	2346262	0.38	-	.	Hsc_gene_10013
Hsc_scaff001	2341584	2342752	121	Hsc_scaff001	2341584	2341913	14	70	4293.72	221.687	37.0816	0.987513	0.999755	0	Hsc_scaff001	AUGUSTUS	gene	2338464	2346262	0.38	-	.	Hsc_gene_10013
Hsc_scaff001	2341584	2342753	123	Hsc_scaff001	2341584	2341913	14	70	4293.72	221.687	37.0816	0.987513	0.999755	0	Hsc_scaff001	AUGUSTUS	gene	2338464	2346262	0.38	-	.	Hsc_gene_10013
Hsc_scaff001	2359133	2359521	4	Hsc_scaff001	2359121	2359523	9	17	963	66.0149	13.5349	0.959517	0.994067	0	Hsc_scaff001	AUGUSTUS	gene	2358784	2361072	0.09	-	.	Hsc_gene_10016
Hsc_scaff001	2361030	2361791	23	Hsc_scaff001	2360924	2361367	7	10	641.99	35.3567	13.034	1	1	0	Hsc_scaff001	AUGUSTUS	gene	2361163	2363532	0.21	-	.	Hsc_gene_10017
Hsc_scaff001	2361030	2361791	23	Hsc_scaff001	2360924	2361367	7	10	641.99	35.3567	13.034	1	1	0	Hsc_scaff001	AUGUSTUS	gene	2358784	2361072	0.09	-	.	Hsc_gene_10016
Hsc_scaff001	2382196	2382644	9709	Hsc_scaff001	2382198	2382637	1718	3972	277843	17057.4	2877.04	0.993693	0.963983	0	Hsc_scaff001	AUGUSTUS	gene	2379433	2385787	0.14	+	.	Hsc_gene_10022
Hsc_scaff001	2411149	2411494	7	Hsc_scaff001	2411150	2411520	7	27	1732	65.3784	13.0754	0.986271	0.99981	0	Hsc_scaff001	AUGUSTUS	gene	2410213	2413365	0.14	+	.	Hsc_gene_10031
Hsc_scaff001	2411149	2411504	5	Hsc_scaff001	2411150	2411520	7	27	1732	65.3784	13.0754	0.986271	0.99981	0	Hsc_scaff001	AUGUSTUS	gene	2410213	2413365	0.14	+	.	Hsc_gene_10031
Hsc_scaff001	2430574	2430811	26	Hsc_scaff001	2430574	2430811	3	31	1483.83	89.0886	20.7388	1	0.958092	0	Hsc_scaff001	AUGUSTUS	gene	2430043	2432437	0.02	+	.	Hsc_gene_10036
Hsc_scaff001	2444887	2445229	315	Hsc_scaff001	2444887	2445229	119	182	11635.9	615.848	107.497	0.992566	0.99881	0	Hsc_scaff001	AUGUSTUS	gene	2444323	2446977	0.66	+	.	Hsc_gene_10039
Hsc_scaff001	2445293	2445670	569	Hsc_scaff001	2445294	2445666	66	258	16747.8	895.965	178.174	0.993807	0.977726	0	Hsc_scaff001	AUGUSTUS	gene	2444323	2446977	0.66	+	.	Hsc_gene_10039
Hsc_scaff001	2455244	2455735	6	Hsc_scaff001	2455201	2455401	0	4	320	53.025	24.4776	0.997185	0.743552	0	Hsc_scaff001	AUGUSTUS	gene	2455443	2456277	0.3	+	.	Hsc_gene_10044
Hsc_scaff001	2455284	2455770	3	Hsc_scaff001	2455201	2455401	0	4	320	53.025	24.4776	0.997185	0.743552	0	Hsc_scaff001	AUGUSTUS	gene	2455443	2456277	0.3	+	.	Hsc_gene_10044
Hsc_scaff001	2462493	2462925	25	Hsc_scaff001	2462493	2462605	0	74	3876.86	302.643	29.6641	0.988369	0.76742	0	Hsc_scaff001	AUGUSTUS	gene	2462023	2467897	0.2	+	.	Hsc_gene_10048
Hsc_scaff001	246915	247487	2	Hsc_scaff001	246866	247487	4	2	51.98	93.2802	35.8749	1	1	0.00161031	Hsc_scaff001	AUGUSTUS	gene	243396	253210	0.28	+	.	Hsc_gene_9655
Hsc_scaff001	246994	247459	1	Hsc_scaff001	246866	247487	4	2	51.98	93.2802	35.8749	1	1	0.00161031	Hsc_scaff001	AUGUSTUS	gene	243396	253210	0.28	+	.	Hsc_gene_9655
Hsc_scaff001	2505276	2505677	2	Hsc_scaff001	2505199	2505694	4	34	2339.99	59.1414	13.1658	0.933591	0.980626	0	Hsc_scaff001	AUGUSTUS	gene	2502096	2506283	0.19	+	.	Hsc_gene_10053
Hsc_scaff001	2512900	2513180	62	Hsc_scaff001	2512901	2513179	6	66	3767.98	163.061	30.8714	0.986551	0.991539	0	Hsc_scaff001	AUGUSTUS	gene	2511743	2518785	0.84	-	.	Hsc_gene_10058
Hsc_scaff001	2530247	2531348	96	Hsc_scaff001	2531003	2531171	0	1	93	1.21429	0.589015	0.9375	1	0.0892857	Hsc_scaff001	AUGUSTUS	gene	2527617	2531605	0.2	-	.	Hsc_gene_10061
Hsc_scaff001	2547566	2550114	64	Hsc_scaff001	2547557	2547963	8	0	0	76.2414	16.5565	0.962268	0.866274	0	Hsc_scaff001	AUGUSTUS	gene	2545486	2550801	0.48	+	.	Hsc_gene_10067
Hsc_scaff001	2552096	2554004	4	Hsc_scaff001	2552297	2552569	0	2	222	5.45221	2.06812	0.65102	0.839766	0	Hsc_scaff001	AUGUSTUS	gene	2550876	2558100	0.46	+	.	Hsc_gene_10068
Hsc_scaff001	2557832	2558534	203	Hsc_scaff001	2557832	2558134	80	336	22038.5	362.715	65.2239	1	0.637048	0	Hsc_scaff001	AUGUSTUS	gene	2558107	2559515	0.44	-	.	Hsc_gene_10069
Hsc_scaff001	2557832	2558534	203	Hsc_scaff001	2557832	2558134	80	336	22038.5	362.715	65.2239	1	0.637048	0	Hsc_scaff001	AUGUSTUS	gene	2550876	2558100	0.46	+	.	Hsc_gene_10068
Hsc_scaff001	2557832	2558540	218	Hsc_scaff001	2557832	2558134	80	336	22038.5	362.715	65.2239	1	0.637048	0	Hsc_scaff001	AUGUSTUS	gene	2558107	2559515	0.44	-	.	Hsc_gene_10069
Hsc_scaff001	2557832	2558540	218	Hsc_scaff001	2557832	2558134	80	336	22038.5	362.715	65.2239	1	0.637048	0	Hsc_scaff001	AUGUSTUS	gene	2550876	2558100	0.46	+	.	Hsc_gene_10068
Hsc_scaff001	2577733	2578709	9	Hsc_scaff001	2578450	2578792	1	1	110	15.1696	10.6793	0.549435	0.993739	0.178363	Hsc_scaff001	AUGUSTUS	gene	2576274	2586315	1.15	-	.	Hsc_gene_10076
Hsc_scaff001	2577733	2578756	12	Hsc_scaff001	2578450	2578792	1	1	110	15.1696	10.6793	0.549435	0.993739	0.178363	Hsc_scaff001	AUGUSTUS	gene	2576274	2586315	1.15	-	.	Hsc_gene_10076
Hsc_scaff001	260487	260931	20	Hsc_scaff001	260484	260937	6	70	5598	103.241	21.3566	0.842323	0.901025	0	Hsc_scaff001	AUGUSTUS	gene	260227	268215	0.23	-	.	Hsc_gene_9656
Hsc_scaff001	2611424	2612214	24	Hsc_scaff001	2611298	2611707	4	5	306.88	17.0538	3.46157	0.985482	0.98963	0.00244499	Hsc_scaff001	AUGUSTUS	gene	2608377	2616505	0.33	-	.	Hsc_gene_10081
Hsc_scaff001	2611439	2612214	25	Hsc_scaff001	2611298	2611707	4	5	306.88	17.0538	3.46157	0.985482	0.98963	0.00244499	Hsc_scaff001	AUGUSTUS	gene	2608377	2616505	0.33	-	.	Hsc_gene_10081
Hsc_scaff001	2624666	2625298	85	Hsc_scaff001	2624664	2625298	2	44	3086.99	131.008	29.8936	0.968791	0.999696	0	Hsc_scaff001	AUGUSTUS	gene	2622027	2632175	0.46	-	.	Hsc_gene_10083
Hsc_scaff001	2667223	2667430	30	Hsc_scaff001	2667223	2667430	2	22	1308.81	90.1256	21.647	0.995959	1	0	Hsc_scaff001	AUGUSTUS	gene	2666984	2669055	0.18	-	.	Hsc_gene_10090
Hsc_scaff001	2743777	2744369	271	Hsc_scaff001	2743777	2744369	76	347	22182.3	433.481	56.9875	0.987558	0.996904	0	Hsc_scaff001	AUGUSTUS	gene	2738040	2745325	0.67	-	.	Hsc_gene_10104
Hsc_scaff001	274873	275716	5	Hsc_scaff001	274874	275721	21	19	1116	86.0838	23.4819	0.993802	1	0	Hsc_scaff001	AUGUSTUS	gene	274474	276485	0.13	-	.	Hsc_gene_9657
Hsc_scaff001	274873	275721	50	Hsc_scaff001	274874	275721	21	19	1116	86.0838	23.4819	0.993802	1	0	Hsc_scaff001	AUGUSTUS	gene	274474	276485	0.13	-	.	Hsc_gene_9657
Hsc_scaff001	2756879	2758379	129	Hsc_scaff001	2756815	2756989	0	1	117	3.32759	3.43606	0.226027	0.598326	0	Hsc_scaff001	AUGUSTUS	gene	2756357	2761745	0.28	-	.	Hsc_gene_10109
Hsc_scaff001	2782187	2782617	1049	Hsc_scaff001	2782187	2782617	168	873	51114.1	1484.59	272.024	0.992249	0.999034	0	Hsc_scaff001	AUGUSTUS	gene	2781597	2784965	0.07	-	.	Hsc_gene_10114
Hsc_scaff001	2793798	2794518	36	Hsc_scaff001	2793719	2794231	0	8	363	19.4375	5.32829	0.923508	0.9368	0	Hsc_scaff001	AUGUSTUS	gene	2791793	2798015	0.53	-	.	Hsc_gene_10118
Hsc_scaff001	2822417	2823242	175	Hsc_scaff001	2822417	2823239	70	105	6261.91	356.523	49.1522	0.979589	0.959882	0.00121655	Hsc_scaff001	AUGUSTUS	gene	2819086	2822658	0.11	+	.	Hsc_gene_10124
Hsc_scaff001	2822417	2823242	175	Hsc_scaff001	2822417	2823239	70	105	6261.91	356.523	49.1522	0.979589	0.959882	0.00121655	Hsc_scaff001	AUGUSTUS	gene	2822726	2824320	0.82	+	.	Hsc_gene_10125
Hsc_scaff001	2825641	2826264	352	Hsc_scaff001	2825642	2825739	0	28	1601.93	205.577	17.5633	0.975778	0.975683	0	Hsc_scaff001	AUGUSTUS	gene	2824376	2826186	0.25	+	.	Hsc_gene_10126
Hsc_scaff001	2830338	2830918	16	Hsc_scaff001	2830478	2830950	8	40	3109	57.3199	13.8301	0.563133	1	0	Hsc_scaff001	AUGUSTUS	gene	2828589	2832995	0.09	-	.	Hsc_gene_10128
Hsc_scaff001	2830477	2830950	21	Hsc_scaff001	2830478	2830950	8	40	3109	57.3199	13.8301	0.563133	1	0	Hsc_scaff001	AUGUSTUS	gene	2828589	2832995	0.09	-	.	Hsc_gene_10128
Hsc_scaff001	2927094	2927807	1	Hsc_scaff001	2927078	2927890	2	15	844	25.4236	6.67916	0.993417	1	0	Hsc_scaff001	AUGUSTUS	gene	2925756	2928435	0.4	+	.	Hsc_gene_10151
Hsc_scaff001	2930719	2931950	150	Hsc_scaff001	2930719	2931950	3	67	4169.62	170.235	35.9675	0.9989	0.992268	0	Hsc_scaff001	AUGUSTUS	gene	2929257	2933195	0.14	-	.	Hsc_gene_10153
Hsc_scaff001	2933284	2934089	283	Hsc_scaff001	2933285	2934084	32	165	10954.8	401.001	50.6749	0.993074	0.970802	0	Hsc_scaff001	AUGUSTUS	gene	2933245	2934055	0.13	-	.	Hsc_gene_10154
Hsc_scaff001	2976644	2977044	7	Hsc_scaff001	2976644	2977057	7	27	1550.94	61.7797	11.6821	1	1	0	Hsc_scaff001	AUGUSTUS	gene	2975453	2977992	0.47	-	.	Hsc_gene_10169
Hsc_scaff001	2976654	2977055	11	Hsc_scaff001	2976644	2977057	7	27	1550.94	61.7797	11.6821	1	1	0	Hsc_scaff001	AUGUSTUS	gene	2975453	2977992	0.47	-	.	Hsc_gene_10169
Hsc_scaff001	2982587	2982829	35	Hsc_scaff001	2982588	2982828	3	64	3917.17	145.679	29.222	0.893173	0.986566	0	Hsc_scaff001	AUGUSTUS	gene	2978132	2992912	0.74	-	.	Hsc_gene_10170
Hsc_scaff001	2993128	2994005	12	Hsc_scaff001	2993445	3129642	0	12	658	2.5379	20.0954	0.949758	0.97861	0.729531	Hsc_scaff001	AUGUSTUS	gene	2993533	2995127	0.41	+	.	Hsc_gene_10171
Hsc_scaff001	2993506	2994999	5	Hsc_scaff001	2993445	3129642	0	12	658	2.5379	20.0954	0.949758	0.97861	0.729531	Hsc_scaff001	AUGUSTUS	gene	2993533	2995127	0.41	+	.	Hsc_gene_10171
Hsc_scaff001	3026551	3027194	3	Hsc_scaff001	3026750	3026953	1	2	139	23.7931	7.045	0.997715	0.99493	0	Hsc_scaff001	AUGUSTUS	gene	3023885	3028342	1.06	-	.	Hsc_gene_10180
Hsc_scaff001	3029786	3030093	133	Hsc_scaff001	3029787	3030093	14	118	6804.92	217.082	38.241	0.984592	0.996794	0	Hsc_scaff001	AUGUSTUS	gene	3028404	3034212	0.92	-	.	Hsc_gene_10181
Hsc_scaff001	3030732	3030987	75	Hsc_scaff001	3030732	3030987	26	113	7411.7	257.753	52.4942	0.9902	0.986197	0	Hsc_scaff001	AUGUSTUS	gene	3028404	3034212	0.92	-	.	Hsc_gene_10181
Hsc_scaff001	3031588	3032291	8	Hsc_scaff001	3031569	3032295	1	18	1088	57.489	9.33058	0.865861	0.856165	0	Hsc_scaff001	AUGUSTUS	gene	3028404	3034212	0.92	-	.	Hsc_gene_10181
Hsc_scaff001	3077895	3078144	79	Hsc_scaff001	3077895	3078144	14	96	6864.93	315.908	53.4402	0.972873	0.999068	0	Hsc_scaff001	AUGUSTUS	gene	3075844	3080332	0.45	-	.	Hsc_gene_10195
Hsc_scaff001	3096334	3097475	57	Hsc_scaff001	3096334	3096506	4	46	2825	152.25	16.9617	0.997445	0.976543	0	Hsc_scaff001	AUGUSTUS	gene	3097373	3098830	0.7	+	.	Hsc_gene_10205
Hsc_scaff001	3096334	3097475	57	Hsc_scaff001	3096334	3096506	4	46	2825	152.25	16.9617	0.997445	0.976543	0	Hsc_scaff001	AUGUSTUS	gene	3095804	3097242	0.45	-	.	Hsc_gene_10204
Hsc_scaff001	3128854	3130698	29	Hsc_scaff001	3128855	3130697	6	42	2561.78	99.506	31.575	0.994778	0.971109	0	Hsc_scaff001	AUGUSTUS	gene	3128853	3131432	0.56	+	.	Hsc_gene_10219
Hsc_scaff001	3134075	3134900	66	Hsc_scaff001	3134075	3134900	7	52	2886.28	148.053	32.7718	0.987246	0.991174	0	Hsc_scaff001	AUGUSTUS	gene	3131783	3136114	0.63	+	.	Hsc_gene_10220
Hsc_scaff001	3140438	3141200	79	Hsc_scaff001	3140438	3141200	22	44	2431.55	126.159	20.1323	0.886434	0.971893	0	Hsc_scaff001	AUGUSTUS	gene	3139383	3142177	0.63	+	.	Hsc_gene_10222
Hsc_scaff001	3148793	3149763	24	Hsc_scaff001	3148794	3148945	0	28	1530	118.132	14.7189	0.989016	0.993517	0	Hsc_scaff001	AUGUSTUS	gene	3142184	3150912	1.04	-	.	Hsc_gene_10223
Hsc_scaff001	3148793	3149790	27	Hsc_scaff001	3148794	3148945	0	28	1530	118.132	14.7189	0.989016	0.993517	0	Hsc_scaff001	AUGUSTUS	gene	3142184	3150912	1.04	-	.	Hsc_gene_10223
Hsc_scaff001	319202	320655	1	Hsc_scaff001	299241	327402	0	9	614	17.3054	118.23	0.990066	0.725343	0.648734	Hsc_scaff001	AUGUSTUS	gene	319326	325190	0.91	+	.	Hsc_gene_9664
Hsc_scaff001	3209240	3209715	136	Hsc_scaff001	3209187	3209710	20	8	816	176.337	66.4709	0.945772	0.956921	0	Hsc_scaff001	AUGUSTUS	gene	3208263	3214678	0.27	+	.	Hsc_gene_10239
Hsc_scaff001	3225498	3227364	64	Hsc_scaff001	3225429	3226576	1	9	630	52.2302	16.9459	0.7563	0.974917	0	Hsc_scaff001	AUGUSTUS	gene	3224033	3233547	0.48	+	.	Hsc_gene_10243
Hsc_scaff001	3256715	3257085	2	Hsc_scaff001	3256671	3257114	4	16	1472.97	55.9097	11.0184	0.807413	0.961387	0	Hsc_scaff001	AUGUSTUS	gene	3255003	3257199	0.19	+	.	Hsc_gene_10249
Hsc_scaff001	3268660	3269799	61	Hsc_scaff001	3268661	3268968	14	92	5716	92.4235	20.5061	0.933675	0.975157	0	Hsc_scaff001	AUGUSTUS	gene	3267073	3269099	0.83	+	.	Hsc_gene_10253
Hsc_scaff001	3268660	3269799	61	Hsc_scaff001	3268661	3268968	14	92	5716	92.4235	20.5061	0.933675	0.975157	0	Hsc_scaff001	AUGUSTUS	gene	3269173	3272027	0.11	+	.	Hsc_gene_10254
Hsc_scaff001	3282368	3283693	47	Hsc_scaff001	3282252	3282669	0	6	274	21.7242	5.73376	0.992563	0.906031	0	Hsc_scaff001	AUGUSTUS	gene	3281123	3285172	0.69	-	.	Hsc_gene_10258
Hsc_scaff001	3305736	3306162	479	Hsc_scaff001	3305736	3306162	96	529	33125.8	690.268	128.697	0.953461	1	0	Hsc_scaff001	AUGUSTUS	gene	3304909	3306432	0.21	-	.	Hsc_gene_10267
Hsc_scaff001	3312170	3313082	31	Hsc_scaff001	3312166	3313086	0	10	829	40.7652	29.4409	0.785049	0.980783	0.0673913	Hsc_scaff001	AUGUSTUS	gene	3308713	3313080	0.26	+	.	Hsc_gene_10269
Hsc_scaff001	3336319	3337019	6	Hsc_scaff001	3334807	3336710	14	4	261	15.0583	13.652	1	1	0.359432	Hsc_scaff001	AUGUSTUS	gene	3335973	3341462	0.44	+	.	Hsc_gene_10273
Hsc_scaff001	3347549	3349061	13	Hsc_scaff001	3346245	3347926	3	16	929	20.041	29.7021	0.992531	0.99944	0.516954	Hsc_scaff001	AUGUSTUS	gene	3347973	3350527	0.54	+	.	Hsc_gene_10275
Hsc_scaff001	3347549	3349112	33	Hsc_scaff001	3346245	3347926	3	16	929	20.041	29.7021	0.992531	0.99944	0.516954	Hsc_scaff001	AUGUSTUS	gene	3347973	3350527	0.54	+	.	Hsc_gene_10275
Hsc_scaff001	3363914	3364926	9	Hsc_scaff001	3363915	3363996	0	28	1691	327.556	27.6477	0.971583	0.971583	0	Hsc_scaff001	AUGUSTUS	gene	3361593	3365792	0.72	-	.	Hsc_gene_10279
Hsc_scaff001	3363914	3364942	8	Hsc_scaff001	3363915	3363996	0	28	1691	327.556	27.6477	0.971583	0.971583	0	Hsc_scaff001	AUGUSTUS	gene	3361593	3365792	0.72	-	.	Hsc_gene_10279
Hsc_scaff001	3375680	3376050	96	Hsc_scaff001	3375681	3376050	12	37	1944.8	143.024	32.6397	0.994162	1	0	Hsc_scaff001	AUGUSTUS	gene	3375039	3376522	0.34	+	.	Hsc_gene_10280
Hsc_scaff001	3417971	3418515	47	Hsc_scaff001	3417971	3418515	8	72	3727.63	81.8566	16.9693	0.858925	0.988355	0.00183823	Hsc_scaff001	AUGUSTUS	gene	3410459	3419247	0.26	+	.	Hsc_gene_10290
Hsc_scaff001	3425979	3426264	79	Hsc_scaff001	3425980	3426263	0	57	3810.98	172.293	37.0719	0.99385	0.928345	0	Hsc_scaff001	AUGUSTUS	gene	3419469	3430053	0.22	+	.	Hsc_gene_10291
Hsc_scaff001	3441823	3442131	121	Hsc_scaff001	3441824	3442130	13	82	4795	192.654	29.7918	0.99301	0.994062	0	Hsc_scaff001	AUGUSTUS	gene	3438051	3451058	0.55	-	.	Hsc_gene_10296
Hsc_scaff001	3465420	3466442	212	Hsc_scaff001	3466061	3466329	0	2	119.94	3.64925	1.27991	0.989583	1	0.0485075	Hsc_scaff001	AUGUSTUS	gene	3463900	3467888	0.62	-	.	Hsc_gene_10302
Hsc_scaff001	3480183	3480388	16	Hsc_scaff001	3480180	3480386	0	15	735	140.32	39.3828	0.992787	0.985183	0	Hsc_scaff001	AUGUSTUS	gene	3480230	3488398	0.34	-	.	Hsc_gene_10305
Hsc_scaff001	3480187	3480388	1	Hsc_scaff001	3480180	3480386	0	15	735	140.32	39.3828	0.992787	0.985183	0	Hsc_scaff001	AUGUSTUS	gene	3480230	3488398	0.34	-	.	Hsc_gene_10305
Hsc_scaff001	3506829	3507369	30	Hsc_scaff001	3506720	3507146	8	34	1817.91	27.669	5.8899	1	1	0.00234742	Hsc_scaff001	AUGUSTUS	gene	3504979	3507543	0.17	+	.	Hsc_gene_10309
Hsc_scaff001	3506862	3507369	29	Hsc_scaff001	3506720	3507146	8	34	1817.91	27.669	5.8899	1	1	0.00234742	Hsc_scaff001	AUGUSTUS	gene	3504979	3507543	0.17	+	.	Hsc_gene_10309
Hsc_scaff001	3517596	3518042	219	Hsc_scaff001	3517596	3518042	22	215	13521.5	325.89	64.0852	0.98801	1	0	Hsc_scaff001	AUGUSTUS	gene	3512750	3518408	0.64	-	.	Hsc_gene_10312
Hsc_scaff001	3521128	3521495	97	Hsc_scaff001	3521128	3521495	7	57	3227.58	148.834	37.2699	0.989185	0.986738	0	Hsc_scaff001	AUGUSTUS	gene	3520552	3522198	0.27	-	.	Hsc_gene_10313
Hsc_scaff001	3536088	3538428	211	Hsc_scaff001	3536088	3536405	15	119	6970.87	360.145	80.4072	0.982053	1	0	Hsc_scaff001	AUGUSTUS	gene	3535899	3538543	0.18	+	.	Hsc_gene_10317
Hsc_scaff001	3546133	3548830	83	Hsc_scaff001	3546134	3547669	12	58	3683.78	129.817	14.1986	0.95422	0.984684	0	Hsc_scaff001	AUGUSTUS	gene	3545869	3549303	1.06	+	.	Hsc_gene_10320
Hsc_scaff001	3555855	3556190	1	Hsc_scaff001	3555771	3556270	4	4	181.94	30.4108	8.39706	0.997036	0.991556	0	Hsc_scaff001	AUGUSTUS	gene	3553842	3564868	0.83	-	.	Hsc_gene_10322
Hsc_scaff001	3555894	3556267	2	Hsc_scaff001	3555771	3556270	4	4	181.94	30.4108	8.39706	0.997036	0.991556	0	Hsc_scaff001	AUGUSTUS	gene	3553842	3564868	0.83	-	.	Hsc_gene_10322
Hsc_scaff001	3585580	3586094	3	Hsc_scaff001	3585570	3586109	2	8	419	27.0891	5.73078	1	1	0	Hsc_scaff001	AUGUSTUS	gene	3581957	3587128	0.54	-	.	Hsc_gene_10325
Hsc_scaff001	3585643	3586023	2	Hsc_scaff001	3585570	3586109	2	8	419	27.0891	5.73078	1	1	0	Hsc_scaff001	AUGUSTUS	gene	3581957	3587128	0.54	-	.	Hsc_gene_10325
Hsc_scaff001	3604044	3606776	104	Hsc_scaff001	3604538	3604814	3	50	2623.55	78.7428	22.0063	0.993801	0.931673	0.00362319	Hsc_scaff001	AUGUSTUS	gene	3605810	3610028	0.26	-	.	Hsc_gene_10333
Hsc_scaff001	3604044	3606776	104	Hsc_scaff001	3604538	3604814	3	50	2623.55	78.7428	22.0063	0.993801	0.931673	0.00362319	Hsc_scaff001	AUGUSTUS	gene	3602659	3605801	0.45	+	.	Hsc_gene_10332
Hsc_scaff001	3604542	3604821	17	Hsc_scaff001	3604538	3604814	3	50	2623.55	78.7428	22.0063	0.993801	0.931673	0.00362319	Hsc_scaff001	AUGUSTUS	gene	3602659	3605801	0.45	+	.	Hsc_gene_10332
Hsc_scaff001	3668618	3669721	288	Hsc_scaff001	3668619	3669415	28	109	6976.88	350.417	50.5222	0.991957	0.992567	0	Hsc_scaff001	AUGUSTUS	gene	3666169	3668673	1.06	+	.	Hsc_gene_10349
Hsc_scaff001	3668618	3669721	288	Hsc_scaff001	3668619	3669415	28	109	6976.88	350.417	50.5222	0.991957	0.992567	0	Hsc_scaff001	AUGUSTUS	gene	3668680	3677188	1.37	-	.	Hsc_gene_10350
Hsc_scaff001	3688589	3689563	1	Hsc_scaff001	3688519	3689563	4	12	763.79	46.4186	14.3295	0.759427	0.99812	0	Hsc_scaff001	AUGUSTUS	gene	3688814	3691358	0.32	-	.	Hsc_gene_10354
Hsc_scaff001	3700858	3701275	53	Hsc_scaff001	3700858	3701275	12	43	2375.81	98.4652	27.0291	1	1	0	Hsc_scaff001	AUGUSTUS	gene	3699804	3703118	0.32	-	.	Hsc_gene_10358
Hsc_scaff001	3700881	3701275	14	Hsc_scaff001	3700858	3701275	12	43	2375.81	98.4652	27.0291	1	1	0	Hsc_scaff001	AUGUSTUS	gene	3699804	3703118	0.32	-	.	Hsc_gene_10358
Hsc_scaff001	3743798	3744118	1	Hsc_scaff001	3743792	3744116	12	13	879	86.1636	23.5393	0.995858	0.988338	0	Hsc_scaff001	AUGUSTUS	gene	3743546	3745960	0.13	+	.	Hsc_gene_10369
Hsc_scaff001	3763788	3764230	69	Hsc_scaff001	3763789	3764229	19	50	3576	97.8591	14.605	0.993553	0.951921	0	Hsc_scaff001	AUGUSTUS	gene	3758476	3765420	0.44	+	.	Hsc_gene_10374
Hsc_scaff001	3778433	3779534	144	Hsc_scaff001	3778432	3778612	8	351	17929.3	3271.33	835.859	0.995587	0.946722	0	Hsc_scaff001	AUGUSTUS	gene	3771462	3782205	0.3	-	.	Hsc_gene_10377
Hsc_scaff001	3787049	3787466	1	Hsc_scaff001	3786971	3787581	5	2	56	43.6279	8.41744	1	0.980565	0.00163934	Hsc_scaff001	AUGUSTUS	gene	3782306	3787464	0.85	+	.	Hsc_gene_10378
Hsc_scaff001	3818992	3821006	30	Hsc_scaff001	3818974	3820969	8	0	0	175.849	33.2519	0.961142	0.827151	0	Hsc_scaff001	AUGUSTUS	gene	3820587	3824195	0.23	-	.	Hsc_gene_10383
Hsc_scaff001	3818992	3821006	30	Hsc_scaff001	3818974	3820969	8	0	0	175.849	33.2519	0.961142	0.827151	0	Hsc_scaff001	AUGUSTUS	gene	3813226	3820580	0.45	+	.	Hsc_gene_10382
Hsc_scaff001	3827782	3828411	17	Hsc_scaff001	3827718	3827888	0	4	362	29.3765	19.3698	0.997582	0.402903	0	Hsc_scaff001	AUGUSTUS	gene	3825976	3831600	0.39	+	.	Hsc_gene_10385
Hsc_scaff001	3827792	3828399	1	Hsc_scaff001	3827718	3827888	0	4	362	29.3765	19.3698	0.997582	0.402903	0	Hsc_scaff001	AUGUSTUS	gene	3825976	3831600	0.39	+	.	Hsc_gene_10385
Hsc_scaff001	383532	383928	17	Hsc_scaff001	383533	383926	4	8	702	36.2417	15.4625	0.593349	0.678683	0	Hsc_scaff001	AUGUSTUS	gene	383466	385330	0.15	+	.	Hsc_gene_9671
Hsc_scaff001	3839654	3839939	52	Hsc_scaff001	3839654	3839939	10	52	3518.68	147.305	19.0992	1	0.892123	0	Hsc_scaff001	AUGUSTUS	gene	3834728	3841725	0.19	-	.	Hsc_gene_10387
Hsc_scaff001	3839654	3839940	60	Hsc_scaff001	3839654	3839939	10	52	3518.68	147.305	19.0992	1	0.892123	0	Hsc_scaff001	AUGUSTUS	gene	3834728	3841725	0.19	-	.	Hsc_gene_10387
Hsc_scaff001	3885270	3885587	122	Hsc_scaff001	3885352	3885529	0	12	625.88	45.887	8.17663	0.99451	0.98735	0	Hsc_scaff001	AUGUSTUS	gene	3882187	3886895	1.25	-	.	Hsc_gene_10397
Hsc_scaff001	3892523	3893657	162	Hsc_scaff001	3892770	3892968	0	2	69.99	9.05051	3.27949	1	1	0	Hsc_scaff001	AUGUSTUS	gene	3889909	3893575	0.66	-	.	Hsc_gene_10399
Hsc_scaff001	3897033	3897251	33	Hsc_scaff001	3897034	3897247	3	38	2186	141.089	32.6506	0.972286	0.979273	0	Hsc_scaff001	AUGUSTUS	gene	3895766	3897950	0.94	+	.	Hsc_gene_10401
Hsc_scaff001	3911255	3911569	47	Hsc_scaff001	3911255	3911569	38	50	3674	98.035	18.5777	0.872007	0.993877	0	Hsc_scaff001	AUGUSTUS	gene	3909916	3911360	0.26	+	.	Hsc_gene_10404
Hsc_scaff001	3911255	3911569	47	Hsc_scaff001	3911255	3911569	38	50	3674	98.035	18.5777	0.872007	0.993877	0	Hsc_scaff001	AUGUSTUS	gene	3911384	3912115	0.4	-	.	Hsc_gene_10405
Hsc_scaff001	3911260	3911569	1	Hsc_scaff001	3911255	3911569	38	50	3674	98.035	18.5777	0.872007	0.993877	0	Hsc_scaff001	AUGUSTUS	gene	3909916	3911360	0.26	+	.	Hsc_gene_10404
Hsc_scaff001	3911260	3911569	1	Hsc_scaff001	3911255	3911569	38	50	3674	98.035	18.5777	0.872007	0.993877	0	Hsc_scaff001	AUGUSTUS	gene	3911384	3912115	0.4	-	.	Hsc_gene_10405
Hsc_scaff001	3943377	3944917	32	Hsc_scaff001	3944563	3944956	0	13	636	106.557	65.0935	0.954911	1	0	Hsc_scaff001	AUGUSTUS	gene	3940797	3944305	0.45	-	.	Hsc_gene_10416
Hsc_scaff001	3943377	3944917	32	Hsc_scaff001	3944563	3944956	0	13	636	106.557	65.0935	0.954911	1	0	Hsc_scaff001	AUGUSTUS	gene	3944357	3945565	0.27	-	.	Hsc_gene_10417
Hsc_scaff001	3944635	3944917	5	Hsc_scaff001	3944563	3944956	0	13	636	106.557	65.0935	0.954911	1	0	Hsc_scaff001	AUGUSTUS	gene	3944357	3945565	0.27	-	.	Hsc_gene_10417
Hsc_scaff001	3995367	3995617	32	Hsc_scaff001	3995200	3995378	0	1	61	6.92697	5.92654	0.303708	1	0	Hsc_scaff001	AUGUSTUS	gene	3990887	4009515	1.1	-	.	Hsc_gene_10423
Hsc_scaff001	3996794	3998017	72	Hsc_scaff001	3996794	3997125	75	19	402.61	529.946	113.733	0.999813	0.996333	0	Hsc_scaff001	AUGUSTUS	gene	3990887	4009515	1.1	-	.	Hsc_gene_10423
Hsc_scaff001	3996794	3998021	55	Hsc_scaff001	3996794	3997125	75	19	402.61	529.946	113.733	0.999813	0.996333	0	Hsc_scaff001	AUGUSTUS	gene	3990887	4009515	1.1	-	.	Hsc_gene_10423
Hsc_scaff001	4001044	4001515	50	Hsc_scaff001	4001044	4001515	27	38	2120.98	86.9023	15.9577	0.9981	0.957465	0	Hsc_scaff001	AUGUSTUS	gene	3990887	4009515	1.1	-	.	Hsc_gene_10423
Hsc_scaff001	4024752	4026149	29	Hsc_scaff001	4024623	4025506	2	8	317	22.9853	4.82054	0.812812	0.904283	0.0011325	Hsc_scaff001	AUGUSTUS	gene	4024606	4025468	0.1	+	.	Hsc_gene_10426
Hsc_scaff001	4032638	4033642	26	Hsc_scaff001	4032905	4033160	0	1	44	15.4196	4.09787	0.215123	0.590709	0	Hsc_scaff001	AUGUSTUS	gene	4031286	4032670	0.02	+	.	Hsc_gene_10427
[truncated: 5,765 more rows]

## Sheet: WT_SYN_hsch_gene_only
CHr	Start	end	split read from ecc_finder	CHr	Start	end	discordant	split reads	circle score	Mean Coverage	Standard deviation This column indicates the standard deviation of the base coverage vector.	Coverage increase in the start coordinate	Coverage increase in the end coordinate	Coverage continuity	chr	source	att	start	end		strand		att	gene_id							finder	map
[truncated: 14 more rows]

[truncated: 10 more sheets: EPI12_syn_hsch_gene_only, EPI12_RT_hsch_gene_only, WT_RT_hsch_gene_only, WT_Syn_hsch_TE, WT_female_hsch_TE, J2_hsch_TE, EPI_SYN_hsch_TE, EPI_RT_hsch_TE, EPI_female_hsch_TE, WT_RT_hsch_TE]
