# Supplementary material for: A Critical Appraisal of DNA Transfer from Plants to Parasitic Cyst Nematodes
Source: Mol Biol Evol. 2024 Feb 15;41(2):msae030. doi: 10.1093/molbev/msae030 (PMC10899095; doi:10.1093/molbev/msae030)
Supplement: msae030_Supplementary_Data [file msae030_supplementary_data.zip › SupplementaryMaterial4_17874_orthomcl.alignment.fa.txt]

>aapi|AAP_04741/1-1848 | organism=Ascosphaera apis ARSEF 7405 | HDAC_interact domain-containing protein [Source:UniProtKB/TrEMBL;Acc:A0A162I4U6] | OG6_101145
------------------MNHNNQDAWSSQRSPAAAAAPQGQQNPQQQPQQQQQQQQQQGRGQSQPSSSGLQ
PHVGVDPLSQPPSMSPYGEYTTDRDSAATRPPRPFQSNASQGGHHSHTQLPGISDITQPAQQPPRFGLSSQS
QSQLQSAPADLAPPGSSAGGADSAQGPPTLPGIGSAIGPHAHTPPPPDQRDRVEEFRRMEEEQARQSQRDRE
HEQDMQDSRDQRERDIERLHREQAALHQQQQQGPPVHPMQQGT-----------------------------
-----QRSPPSPRSHTPLQHPSQSMQPGQPPIQSHAGTIHLHAPVA-SKIPPSFPG---PNNLLASLNTPSQ
ASGAPG----------QTPVSAALGGPPTSTGPAPERSYSGHPAS--GQLREQESDAGLRGYMHPLHGPPLM
SSSK--QHPMSHQSQHSPFGQMPGSLLGPGGPMPPAT-----------------------------------
------------------------------------------------------------------------
------------------------------NAG-------------------------------------PV
TPAAGSAILDNPNMGAGVTLAQGQQPILD-------------------------------------------
-----------DALTYLDQVKVKFVDQPDVY----NKFLDIMKDFKSQ-------TIDTPGVIQRVSTLFTG
HPSLIQGFNTF-------------------------------------------LPPGYRIEC------GTD
G-NPD---------AIRVTTP--SGTNTLSMHPGAPPIEISGP-----------------------------
--------------------------------RGEYYS----------------------------------
----------------------------------------SVRGWAEQ----AAPPPPPGGP------YSPR
NRGALPPNIYGQHPAHLPPGHSGIPRDP--------------------------------------------
-----------------------FDYPHPDHIAASQAQANQAQEQYERAQAQNRGPGLMQPPGMGVPPPPPP
Q-----------------------------------------------------------------------
----------------------------------------------------------------SGPLPMSG
LAGIGSGMLHGQSAQQAAAAQQGQVLADGK------------------------------------------
-------------------RGPVEFNHAINYVNKIKNRFSDSPEIYKQFLEILQTYQRE---S-----KPIQ
D-----------------VYAQVTVLFNSAPDLLEDFKQFLPES--------AAATQTPTQQPVQPTPGRGN
YATLPPAQAGGLGGRQPQMMLPDDIPLMHSDIRNEP-------GYAAMAAGGARGSPVMGGQR---------
--MPETGKMPP-------------------------------------------------------------
---------------------------MGQFHV-------------------------KESYKDVKKRRANA
SAAATSGAATGAVPAGV------------PLPMP-----------TGDAGAAGRVPQAAPLGNANK------
--------------------------RTKLSH---------------KAQQEAGLSVSPTLIPAL-------
--------------------------------PEPI----------------PPTF--------SFAPSSEE
YAFFDRVKKFI---GNKQ-TFGEFLKLCNLYSADLIDKNVLVNRAQ--GFI------------GAN----PE
I--MAWFKRFMH--------------------------------------------------------VEPV
-DELIEPQ-----ARMEAASTSAP---------------------------------V---------TLAHC
-----RAL--GPSYRLLPK-RER-QKPCSGRDEL---CQS--------------------------------
VLNDEWASHPTWESEDSGFVAHRKN-QFEDALHRIEEDRHEYDHHIEG---CVRTIQLMEPLVQQLAG-MTQ
AEIANFKLP-PGLGGQSETIYRRVIKKVYD--RAVGESVIEKMFSNPASTLPIVLKRLKQKCEEWKLCQREW
DK-VWREQMQRSFWKSLD-----HQANTTKSADKKLFVAKHIQNEITAKLEESK------------------
-----------------------NLRK------SG--------------FQ---TPP-------------WQ
FEYEFS-----DSE-VLL----------------------------------------DTTHLLLCHIER--
--NSAGFGADPNKVMSFLKDFVPAM----FGLDRDA------------------------------------
------------------------------------------------------------------------
-----------------------------------FKTALREGYDDYGPSSENGETN-----DSTDEATNDD
V--DS-------------------------------------------------------------------
------------------------------------------------------------------------
----------------------VASKSRRAAAASSRKLDLLRDVLER-------------------------
--QG-----------------------------------ENAERSR-----------RATPISGASTP----
----------AQVPRSVPMDLDGPEIP--------------------TLEEITPSKWMEHPGTGNFNATESR
----------------------------------------------------------------EFPLNAPY
KKKVH-TMYANVHIYCFLHSFEVLYSRLLRV----------KLFEDRARTNIQ----RAAAPKAAY------
-----------K---------------------LAPSDYLYDTSPDAS-YYQQVVRMCEEIIKGDMEQSHL-
-EETLRRFFLQ-VGWQLYNLDKILVGIARFAGGIF-NPDPK-DKSS------DIMALF---FKEREK-----
--KETT---------HYQEIQY--------------R-----------------------------------
------------------------------------------------------------------------
------------------------------------------------------------KSVERLI---RE
GDLYRI--------------T-FI------------------------------------------------
------------------------------------------------------------------------
---------------------------------------------------------------PATKK----
-----VTVQLMSA--E-------D-------------------------------------STLDSN--ELS
AEA------------R-WSYYVSAYSMR--------------------------------------------
------------------------------------------------------------------------
------------------------------------------------------------------------
----------------------------------------DPT------EGVPIS---------RMRLPFL-
-------------------------------------QRT--L------PSRLDHDD---------------
---------------------------------------------------------DEYNQWFSP-----L
IN------HDKLVIRICA-TSYHIRY-EANTEDWFYR-----------------------------------
------------------------------------------------------------------------
-------------LYTPQQGEGTEGRSAAEIEAEHEREQAAIRDRRRDRFKRKFVNN---------------
----------------------------------------PVWAR----GLSKDDV------------DLEN
QKFRS-----WVSGGSGVQEGKVAREEDIESLPENVEKPFVHPTTEWDTPSSTHQVPRRKADEDQEMADAPG
ATDL--------------------------------------------------------------------
----------------------------------------------------------------------
>acas-old|ACA1_329510/1-1039 | organism=Acanthamoeba castellanii str. Neff (old build 2015-03-19) | paired amphipathic helix protein sin3, putative | OG6_101145
------------------------------------------------------------------------
------------------------------------------------------------------------
------------------------------------------------------------------------
------------------------------------------------------------------------
------------------------------------------------------------------------
-----------------MPPLSEVTRSQSIAPGQPLLPAAASLRY--TRLLFFRR-----------------
--------------------QALSTQASHVMSSTPTR-----------------------------------
------------------------------------------------------------------------
------------------------------GVK---------------------------------------
---------------------------FE-------------------------------------------
-----------SALDFLDQVKLQFQHQPQIY----NYFLDVMKEFKAQ-------TIDTPGVIARVSDLFKG
HDDLILGFNTF-------------------------------------------LPPGYKIVP---------
--------------VAAMPPP---------------------------------------------------
------------------------------------------------------------------------
--------------------------------------------------------------------SESD
VA----------------------------------------------------------------------
------------------------------------------------------------------------
------------------------------------------------------------------------
------------------------------------------------------------------------
------------------------------------------------------------------------
-------------------RKQPEFDHARAYVKKIKMRFLHQPQIYKNFLEILHTFHRE---Q-----HTIK
D-----------------VYEQVAYLFQDHPDLLEEFSEFLPEN----------------------------
---------------------TTPNPQLGGVAYPQA------------------------------------
------------------------------------------------------------------------
----------------------------------------------------------APIHHPPKRTAPKI
RGQ--------------------------PMKTA-----------VRDTGKKAAKEKAKPEKSRGM------
-----------------------------------------------KRKAHEKAEERMSKKQHQ-------
-------------------------------------------------------------------DNLKE
LNFFYKVRKKL---NNDK-LYNEFLKCLNLFSNKIITRVELAVVVR--DVF------------AGE----PE
L--FERFKKFIG-----------------------------------------------------FTSDDEL
ELPAVDSE------------EEMP-------------------SQHWSLAD------I---------DFSAC
-----KRY--GPSYRALPK-NYQ-KATVTG-DEL---SRE--------------------------------
VLNTKYVSMAM-GSEEGGFKGSRKN-QYEEVLF-----KYELDLVIEL---NSSTMRALEPILKQIMD-MPE
DEASRFKID------NLDVLHIRSIERIYG---NKGPDVVDKLFNNPVVAVPVILKRLKQKDNEWRNARREW
NK-IWRE------------------------AEKKNLSSKVLLAEIKQKYQEKL------------------
-----------------------KHKP----------------------SE---QPN-------------YH
LKYGMN-----DPQ-VLN----------------------------------------DINDLITNAAER--
----ILSKADRERLDAFMERFIKAF----FLVPSKE------------------------------------
------------------------------------------------------------------------
------------------------------------EALVQPTASAMEEEKKEGEVV----PPEVKPEPKEG
D-----------------------------------------------------------------------
------------------------------------------------------------------------
------------------------------------TMEVEGGAPPA-------------------APAQPA
GDAM---------------------------------ELEKASEGA-----------EKTAEQQPEEK----
-------KMDEELPKQQEPEQEAEEKK----------------------DEATETSAAAAAKEPAVKEEVMR
DASAVAPAVVRPEP--------------------------------------------------MEPQTARG
RSPSTKIFFGNKAFYCFFRLYQIIYDRLTAA----KEMEKNSDKKKWAASVLT----PPKEMLSTA------
-----------------------------------------SDSEKKD-PYQHLITSIYALMEGSLEQSKF-
-EDDCRDMFGI-SSYILFTIDKLIVQLAKQLQILI-----TDDSCA------KLLALY---AYEGSR-----
--PRGS-----------LEVIY--------------H-----------------------------------
------------------------------------------------------------------------
------------------------------------------------------------SNVLELLP--ED
DRCFRF--------------E-FS------------------------------------------------
------------------------------------------------------------------------
---------------------------------------------------------------QESCE----
-----LTIQLLDSTDK---------------------------------------------PRFVDL--SFD
KDK--------------WAEYVENYVQS--------------------------------------------
------------------------------------------------------------------------
------------------------------------------------------------------------
-------------------------------------------------DKSHLD--------VRKHKVFL-
-------------------------------------LRNQRKWTK---KGGNPMEN---------------
-----------------------------------------------------------------------V
VV------SNGLECKICL-TTYRLFY-VQDTHDFFYR-----------------------------------
------------------------------------------------------------------------
-------------------------RIA--------------------------------------------
------------------------------------------------------------------------
------------------------------------------------------------------------
------------------------------------------------------------------------
----------------------------------------------------------------------
>acas|ACA1_329510/1-1039 | organism=Acanthamoeba castellanii str. Neff | HDAC_interact domain-containing protein [Source:UniProtKB/TrEMBL;Acc:L8GHK5] | OG6_101145
------------------------------------------------------------------------
------------------------------------------------------------------------
------------------------------------------------------------------------
------------------------------------------------------------------------
------------------------------------------------------------------------
-----------------MPPLSEVTRSQSIAPGQPLLPAAASLRY--TRLLFFRR-----------------
--------------------QALSTQASHVMSSTPTR-----------------------------------
------------------------------------------------------------------------
------------------------------GVK---------------------------------------
---------------------------FE-------------------------------------------
-----------SALDFLDQVKLQFQHQPQIY----NYFLDVMKEFKAQ-------TIDTPGVIARVSDLFKG
HDDLILGFNTF-------------------------------------------LPPGYKIVP---------
--------------VAAMPPP---------------------------------------------------
------------------------------------------------------------------------
--------------------------------------------------------------------SESD
VA----------------------------------------------------------------------
------------------------------------------------------------------------
------------------------------------------------------------------------
------------------------------------------------------------------------
------------------------------------------------------------------------
-------------------RKQPEFDHARAYVKKIKMRFLHQPQIYKNFLEILHTFHRE---Q-----HTIK
D-----------------VYEQVAYLFQDHPDLLEEFSEFLPEN----------------------------
---------------------TTPNPQLGGVAYPQA------------------------------------
------------------------------------------------------------------------
----------------------------------------------------------APIHHPPKRTAPKI
RGQ--------------------------PMKTA-----------VRDTGKKAAKEKAKPEKSRGM------
-----------------------------------------------KRKAHEKAEERMSKKQHQ-------
-------------------------------------------------------------------DNLKE
LNFFYKVRKKL---NNDK-LYNEFLKCLNLFSNKIITRVELAVVVR--DVF------------AGE----PE
L--FERFKKFIG-----------------------------------------------------FTSDDEL
ELPAVDSE------------EEMP-------------------SQHWSLAD------I---------DFSAC
-----KRY--GPSYRALPK-NYQ-KATVTG-DEL---SRE--------------------------------
VLNTKYVSMAM-GSEEGGFKGSRKN-QYEEVLF-----KYELDLVIEL---NSSTMRALEPILKQIMD-MPE
DEASRFKID------NLDVLHIRSIERIYG---NKGPDVVDKLFNNPVVAVPVILKRLKQKDNEWRNARREW
NK-IWRE------------------------AEKKNLSSKVLLAEIKQKYQEKL------------------
-----------------------KHKP----------------------SE---QPN-------------YH
LKYGMN-----DPQ-VLN----------------------------------------DINDLITNAAER--
----ILSKADRERLDAFMERFIKAF----FLVPSKE------------------------------------
------------------------------------------------------------------------
------------------------------------EALVQPTASAMEEEKKEGEVV----PPEVKPEPKEG
D-----------------------------------------------------------------------
------------------------------------------------------------------------
------------------------------------TMEVEGGAPPA-------------------APAQPA
GDAM---------------------------------ELEKASEGA-----------EKTAEQQPEEK----
-------KMDEELPKQQEPEQEAEEKK----------------------DEATETSAAAAAKEPAVKEEVMR
DASAVAPAVVRPEP--------------------------------------------------MEPQTARG
RSPSTKIFFGNKAFYCFFRLYQIIYDRLTAA----KEMEKNSDKKKWAASVLT----PPKEMLSTA------
-----------------------------------------SDSEKKD-PYQHLITSIYALMEGSLEQSKF-
-EDDCRDMFGI-SSYILFTIDKLIVQLAKQLQILI-----TDDSCA------KLLALY---AYEGSR-----
--PRGS-----------LEVIY--------------H-----------------------------------
------------------------------------------------------------------------
------------------------------------------------------------SNVLELLP--ED
DRCFRF--------------E-FS------------------------------------------------
------------------------------------------------------------------------
---------------------------------------------------------------QESCE----
-----LTIQLLDSTDK---------------------------------------------PRFVDL--SFD
KDK--------------WAEYVENYVQS--------------------------------------------
------------------------------------------------------------------------
------------------------------------------------------------------------
-------------------------------------------------DKSHLD--------VRKHKVFL-
-------------------------------------LRNQRKWTK---KGGNPMEN---------------
-----------------------------------------------------------------------V
VV------SNGLECKICL-TTYRLFY-VQDTHDFFYR-----------------------------------
------------------------------------------------------------------------
-------------------------RIA--------------------------------------------
------------------------------------------------------------------------
------------------------------------------------------------------------
------------------------------------------------------------------------
----------------------------------------------------------------------
>afla|AFLA_115940/1-93 | organism=Aspergillus flavus NRRL3357 | Sin3b, putative [Source:UniProtKB/TrEMBL;Acc:B8NXA8] | OG6_101145
------------------------------------------------------------------------
------------------------------------------------------------------------
------------------------------------------------------------------------
------------------------------------------------------------------------
------------------------------------------------------------------------
------------------------------------------------------------------------
------------------------------------------------------------------------
------------------------------------------------------------------------
------------------------------MSS---------------------------------------
------------------------------------------------------------------------
------------------------------------------------------------------------
------------------------------------------------------SKPGRSSQK------GSG
N-----------------------------------------------------------------------
------------------------------------------------------------------------
------------------------------------------------------------------------
------------------------------------------------------------------------
------------------------------------------------------------------------
------------------------------------------------------------------------
------------------------------------------------------------------------
------------------------------------------------------------------------
-------------------DGCMSAMDAVSFVNKVKNRFAEHPELFSEFLLILQAYQRE---S-----RPLR
K-----------------VYEQVEELFDAEPDLMKDFKKFLPEA----------------------------
------------------------------------------------------------------------
------------------------------------------------------------------------
------------------------------------------------------------------------
------------------------------------------------------------------------
------------------------------------------------------------------------
------------------------------------------------------------------------
------------------------------------------------------------------------
------------------------------------------------------------------------
------------------------------------------------------------------------
------------------------------------------------------------------------
------------------------------------------------------------------------
------------------------------------------------------------------------
------------------------------------------------------------------------
------------------------------------------------------------------------
------------------------------------------------------------------------
------------------------------------------------------------------------
------------------------------------------------------------------------
------------------------------------------------------------------------
------------------------------------------------------------------------
------------------------------------------------------------------------
------------------------------------------------------------------------
------------------------------------------------------------------------
------------------------------------------------------------------------
------------------------------------------------------------------------
----------------------TAYKR---------------------------------------------
------------------------------------------------------------------------
------------------------------------------------------------------------
------------------------------------------------------------------------
------------------------------------------------------------------------
------------------------------------------------------------------------
------------------------------------------------------------------------
------------------------------------------------------------------------
------------------------------------------------------------------------
------------------------------------------------------------------------
------------------------------------------------------------------------
------------------------------------------------------------------------
------------------------------------------------------------------------
------------------------------------------------------------------------
------------------------------------------------------------------------
------------------------------------------------------------------------
------------------------------------------------------------------------
------------------------------------------------------------------------
------------------------------------------------------------------------
------------------------------------------------------------------------
------------------------------------------------------------------------
------------------------------------------------------------------------
----------------------------------------------------------------------
>agos|Q75CF0/1-1377 | organism=Ashbya gossypii (strain ATCC 10895 / CBS 109.51 / FGSC 9923 / NRRL Y-1056) (Yeast) (Eremothecium gossypii) | HDAC_interact domain-containing protein | OG6_101145
------------------------------------------------------------------------
------------------------------------------------------------------------
------------------------------------------------------------------------
------------------------------------------------------------------------
-------------------------MSQSWSQHHQVDHAGSGRPVG-QAGPGPAGGTPQMGGGAGLLPGRRG
SEGLKTHYTL------PSISAAGLPGAGEPHGGSRLPPMQNALGV--GGGGPGSI-----------------
----------ANGFAVGRLEGAVPVSGTGGPGSPGPQ-----------------------------------
------------------------------------------------------------------------
-----------------------------VPAQ---------------------------------------
------------------DGSAYRPLNVK-------------------------------------------
-----------DALSYLEQVKFQFSSRPDVY----NHFLDIMKDFKSQ-------AIDTPGVIERVSTLFHG
YPALIQGFNTF-------------------------------------------LPHGYNIEC------PSD
PND-----------PIKVTTP--FGTIGEIPITGAGGNHAHGA-----------------------------
------------------------------------------------------------------------
----------------------------------------------------NTEPRLQSTQ------NVPT
VYRSAEGS-----PAAIATPATTQEQYG--------------------------------------------
--------------------------------------------------------------------TGPK
K-----------------------------------------------------------------------
------------------------------------------------------------------------
------------------------------------------------------------------------
-------------------AGDVEFSHAISYVNKIKTRFAEQPDIYKHFLEILQTYQRE---Q-----KPIN
E-----------------VYAQVTVLFQNAPDLLDDFKKFLPDS--------SAPQLQSHQQINGAMVA---
---------------------PGFGHAQSGLQQALP-----------------------GTQP---------
--LMHQQNLPP-------------------------------------------------------------
---------------------------LGNF---------------------------STPGDHHPMSLPSV
QGPNVG-----------------------LSQGQ-----------SGHIVTQGVSNQHIPVSDLRG------
---------------------------APDASFRASEYNQVQDVQYMEPTVRPEIDLDPSLVPVI-------
--------------------------------PEPI----------------KPLE--------DELNLVEE
ATFFDKAKKFI---GNKQ-IYTEFLKILNLYSQDLLEKEKLVEDVS--HYL------------SGS----PE
L--FDWFKSFVG--------------------------------------------------------YQER
-PKHIENV-----------------------------------IH-------E-KHRL---------DLDLC
-----EAC--GPSYKRLPK-ADT-FMPCSGRDEM---CWE--------------------------------
VLNDEWVGHPVWASEDSGFIAHRKN-QYEDTLFKIEEERHEYDFYIEA---NLRTIQTLETIANKIAN-MTP
EEKAAFKLP-PGLGHTSVTIYKKVIRKVYD--KDRGFEIIDALHEHPAITVPLVLKRLKQKDEEWRRAQREW
NK-VWRELEQKVFYKSLD-----HLGLTFKQADKKLLTAKQLISEISSIKVDQS------------------
-----------------------NKRI----------------------HPLTPKAK-------------SQ
LSYDFK-----EPE-VFQ----------------------------------------DILSLVMVFLAN--
--NNTYSPSDNERLKDFFKGFISLF----FSYPLHE------------------------------------
------------------------------------------------------------------------
---------------------------------------IEEGLLKRSSQNGTISHG-----DDTRKSKEDP
K--TE-------------------------------------------------------------------
------------------------------------------------------------------------
------------------------------------KHSARKRVRDD----------------------TEH
LLRD------------------------------------ILYRNK-----------QQKVNKGPQND----
-----------QSSEEFEKESDIEE----------------------------KEIVRQEAKKPWLLGSIVD
----------------------------------------------------------------EADNHGHV
SDRVTFNMFANTNIYVFFRHLTTMYERLVEV----KKING-EVTKEISNRKVV----QFAKDLNLI------
-----------S---------------------TQLTDMGL-DFKGAD-AYEELLRLSRSLISGELEHQWF-
-EESLRQAYKN-KAFKLYTIDKVIQALVKHAHTIL-----MDHKTV------EIMLLF---DNDRTS-----
--TSTS---------TKDQILY--------------R-----------------------------------
------------------------------------------------------------------------
------------------------------------------------------------LQVRSNMS--NI
ENMFRI--------------E-YN------------------------------------------------
------------------------------------------------------------------------
---------------------------------------------------------------TTTSH----
-----ASIQFVAV--E-------D-------------------------------------LTLDEP--KSL
RDK--------------WQYYLTSYSLS--------------------------------------------
------------------------------------------------------------------------
------------------------------------------------------------------------
----------------------------------------HPT------EGISHD---------NLRTPFL-
-------------------------------------EKIIER------DEGYIDDG---------------
----------------------------------------------------------DERYSPEG-----V
A-------SSNMKVKIDP-LTYSMEV-EPGCHDIFSR-----------------------------------
------------------------------------------------------------------------
-------------KSVNKFPTRVDVKKK-------------KSAELKLVLEGFLNGE---------------
----------------------------------------RGWKR----GLTTKRT------------AEAE
RRLE------YVKNNGTLDDYAEEISTDTKAALSTTTDTAGNVSTASFSSQTAANAAISASSPESALQSNNG
NSEVTSPIANDI------------------------------------------------------------
----------------------------------------------------------------------
>aory|AO090010000019/1-216 | organism=Aspergillus oryzae RIB40 | unknown | OG6_101145
------------------------------------------------------------------------
------------------------------------------------------------------------
------------------------------------------------------------------------
------------------------------------------------------------------------
------------------------------------------------------------------------
-----------------------------------------MVSR--RLLSWRQL-----------------
-----------LLILHTLYGISVALERPTGLERASSR-----------------------------------
------------------------------------------------------------------------
------------------------------------------------------------------------
------------------------------------------------------------------------
------------NLTYTLKLEGD----------------DIIGPFAHK----------ESGLLPNTVDLVNT
RA----------------------------------------------------ESERWRSAT------DAS
E-------------TVNLPSSVEASGSTTSAA----------------------------------------
------------------------------------------------------------------------
--------------------------------------------------------------------DQPK
TKEGVSSE---GIVPTSMSSSKPGRSSQ--------------------------------------------
--------------------------------------------------------------------KGSG
N-----------------------------------------------------------------------
------------------------------------------------------------------------
------------------------------------------------------------------------
-------------------DGCMSAMDAVSFVNKVKNRFAEHPELFSEFLLILQAYQRE---S-----RPLR
K-----------------VYEQVEELFDAEPDLMKDFKKFLPEA----------------------------
------------------------------------------------------------------------
------------------------------------------------------------------------
------------------------------------------------------------------------
------------------------------------------------------------------------
------------------------------------------------------------------------
------------------------------------------------------------------------
------------------------------------------------------------------------
------------------------------------------------------------------------
------------------------------------------------------------------------
------------------------------------------------------------------------
------------------------------------------------------------------------
------------------------------------------------------------------------
------------------------------------------------------------------------
------------------------------------------------------------------------
------------------------------------------------------------------------
------------------------------------------------------------------------
------------------------------------------------------------------------
------------------------------------------------------------------------
------------------------------------------------------------------------
------------------------------------------------------------------------
------------------------------------------------------------------------
------------------------------------------------------------------------
------------------------------------------------------------------------
------------------------------------------------------------------------
----------------------TAYKR---------------------------------------------
------------------------------------------------------------------------
------------------------------------------------------------------------
------------------------------------------------------------------------
------------------------------------------------------------------------
------------------------------------------------------------------------
------------------------------------------------------------------------
------------------------------------------------------------------------
------------------------------------------------------------------------
------------------------------------------------------------------------
------------------------------------------------------------------------
------------------------------------------------------------------------
------------------------------------------------------------------------
------------------------------------------------------------------------
------------------------------------------------------------------------
------------------------------------------------------------------------
------------------------------------------------------------------------
------------------------------------------------------------------------
------------------------------------------------------------------------
------------------------------------------------------------------------
------------------------------------------------------------------------
------------------------------------------------------------------------
----------------------------------------------------------------------
>apro|A0A087SRX5/1-161 | organism=Auxenochlorella protothecoides (Green microalga) (Chlorella protothecoides) | Paired amphipathic helix protein Sin3-like 4 | OG6_101145
------------------------------------------------------------------------
------------------------------------------------------------------------
------------------------------------------------------------------------
------------------------------------------------------------------------
------------------------------------------------------------------------
------------------------------------------------------------------------
------------------------------------------------------------------------
------------------------------------------------------------------------
------------------------------------------------------------------------
------------------------------------------------------------------------
-----------------------------------------MKQFKAQ-------RIDTAGVILKVKELFKG
HSELILGFNTF-------------------------------------------LPKGYEIRL---------
-----------------DDDP---------------------------------------------------
------------------------------------------------------------------------
---------------------------------------------------------------------IPA
KQWAEPAR----AAPQAPAQRTDREP----------------------------------------------
------------------------------------------------------------------------
------------------------------------------------------------------------
------------------------------------------------------------------------
------------------------------------------------------------------------
-------------------KAPVEFDQAISYVNKIKQRFSTDERVYKAFLEILNMYRKG---Q-----KSIG
S-----------------VYEEVALLFRNHDDLLREFTYFLPDN----------------------------
------------------------------------------------------------------------
------------------------------------------------------------------------
------------------------------------------------------------------------
------------------------------------------------------------------------
------------------------------------------------------------------------
------------------------------------------------------------------------
------------------------------------------------------------------------
------------------------------------------------------------------------
------------------------------------------------------------------------
----------TPPVR---------------------------------------------------------
------------------------------------------------------------------------
------------------------------------------------------------------------
---TWG------------------------------------------------------------------
------------------------------------------------------------------------
------------------------------------------------------------------------
------------------------------------------------------------------------
------------------------------------------------------------------------
------------------------------------------------------------------------
------------------------------------------------------------------------
------------------------------------------------------------------------
------------------------------------------------------------------------
------------------------------------------------------------------------
------------------------------------------------------------------------
------------------------------------------------------------------------
------------------------------------------------------------------------
------------------------------------------------------------------------
------------------------------------------------------------------------
------------------------------------------------------------------------
------------------------------------------------------------------------
------------------------------------------------------------------------
----------------------WN------------------------------------------------
------------------------------------------------------------------------
---------------------------------------------------------------EGASA----
------------------------------------------------------------------------
-----------------W------------------------------------------------------
------------------------------------------------------------------------
------------------------------------------------------------------------
------------------------------------------------------------------------
------------------------------------------------------------------------
------------------------------------------------------------------------
------------------------------------------------------------------------
------------------------------------------------------------------------
------------------------------------------------------------------------
------------------------------------------------------------------------
------------------------------------------------------------------------
------------------------------------------------------------------------
----------------------------------------------------------------------
>aque|A0A1X7VJY1/1-1143 | organism=Amphimedon queenslandica (Sponge) | HDAC_interact domain-containing protein | OG6_101145
------------------------------------------------------------------------
------------------------------------------------------------------------
------------------------------------------------------------------------
------------------------------------------------------------------------
------------------------------------------------------------------------
----------------MASQIGVFSSDSDTVNNSSTMSAAVAMTT--SHTSANQS-----------------
---------------------SCASDNGSVGQGTVVS-----------------------------------
------------------------------------------------------------------------
------------------------------PSS---------------------------------------
-------------------SAQFQRLKVE-------------------------------------------
-----------DALSYLDQVKLQFGNQPQVY----NDFLDIMKEFKSQ-------SIDTPGVISRVSNLFKG
HPDLIVGFNTF-------------------------------------------LPPGFKIEV------HGQ
N-------------EINIQGP---------------------------------------------------
------------------------------------------------------------------------
-------------------------------------------------------AQHSHTL------QQIA
MRHNAAAA---AAAASAGNQSGTGQTQR--------------------------------------------
-----------------------------------------------------SSPSSSSNPALTGQQKG--
------------------------------------------------------------------------
------------------------------------------------------------------------
------------------------------------------------------------------------
-------------------HQPVEFNHAINYVNKIKNRFQGQPDVYKAFLEILHTYQKE---Q-----RLLK
D----GGIPSTTPLSETEVYGQVSKLFQNQEDLLSEFGQFLPDA----------------------------
---------------------TSSHSLLGFAGPLAL------------------------------------
------------------------------------------------------------------------
----------------------------------------------------------AASATKKQSGKSGK
AHSRKS-----------------------SQSSS-----------AGLPSKKSKNSAKDVLAEAGK------
------------------------------------------------------------------------
------------------------------------------------------------------HGNYVE
VALFDKIRKAL---HNPE-VYDNFLRCLMLFNEEIVSRQELTQLVT--PFL------------GKF----PD
L--FCQFKVLLG-------------F------------------------------------------KEPS
-TAELSPE------------PSPP-------------------PQ-IPHKER-----V--TEFAAEIDFNSL
-----KRH--GASYRALPK-SYV-QLKCSGRTRL---CHE--------------------------------
VLNDTWVSFPMW-SEDTTFHGTRKT-QYEEYIFRCEDERFELDVVLET---NLSTIKVLEAIQKKMSR-MSP
ETLNHFTLD-NRLGGFSEVIHRKAIHRIYG---DKATDIIEGLKRNPAVAIPIVLKRLKSKQEDWLDAQRQF
NK-MWREQLEKYHLKSLD-----HQGINFKASDTKIMRPKSLIGEVECLFDERQ------------------
-----------------------ESFAEGKAADVG-----------------------------------PH
LSFRFT-----DENHVFN----------------------------------------DAVGLVMYYMKR--
--ASSLTKEEATKVKVFLTRTLSAF----CYYPDIQ------------------------------------
------------------------------------------------------------------------
----------------------------------------LTSEDDLSFDSDSDAMD---------------
------------------------------------------------------------------------
------------------------------------------------------------------------
---------------------------------------VSQDVKDP-------------------------
--------------------D------------------ANPRSLL-----------HSFPETPSCYH----
------------------------------------------------------------------------
----------------------------------------------------------------KLDHH---
------TIFTNNTVYAFFRLIQFLCERLSKV----YSQSLMTIQEHNNNG-------TPSSQESIA------
---------------------------------VKLGLRKLPGIQVDE-YYPTFLNMAKNFMEGNIDSSSY-
-EDTCREMFGV-HAYLTFTMDRLVQNIARQLHVMI-----AEENCL------QIIDEYGKFVEELED-----
--SVTT------SSLAASEMIY--------------Q-----------------------------------
------------------------------------------------------------------------
------------------------------------------------------------KKMEEIL---AD
ENCFKI----------------IM------------------------------------------------
------------------------------------------------------------------------
---------------------------------------------------------------TRSKT----
-----LTIELLES----------D-------------------------------------DSSDDTGIDST
KKC---------------LSYVEQYSKD--------------------------------------------
------------------------------------------------------------------------
------------------------------------------------------------------------
-------------------------------------------------DSNFHE----FRSLVQERKTFL-
----------------------------------MRTHRDPTQLTCTTTVEMDCSLG---------------
----------------------------------------------------------SSNPLLQE-----F
DI------HGAIEFKMDD-RTYRMIP-LANSEDYMYR-----------------------------------
------------------------------------------------------------------------
-------------KGTLSKAKQVNPWVF---------------AKQKSQFNEWYDNW---------------
---------------------------SHANVTTELQKSCDDWFS----GLSVTEG------------DHSL
TEQVI-----QDYNGQKCRFYRTS------------------------------------------------
------------------------------------------------------------------------
----------------------------------------------------------------------
>atha|O04539/1-1326 | organism=Arabidopsis thaliana (Mouse-ear cress) | Paired amphipathic helix protein Sin3-like 4 | OG6_101145
------------------------------------------------------------------------
------------------------------------------------------------------------
------------------------------------------------------------------------
------------------------------------------------------------------------
------------------------------------------------------------------------
------------------------------------------------------------------------
---------------------------MVGGSSAQKL-----------------------------------
------------------------------------------------------------------------
------------------------------TTN---------------------------------------
------------------------------------------------------------------------
-----------DALAYLKAVKDKFQDKRDKY----DEFLEVMKDFKAQ-------RVDTTGVILRVKELFKG
NRELILGFNTF-------------------------------------------LPKGFEITL------RPE
D-----------------------------------------------------------------------
------------------------------------------------------------------------
--------------------------------------------------------------------DQPA
AP----------------------------------------------------------------------
------------------------------------------------------------------------
------------------------------------------------------------------------
------------------------------------------------------------------------
------------------------------------------------------------------------
-------------------KKPVEFEEAISFVNKIKTRFQGDDRVYKSFLDILNMYRKE---N-----KSIT
E-----------------VYHEVAILFRDHHDLLGEFTHFLPDT--------SATASTNDSVKVPV------
---------------------RDRGIKSLPTMRQID------------------------------------
-LDKKDRIITS-------------------------------------------------------------
---------------------------HPNRALKT-----------------------ENMDVDHERSLLKD
SKEEVRRIDKKNDFMDDRDRKDYRGLDHDSHKEH-----------FFNSKKKLIRKDDDSAEMSDQ------
-----------------------------------------------AREGDKFSGAIPSSSTYD-------
-----------------------------------------------------------------EKGHSQE
LAFVDRVKAKL---DTAD--NQEFLRCLNLYSKEIISQPELQSLVS--DLI------------GVY----PD
L--MDAFKVFLA--------------------------------------------------------QCDK
NDGLLSGIVSKKSLWSEGKCPQPTKSLDKDTDREREKIERYRERDREKERLEKVAASQKWAKPISELDLSNC
-----EQC--TPSYRRLPK-NYP-IPIASQKMEI---GSQ--------------------------------
VLNDHWVSVTS-GSEDYSFKHMRKN-QYEESLFKCEDDRFELDMLLES---VISATNRVEELLAKINS----
-NELKTDTP-ICIEDHLTALNLRCIERLYS---DHGLDVLDLLKKNAYLALPVILTRLKQKQEEWARCRTEF
NK-VWADIYTKNYHRSLD-----HRSFYFKQQDSKNLSTKALLAEIKEISEKKR------------------
-----------------------GEDDALLALAAG--------------NR---RTI------------SSN
MSFDYP-----DPD-LHE----------------------------------------DLYQLIKYSCGE--
----MCSTEQLDKVMKVWTEFLEPI----FGVPSRP------------------------------------
------------------------------------------------------------------------
-------------------------------------QGAEDREDAVKSTNHDREDQEDAVSPQNGASIANS
M--RSNGPRKVNESNQVRQASELDKDVTSSKT----------------------------------------
---------------------------------------------------------------------SDA
LLSCDNTQNDKMPKNLTTPDERAETKQAVSIERAHNSNALPLDGLLPQRNGKISSLSVAGLSNSNPKPALTS
GTEELKPNYVNGPRVEIGDNP------------------VIPNGTVAEWFAGEAKVEREEGELSPTGDFEED
NYAVHGENDMEALSKSKENDATADDAS--------------------------APRSSDGSGNTSHNGDVSG
TDSGDGEDCYREDDIDHNKVESEGEAEEGMSDGHDDTEGDMPVLSISVKNLLHVKPLAKYVPPALYDKDNDD
SRKNSQVFYGNDSFYVLFRLHQILYDRILSA----KINSSS-------------------------------
---------------------------------PDRKWKTSNPTNPAD-SYARIMDALYNLLDGTSDNSKF-
-EDDCRAIIGT-QSYVLFTLDKLIYKLIKHLQAVA-----ADEMDN------KLQQLY---AYEKSR-----
--KPEK----------FLDAVY--------------Y-----------------------------------
------------------------------------------------------------------------
------------------------------------------------------------ENALVLL---PD
EDIYRI--------------ECEQ------------------------------------------------
------------------------------------------------------------------------
---------------------------------------------------------------STPSK----
-----LSIQLLDYGHD-------K-------------------------------------PDVTSI--SMD
PTF--------------AAYLHNVFLSY--------------------------------------------
------------------------------------------------------------------------
------------------------------------------------------------------------
-------------------------------------------------QPNAKE----------NPRIYL-
-------------------------------------KRN---------KRKNGGDD---------------
----------------------------------------------------------ELCTTDE------V
KI------INGLECKITC-SSSKVSY-VLDTEDVLHR-----------------------------------
------------------------------------------------------------------------
----------AKRRKLLNQSGLPLAHDS-------VCSGSLIRQRRTQRYQKLLTGQ---------------
------------------------------------------------------------------------
------------------------------------------------------------------------
------------------------------------------------------------------------
----------------------------------------------------------------------
>atha|O48686/1-1330 | organism=Arabidopsis thaliana (Mouse-ear cress) | Paired amphipathic helix protein Sin3-like 3 | OG6_101145
------------------------------------------------------------------------
------------------------------------------------------------------------
------------------------------------------------------------------------
------------------------------------------------------------------------
------------------------------------------------------------------------
------------------------------------------------------------------------
------------------------------MVGGGSA-----------------------------------
------------------------------------------------------------------------
------------------------------------------------------------------------
-----------------------QKLTTN-------------------------------------------
-----------DALAYLKAVKDKFQDQRGKY----DEFLEVMKNFKSQ-------RVDTAGVITRVKELFKG
HQELILGFNTF-------------------------------------------LPKGFEITL---------
--QPE-------------------------------------------------------------------
------------------------------------------------------------------------
------------------------------------------------------------------------
-----------DGQPPL-------------------------------------------------------
------------------------------------------------------------------------
------------------------------------------------------------------------
------------------------------------------------------------------------
------------------------------------------------------------------------
-------------------KKRVEFEEAISFVNKIKTRFQGDDRVYKSFLDILNMYRRD---S-----KSIT
E-----------------VYQEVAILFRDHSDLLVEFTHFLPDT--------SATASIPSVKTS--------
---------------------VRERGVSLADKKDRI------------------------------------
--------ITP-------------------------------------------------------------
---------------------------HPDHDY-------------------------GTEHIDQDRERPIK
KENKEHMRGTN------------------KENEH-----------RDARDFEPHSKKEQFLNKKQK------
-----------------------------------------------LHIRGDDPAEISNQSKLS-------
---------------------------------------------------GAVPSSSTYDEKGAMKSYSQD
LAIVDRVKEKL----NAS-EYQEFLRCLNLFSKEIISRPELQSLVG--NLI------------GVY----PD
L--MDSFIEFLV---------------------------------------------------QCEKNEGLL
-SGILTKSKSTYLLQGEGKYPQPSLDNDRDQEHKRDDGLRDRDHE-KERLEKA-AANLKWAKPISELDLSNC
-----EQC--TPSYRLLPK-NYP-ISIASQKTEI---GKL--------------------------------
VLNDHWVSVTS-GSEDYSFSHMRKN-QYEESLFKCEDDRFELDMLLES---VNSTTKHVEELLTKINS-NEL
KTNSPIRVE-----DHLTALNLRCIERLYG---DHGLDVMDVLKKNVSLALPVILTRLKQKQEEWARCRSDF
DK-VWAEIYAKNYYKSLD-----HRSFYFKQQDSKKLSMKALLAEIKEITEKKR------------------
------------------------EDDSLLAFAAG--------------NR---LSI------------SPD
LEFDYP-----DHD-LHE----------------------------------------DLYQLIKYSCAE--
----MCSTEQLDKVMKIWTTFVEQI----FGVPSRP------------------------------------
------------------------------------------------------------------------
---------------------------QGAEDQEDVVKSMNQNVKSGSSSAGESEGS-----PHNYASVADS
R--RSKSSRKANEHSQLGQTSNSERDGAAGRTSDALCETAQHEKMLKNVVTSDEKPESKQAVSIERAHDSTA
LAVDGLLDQSN----------------------------------------------------------GGS
SIVHMTGHCNNNLKPVTCGTELELKMNDGNGPKLEVGNKKLLTNGIAVEITSDQEMAGTSKVEREEGELSPN
GDFEEDNFAVYAKTDFETFSK------------------ANDSTGN-----------NISGDRSREGEPSCL
ETRAENDAEGDENAARSSEDSRNEYEN-------------GDVSGTESGGGEDPEDDLDNNNKGESEGEAEC
MADAHDAEENGSALPVSARFLLHVKPLVKYVPSAI-----------------------------ALHDKDKD
SLKNSQVFYGNDSFYVLFRLHRILYERILSA----KVNSSS-------------------------------
---------------------------------PEGKWRTSNTKNPTD-SYARFMTALYNLLDGTSDNAKF-
-EDDCRAIIGT-QSYILFTLDKLIHKFIKHLQVVV-----ADEMDN------KLLQLY---FYEKSR-----
--RPET----------IFDAVY--------------Y-----------------------------------
------------------------------------------------------------------------
------------------------------------------------------------DNTRVLL---PD
ENIYRI--------------ECRL------------------------------------------------
------------------------------------------------------------------------
---------------------------------------------------------------STPAK----
-----LSIQLMCNGLD-------K-------------------------------------PDVTSV--SID
PTF--------------AAYLHNDFLSI--------------------------------------------
------------------------------------------------------------------------
------------------------------------------------------------------------
-------------------------------------------------QPNARE----------DRRIYL-
-------------------------------------NRN---------KRKVCRED---------------
----------------------------------------------------------EQLYSTDE-----V
KI------KNGLECKIAC-GSSKVSY-VLETEDLLVR-----------------------------------
------------------------------------------------------------------------
--------------------VKKRRKTL---------------CHNQDSWVRQMRL----------------
--------------------------------------------------------------------QYYK
NNFL--------------------------------------------------------------------
------------------------------------------------------------------------
----------------------------------------------------------------------
>atha|Q9LFQ3/1-1367 | organism=Arabidopsis thaliana (Mouse-ear cress) | Paired amphipathic helix protein Sin3-like 2 | OG6_101145
------------------------------------------------------------------------
------------------------------------------------------------------------
------------------------------------------------------------------------
------------------------------------------------------------------------
------------------------------------------------------------------------
-----------------------MKRIRDDIYATGSQFKRPLGSS--RGESYEQS-----------------
---------------------PITGGGSIGEGGINTQ-----------------------------------
------------------------------------------------------------------------
------------------------------KLT---------------------------------------
---------------------------TD-------------------------------------------
-----------DALTYLKEVKEMFQDQRDKY----DMFLEVMKDFKAQ-------KTDTSGVISRVKELFKG
HNNLIFGFNTF-------------------------------------------LPKGFEITL---------
------------------------------------------------------------------------
------------------------------------------------------------------------
-----------------------------------------------------------DDV------EAPS
------------------------------------------------------------------------
------------------------------------------------------------------------
------------------------------------------------------------------------
------------------------------------------------------------------------
------------------------------------------------------------------------
-------------------KKTVEFEEAISFVNKIKTRFQHNELVYKSFLEILNMYRKD---N-----KDIT
E-----------------VYNEVSTLFEDHSDLLEEFTRFLPDS--LAPHTEAQLLRSQAQRYDD-------
---------------------RGSGPPLVRRMFMEK------------------------------------
-DRRRERTVAS-------------------------------------------------------------
---------------------------RGDRDHSVDRSDLNDD---------------KSMVKMHRDQRKRV
DKDN-------------------------RERRS-----------RDLEDGEAEQDNLQHFSEKRK------
---------------------------------------------SSRRMEGFEAYSGPASHSEK-------
--------------------------------------------------------------NNLKSMYNQA
FLFCEKVKERL---CSQD-DYQAFLKCLNMFSNGIIQRKDLQNLVS--DVL------------GKF----PD
L--MDEFNQFFE-----------------------------------RCESIDGFQHLAGVMSKKSLGSEEN
LSRSVKGEEKDREHKRDVEAAKEK-------------------ERSKDKYMGKSIQEL---------DLSDC
-----ERC--TPSYRLLPP-DYP-IPSVRHRQKS---GAA--------------------------------
VLNDHWVSVTS-GSEDYSFKHMRRN-QYEESLFRCEDDRFELDMLLES---VGSAAKSAEELLNIIID-KKI
SFEGSFRIE-----DHFTALNLRCIERLYG---DHGLDVTDLIRKNPAAALPVILTRLKQKQDEWTKCREGF
NV-VWADVYAKNHYKSLD-----HRSFYFKQQDSKNLSAKALVSEVKDLKEKSQ------------------
-----------------------KEDDVVLSISAG--------------YR---QPI------------IPH
LEYDYL-----DRA-IHE----------------------------------------DLFKLVQFSCEE--
---ICSTKEQTGKVLKLWANFLELM----LDVAPRA------------------------------------
------------------------------------------------KGSDSVEDVVETQHQRAFTSGEAN
ESSDAISLVSRQLKFATNGDVHASSGVSKHGETGLLNRDSSGKENLKDGDLANKDVATCAEKPQKDQEIGNG
A-----------------------------------------------------------------------
---------------------------------------------------------------------AKR
SGDVDERVATSSSSFPSGVENNNGKVGSRDSSGSRGILSKPSEAIDKVDSIQHTQGVDIGRIIVLGNGLQSD
TSKANSNYDESGGPSKIEKEEGELSPVGDSEDNFVVYEDRELKATA-----------KTEHSVEAEGE----
----------NDEDADDEDGDDASEAG----EDASGTESIGDECSQDDNGVEEEGEHDEIDGKAESEGEAEG
MESHLIEDKGLFPSSERVLLSVKPLSKHI-----------------------------------AAAALVDE
KKKDSRVFYGNDDFYVLFRLHRV------------SAIDSYDLLSHILYERIL-----SAKTYCSG------
---------------------------------SEMKLRNTKDTCSPD-PYARFMNALFSLLNGSAENSKF-
-EDECRAIIGN-QSYVLFTLEKLIYKLVKQLQAVV-----ADDMDN------KLLQLY---EYENSR-----
--RPGR---------VFDSVYY--------------------------------------------------
------------------------------------------------------------------------
------------------------------------------------------------ENARILL---HE
ENIYRL--------------E-CS------------------------------------------------
------------------------------------------------------------------------
---------------------------------------------------------------SSPSR----
-----LSIQLMDNIIE-------K-------------------------------------PDAYAV--SME
PT---------------FTSYLQNEFLS--------------------------------------------
------------------------------------------------------------------------
------------------------------------------------------------------------
-------------------------------------------------NSSGKK---------ELQDIVL-
-------------------------------------QRN---------MRGYNGLD---------------
----------------------------------------------------------DLAVACKA-----M
EGVQV---INGLECKMSC-SSYKISY-VLDTEDFFHR-----------------------------------
------------------------------------------------------------------------
-------------KKKQKKSNNLSLAKL--------------SQNRIARFHKFLSAS---------------
------------------------------------------------------------------------
----R-------------------------------------------------------------------
------------------------------------------------------------------------
----------------------------------------------------------------------
>atha|Q9SRH9/1-1372 | organism=Arabidopsis thaliana (Mouse-ear cress) | Paired amphipathic helix protein Sin3-like 1 | OG6_101145
------------------------------------------------------------------------
------------------------------------------------------------------------
------------------------------------------------------------------------
------------------------------------------------------------------------
------------------------------------------------------------------------
---------------------------MKRIRDDVYASGSQFRRP--LGSSRGQL-----------------
------------CGQSPVHGSGDTEEEEEGGSRRVSQ-----------------------------------
------------------------------------------------------------------------
------------------------------KLT---------------------------------------
---------------------------TN-------------------------------------------
-----------DALSYLREVKEMFQDQREKY----DRFLEVMKDFKAQ-------RTDTGGVIARVKELFKG
HNNLIYGFNTF-------------------------------------------LPKGYEITL------IEE
D----------------DALP---------------------------------------------------
------------------------------------------------------------------------
------------------------------------------------------------------------
------------------------------------------------------------------------
------------------------------------------------------------------------
------------------------------------------------------------------------
------------------------------------------------------------------------
------------------------------------------------------------------------
-------------------KKTVEFEQAINFVNKIKMRFKHDEHVYKSFLEILNMYRKE---N-----KEIK
E-----------------VYNEVSILFQGHLDLLEQFTRFLPAS--LPSHSAAQHSRSQAQQYSD-------
---------------------RGSDPPLLHQMQVEK--------------------------E---------
--RRRERAVAL-------------------------------------------------------------
---------------------------RGDYSV-------------------------ERYDLNDDKTMVKI
Q----------------------------REQRK-----------RLDKENRARRGRDLDDREAGQ------
---------------------------DNLHHFPEKRKSSRRAEALEAYSGSASHSEKDNLKSMY-------
---------------------------------------------------------------------KQA
FVFCEKVKDRL---CSQD-DYQTFLKCLNIFSNGIIQRKDLQNLVS--DLL------------GKF----PD
L--MDEFNQFFE-------------------------------RCESITDGFQRLAGVMSKKLFSSEEQLSR
-PMKVEEKESEHKPELEAVKETEQ-------------------CK-KEYMGKS-IQEL---------DLSDC
-----ECC--TPSYRLLPA-DYP-IPIASQRSEL---GAE--------------------------------
VLNDHWVSVTS-GSEDYSFKHMRRN-QYEESLFRCEDDRFELDMLLES---VSSAARSAESLLNIITE-KKI
SFSGSFRIE-----DHFTALNLRCIERLYG---DHGLDVIDILNKNPATALPVILTRLKQKQGEWKKCRDDF
DK-VWANVYAKNHYKSLD-----HRSFYFKQQDSKNLSAKSLLAEIKELKEKSQ------------------
-----------------------NDDDVLLSISAG--------------YR---QPI------------NPN
LEYEYL-----NRA-IHE----------------------------------------DMFKVVQFSCEE--
---LCSTKEQLSKVLRLWENFLEAV----LGVPPRA------------------------------------
------------------------------------------------------------------------
-------------------KGTDLVEDVVINPKTLDVNHSTSPNGEAAVSSGGDTARLASRKLKSAANGDEN
S--SSGTFKHGIGLLNKDSTGKENLEDVEIANRDGVACSAVKPQKEQETGNEAEKRFGKPIP----------
---------------------------------------------------------------------MDI
SERAAISSISIPSGAENNHCVVGKEVLPGAHEIQAKPSDTLTDIHHDVDSIETVHSTQGGDVGNSIVLANGL
RSDSSKGTRNSDDPEGPSRNEKEEGELSPNGDFEDNFGVYKDHGVK-----------STSKPENSAEAEVEA
DAEVENEDDADDVDSENASEASGTESG-------------GDVCSQDEDREEENGEHDEIDGKAESEGEAEG
MDPHLLEGESELLPQSERVLLSVRPLSKHV----------------------------------AAVLCDER
TKDLQ-VFYGNDDFYVLFRLHQILYERILYA----KRNCSG-------------------------------
---------------------------------GELKSKNLKDTNAGD-PYARFMRVLYGLLDGSAENTKF-
-EDECRAIIGN-QSYVLFTLDKLIYRLVKQLQAIV-----ADEMDN------KLLQLY---EYEKSR-----
--KPGR----------VIDSVY--------------Y-----------------------------------
------------------------------------------------------------------------
------------------------------------------------------------ENVRVLV---HE
ENIYRL--------------E-CS------------------------------------------------
------------------------------------------------------------------------
---------------------------------------------------------------SLPSR----
-----LSIQLMDNIIE-------K-------------------------------------PEAYAV--SMD
PTF--------------ASYMQTELLSV--------------------------------------------
------------------------------------------------------------------------
------------------------------------------------------------------------
-------------------------------------------------SSGKKE---------EGHDIVL-
-------------------------------------QRN---------LTGLYDLC---------------
----------------------------------------------------------KAMEGVEV------
--------VNGLECKMSC-SSYKIAY-VLDTEDYFHR-----------------------------------
------------------------------------------------------------------------
-------------KKKKKKTEQLWQRNK----------------VRVERFHRFLSA----------------
------------------------------------------------------------------------
------------------------------------------------------------------------
------------------------------------------------------------------------
----------------------------------------------------------------------
>atha|Q9XIE1/1-1162 | organism=Arabidopsis thaliana (Mouse-ear cress) | Paired amphipathic helix protein Sin3-like 5 | OG6_101145
------------------------------------------------------------------------
------------------------------------------------------------------------
------------------------------------------------------------------------
------------------------------------------------------------------------
------------------------------------------------------------------------
------------------------MKRVREEVYVEPQMRGPTVSS--RGETNGRP-----------------
------------------------STISGGGTTGGLT-----------------------------------
------------------------------------------------------------------------
------------------------------TV----------------------------------------
------------------------------------------------------------------------
-----------DALTYLKAVKDMFQDNKEKY----ETFLGVMKDFKAQ-------RVDTNGVIARVKDLFKG
YDDLLLGFNTF-------------------------------------------LPKGYKITL---------
--------------QPEDEKP---------------------------------------------------
------------------------------------------------------------------------
------------------------------------------------------------------------
------------------------------------------------------------------------
------------------------------------------------------------------------
------------------------------------------------------------------------
------------------------------------------------------------------------
------------------------------------------------------------------------
-------------------KKPVDFQVAIEFVNRIKARFGGDDRAYKKFLDILNMYRKE---T-----KSIN
E-----------------VYQEVTLLFQDHEDLLGEFVHFLPDF--------RGSV----------------
---------------------SVNDPLFQRNTIPRD------------------------------------
----RNSTFPG-------------------------------------------------------------
---------------------------M------------------------------HPKHFEKKIKRSRH
DEYT-------------------------ELSDQ-----------REDGDENLVAYSAESLANQGQ------
-------------------------------------------------------------WPGY-------
----------------------------------------------------------------PKVEDTEG
IQIYESNGG-----HERD----------------------------------------------------PD
I---GSQKNLLS--------------------------------------------------------TNHM
-AKAINEL-----------------------------------------------------------DLTDC
-----AQC--TPSYRRLPD-DYP-IQIPSYRNSL---GEK--------------------------------
VLNDHWVSVTS-GSEDYSFKHMRKN-QYEESLFRCEDDRFELDMLLES---VSAAIKRVESLLEKINN----
-NTISIETP-ICIREHLSELNLRCIERLYG---DYGLDVMDFLKKNSHIALPVILTRLKQKQEEWARCRADF
RK-VWAEVYAKNHHKSLD-----HRSFYFKQQDSKNLSTKGLVAEIKDISE--R------------------
-----------------------KHKEDLLRAIAV--------------GT---KPS-----------FTPD
VEFIYT-----DTK-VHT----------------------------------------DLYKLIKYYCEE--
----ICATEQSDKVMKLWVTFLEPM----FGVPSRS------------------------------------
------------------------------------------------------------------------
-----------------------------------ETIETMKDVAKIEDNQEHHDAS-----EAVKENTCDG
S--MA-------SNLKPLTPPKMPNKENPMIQGS--------------------------------------
---------------------------------------------------------------------SFA
QDLPVNTGESIQQDKLHDVAAITNEDSQPSKLVSTRNDLIMEGVENRSRVSDVSMGGHKVEREEGELSPTES
CEQE----------------NFEVYKENGLEPVQKLPDNEISNTDR-----------EPKEGACGTEAVT--
--------RSNALPEDDDNKITQKLSE-----GDENASKFIVSASKFGGQVSSDEEHKGAESENEAGGMVNS
NEGEDGSFFTFSERYLQPVKPLAKHVPG------------------------------------TLQASECD
TRNDSRVFYGNDSLYVLFRLHQMLYERIQSA----KIHSE--------------------------------
------------------------------------RKWKAPDSTSTD-SYTRFMEALYNLLDGSSDNTKF-
-EDECRAIIGA-QSYVLFTLDKLVQKFVKHLHAVA-----ADETDT------KLLQLY---AYENYR-----
------------KPGRFFDIVY--------------H-----------------------------------
------------------------------------------------------------------------
------------------------------------------------------------ENARALL---HD
QNIYRI--------------E-YS------------------------------------------------
------------------------------------------------------------------------
---------------------------------------------------------------SAQTR----
-----LGIQLMNSWND-------Q-------------------------------------PEVTAV--TVE
PGF--------------ANYLQNDFLSF--------------------------------------------
------------------------------------------------------------------------
------------------------------------------------------------------------
---------------------------------------------------VSDE---------EKPGLFL-
-------------------------------------KRN--K------AKLSGPGE---------------
----------------------------------------------------------ESLGMSRA-----L
EGLNI---INEVECKIAC-SSFKVKY-EPHTADLLYR-----------------------------------
------------------------------------------------------------------------
-------RKQKKATLNPTGPENVKTSDS-------------SELSRKKRISRFHMS----------------
--------------------------------------------------------------------LNRR
LVALP-------------------------------------------------------------------
------------------------------------------------------------------------
----------------------------------------------------------------------
>atha|Q9XIK6/1-1173 | organism=Arabidopsis thaliana (Mouse-ear cress) | Paired amphipathic helix protein Sin3-like 6 | OG6_101145
------------------------------------------------------------------------
------------------------------------------------------------------------
------------------------------------------------------------------------
------------------------------------------------------------------------
-----------------------------------------------------------MRDLLLGTTIPSY
FSWLG-----------LFPRFLVWFGFLKASFFCSSRNQSAGESG--RRLKMKRA-----------------
--------------REDVHTDTQKRKPEVSSRGETNK-----------------------------------
------------------------------------------------------------------------
------------------------------------------------------------------------
------------------------LPRTI-------------------------------------------
-----------DALTYLKAVKDIFHDNKEKY----ESFLELMKEFKAQ-------TIDTNGVIERIKVLFKG
YRDLLLGFNTF-------------------------------------------LPKGYKITL---------
--------------LPEEEKP---------------------------------------------------
------------------------------------------------------------------------
------------------------------------------------------------------------
------------------------------------------------------------------------
------------------------------------------------------------------------
------------------------------------------------------------------------
------------------------------------------------------------------------
------------------------------------------------------------------------
-------------------KIRVDFKDAIGFVTKIKTRFGDDEHAYKRFLDILNLYRKE---K-----KSIS
E-----------------VYEEVTMLFKGHEDLLMEFVNFLPNC----------------------------
---------------------PESAPSTKNAVPRHK------------------------------------
------------------------------------------------------------------------
----------------------------GTATT-------------------------AMHSDKKRKQRCKL
EDYSG------------------------HSDQR-----------EDGDENLVTCSADSPVGEGQP------
------------------------------------------------------------------------
------------------------------------------------------------------------
-GYFRDYENRE---DTET---------------DTADRTE--KSAA-----------------SGS----QD
IGNHKSTTKYVG------------------------------------------------------------
--TPINEL-----------------------------------------------------------DLSEC
-----TQC--TPSYRLLPK-DYA-VEIPSYRNTL---GKK--------------------------------
TLNDHLVSVTS-GSEDYSFSHMRKN-QYEESLFRCEDDRYEMDMLLGS---VSSAIKQVEILLEKMNNNTIS
VDST------ICIEKHLSAMNLRCIERLYG---DNGLDVMDLLKKNMHSALPVILTRLKQKQEEWARCHSDF
QK-VWAEVYAKNHHKSLD-----HRSFYFKQQDSKNLSTKCLVAEVKDISEKKH------------------
-----------------------QEDLLQAIAVRV-------------------MPL-----------FTPD
LEFNYC-----DTQ-IHE----------------------------------------DLYLLIKYYCEE--
----ICATEQSDKVMKLWITFLEPI----FGILSRS------------------------------------
------------------------------------------------------------------------
--------------------------QDNLALEDVSKLKNNRELQDACLAVKETASG-----SNRKHPISPK
R--LSKDNTKMQGSSSREDVSANIKVKTAQPDKL--------------------------------------
---------------------------------------------------------------------QDD
AAMTNEVIQSSKFVSPKNDQIMEDEGNHMVNAASVEKHELEEGELSPTASREQSNFEVNGQNAF-----KPL
QKVT----------------D------------------NVRSNKD-----------KQSCDKKGAKN----
------KTRAEDDKQENCHKLSENNKT----------ASEMLVSGTKVSCHEENNRVMNCNGRGSVAGEMAN
GNQGEDGSFAFSERFLQTVKPVAKHLSW------------------------------------PLQASETC
SQNDSQVFYGNDSYYVLFRLHQMLYERIQTA----KKH----------------------------------
---------------------------------SEKKWKAADNTTPDS--YPRFMDALYNLLDGSIDNTKF-
-EDECRAIFGA-QSYVLFTLDKLVQKFVKHLHSVA-----SDETDT------KLLQLH---AYENYR-----
--KPGK----------FFDLVY--------------H-----------------------------------
------------------------------------------------------------------------
------------------------------------------------------------ENACALL---HE
ANIYRI--------------R-YS------------------------------------------------
------------------------------------------------------------------------
---------------------------------------------------------------SEGTR----
-----LSIQLMNS--G-------N-------------------------------------NQLEVMGVAME
PA---------------FADYLQNKCL---------------------------------------------
------------------------------------------------------------------------
------------------------------------------------------------------------
-------------------------------------------------KSVNDE---------ENHGLFL-
-------------------------------------NRN---------KKKFTSLD---------------
----------------------------------------------------------ESRGMPVA-----M
ERLNI---INEMECRMAC-SSSKVKY-VANTSDLLYR-----------------------------------
------------------------------------------------------------------------
-------------SKQGKPNSRVSEILK---------------QRRISRFHIMLNCR---------------
--------------------------------------------------LCALPL----------------
------------------------------------------------------------------------
------------------------------------------------------------------------
----------------------------------------------------------------------
>bmor|H9ISH7/1-1039 | organism=Bombyx mori (Silk moth) | HDAC_interact domain-containing protein | OG6_101145
------------------------------------------------------------------------
------------------------------------------------------------------------
------------------------------------------------------------------------
------------------------------------------------------------------------
------------------------------------------------------------------------
----------------------MAPLPKCVAVQPPVPPAQPPAAPPQAGGGVAAP-----------------
---------------------------PAGAQSPGPQ-----------------------------------
------------------------------------------------------------------------
------------------------------------------------------------------------
--------------------TQFQRLKVE-------------------------------------------
-----------DALSYLDQVKYKFNTQPQVY----NDFLDIMKEFKSQ-------TIDTPGVITRVSNLFKG
HPELIVGFNTF-------------------------------------------LPPGYKIEV------QSN
G-------------QVSVSMP-------SPTAIGSGVLLGVHH-----------------------------
------------------------------------------------------------------------
----------------------------------------------------TQQPQLVHLL------PVPH
AEECRPVG---PALQHLSHAAPDPALHH--------------------------------------------
------------------------------------------------------ATGPPVTPTPTAPP----
------------------------------------------------------------------------
------------------------------------------------------------------------
------------------------------------------------------------------------
-------------------GQPVEFNHAIEYVNKIKSRFSRQPDKYKRFLEILHAYQRG---H-----RDLK
E-------PQAKQQTEQEVYSQVAKLFEHQEDLLAEFGQFLPDA----------------------------
------------------------------KAVTKP------------------------------------
------------------------------------------------------------------------
----------------------------------------------------------EPAHEHHPMTFPTA
SSAP-------------------------PPAKK-----------PRASCLSGATVRDVSYSEAAK------
------------------------------------------------------------------------
------------------------------------------------------------------LATIHD
YSFFERARKAL---RSQQ-VYDNFLRCLLLFTNEIISSSELLSVTS--PFL------------CRH----PE
L--QRWLHDFVG------------------------------------------------------PPSPPH
-TPTHTPNTGYPWTNPIPVEPRPRYESV---------------GA-LGAQMRN-DRPQ--GDMAMDIDLSTC
-----KRL--GTSYCALPR-EAA-ARKCSGRTPL---CKE--------------------------------
VLNDTWVSFPTW-SEDSTFVTSRKT-QYEEYIYRCEDERFELDVVIET---NAATIRVLEGVQKKLSR-MSG
EDAARYRLD-DCLGGHSPTVHQRALRRIYG--DKVAVDIIAGLKKNPVVAVPVVLRRLKAKEEEWREAQKGF
NK-QWREQNEKYYLKSLD-----HQGINFKQNDLKAMRSKTLFNEVESAYAARR------------------
-------------------------------------------------------PG-------------PH
LVVDYNMQSRQEAIKIVR----------------------------------------DTAELLIHHARR--
--QTAIQKAEKRRIKQLLRHFLPDL----FSHPRQP------------------------------------
------------------------------------------------------------------------
----------------------------------------------LSDDEKDEEDK-----EDAPSPECPI
D--QQ-------------------------------------------------------------------
------------------------------------------------------------------------
-----------------------------------------------------------GQEND-----KNN
LKQE----------------I------------------KQESSES-----------DNASDKSGKNG----
----------KNNKENKPKNNNNLESN--------------------------KESVLTQPTNGKRLSNDDQ
ILKSDLKTEPF-----------------------------------------------------EVEDDLRD
HPPNEGRFVCTSSWYLFLRVHGALCQRLAAA----RRAMC-AAPPARPRHDR-----PPALALRL-------
---------------------------------APAHHLPADVSSPTE-YYNLLLDLVKGVLDGNMESSAF-
-EDAAREMLGI-KAYPAYTLDKLVSIAVRQPPR---------------------------------------
------------------------------------------------------------------------
------------------------------------------------------------------------
------------------------------------------------------------------------
------------------------------------------------------------------------
------------------------------------------------------------------------
------------------------------------------------------------------------
------------------------------------------------------------------------
------------------------------------------------------------------------
------------------------------------------------------------------------
------------------------------------------------------------------------
-------------------------------------------------RPAPRR-----------------
-------------------------------------------------KPAAHDAA---------------
----------------------------------------------------------ECT-----------
--------LAELRCRLVACRPFRLLQ----------------------------------------------
------------------------------------------------------------------------
-------------RGALAAARATHERLS---------------RRRRDRFRAWLDAN---------------
-------------------------------------------------------------------RPHLD
ERLSI-------------------------------------------------------------------
------------------------------------------------------------------------
----------------------------------------------------------------------
>btau|ENSBTAG00000009330/1-1122 | organism=Bos taurus breed Hereford | SIN3 transcription regulator family member B [Source:VGNC Symbol;Acc:VGNC:34625] | OG6_101145
------------------------------------------------------------------------
------------------------------------------------------------------------
------------------------------------------------------------------------
------------------------------------------------------------------------
------------------------------------------------------------------------
--------------------------MAHAGGGGGVGPAGRGLSG----ARWGRS-----------------
-----------------------------GSGGHEKL-----------------------------------
------------------------------------------------------------------------
------------------------------PVH---------------------------------------
---------------------------VE-------------------------------------------
-----------DALTYLDQVKIRFGSDPATY----NGFLEIMKEFKSQ-------SIDTPGVIRRVSQLFHE
HPDLIVGFNAF-------------------------------------------LPLGYRIDI------PKN
G-------------KLNIQSP--LSS----------------------------------------------
------------------------------------------------------------------------
-----------------------------------------------------QENSHSHSD------CAES
VKQQTLYK---EDKPQVPLE----------------------------------------------------
------------------------------------------------------------------------
------------------------------------------------------------------------
------------------------------------------------------------------------
------------------------------------------------------------------------
-------------------SDSVEFNNAISYVNKIKTRFLDHPEIYRSFLEILHTYQKE---QLSTKGRPFR
G------------MSEEEVFTEVANLFRGQEDLLSEFGQFLPEA-----------KRSLF------------
---------------------TGNGPCEMNSVQKSE------------------------------------
------------------------------------------------------------------------
----------------------------------------------------------HEKNLEHSKKRSRP
SLL--------------------------RPVSA-----------PAKKKMKLRGTKDLSIATVGK------
------------------------------------------------------------------------
------------------------------------------------------------------YGTLQE
FSFFDKVRRVL---KSQE-VYENFLRCIALFNQELVSGSELLQLVG--PFL------------GKF----PE
L--FAQFKSFLG------------------------------------------------------VKELSF
-APPMNDR-----------------------------------SG--DGISRE----I---------DYASC
-----KRI--GSSYRALPK-TYQ-QPKCSGRTAI---CKE--------------------------------
VLNDTWVSFPSW-SEDSTFVSSKKT-PYEEQLHRCEDERFELDVVLET---NLATIRVLESVQKKLSR-MAP
EDQEKFRLD-DCLGGTSEVIQRRAIHRIYG---DKAPEIIESLKKNPVTAVPVVLKRLKAKEEEWREAQQGF
NK-IWREQYEKAYLKSLD-----HQAVNFKQNDTKALRSKSLLNEIESVYDEHQ------------------
-----------------------EQHS------EG--------------RS---APS-----------SEPH
LIFVYE-----DRQ-ILE----------------------------------------DAAALISYYVKR--
--QPAIQKEDQGTIHQLVHQFVPSL----FFSQQLD------------------------------------
------------------------------------------------------------------------
--------------------------------------------LGASEDSADEGRA---------------
------------------------------------------------------------------------
------------------------------------------------------------------------
---------------------------------------------------------------------SPQ
GQAA-----------------------------------DPGVDRK-----------KPAPGPQSSPP----
----------EEKGAAGEAPAPEP------------------------------------------------
----------------------------------------------------------------QPPQHKPL
DDVYS-LFFANNNWYFFLRLHQTLCSRLLKI----YRQAQKQLLEYRTEKEREKLLCEGRREKGND------
-------------------------------PAMELRLKQPSEVELEE-YYPAFLDMVRSLLEGSIDPTQY-
-EDTLREMFTI-HAYVGFTMDKLVQSIARQLHHLV-----SDDVCL------KVVELY---LNEKKR-----
--GAAGGNLSSRCVRAARETSY--------------Q-----------------------------------
------------------------------------------------------------------------
------------------------------------------------------------WKAERCM---AD
ENCFKV--------------M-FL------------------------------------------------
------------------------------------------------------------------------
---------------------------------------------------------------QRKGQVI--
-----MTIELLDT----------E-------------------------------------EAQTED--PVE
VQH--------------LARYVEQYVGA--------------------------------------------
------------------------------------------------------------------------
------------------------------------------------------------------------
-------------------------------------------------EGASSS----PTEGFLLKPVFL-
-------------------------------------QRNLKKFRRWQCEQVRALRG---------------
----------------------------------------------------------EAKSSWRR-----L
VGVES---ACNVDCRFKL-STHKMLF-IVNSEDYMYR-----------------------------------
------------------------------------------------------------------------
-------------RGTLCRAKQVQPLVL------------LRHHQHFAEWHSRWLED---------------
------------------------------NVTVEAASLVQDWLM----GEDDEDM------------VPCK
TLCET-----VRVHGLPVNRYRVQYSRRPASP----------------------------------------
------------------------------------------------------------------------
----------------------------------------------------------------------
>ccin-old|CC1G_06606/1-1374 | organism=Coprinopsis cinerea okayama7#130 (old build 2010-06-16) | transcription regulatory protein | OG6_101145
------------------------------------------------------------------------
------------------------------------------------------------------------
------------------------------------------------------------------------
------------------------MSEQAASNDTK-------------------------------------
--------------QHTDPSQPRIQLPPLPPPPAPIQPPPTTQFQY--------------------------
----------------PTAILNDLIGLSVNPLVPPPQNTSPLLLP---NPALAMN-----------------
----------------AVGDAALSQQQHLHQMQQQQR-----------------------------------
------------------------------------------------------------------------
------------------------------GTE---------------------------------------
----------------------SRPLNVT-------------------------------------------
-----------DALSYLDAVKSQFNEKPEVY----NQFLDIMKDFKSQ-------NIDTPGVIQRVSRLFHG
NPTLIQGFNTF-------------------------------------------LPVGYRIDI------SAD
PSDN----------TITVTTP--NGTTTQSTGSNTIISRTSLP-----------------------------
--------LSGPGLGGSMPYPPG-------------------------------------------------
----------------------------------------------------PVISGPGGVP------AGPG
SRSMTPHG---YPPGVGPGGPAHGLHHI--------------------------------------------
------------------------------------------------------APGVPPFVDPGIYSPGLQ
Q-----------------------------------------------------------------------
-------------------------------------------------------------QTSHTAAASFL
GNLNNKAPSSSNAGMLQES-----------------------------------------------------
-------------------KTAGDFNLAIQYLNKIKARYADDPNTYKQFLDILQTYQKE---Q-----RHLH
D---------------SQVYVQVQMLFKDAPDLIAEFKAFLPEA------MGGGGLLDQGGM----------
---------------------MMGHPGAAQMDGWGQ------------------------------------
--REQDPRHPS-------------------------------------------------------------
----------------------------------------------------------PPPGKKQSTTSKRK
KRPLEK-----------------------EPTPV-----------PVIPAKTTSSRQAKKVKHTHN------
----------------------PDTGSPSFSP---------------YPAPRSPPMVHPQTTVYL-------
--------------------------------TASI----------------PHPQPPSHVAHPTNSTSADK
LLFFDRAKKSL---ESRE-VYEEFLKLLSLFSKDIIDAKTLIERAK--VFL------------GD-----EN
L--MAEFKDLIG--------------------------------------------------------WDER
MEDLIEHG--------------PP-------------------GSIRTAAPEV-PQPV---------D----
-----DGE--GPSYRRLPE-SET-RLACSGRDEL---CRS--------------------------------
VLNDEWVSHPTWASEESGFVAHKKN-QFEDALHKSEEERHEYHVHIEA---LTRTIAVLEPLCARIEE-MPP
EERSAFKLK-ADFGGTSKTIYHRTIKRIYG--RDNGLEIIQALQDCPSVAVPVVLARLKQRDEEWKRAQRDW
SR-TWREVDSKNFYKSLD-----HQGISFKPIDKKNITAKHFCTEIDTVKKQQI------------------
---------------------AALDPPTPYPQTNK--------------GRLFKAGT-----------IGHQ
LEYTFN-----DTS-VLL----------------------------------------DSLKLIYSFLDR--
-SQVGYSAQERKAVDKFLRAFIPCL----FNYPDLE------------------------------------
------------------------------------------------------------------------
----------------------------------------IGSAYGASEGSSNAAQS------NQPNGVNTD
E-----------------------------------------------------------------------
------------------------------------------------------------------------
------------------------------------EAAAVHEIMMLNGGNQGSEGPRSGRRSSGGTPHSAH
SSGV-----------------------------------PASDLRKKLL--------KTAQEKASGSK----
----------NDANATVATGGTNSRSA--------------------------DSVMGSRSATPLPDSRFAQ
LDDEGRVIPDVWIREADLSDS-------------------------------------------GLPEQSEL
DRP----FFANTTFYTLLRLLQLLYSRLLMC----KEIGAELAAEKHSSLLAN----QIAVDLGLV------
-----------DPHGPPVILQQ-----------TIEAMGERGTVEGANATYAYLLNACERLFDNEMDQPTF-
-EEHLRWFFGT-KAYLLFTIDKVIAALIKQVQTIL-----SDHKSQ------ELWTLL---QTAQSS-----
--EKMT---------AQGIIRY--------------R-----------------------------------
------------------------------------------------------------------------
------------------------------------------------------------RNAEKHIGTVHD
DHLFRI--------------Q-WV------------------------------------------------
------------------------------------------------------------------------
---------------------------------------------------------------REKKC----
-----IRISLLSQ--E-------D-------------------------------------VTIPTDGRPIT
R----------------WREYLNTYVMS--------------------------------------------
------------------------------------------------------------------------
------------------------------------------------------------------------
----------------------------------------YPT------EWVPST-------KRNNGPIFL-
-------------------------------------------------RRTLQNEE---------------
----------------------------------------------------------STASTLTR------
--------DDQTKIRIGL-PSYKLVY-ESGCEDFISR-----------------------------------
------------------------------------------------------------------------
-------------RWNAEEGAMLRERAR---------------ASSEDRKRSRFLLP---------------
------------------------------------------------------------------------
------------------------------------------------------------------------
------------------------------------------------------------------------
----------------------------------------------------------------------
>ccin|CC1G_06606/1-1374 | organism=Coprinopsis cinerea okayama7#130 | HDAC_interact domain-containing protein [Source:UniProtKB/TrEMBL;Acc:A8N2X1] | OG6_101145
------------------------------------------------------------------------
------------------------------------------------------------------------
------------------------------------------------------------------------
------------------------MSEQAASNDTK-------------------------------------
--------------QHTDPSQPRIQLPPLPPPPAPIQPPPTTQFQY--------------------------
----------------PTAILNDLIGLSVNPLVPPPQNTSPLLLP---NPALAMN-----------------
----------------AVGDAALSQQQHLHQMQQQQR-----------------------------------
------------------------------------------------------------------------
------------------------------GTE---------------------------------------
----------------------SRPLNVT-------------------------------------------
-----------DALSYLDAVKSQFNEKPEVY----NQFLDIMKDFKSQ-------NIDTPGVIQRVSRLFHG
NPTLIQGFNTF-------------------------------------------LPVGYRIDI------SAD
PSDN----------TITVTTP--NGTTTQSTGSNTIISRTSLP-----------------------------
--------LSGPGLGGSMPYPPG-------------------------------------------------
----------------------------------------------------PVISGPGGVP------AGPG
SRSMTPHG---YPPGVGPGGPAHGLHHI--------------------------------------------
------------------------------------------------------APGVPPFVDPGIYSPGLQ
Q-----------------------------------------------------------------------
-------------------------------------------------------------QTSHTAAASFL
GNLNNKAPSSSNAGMLQES-----------------------------------------------------
-------------------KTAGDFNLAIQYLNKIKARYADDPNTYKQFLDILQTYQKE---Q-----RHLH
D---------------SQVYVQVQMLFKDAPDLIAEFKAFLPEA------MGGGGLLDQGGM----------
---------------------MMGHPGAAQMDGWGQ------------------------------------
--REQDPRHPS-------------------------------------------------------------
----------------------------------------------------------PPPGKKQSTTSKRK
KRPLEK-----------------------EPTPV-----------PVIPAKTTSSRQAKKVKHTHN------
----------------------PDTGSPSFSP---------------YPAPRSPPMVHPQTTVYL-------
--------------------------------TASI----------------PHPQPPSHVAHPTNSTSADK
LLFFDRAKKSL---ESRE-VYEEFLKLLSLFSKDIIDAKTLIERAK--VFL------------GD-----EN
L--MAEFKDLIG--------------------------------------------------------WDER
MEDLIEHG--------------PP-------------------GSIRTAAPEV-PQPV---------D----
-----DGE--GPSYRRLPE-SET-RLACSGRDEL---CRS--------------------------------
VLNDEWVSHPTWASEESGFVAHKKN-QFEDALHKSEEERHEYHVHIEA---LTRTIAVLEPLCARIEE-MPP
EERSAFKLK-ADFGGTSKTIYHRTIKRIYG--RDNGLEIIQALQDCPSVAVPVVLARLKQRDEEWKRAQRDW
SR-TWREVDSKNFYKSLD-----HQGISFKPIDKKNITAKHFCTEIDTVKKQQI------------------
---------------------AALDPPTPYPQTNK--------------GRLFKAGT-----------IGHQ
LEYTFN-----DTS-VLL----------------------------------------DSLKLIYSFLDR--
-SQVGYSAQERKAVDKFLRAFIPCL----FNYPDLE------------------------------------
------------------------------------------------------------------------
----------------------------------------IGSAYGASEGSSNAAQS------NQPNGVNTD
E-----------------------------------------------------------------------
------------------------------------------------------------------------
------------------------------------EAAAVHEIMMLNGGNQGSEGPRSGRRSSGGTPHSAH
SSGV-----------------------------------PASDLRKKLL--------KTAQEKASGSK----
----------NDANATVATGGTNSRSA--------------------------DSVMGSRSATPLPDSRFAQ
LDDEGRVIPDVWIREADLSDS-------------------------------------------GLPEQSEL
DRP----FFANTTFYTLLRLLQLLYSRLLMC----KEIGAELAAEKHSSLLAN----QIAVDLGLV------
-----------DPHGPPVILQQ-----------TIEAMGERGTVEGANATYAYLLNACERLFDNEMDQPTF-
-EEHLRWFFGT-KAYLLFTIDKVIAALIKQVQTIL-----SDHKSQ------ELWTLL---QTAQSS-----
--EKMT---------AQGIIRY--------------R-----------------------------------
------------------------------------------------------------------------
------------------------------------------------------------RNAEKHIGTVHD
DHLFRI--------------Q-WV------------------------------------------------
------------------------------------------------------------------------
---------------------------------------------------------------REKKC----
-----IRISLLSQ--E-------D-------------------------------------VTIPTDGRPIT
R----------------WREYLNTYVMS--------------------------------------------
------------------------------------------------------------------------
------------------------------------------------------------------------
----------------------------------------YPT------EWVPST-------KRNNGPIFL-
-------------------------------------------------RRTLQNEE---------------
----------------------------------------------------------STASTLTR------
--------DDQTKIRIGL-PSYKLVY-ESGCEDFISR-----------------------------------
------------------------------------------------------------------------
-------------RWNAEEGAMLRERAR---------------ASSEDRKRSRFLLP---------------
------------------------------------------------------------------------
------------------------------------------------------------------------
------------------------------------------------------------------------
----------------------------------------------------------------------
>ceur|HMPREF1541_10376/1-1487 | organism=Cyphellophora europaea CBS 101466 | HDAC_interact domain-containing protein [Source:UniProtKB/TrEMBL;Acc:W2S7M0] | OG6_101145
------------------------------------------------------------------------
---------------------------------------------MNQSHQDPWRGPGGPPQPDTQGQGRPF
GGFGPPNGPSQGPPHVLPPPSSSYHQHHPQPSSGHNLSIADLTQGSQGPQHPYNSQPPPQSQGHSLPPLGHS
SMSQHSPQYMNRERELADRREREYREQEMRERERDIREREMQQ-----------------------------
--RHHEEMMMMREREARERQERMQREQEQRPVQSHAGSIPLHQPVA-NKVQNSIHG---PNGLLANSA----
----------------PQQNGPSSTGPGSIFGAPAPEQQRPQFMQ-----QPQQP-----------------
------------------VGGPPPPQQPAPAFLGGPS-----------------------------------
------------------------------------------------------------------------
------------------------------PMP---------------------------------------
---------------AAAQLPHGQQPILN-------------------------------------------
-----------DALSYLDQVKVRFSDHPDVY----NRFLDIMKDFKSQ-------AIDTPGVIERVSNLFNG
HPALIQGFNTF-------------------------------------------LPPGYRIEC------GTD
D-NPD---------AIRVTTP--SGT-MTQSLQGRPRGGPYES-----------------------------
------------------------------------------------------------------------
-----------------------------------------SNLSSQA----QPGLSRDNAF------EDRR
RGWSQAPE---DSSAIHQQEQRGVSSLQ--------------------------------------------
----------------------------------------------NAATAATQRGALPLSPPRDSASQQGA
A-----------------------------------------------------------------------
------------------------------------------------------------------------
-------FGGAAAAAAADLKR---------------------------------------------------
-------------------GGPVEFNHAISYVNKIKNRFAQQPEIYKQFLEILQTYQRE---S-----KPIQ
D-----------------VYAQVTQLFHSAPDLLEDFKQFLPET--------AAQAKAQASARIAMTEETSN
---------------------VRGEPGYAAGGLPQA------------------------------------
QTPRPAAKMPP-------------------------------------------------------------
---------------------------MGQFD--------------------------PPSTSKDNKKRRGA
PNT--------------------------GATTS-----------LESGLAQSSRGVPVQVGNANK------
--------------------------RQKISNQ--------------RQPQTETVVTSPTLIPAL-------
--------------------------------PEPL----------------PPYP--------PYATTTEE
LGFFDRAKKQI---SNRA-SYAEFLKLINLFSQDLIDKYTLSDRVI--SFI------------GSN----PE
L--MLWFRDFVG--------------------------------------------------------IQEQ
-DEIIDAK------------ARID-------------------PG-------R----V---------NLSHC
-----RAL--GPSYRHLPK-RDQ-TKTCKGRDGM---CYE--------------------------------
VLNDVWASHPTWASEDSGFVAHRKN-QHEEALHRIEEERHDYDFHIES---CQRTIQLMEPIVQQFAA-MSE
MEKSNFQLA-PGFGGASESIPKRIIMKIYG--RETGGKVLAEMYAKPLAVMPIVLQRLKQKLEEWKSTQREW
EK-VWRDQINKQFWKSLD-----HQGINIRSTDKKAFQQKQLTGEIQNKYEEDK------------------
-----------------------KNRE------NG--------------NA---TKR-------------HH
LEFKFD-----DVD-VIV----------------------------------------DATRLILITLVHDR
NDRNGFSQNDQERVKAWILDFLPKY----FGLNPEE------------------------------------
------------------------------------------------------------------------
-----------------------------------FTDQVKVEVADIPEDQDGNESD-----GVGPRKNRKG
G-----------------------------------------------------------------------
------------------------------------------------------------------------
---------------------------------------LIRRVFDK------------------------R
NGNS-----------------------------------DSAPNSK-----------ESTPIPTTEHD----
--------------MDVDEEIPQSDSE-------------------------------DKPKAPWINVTYGD
VPTD------------------------------------------------------------KVSLEESY
SHETF-NLYANVNIYCFFRMFETLYSRLLAV-----KNSEAQVIEAVKRHRGTNDRKKPAIELRMI------
------------------------------DKGPEYFFNSIVAKEPHH-YYHEILQMCEDVIQGNMELSHL-
-EETLRRYYNK-TGWQLYTIDKLLSSLLRYVANIL-GGDAK-DKSI------EIANLF---FKDRER-----
--PDTT---------RRQEIEY--------------R-----------------------------------
------------------------------------------------------------------------
------------------------------------------------------------KHVERLS---KD
GEVFRI--------------S-YT------------------------------------------------
------------------------------------------------------------------------
---------------------------------------------------------------PENKV----
-----CTIRYFPS--E-------D-------------------------------------PTFDSD--ALT
DDQL-------------WQYYVASYTMS--------------------------------------------
------------------------------------------------------------------------
------------------------------------------------------------------------
----------------------------------------QAT------EGIDKS---------NMHMPYL-
-------------------------------------RRNVA-------PQSANIDH---------------
----------------------------------------------------------AFNHVFGN-----I
TH------FDNQTAFISP-DNYKLLL----SNDYIFW-----------------------------------
------------------------------------------------------------------------
-------------RHGLRTKKAYQPGKI----------------NESDKFRESFVRN---------------
----------------------------------------TKWME----NQSQEYV------------EGVK
AEYER-----NIRDGFPASA----------------------------------------------------
------------------------------------------------------------------------
----------------------------------------------------------------------
>cgeo|K441DRAFT_661153/1-1610 | organism=Cenococcum geophilum 1.58 | unknown | OG6_101145
------------------------------------------------------------------------
--------------------------MNSAPRDDWPPAQAAVSATGQQTNEQGQGQAPRPLGGFSTSNASQQ
QPSQAPSAQSTGPVLPPPSAPFFSPNQSSGHSLPVLAGFTQATQASPNQTAQRPTSSNQDSAPGPQTHQVVM
QGPGYSLPGISQTLQQPQMHAQAQPNIDREREMRERERENREM-----------------------------
-MEAHAEEMAKRDAEQRERENRERQQHEQATHENHSGPIQIHQPVAVAPSVRTIHG---PNGLLGNSG----
----------------PLSGPNVLAASLGAPSNLNNIFGGAPVQQ--GDATPRMQ-----------------
------------HSVQPPTQQSMLMPFGGPGMQPGPL-----------------------------------
------------------------------------------------------------------------
------------------------------GMG---------------------------------------
---------------------QGQQPILN-------------------------------------------
-----------DALSYLDQVKVQFAEHPDVY----NRFLDIMKDFKSG-------AIDTPGVIDRVSTLFAG
NPNLIQGFNTF-------------------------------------------LPPGYKIEC------GTG
G-DPN---------AIRVTTP--MGTTVSSMPVPRPLSAPRSA-----------------------------
------AVNGNGTGPNESPYYDSAYRA---------------------------------------------
----------------------------------------TSGNWQQA----RAQEAQEAMF------SPGN
CNITHQIFSTQQGQNNQAPLSPEATAQR--------------------------------------------
-------------------------------------NQQDVVSTAAAMAHQQEQRGVSQLQNAVSAAAGRS
I-----------------------------------------------------------------------
---------------------------------------------------------LSPSGDTSTTLPGQG
VNGVSHTAQPGGVGPTGEK-----------------------------------------------------
-------------------RGPVEFNHAISYVNKIKNRFASQPDIYKQFLEILQTYQRE---S-----KPIQ
D-----------------VYAQVTSLFSSAPDLLEDFKQFLPES--------AAQHRAAQQQAARH------
---------------------AAEDAVMLSNVRGEQ---TYQPAPPHQHQTP--------------------
--RTDTSRLPP-------------------------------------------------------------
---------------------------MGNFAP-------------------------TPTANRDNKRKRGE
RQAPGVSSSA-------------------MPTSM-----------VGDA-GSTNVRAGYGQGSLAK------
--------------------------RTKTTHNAK------------QSMVPDGPAVSPTLTPAL-------
--------------------------------PEPI----------------PPTT--------TTVATLDE
LAFFDRAKKFI---ANKN-NMNEFLKLCNLFSQDLIDKSLLLTRAQ--SFI------------GGN----LE
L--FAWFKNFLG-------------Y------------------------------------------EPE-
-TNVTQTK------------AKTV-------------------SG-------R----V---------SLSNC
-----RGL--GPSYRLLPK-RER-ERPCSGRDQL---CKS--------------------------------
VLNDEWASHPTWASEDSGFVAHRKN-QYEEGLHRIEEERHDYDFNIEA---CLRTIQQLEPIAQQILQ-TAP
EERLNFVLP-AGLGGQSETIYKRVIMKIYG--REKGKDVISELFAQPYNVIPILLNRMKQKLEEWKAAQREW
EK-VWREQTQKIFWKSLD-----HQSLGAKQADKRQFQLKTLQNEIQVKYEEQR------------------
-----------------------RQLEV-----QE--------------VQ---VPN-------------YQ
FAYSFK-----DED-VLV----------------------------------------DASRLILIYAEH--
-----SHSGDYSKVISFIKEFVPLF----FGIDPVK------------------------------------
------------------------------------------------------------------------
---------------------F---------------EQRIQTSAQGSPANDYADDE-----APSPDDGFSQ
K---S---------------------------HK--------------------------------------
---------------------------------------------------------------------TNK
------------------------------------KPNLLRGVLDR------------GRSGK-----PNR
KEKE----------------D------------------SIASGSR-----------GSTPDMASAAD----
----------EDMAGGADSSNSNGMRE---E--------------------SGPRRWVEYPSGINSVNMK--
----------------------------------------------------------------DLAPDEPY
KRESF-NMYCNLPIYCFFRMFVILYERLLNI----KQNEG-EVHETVARAMHW----KAAIDLKMI------
-----------DK--------------------LPNEFFSDVSENANY--YQQILNMFEDQIKGEIDMNQI-
-EETLRRFYLQ-TGWQLYSFDRLLSALVRFTLGLF-TSDSK-EKTW------DIYVLF---KKDRAR-----
--EDTT------H---QDELNY--------------R-----------------------------------
------------------------------------------------------------------------
------------------------------------------------------------KQVEKYS---KD
ADVYRI--------------T-FS------------------------------------------------
------------------------------------------------------------------------
---------------------------------------------------------------PREME----
-----AYVSIFKK--D-------D-------------------------------------PTFDVT--ALD
RAK------------R-WRYYLASYSSV--------------------------------------------
------------------------------------------------------------------------
------------------------------------------------------------------------
----------------------------------------DPT------EGVPND---------KVQLPYL-
-------------------------------------KHS--L------IKPDESSE---------------
----------------------------------------------------------EYGALYDT-----L
RS------MEKLQFIIRA-RDYRIEFENKGDGGVDYT-----------------------------------
------------------------------------------------------------------------
-------------VLSEAIRIGGEEGRR---------EMEALWEARSGLAQEKLVMN---------------
----------------------------------------NAWMR----GVSRDDV------------DARK
QAFRK-----DVDLPRAVEMEGEDEEMTDS------------------------------------------
------------------------------------------------------------------------
----------------------------------------------------------------------
>cgla|CAGL0E02475g/1-1493 | organism=Candida glabrata CBS 138 | HDAC_interact domain-containing protein [Source:UniProtKB/TrEMBL;Acc:Q6FVE7] | OG6_101145
------------------------------------------------------------------------
------------------------------------------------------------------------
------------------------------------------------------------------------
MSNQQGSVNHAIGSGAAETVNVTQNATSNVGINDNQKIDGNAE-----------------------------
---------------------SSNSINNTSNNNNNNERIILPSFSSLKTEDNRIDTSMNPIGPKSITTSSST
PAS-------------VGFSVASLDNPLPPATKKPEIKLHPLPQQ--QQPRIYTQ-----------------
--QQPQQQQILQQDQQEILQNQRQGSTGASETSTTQS-----------------------------------
------------------------------------------------------------------------
------------------------------PLV---------------------------------------
----------SGPAQTQGDPMSYRPLNVK-------------------------------------------
-----------DALSYLEQVKFQFHTRPDIY----NLFLDIMKDFKSQ-------TIDTPGVIERVSSLFKG
YPNLIQGFNTF-------------------------------------------LPQGYRIEC------SNN
PND-----------PIKVTTP--MGSSTTVLNTAPQKSPSPSD-----------------------------
------------------------------------------------------------------------
----------------------------------------------------IQTNNQQTQA------IAQE
AQLQSQAT---PIPTQHDVGQNFGSAKK--------------------------------------------
------------------------------------------------------------------------
------------------------------------------------------------------------
------------------------------------------------------------------------
------------------------------------------------------------------------
-------------------PADVEFSQAITYVNKIKTRFADQPDIYKQFLEILQTYQRE---Q-----KPIH
E-----------------VYAQVTILFQNAPDLLDDFKKFLPDS------SASGSEETQVQQQQHYQSLSDK
MGGNAEAANYAASGMNAQTGYYEPVKGGVSYNTQQN------------------------------------
--QHQQQNLPP-------------------------------------------------------------
---------------------------IGSFSPPTNGPFVDQTQQSANPETQKGVMSLPSMMNNAEAVKEQA
IKQAHSRLISDSH----------------DHNSQ-----------QQVLSQNIHSNDDIPVSNLRT------
--------------TVVEQNYHPETIYQQQGNAQQHMVDGGYVGTPSELVVRPEIDLDPSLVPVV-------
--------------------------------PEPT----------------EPIE--------NSLNLMEE
TNFFERVKKSI---GNKQ-IYNEFLKILNLFSLDLLTVDELVDKVE--YYI------------GAN----KE
L--FDWFKVFVG--------------------------------------------------------YQDK
-PKRIENI------------VHEK-------------------HK------------L---------DLDLC
-----EAY--GPSYKKLPK-TDT-FMPCSGRDDM---CWE--------------------------------
VLNDEWVGHPVWASEDSGFIAHRKN-QYEETLFKIEEERHEYDYYIES---NLRTIQTLETIANKIAN-MTD
AEKAQFRLP-PGLGHTSMTIYKKVIRKVYD--KERGFEIIDALHNYPAISVPIILRRLKQKDEEWRRAQREW
NK-IWRDLEQKVYFKSLD-----HLGLTFKQADKKLLTTKQLISEINGIKVDQN------------------
-----------------------SKRI----------------------HWLTPKPK-------------NQ
LDYDFP-----DYD-ILF----------------------------------------DIIALGFVFTIN--
--TNLYSNPDKERIKDMLRVFVSQF----FSIPLKE------------------------------------
------------------------------------------------------------------------
-------------------------------------VSDALERRGFSDDNNNDSDKGSGKMDQIAEEIGET
E-----------------------------------------------------------------------
------------------------------------------------------------------------
----------------------------------QDTSSSKKRPFDN----------------------DLN
MSDI-----------------------------------LHKTKQQ-----------KTKMNKEMDGS----
----------KSPSEDLGTDRNVGTIE--------------------------DSGSLSEHRKQWLVGDVVD
----------------------------------------------------------------SANKETPM
DNRNIYNLFANTNIYIFFRHLVTLYERLSEV----KQIND-EINKEIKSRRVT----TFAKDLGLI------
---------------------------------STQLSELGLDFNSSD-AYQQLLTLSKRLIEGDIEHQWF-
-EESIRQAYNN-RAFKLYTIDKVVQSFVKHAHTLI-----SDSKTS------EIMLLF---ENQRNN-----
--TLTT---------TKDQILY--------------R-----------------------------------
------------------------------------------------------------------------
------------------------------------------------------------IQCRSHMS--ST
ENMFRI--------------E-YK------------------------------------------------
------------------------------------------------------------------------
---------------------------------------------------------------REKRH----
-----ASIQYIAL------------------------------------------------DDLTLKTAKSP
EEA--------------WNYYVTSYSLS--------------------------------------------
------------------------------------------------------------------------
------------------------------------------------------------------------
----------------------------------------NPT------EGVPHE---------NLEVPFL-
-------------------------------------EKVIEF------DQEYSKDN---------------
----------------------------------------------------------GNNSTYS------L
AGIS----KSNLHIDIDR-EKYNLIL-QGGSSDVYSR-----------------------------------
------------------------------------------------------------------------
ATIQKYPIVASDESRAANISEKTQEIRK---------VLSHYDGNSNDDVNEKFNYI---------------
----------------------------------LANGTIDGYVRQSAAVVQETEK------------TYND
DSGRNTSSIKSIIGSATERTEKPLINGSPIID----------------------------------------
------------------------------------------------------------------------
----------------------------------------------------------------------
>cgra|GLRG_00656/1-1480 | organism=Colletotrichum graminicola M1.001 | HDAC_interact domain-containing protein [Source:UniProtKB/TrEMBL;Acc:E3Q3B0] | OG6_101145
------------------------------------------------------------------------
------------------------------------------------------------------------
-----------------------------------------------------------------------M
MSGKPADEADAYEREAENRRRLVQEADEMERREQEQADRRRRE-----------------------------
------------------------GYPPGPPHHSNAGSIPIHQPVA-SRAMGAIHS---PGGLLANHGSGSS
GPPMPLGA--------PSGPGANFGGPLQPDNSRPPQHGGPNNPN--AQHQMFAP-----------IPHTTV
PPSN---SLGAASGGPPVFGGPLQQRDGQQPMQQGLY-----------------------------------
------------------------------------------------------------------------
------------------------------GGG---------------------------------GGSSGS
GTAGAAGGQGQTQQQAQGGIAHGQQPILN-------------------------------------------
-----------DALTYLDQVKVQFHDQPDVY----NRFLDIMKDFKSQ-------AIDTPGVINRVSELFAG
HPNLIQGFNTF-------------------------------------------LPPGYRIEC------GAG
N-DPN---------TIRVTTP--MGT-TVQSIAGRGTQVDAHA-----------------------------
-----------HPGGASQPLFPQ-------------------------------------------------
----------------------------------------RGNNWQQQQQQPPPPQQPQHSI------ESPE
ANFSTPVQ---NGPGSFGPAAQNLAAAF--------------------------------------------
-----------------------------------------------EAQGAAQQRGPPLQGAAHVNNGQQP
P-----------------------------------------------------------------------
-------------------------------------------------------------RNAHTPTPVTG
PANV---NGTANQQQQANMER---------------------------------------------------
-------------------RGPVEFNHAISYVNKIKNRFQDKPEIYKQFLEILQTYQRE---Q-----KPIQ
D-----------------VYAQVTTLFHTAPDLLEDFKQFLPES--------AGQGKGTPGRPS--------
---------------------DELPPGPGPNQTPQP------------------------------------
--SMSGQKMPP-------------------------------------------------------------
---------------------------LGSFAP-------------------------PSASKENSKKRPRT
DKQTPIPV---------------------PAVVE-----------TAPPVNRAAPGAPPPAGANNK------
--------------------------RTKLAHN--------------KAITSDASAVEPTLTPIL-------
--------------------------------PEPL----------------GPPT--------ASTTNSDE
IAFFEKVKKYL---SNKT-AFNEFLKVCNLFSQSIIDRNTVFHKGS--VFF------------AAN----PE
L--MGFWKAFLK--------------------------------------------------------YEPH
-EDVVDNR------------PAPP-------------------SG-------K----V---------SLSNC
-----RGY--GPSYRLLPK-RER-LKPCSGRDEL---CNS--------------------------------
VLNDDWASHPTWASEDSGFVAHRKN-GFEEGLHRIEEERHDYDFNIEA---NLKCIQLLEPVAQQISV-MSP
LEREHFQMP-QALAGHSTSVFKRVCKKIYG---DKGPEVVNDLFTNPLNVVPIVLTRMKQKDEEWRFSQREW
EK-VWHAQVEHMHLKSLD-----HMGILVKQNDKRTLSAKHLVDVIKTKAEEQR------------------
-----------------------RQRS------LK--------------GK---APR-------------HQ
LVWDFS-----DKK-VVV----------------------------------------ELLRLMMLYTVS--
--SGQHSVPEKERISDFFETFIPAF----FDIPEEE------------------------------------
------------------------------------------------------------------------
---------------------------------------IDGRLPRLQDVSEEDDAE-----ETVPTELTNG
R---S---------------------------RR--------------------------------------
---------------------------------------------------------------------TGR
------------------------------------RGDLLRGVLDP------------GRNGS-----KPR
AHKE----------------G------------------SAASGSK-----------ETTPEVGSANE----
----------EEMP-DAPEDGAGPDVS--------------------------NERWMPIVPQPIVTTGDDA
LLTADG----------------------------------------------------------ELKADGFF
SRPWY-NFFCNQTIFVFFNVFQTVYTRLRDV----KESKE-SVIEEINRVNRP----RPAKDIGLA------
-----------D---------------------NTLNYFGPND-DPST-FWPKTLELVEEYITGDIDEVRY-
-QDVLRHYYLK-SGWKLYTIQDLLKTLCRLALTCS-STDAK-EKTP------DLIQQY---LHSREK-----
--EETN------Y---QAEIAA--------------R-----------------------------------
------------------------------------------------------------------------
------------------------------------------------------------KYAEKCV---KD
GEMFVI--------------C-WF------------------------------------------------
------------------------------------------------------------------------
---------------------------------------------------------------PQKSE----
-----AAVRWLQR--E-------D-------------------------------------TTFYMD--EMK
AKD------------R-WQYYISSFIQV--------------------------------------------
------------------------------------------------------------------------
------------------------------------------------------------------------
----------------------------------------EPT------EGVPRH---------KLQKTVL-
-------------------------------------ARN--L------PSSDEKF----------------
----------------------------------------------------------EDSQIPKP-----I
SF------DEDLSISICL-NSSKMVW-KAGTSEYFVY-----------------------------------
------------------------------------------------------------------------
-------------DNVPNDKESRERHLE---------RLKNASNKRDTKLREKFVFN---------------
----------------------------------------SPWMK----GMNQADV------------QKLN
EGWSK-----WLKEGTVPSSDVGDAMDTGE------------------------------------------
------------------------------------------------------------------------
----------------------------------------------------------------------
>cimh|CIHG_04476/1-537 | organism=Coccidioides immitis H538.4 | HDAC_interact domain-containing protein [Source:UniProtKB/TrEMBL;Acc:A0A0J8RPF6] | OG6_101145
------------------------------------------------------------------------
------------------------------------------------------------------------
------------------------------------------------------------------------
------------------------------------------------------------------------
------------------------------------------------------------------------
------------------------------------------------------------------------
------------------------------------------------------------------------
------------------------------------------------------------------------
------------------------------------------------------------------------
------------------------------------------------------------------------
---------------------------------------------------------MGSGVLQ--------
---------------------------------------------------------GTQNEA---------
-------------------TR---------------------------------------------------
------------------------------------------------------------------------
------------------------------------------------------------------------
------------------------------------------------------------------------
------------------------------------------------------------------------
------------------------------------------------------------------------
------------------------------------------------------------------------
------------------------------------------------------------------------
-------------------RGPVEFNHAISYVNKIKNRFADSPEIYKQFLEILQTYQRE---S-----KPIQ
D-----------------VYAQVTVLFNSAPDLLEDFKQFLPES--------AAQAKVQGQGR---------
---------------------QDEVPISVSNVRGEP---------------------------GYSSAALQG
QSSRDTVKMPP-------------------------------------------------------------
---------------------------LGQFSV-------------------------KDSAKESKKRRGGP
GAQAGATSIG-------------------APGPM-----------ETSVGGPASKVQASQIGNVNKTHFSAS
SSRRLFTQPVVVRITCKFWKLTVFYQRTKLTHK--------------PAPPEAAPAISPTLVPAP-------
--------------------------------PEPI----------------PPTF--------TLSASQEE
YAFFDRVKKFI---GNKQ-IFSEFLKLCNLYSSDLIDRNVLVNKTA--GFI------------GSN----QE
L--MNWFKRFMH--------------------------------------------------------IEPK
-DDIIEPK------------AKDE-------------------SG-----------TV---------NLAHC
-----RAL--GPSYRLLPK-LER-QKPCSGRDEL---CQS--------------------------------
VLNDEWASHPTWASEDSGFVAHRKN-QHEDSLHRVEEDRHDYDHYIEA---GIRTIQLMEALLQQISI-MTE
SDRANFKLP-PGLGGQSETIYKKVIKKVYD--KEYGLRIIDELFANPSQVLPIVIARLKQKVEEWKLSQREW
EK-VWREQMQKGYWRSLD-----HQS----------------------------------------------
------------------------------------------------------------------------
------------------------------------------------------------------------
------------------------------------------------------------------------
------------------------------------------------------------------------
------------------------------------------------------------------------
------------------------------------------------------------------------
------------------------------------------------------------------------
------------------------------------------------------------------------
------------------------------------------------------------------------
------------------------------------------------------------------------
------------------------------------------------------------------------
------------------------------------------------------------------------
------------------------------------------------------------------------
-------------------------------------------------------------SINKKR-----
------------------------------------R-----------------------------------
------------------------------------------------------------------------
------------------------------------------------------------------------
------------------------------------------------------------------------
------------------------------------------------------------------------
------------------------------------------------------------------------
------------------------------------------------------------------------
------------------------------------------------------------------------
------------------------------------------------------------------------
------------------------------------------------------------------------
------------------------------------------------------------------------
------------------------------------------------------------------------
------------------------------------------------------------------------
------------------------------------------------------------------------
------------------------------------------------------------------------
------------------------------------------------------------------------
------------------------------------------------------------------------
------------------------------------------------------------------------
------------------------------------------------------------------------
----------------------------------------------------------------------
>cimm|CIMG_13173/1-1628 | organism=Coccidioides immitis RS | HDAC_interact domain-containing protein [Source:UniProtKB/TrEMBL;Acc:J3K627] | OG6_101145
--------------------------------------------MNPSNKDGWHSGASGPQPHPAVEQLGQQ
SNRPLGYGYRSHPSSGTSNVALTFFDQIVRIFFFFAMLHSFICPYHAVSQPSSHTLPTLADLTQGANVPPPS
HQQPPRYAQHQQPSL------------------------------------GGSHSLPGISQSIQHSSPQSS
INRDRERESRDRDRDILERQREMQREEEIMQREREIRERDREH-----------------------------
------------AERYHREQQQQQQQQQHHPVQSHTGSIPIHQPVA-SKVQNSIHG---PNGLLSNLGATTG
PNA-------------PQSALQGSSVPGGLFGGQMQHPDGPPRQYMPVQSQSLLF-----------------
-----------------------------GGNAPSQI-----------------------------------
------------------------------------------------------------------------
------------------------------PGS---------------------------------------
----------------VAALAQGQQPILN-------------------------------------------
-----------DALSYLDQVKVRFVEHPDVY----NRFLDIMKDFKSQ-------AIDTPGVIQRVSTLFNG
HPTLIQGFNTF-------------------------------------------LPPGYRIEC------GPD
D-NPD---------AIRVTTP--SGTNTISMSAGRPALEATTE-----------------------------
------------PGQSGGLIPPSRTEYF--------------------------------------------
----------------------------------------EQSRPGWQPGHEQQQQQPQQGPM-----PGAV
GSYSPSGR---MVPPQYGQQGAQGQHHE--------------------------------------------
----------------------------GSYEYQSQHEQPTPATNAALLHQQEQRGVSQLQNAVSVATGGAG
R-----------------------------------------------------------------------
------------------------------------------------------SMMQLPPGGSQTPGPNQP
ATSLAGMGSGVLQGTQNEATR---------------------------------------------------
-------------------RGPVEFNHAISYVNKIKNRFADSPEIYKQFLEILQTYQRE---S-----KPIQ
D-----------------VYAQVTVLFNSAPDLLEDFKQFLPES--------AAQAKVQGQGR---------
---------------------QDEVPISVSNVRGEP---------------------------GYSSAALQG
QSSRDTVKMPP-------------------------------------------------------------
---------------------------LGQFSV-------------------------KDSAKESKKRRGGP
GAQAGATSIG-------------------APGPM-----------ETSVGGPASKVQASQIGNVNK------
--------------------------RTKLTHK--------------PAPPEAAPAISPTLVPAP-------
--------------------------------PEPI----------------PPTF--------TLSASQEE
YAFFDRVKKFI---GNKQ-IFSEFLKLCNLYSSDLIDRNVLVNKTA--GFI------------GSN----QE
L--MNWFKRFMH--------------------------------------------------------IEPK
-DDIIEPK------------AKDE-------------------SG-----------TV---------NLAHC
-----RAL--GPSYRLLPK-LER-QKPCSGRDEL---CQS--------------------------------
VLNDEWASHPTWASEDSGFVAHRKN-QHEDSLHRVEEDRHDYDHYIEA---GIRTIQLMEALLQQISI-MTE
SDRANFKLP-PGLGGQSETIYKKVIKKVYD--KEYGLRIIDELFANPSQVLPIVIARLKQKVEEWKLSQREW
EK-VWREQMQKGYWRSLD-----HQSSINKKDDKKTLTTKHFQAEVQAKFEEAR------------------
-----------------------ALRR------SG-------------------FPV-----------LSYQ
FKHTFA-----DSE-VIL----------------------------------------DTTYLILCYVDH--
--NSAGFGADPQKVMNFVRDFVPVF----FGLDRDA------------------------------------
------------------------------------------------------------------------
------------------------------------VRTYLSEVYDSSPASEEMDHD------SIPSDEMNG
T--RV---------------------------RR--------------------------------------
------------------------------------------------------------------------
-------------------------------AVNSKKLDLLREVLDN-------------RVDK-----VSR
LDGE----------------R------------------STASISR-----------FSTPGLGSATE----
----------STPAPDSNCTFDSAELQ-----------------------------WMDHPSQGNFNQQR--
----------------------------------------------------------------EYPLNEPY
KKKVH-HLYGNLTIYCFIRTFEMLYTRLLHL----KGGEE-AAHEELRRAMAP----KAAYDLGMI------
---------------------------------DKAPKEFFYDTDPKANLYHQMVRMCEELVKGHLDPGHM-
-EDTLRRFYNRNRGWELYTLDKLLGAIAKFASNIF-NTDPK-DKSA------DIVNLF---FKERDK-----
--EETT---------HNHEIQY--------------R-----------------------------------
------------------------------------------------------------------------
------------------------------------------------------------KQVERLI---KD
GDIYRI--------------S-YF------------------------------------------------
------------------------------------------------------------------------
---------------------------------------------------------------PASNA----
-----VTVQLLTT--E-------D-------------------------------------STLESD--DLT
PEA------------R-WSYYVSAYSMR--------------------------------------------
------------------------------------------------------------------------
------------------------------------------------------------------------
----------------------------------------DPT------EGVIFS---------DMRIPFL-
-------------------------------------KRN--L------PPKLDSDE---------------
----------------------------------------------------------EYNQFYKP-----L
IS------HEGLVIRICA-NSYHILY-EPGTEEWWCR-----------------------------------
------------------------------------------------------------------------
-------------LTQSNDAEQEASQKL-----------AAVKEKRRDRFEEKFVNN---------------
----------------------------------------SRWTD----GLSKVEV------------DEFN
QRFRS-----WIRAQDQDTPNVEKSQTGTSDDHREKEDEVMTDAD---------------------------
------------------------------------------------------------------------
----------------------------------------------------------------------
>cint|F6SPZ6/1-1237 | organism=Ciona intestinalis (Transparent sea squirt) (Ascidia intestinalis) | HDAC_interact domain-containing protein | OG6_101145
------------------------------------------------------------------------
------------------------------------------------------------------------
------------------------------------------------------------------------
---------------MYPQHRPIPPSSLPPQPPPVATQFHETK-----------------------------
------------------------------PEVSNTTSVSGFPPRPNRRFNTNPFHD--PSGSLSTLSAAIT
Q---------------HQTSTASHTFAVSTTIATPVQPIQRQTTG--ITQVLAAN-----------------
---------------LVSHGQPPLSQSPQTASQLQAQ-----------------------------------
------------------------------------------------------------------------
------------------------------QHQ---------------------------------------
----------------------FQKLKVE-------------------------------------------
-----------DALSYLDQVKFQFGNQPQVY----TDFLDIMKEFKSQ-------SIDTPGVIARVSHLFNG
HPDLIVGFNTF-------------------------------------------LPPGYKIEV------SAN
D-------------QVSVTGPNMIAQTIHPLGVLEPGQQSSTT-----------------------------
------------------------------------------------------------------------
---------------------------------------IQFTPKLLH----FTQSCPPVQV------HTPH
GKFATTLP---QLPAHRASPGPNHAQLP--------------------------------------------
---------------------------------------------------VAPQPPFSAPQRTPAPPTSSA
P-----------------------------------------------------------------------
------------------------------------------------------------------------
------------------------------------------------------------------------
-------------------GQPVEFNHAINYVNKIKNRFQGQPDIYKAFLEILHKYQKE---Q-----RNVK
D----SNGSYVPLLSESEVYAQVARLFQNDSDLLREFGQFLPDA--------AASQ----------------
---------------------SSGIPSPSTKVDGIM------------------------------------
--NDHGSTVKK-------------------------------------------------------------
----------------------------------------------------------PPQSTSSSKPHRSG
HQSSK------------------------RPSQT-------NTHGQGSKRPKSCSLKDVSLAEASK------
------------------------------------------------------------------------
------------------------------------------------------------------HGTLGE
FAFFDKVRRAL---RSSD-AYENFLRCLLLYNNEVVGRAEIVQLVQ--PFL------------MKF----PE
L--FKWFKEFLG--------------------------------------------------------CKDN
PSIEMGDE---------ISSPQPI-------------------KEKHEGIAME----I---------DYTTL
-----KRL--GSSYRALPS-SFQ-QPTCTGRDDL---CHE--------------------------------
VLNDTWVSFPSW-SEDSQFVTSKKT-PFEEHIYRCEDERYELDVVIET---NLGAIRCLEGINKKLSR-MSE
EDKAKFHLD-NYLGGTSEVTQRKAIHRIYG---DKAPDVIEGLKKNPAVAVPLVLKRLKMKDDEWREAQHSF
NK-VWRNQNEKYYLKSLD-----HQGITFKANDTRFLRWKSLINEIETLYDERQ------------------
-----------------------EAVEA---------------------GGATIASG-------------PH
ITLKYE-----DKS-IMD----------------------------------------DAASLIIHHVKR--
--QTGIHKDDKQKVKQVMYQVLPDL----YFAPRGN------------------------------------
------------------------------------------------------------------------
-------------------------------------------QPSDDDDDEDMDSE---------------
------------------------------------------------------------------------
------------------------------------------------------------------------
------------------------------------------------------------------------
---------------------------------------DTKEKNA-----------EKSPKKSLGGY----
-------------------------LS---------------------------------------------
----------------------------------------------------------------DDAGVGLD
EGNYH-LFFGNSNFYLFIRFHHILCERLLKI----SRRADILSEEEIKEK-------KERKGEMVA------
---------------------------------DMLRLRQLNDINVED-YYPAFLDMVRNLLDGNMECSQY-
-EDTLREMFTI-HAYTAFTMDKLVQNIGKLLQHIV-----QDEVCV------QLLDLF---HKEELN-----
--SATGGPLVSQPRRSNIEAAY--------------Q-----------------------------------
------------------------------------------------------------------------
------------------------------------------------------------RKAEHFA---AG
ENCYKV--------------T-VF------------------------------------------------
------------------------------------------------------------------------
---------------------------------------------------------------QKQSQLQ--
-----VGVELLDT----------D-------------------------------------EEIPID--VME
VTK--------------WSEYLEHYAAG--------------------------------------------
------------------------------------------------------------------------
------------------------------------------------------------------------
-------------------------------------------------DDVDVT--SQMKERLNEKPVFL-
-------------------------------------QRNANLLR----RATKNEPD---------------
----------------------------------------------------------ENN----------L
FI------TSGLEYKVAP-GSYKTTF-TPGTGDIMYR-----------------------------------
------------------------------------------------------------------------
-------------HSCFSNARKIQSRIC------------VNLHKKFNDWLVRWEHE---------------
-------------------------------------------------NVS----------------RDMG
RQTNN-----WLMGKVPGM-----------------------------------------------------
------------------------------------------------------------------------
----------------------------------------------------------------------
>clec|CLEC001872/1-1490 | organism=Cimex lectularius Harlan | unknown | OG6_101145
------------------------------------------------------------------------
------------------------------------------------------------------------
------------------------------------------------------------------------
-----------MKRRVEETTKVDGVTPAILTQRTPHTAPNIVQ-----------------------------
------------------------------TNYTSQGIKSEVPAVQQYQIQTNYA-----------------
----------------TMPSITAIKTQSSSGLQGGTPHGGILVQS---HIRHGKV-----------------
------------GTTSGGGGGNLGGSSGGSGTPPTVS-----------------------------------
------------------------------------------------------------------------
------------------------------STS---------------------------------------
----------------SSGGAQFQRLKVE-------------------------------------------
-----------DALSYLDQVKYKFNSQPQVY----NDFLEIMKEFKSQ-------CIDTPGVIARVSQLFKG
YPELISGFNTF-------------------------------------------LPPGYKIEV------QAN
DTGYSL--------QVSVSNP--LGLQTISEIPPLTPTQSQSV-----------------------------
------------------------------------------------------------------------
----------------------------------------------VV----TNQQKPPSTV------YSGV
NSSINPSVGTPSAGVTIKGAVNDRISTS--------------------------------------------
----------------------------------------------GGVLPLSVTPPTSTVQGAAVALTSVS
N-----------------------------------------------------------------------
-------------------------------------------------------------MPSLVLTPNAS
SVVTANHQASIISAVQLQQTST--------------------------------------------------
-------------------NQPVEFNHAINYVNKIKNRFQGQPDKYKKFLEILHTYQKE---Q-----KTVK
SGSTGGISIGGKHLTEAEVYSQVAQLFENHDDLLVEFGQFLPDATSHNSLSLASLGAKISERKG--------
---------------------NLSSKYQGSNRSGQN------------------------------------
---VEGGRISS-------------------------------------------------------------
---------------------------VGGSGE-------------------------PLNNSKSSPQGNLC
KMVSG------------------------RDGIS-----------NKRNVAELYNNERLTISRAMD------
------------------------------------------------SSLRPHSPALPHQGPLP-------
----------------------------------------------------QPPTKRQKNQSIGFPSSGEN
---FEPIKRVI---RNQS-VYENFLRCLLLFNEEVISKSELLTLVT--PML------------AKH----SE
Q--LSWFKDLLG-------------------------------EIGNGGAPGSPPLPVSSSSHQTHPHHHQP
HQPVHQPGPQHTGSTLPTPLPIPQIPSIHPSATSFE-------HRSVSHRGTDSRPDLLPTASTADIDFSSC
-----KRI--GASYCALPK-SIP-PPRCSGRSLL---CKQ--------------------------------
VLNDTWVSFPTW-SEDSTFVTSRKT-QFEEYIYRCEDERFELDLVIEC---NAATIRVLDGIQKKMSR-MSS
EELSKFRLD-DTLGGSSPTIHIRAIRRIYG---DKAVDVVEGLKKSPSIVVPVVLRRLKAKEIEWRQAQKGF
NK-TWRDQNEKFYLKSLD-----HQGINFKQNDLKTLRSKSLYNEIEVIYDERN------------------
-----------------------ENGD----------------------GE---RTG-------------PH
LVLNYS-----DKS-VLD----------------------------------------DAANLLIHHVKR--
--QTAIHKQDKTRIKQLLKHFLPDL----FHHPRQD------------------------------------
------------------------------------------------------------------------
-------------------------------------------LSDDERDNDKMDVD------PSTNKENNG
T-----------------------------------------------------------------------
------------------------------------------------------------------------
------------------------------------------------------------------------
-TVN-----------------------------------SVCKSKE-----------STSPTCNNNSE----
-------PVHELAPKNLPEPSSDMNST--------------------------EEMAIDIKQEPDDDEKDGL
T---------------------------------------------------------------KQKHDPHN
HDESYSLFYGNNHWYLFVRLHQILCERLAKMSERSVKIAEEEAINSLNRRQS--------------------
---------------------------------TAVALRLKPNEHCQD-CYAVMLDMVKSVLDCSLDPQTY-
-EDMLRNMFGI-HAYIGFTLDRIVSYAVRQLQHLV-----SEENCV------ECTELH---MRFSNK-----
--GSTGGLCSTANSRLGAEAAY--------------Y-----------------------------------
------------------------------------------------------------------------
------------------------------------------------------------KAVSSCL---AG
DSCYKM--------------Y-FY------------------------------------------------
------------------------------------------------------------------------
---------------------------------------------------------------KKESK----
-----ITLEMLDT----------E-------------------------------------GDGEEEDNGGR
AECSDVSRSKGSEGSVKWNEFSGREVSR--------------------------------------------
------------------------------------------------------------------------
------------------------------------------------------------------------
-------------------------------------HTGSMSVSDKADSGVSLN-----DREKWSKAVYL-
-------------------------------------IRNLNQ------RKWRENKL---------------
----------------------------------------------------------DDKTIKGD------
--------SRGTDKCLGSSNNDKKVY-VAIKESFLFK-----------------------------------
------------------------------------------------------------------------
-------------HGAMARARESHCRLS------------RRMFSRFSSWHSAWARL---------------
------------------------------HVGREANEMCSKWFS----GKALTDIHPCRTTQISHDPGNKR
APYRP-----YMQYTVQFFNQAESDRTPSPL-----------------------------------------
------------------------------------------------------------------------
----------------------------------------------------------------------
>clup|J9NXS4/1-1125 | organism=Canis lupus familiaris (Dog) (Canis familiaris) | HDAC_interact domain-containing protein | OG6_101145
------------------------------------------------------------------------
------------------------------------------------------------------------
------------------------------------------------------------------------
------------------------------------------------------------------------
------------------------------------------------------------------------
--------------------------MAHAGGGGSGGGGGGPAGRGLSGARWGRS-----------------
-----------------------------GSAGHEKL-----------------------------------
------------------------------------------------------------------------
------------------------------PVH---------------------------------------
---------------------------VE-------------------------------------------
-----------DALTYLDQVKIRFGSDPATY----NGFLEIMKEFKSQ-------SIDTPGVIRRVSQLFHE
HPDLIVGFNAF-------------------------------------------LPLGYRIDI------PKN
G-------------KLNIQSP--LSS----------------------------------------------
------------------------------------------------------------------------
-----------------------------------------------------QDSSHNHSD------CAEN
FKQQMLYK---EDKPQVPLE----------------------------------------------------
------------------------------------------------------------------------
------------------------------------------------------------------------
------------------------------------------------------------------------
------------------------------------------------------------------------
-------------------SDSVEFNNAISYVNKIKTRFLDHPEIYRSFLEILHTYQKE---QLSTKGRPFR
G------------MSEEEVFTEVANLFRGQEDLLSEFGQFLPEA-----------KRSLF------------
---------------------TGNGPCEMNSVQKSE------------------------------------
------------------------------------------------------------------------
----------------------------------------------------------HEKNLEHSKKRSRP
SLL--------------------------RPVSA-----------PAKKKMKLRGTKDLSIAAVGK------
------------------------------------------------------------------------
------------------------------------------------------------------YGTLQE
FSFFDKVRRVL---KSQE-VYENFLRCIALFNQELVSGSELLQLVS--PFL------------GKF----PE
L--FAQFKSFLG------------------------------------------------------VKELSF
-APPMSDR-----------------------------------SG--DGISRE----I---------DYASC
-----KRI--GSSYRALPK-TYQ-QPKCSGRTAI---CKE--------------------------------
VLNDTWVSFPSW-SEDSTFVSSKKT-PYEEQLHRCEDERFELDVVLET---NLATIRVLESVQKKLSR-MAP
EDQEKFRLD-DCLGGTSEVIQRRAIHRIYG---DKAPEIIESLKKNPVTAVPVVLKRLKAKEEEWREAQQGF
NK-IWREQYEKAYLKSLD-----HQAVNFKQNDTKALRSKSLLNEIESVYDEHQ------------------
-----------------------EQHS------EG--------------RS---APS-----------SEPH
LIFVYE-----DRQ-ILE----------------------------------------DAAALISYYVKR--
--QPAIQKEDQGTIHQLVHQFVPSL----FFSQQLD------------------------------------
------------------------------------------------------------------------
--------------------------------------------LGASEDSADESRG---------------
------------------------------------------------------------------------
------------------------------------------------------------------------
---------------------------------------------------------------------SPQ
GQSA----------------D--------------------PGDRK-----------KPAPGPQSSPP----
----------EEKGPVGEAPATEQ------------------------------------------------
----------------------------------------------------------------PPQQHKPL
DDVYS-LFFANNNWYFFLRLHQTLCSRLLKI----YRQAQKQLLEYRTEKEREKLLCEGRREKAND------
----------------------------PA---MELRLKQPSEVELEE-YYPAFLDMVRSLLEGSIDPTQY-
-EDTLREMFTI-HAYVGFTMDKLVQSIARQLHHLV-----SDDVCL------KVVELY---LNEKKR-----
--GAAGGNLSSRCVRAARETSY--------------Q-----------------------------------
------------------------------------------------------------------------
------------------------------------------------------------WKAERCM---AD
ENCFKV--------------M-FL------------------------------------------------
------------------------------------------------------------------------
---------------------------------------------------------------QRKGQVI--
-----MTIELLDT----------E-------------------------------------EAQTED--PVE
VQH--------------LARYVEQYVGT--------------------------------------------
------------------------------------------------------------------------
------------------------------------------------------------------------
-------------------------------------------------EGASSS----PTEGFLLKPVFL-
-------------------------------------QRNLKKFRRWQCEQVRALRG---------------
----------------------------------------------------------EAKSSWKR-----L
VGVES---ACNVDCRFKL-STHKMMF-IVNSEDYMYR-----------------------------------
------------------------------------------------------------------------
-------------RGTLCRAKQVQPLVL------------LRHHQHFEEWHGRWLED---------------
------------------------------NVTVEAAGLVQDWLM----GEEDEDM------------VPCK
TLCET-----AHVHGLPVTRYRVQYSRRPASP----------------------------------------
------------------------------------------------------------------------
----------------------------------------------------------------------
>cmer|M1V6B2/1-1551 | organism=Cyanidioschyzon merolae (strain 10D) (Red alga) | HDAC_interact domain-containing protein | OG6_101145
------------------------------------------------------------------------
------------------------------------------------------------------------
------------------------------------------------------------------------
-----------MEESEDRLLERISGEASLVPPETQTVPLRVEA-----------------------------
------------------EPQRPQGSAGLGSSEEAGMILQSTDDRSERAEALRSETENVPRDVTADTMPREG
ARTIEDE---------LATLVEGAHSHVRETATQPISPTSSQHKT---HLEFTEKQVTQNLEPTVSGKNSSS
KRES--DSTERAGAARTVLKLDPQSEETSAAADRMNQ-----------------------------------
------------------------------------------------------------------------
------------------------------PAE---------------------------------------
----------------TEEGSQARALRVE-------------------------------------------
-----------DALAYLEQVKAQFEDRPRIY----AKFLDIMKEFKAQ-------TIDTPGVIEQVTRLFRG
YPNLVLGFNTF-------------------------------------------LPAGYKIEL-------SD
CLDAA---------PVHAETPGPANERDDAKITVAAEDTRARA-----------------------------
------------------------------------------------------------------------
--------------------------------------------PYPG----AITRPSQHAV------PDAY
RVAEMSSA---MGNAHIRAGPEAFRAFQ--------------------------------------------
------------------------------------------------PSQEPKQLHVPQRVADTVADSAAV
V-----------------------------------------------------------------------
------------------------------------------------------------------------
--------NAQAVGVPPSLST---------------------------------------------------
-------------------FNNEEFDHAIQYVNKVKQRFQNQPAIYQRFLNILQAYQRD---G-----EDKF
S-----------------VLDEVSQIFRGHPDLLEEFKSFLPDS----------------------------
---------------------VEDEIESARQITWAK------------------------------------
---RAASNLGA-------------------------------------------------------------
---------------------------TGG----------------------------PTKRTKRSRRSETA
QGVSLDGRDA-------------------PLQAA-----------LVPQHLEQTIATAPHASSTAA------
-------------------------------------------------------TALSGLSPIS-------
------------------------------------------------------------------YGARAE
LLFFEKLRERM---EAHQ--FHEFIKCLSLYNQEIIGRTELMSLAD--ELF------------GHR----HI
L--SEAFRTFLD-------------------------------------------ACAPARRSKHPTDAESA
-MSGVEAALAILEGRAPPSATAPP---------------------------------V--DGLWRYKSLSEA
AAESRERC--DTSYKRIPS-EFQ-SMPCSGRGEL---EKQ--------------------------------
VLNDIWVSVPT-GSEEGSFKHMRRN-QFEDNLFRCEDDRYELDMVIET---NAATIHKLEPLAMVIAH-MSD
EEKAKHMLA----EHALSAVHYRAIERVYG---AHGPEMVMHVKMQPSVAVPIVLNRLKQKDEEWRRARVEM
NK-LWREICERNYFKSLD-----HRSFYFRQSDKRTISVRGLLQDIHDIAEVRTLMEAITVAVFAANIMAGS
CDCVAFGCGFGHPALSREFENSWRARQVALQCVHGGTFECAHASLSAACGDSAAAPE-RDPFAVVSALEPPC
LRFRLR-----LKK-AHQ----------------------------------------DLYALVSFLSHL--
----EYGPMECAHLLQFYAELFGRF----FGINLHD------------------------------------
------------------------------------------------------------------------
--------------------------------------------PGVRAVETPGECTAPVVREETDSELADV
S-----------------------------------------------------------------------
------------------------------------------------------------------------
--------------------------------------GLLRNELARAADE------------------RSA
GDSP----------------A------------------ASDSVSR-----------KSSPDENFCAE----
---------MDTRDGGNGLDPVILSLS--------------------------EEVPSVRPGEAPAIKAETG
STSVPGPKR-------------------------------------------------------NARVERMR
YRNDS-VLFADESLYILMRLYEIAFQRLAAA----RQMAQSQYERQRSARMNEQRQPEAAMDLKSI------
-----------SDSLYNP---------------EGEARAEATLRAPSD-IYREYMDMLRRYLSNAIDSQEY-
-EDYCRRVLGP-ESYVLFTLDKVLFKLVKQAYN---------TAQS------RLVALY---FAQEQDLVRGL
VPDGDGVTDAEAQALCIAEVSY--------------C-----------------------------------
------------------------------------------------------------------------
------------------------------------------------------------IKALQILRDERG
GNLYRFQVQDAPGPVGSGASD-LE------------------------------------------------
------------------------------------------------------------------------
---------------------------------------------------------------PKEDRATLA
STPAILTVTLLTS--D-------E-------------------------------------GIPRRRDTAAA
AEA--------------AASYLGFFAWQ--------------------------------------------
------------------------------------------------------------------------
------------------------------------------------------------------------
----------------------------------------GQHQHQHTLDMLPMA--------VDARKLYA-
---------------------------FERSVVNVPLERSFASWCRRLGHATSSDPD---------------
--------------------------------------------------------RISLYETWKRQLMLQV
LI------SNGLESKMSL-NTNRLVH-IGETCDELLR-----------------------------------
------------------------------------------------------------------------
-------------RKQDSFSGESSHMEA-----AASHQRHASERARRRRLRRWHQLY---------------
----------------------------------------RQWDA---------------------------
----------AQKQSTIPVL----------------------------------------------------
------------------------------------------------------------------------
----------------------------------------------------------------------
>cowc|A0A0D2WKU3/1-1320 | organism=Capsaspora owczarzaki (strain ATCC 30864) | HDAC_interact domain-containing protein | OG6_101145
------------------------------------------------------------------------
------------------------------------------------------------------------
------------------------------------------------------------------------
------------------------------------------------------------------------
-----------------------------------MSAPPVPGEQVMQQTAEHMPPAVAPMMVVAPPQPG--
----------------QPHDEEAYRMRRHEELQQPVMYQSPLQQS--VQPPPLQA-----------------
-------------------AQQQQQQQQQQQQQSGAA-----------------------------------
------------------------------------------------------------------------
------------------------------AAG---------------------------------------
-----------------GQSQTFHKLKVE-------------------------------------------
-----------DALSYLDQVKLQFINQMQVY----NQFLDIMKDFKSQ-------SIDTPGVILRVSTLFEG
HPDLISGFNTF-------------------------------------------LPPGYKIEA------SLE
G-------------AVTVHQP---GD----------------------------------------------
------------------------------------------------------------------------
--------------------------------------------------------------------RGPQ
QIYPGQLQ---HLLPRVPTPPTPAQQAQ--------------------------------------------
------------------------------------------------------------------------
------------------------------------------------------------------------
------------------------------------------------------------------------
-------AQQAQAAVQQAAR----------------------------------------------------
-------------------KQPVEFNHAINYVNKIKTRFSQQPETYKAFLEILQTYQKE---Q-----RTIK
E-----------------VYAQVANLFVSQPDLLNEFSQFLPEAVPIAQQAQQAQQQQQQQQQQQQQQADGV
NAAHNAAAAAMSAMPAPAHLDGGGKAPVMRNMVPGP---------------SGPVPMDSQSKGGKLAKTTRR
GAAPAGPAAAP-------------------------------------------------------------
-----------------------APTPAGNRPPSQQQPTPPP----------------PQVQPHPMYMQPGP
VPSNAPMHPMAMQQVGMQPQAMYPQHPYGHPMPQ-----------APGQPQQQSQQQQPPQQQQQQ------
--------------------QQQQQQQQQQQQQQQQQQQQQQQQQQQQTAGGAAALGKKNKNKGK-------
--------------------------------DGPQAGYGQADVYQQKMATFGAPP--TGAPSSMGQNSGEE
LVFFERVKKAL---NNQQ-VYENFLRILNMFTNDQMSRNELVIAVQ--GIL------------GKH----AD
L--FEWFKSFLG-------------FPLNEQTVLPHHMGPMGLMQPGVHHAAMSGPMGPIGMAPPMNSASAA
AAAAAAAGAAGGHPGMMMGMPSQPGQAGPHHHHQQQQPPMSQAQAQQHQMEPTPWQPV---------DFNKC
-----KRL--GHSYRALPN-DFI-LPRCTGRTEL---CES--------------------------------
VLNDQWVSFPTW-SEDTVFASSRKN-VHEEALYRVEDERFELDMVIEA---NLATIRVLEPIAKRISS-LSR
EDAAKLRLH-KNLGGQSEVIHLKAIQRLYG---ERSGEVVQALKKNPAVAVPVVLRRLKQKDEEWRRVQREW
NK-IWRDVHEQNRLRSLD-----HQGLTFKQTDKKAIGSRALQQEMETALNEAK------------------
----TRARSSVVGRSAPSSASTASNGDASASAATAAAAAASTTSKTNGDAGSHATPL-----TPAEILAAPH
LKFSLP-----YDT-LFN----------------------------------------EVANLLSYYLKN--
-IAPATNNTDKERVEPQLPAFLSDF----FAREPVT------------------------------------
------------------------------------------------------------------------
--------------------------------------------PDPLFTTAVTDIS----TGPSPQQVSTT
S-----------------------------------------------------------------------
------------------------------------------------------------------------
------------------------------------------------------------------------
---------------------------------------SAEPAGM-----------DTAPDRAAGAE----
----------GDGSAAAAAAATRPTVK---------------------------PSWAAKILPPTDTSVR--
------------------------------------------------------------------------
------TFYANLPWFLFFRLLATLVERLGKL----RQHAESLATAYLTAGGDK------TMDPEIA------
---------------------------------CKLNVKVALDYQPHM-YWSAFIKLLRSMLENEIDLTTF-
-EDLCREMFTT-SAYPVFTIDKLLQTVARQLVVGF-----TDDTGS------RLLQLY---QTERSR-----
--VSTS---------KVTDDAY--------------------------------------------------
------------------------------------------------------------------------
------------------------------------------------------------ANAASGL---IE
DACYRV--------------T---------------------------------------------------
------------------------------------------------------------------------
------------------------------------------------------------------------
------------------------------------------------------------------------
--------------------YVCFTLKV--------------------------------------------
------------------------------------------------------------------------
------------------------------------------------------------------------
------------------------------------------------------------------------
------------------------------------------------------------------------
------------------------------------------------------------------------
---------------------------LCGG-----------------------------------------
------------------------------------------------------------------------
------------------------------------------------------------------------
------------------------------------------------------------------------
------------------------------------------------------------------------
------------------------------------------------------------------------
----------------------------------------------------------------------
>cpos|CPC735_063020/1-1557 | organism=Coccidioides posadasii C735 delta SOWgp | HDAC_interact domain-containing protein [Source:UniProtKB/TrEMBL;Acc:C5P411] | OG6_101145
------------------------------------------------------------------------
-----------------------------------------MGPYHAVSQPSSHTLPTLADLTQGANVPPPS
HQQPPRYAQHQQPSL------------------------------------GGSHSLPGISQSIQHSSPQSS
INRDRERESRDRDRDILERQREMQREEEMMQREREIRERDREH-----------------------------
------------AERYHREQQQQQQQQQHHPVQSHTGSIPIHQPVA-SKVQNSIHG---PNGLLSNLGATTG
PNA-------------PQNALQGSSVPGGLFGGQMQHPDGPPRQYMPVQSQSLLF-----------------
-----------------------------GGNAPSQI-----------------------------------
------------------------------------------------------------------------
------------------------------PGS---------------------------------------
----------------VAALAQGQQPILN-------------------------------------------
-----------DALSYLDQVKVRFVEHPDVY----NRFLDIMKDFKSQ-------AIDTPGVIQRVSTLFNG
HPTLIQGFNTF-------------------------------------------LPPGYRIEC------GPD
D-NPD---------AIRVTTP--SGTISMSAGRPALEATTESG-----------------------------
--------------QSGGLIPPSRTEYF--------------------------------------------
----------------------------------------EQSRPGWQPGHEQQQQQPQQGPM-----PGAV
GSYSPSGR---MVPPQYGQQGAQGQHHE--------------------------------------------
-----------------------------GSYEYQSQHEQPTPATNAALLHQQEQRGVSQLQNAVSVATGGA
G-----------------------------------------------------------------------
-----------------------------------------------------RSMMQLPPGGSQTPGPNQP
ATSLAGMGSGVLQGTQNEATR---------------------------------------------------
-------------------RGPVEFNHAISYVNKIKNRFADSPEIYKQFLEILQTYQRE---S-----KPIQ
D-----------------VYAQVTVLFNSAPDLLEDFKQFLPES--------AAQAKVQGQGR---------
---------------------QDEVPISVSNVRGEP----------------GYSSAALQSQS---------
--SRDTVKMPP-------------------------------------------------------------
---------------------------LGQFSV-------------------------KDSAKESKKRRGGP
GAQAGATSIG-------------------APGPM-----------ETSVGGPASKVQASQIGNVNK------
--------------------------RTKLTHK--------------PAPPEAAPAISPTLVPAP-------
--------------------------------PEPI----------------PPTF--------TLSASQEE
YAFFDRVKKFI---GNKQ-IFSEFLKLCNLYSSDLIDRNVLVNKTA--GFI------------GSN----QE
L--MNWFKRFMH--------------------------------------------------------IEPK
-DDIIEPK------------AKDE-------------------SG-----------TV---------NLAHC
-----RAL--GPSYRLLPK-LER-QKPCSGRDEL---CQS--------------------------------
VLNDEWASHPTWASEDSGFVAHRKN-QHEDSLHRVEEDRHDYDHYIEA---GIRTIQLMEALLQQISI-MTE
SDRANFKLP-PGLGGQSETIYKKVIKKVYD--KEYGLRIIDELFANPSQVLPIVIARLKQKVEEWKLSQREW
EK-VWREQMQKGYWRSLD-----HQSSINKKDDKKTLTTKHFQAEVQAKFEEAR------------------
-----------------------ALRR------SG-------------------FPV-----------LSYQ
FKHTFA-----DSE-VIL----------------------------------------DTTYLILCYIDH--
--NSAGFGADPQKVMNFVRDFVPIF----FGMDRDA------------------------------------
------------------------------------------------------------------------
------------------------------------VRTYLSEVYDSSPASEEMDHD------SIPSDEMNG
T--RV---------------------------RR--------------------------------------
------------------------------------------------------------------------
-------------------------------AVNSKKLDLLREVLDN-------------RVDK-----VSR
LDGE----------------R------------------STASISR-----------FSTPGLGSATE----
----------STPAPDSNCTFDSAELQ-----------------------------WMDHPSQGNFNQQR--
----------------------------------------------------------------EYPLNEPY
KKKVH-HLYGNLTIYCFIRTFEMLYTRLLHL----KGGEE-AAHEELRRAMAP----KAAYDLGMI------
---------------------------------DKAPKEFFYDTDPKANLYHQMVRMCEELVKGHLDPGHM-
-EDTLRRFYNRNRGWELYTLDKLLGAIAKFASNIF-NTDPK-DKSA------DIVNLF---FKERDK-----
--EETT---------HNHEIQY--------------R-----------------------------------
------------------------------------------------------------------------
------------------------------------------------------------KQVERLI---KD
GDIYRI--------------S-YF------------------------------------------------
------------------------------------------------------------------------
---------------------------------------------------------------PASNA----
-----VTVQLLTT--E-------D-------------------------------------STLESD--DLT
PEA------------R-WSYYVSAYSMR--------------------------------------------
------------------------------------------------------------------------
------------------------------------------------------------------------
----------------------------------------DPT------EGVIFS---------DMRIPFL-
-------------------------------------KRN--L------PPKLDSDE---------------
----------------------------------------------------------EYNQFYKP-----L
IS------HEGLVIRVCA-NSYHILY-EPGTEEWWCR-----------------------------------
------------------------------------------------------------------------
--------------LTQSNDAEQEASQK----------LAAVKEKRRNRFEEKFVNN---------------
----------------------------------------SRWTD----GLSKVEV------------DEFN
QRFRS-----WIKAQDQDAPNVEKSQTRTSDDHREKEDEVMTDAD---------------------------
------------------------------------------------------------------------
----------------------------------------------------------------------
>cprm|CPAG_04909/1-1468 | organism=Coccidioides posadasii RMSCC 3488 | HDAC_interact domain-containing protein [Source:UniProtKB/TrEMBL;Acc:A0A0J6FE60] | OG6_101145
------------------------------------------------------------------------
------------------------------------------------------------------------
------------------------------------------------------------------------
---------MQREEEMMQREREIRERDREHAERYHREQQQQQQ-----------------------------
-------------------------QQQHHPVQSHTGSIPIHQPVA-SKVQNSIHG---PNGLLSNLGATTG
PNA-------------PQNALQGSSVPGGLFGGQMQHPDGPPRQYMPVQSQSLLF-----------------
-----------------------------GGNAPSQI-----------------------------------
------------------------------------------------------------------------
------------------------------PGS---------------------------------------
----------------VAALAQGQQPILN-------------------------------------------
-----------DALSYLDQVKVRFVEHPDVY----NRFLDIMKDFKSQ-------AIDTPGVIQRVSTLFNG
HPTLIQGFNTF-------------------------------------------LPPGYRIEC------GPD
D-NPD---------AIRVTTP--SGTISMSAGRPALEATTESG-----------------------------
--------------QSGGLIPPSRTEYF--------------------------------------------
----------------------------------------EQSRPGWQPGHEQQQQQPQQGPM-----PGAV
GSYSPSGR---MVPPQYGQQGAQGQHHE--------------------------------------------
----------------------------GSYEYQSQHEQPTPATNAALLHQQEQRGVSQLQNAVSVATGGAG
R-----------------------------------------------------------------------
------------------------------------------------------SMMQLPPGGSQTPGPNQP
ATSLAGMGSGVLQGTQNEATR---------------------------------------------------
-------------------RGPVEFNHAISYVNKIKNRFADSPEIYKQFLEILQTYQRE---S-----KPIQ
D-----------------VYAQVTVLFNSAPDLLEDFKQFLPES--------AAQAKVQGQGR---------
---------------------QDEVPISVSNVRGEP---------------------------GYSSAALQS
QSSRDTVKMPP-------------------------------------------------------------
---------------------------LGQFSV-------------------------KDSAKESKKRRGGP
GAQAGATSIG-------------------APGPM-----------ETSVGGPASKVQASQIGNVNK------
--------------------------RTKLTHK--------------PAPPEAAPAISPTLVPAP-------
--------------------------------PEPI----------------PPTF--------TLSASQEE
YAFFDRVKKFI---GNKQ-IFSEFLKLCNLYSSDLIDRNVLVNKTA--GFI------------GSN----QE
L--MNWFKRFMH--------------------------------------------------------IEPK
-DDIIEPK------------AKDE-------------------SG-----------TV---------NLAHC
-----RAL--GPSYRLLPK-LER-QKPCSGRDEL---CQS--------------------------------
VLNDEWASHPTWASEDSGFVAHRKN-QHEDSLHRVEEDRHDYDHYIEA---GIRTIQLMEALLQQISI-MTE
SDRANFKLP-PGLGGQSETIYKKVIKKVYD--KEYGLRIIDELFANPSQVLPIVIARLKQKVEEWKLSQREW
EK-VWREQMQKGYWRSLD-----HQSSINKKDDKKTLTTKHFQAEVQAKFEEAR------------------
-----------------------ALRR------SG-------------------FPV-----------LSYQ
FKHTFA-----DSE-VIL----------------------------------------DTTYLILCYIDH--
--NSAGFGADPQKVMNFVRDFVPIF----FGMDRDA------------------------------------
------------------------------------------------------------------------
------------------------------------VRTYLSEVYDSSPASEEMDHD------SIPSDEMNG
T--RV---------------------------RR--------------------------------------
------------------------------------------------------------------------
-------------------------------AVNSKKLDLLREVLDN-------------RVDK-----VSR
LDGE----------------R------------------STASISR-----------FSTPGLGSATE----
----------STPAPDSNCTFDSAELQ-----------------------------WMDHPSQGNFNQQR--
----------------------------------------------------------------EYPLNEPY
KKKVH-HLYGNLTIYCFIRTFEMLYTRLLHL----KGGEE-AAHEELRRAMAP----KAAYDLGMI------
---------------------------------DKAPKEFFYDTDPKANLFHQMVRMCEELVKGHLDPGHM-
-EDTLRRFYNRNRGWELYSLDKFLAAIAKFASNIF-NTDPK-DKSA------DIVNLF---FKERDK-----
--EETT---------HNHEIQY--------------R-----------------------------------
------------------------------------------------------------------------
------------------------------------------------------------KQVERLI---KD
GDIYRI--------------S-YF------------------------------------------------
------------------------------------------------------------------------
---------------------------------------------------------------PASNA----
-----VTVQLLTT--E-------D-------------------------------------STLESD--DLT
PEA------------R-WSYYVSAYSMR--------------------------------------------
------------------------------------------------------------------------
------------------------------------------------------------------------
----------------------------------------DPT------EGVIFS---------DMRIPFL-
-------------------------------------KRN--L------PPKLDSDE---------------
----------------------------------------------------------EYNQFYKP-----L
IS------HEGLVIRVCA-NSYHILY-EPGTEEWWCR-----------------------------------
------------------------------------------------------------------------
--------------LTQSNDAEQEASQK----------LAAVKEKRRNRFEEKFVNN---------------
----------------------------------------SRWTD----GLSKVEV------------DEFN
QRFRS-----WIKAQDQDAPNVEKSQTRTSDDHREKEDEVMTDAD---------------------------
------------------------------------------------------------------------
----------------------------------------------------------------------
>cpsi|CPSG_05533/1-1468 | organism=Coccidioides posadasii str. Silveira | HDAC_interact domain-containing protein [Source:UniProtKB/TrEMBL;Acc:E9D6M4] | OG6_101145
------------------------------------------------------------------------
------------------------------------------------------------------------
------------------------------------------------------------------------
---------MQREEEMMQREREIRERDREHAERYHREQQQQQQ-----------------------------
-------------------------QQQHHPVQSHTGSIPIHQPVA-SKVQNSIHG---PNGLLSNLGATTG
PNA-------------PQNALQGSSVPGGLFGGQMQHPDGPPRQY--MPVQSQSL-----------------
-----------------LFGGNAPSQIPG-------------------------------------------
------------------------------------------------------------------------
------------------------------SVA---------------------------------------
------------------ALAQGQQPILN-------------------------------------------
-----------DALSYLDQVKVRFVEHPDVY----NRFLDIMKDFKSQ-------AIDTPGVIQRVSTLFNG
HPTLIQGFNTF-------------------------------------------LPPGYRIEC------GPD
D-NPD---------AIRVTTP--SGTISMSAGRPALEATTESG-----------------------------
--------------QSGGLIPPSRTEYFEQSR----------------------------------------
----------------------------------------PGWQPGHE----QQQQQPQQGPM-----PGAV
GSYSPSGR---MVPPQYGQQGAQGQHHE--------------------------------------------
-----------------------------GSYEYQSQHEQPTPATNAALLHQQEQRGVSQLQNAVSVATGGA
G-----------------------------------------------------------------------
-----------------------------------------------------RSMMQLPPGGSQTPGPNQP
ATSLAGMGSGVLQGTQNEATR---------------------------------------------------
-------------------RGPVEFNHAISYVNKIKNRFADSPEIYKQFLEILQTYQRE---S-----KPIQ
D-----------------VYAQVTVLFNSAPDLLEDFKQFLPES--------AAQAKVQGQGR---------
---------------------QDEVPISVSNVRGEP----------------GYSSAALQSQS---------
--SRDTVKMPP-------------------------------------------------------------
---------------------------LGQFSV-------------------------KDSAKESKKRRGGP
GAQAGATSIG-------------------APGPM-----------ETSVGGPASKVQASQIGNVNK------
--------------------------RTKLTHK--------------PAPPEAAPAISPTLVPAP-------
--------------------------------PEPI----------------PPTF--------TLSASQEE
YAFFDRVKKFI---GNKQ-IFSEFLKLCNLYSSDLIDRNVLVNKTA--GFI------------GSN----QE
L--MNWFKRFMH--------------------------------------------------------IEPK
-DDIIEPK------------AKDE-------------------SG-----------TV---------NLAHC
-----RAL--GPSYRLLPK-LER-QKPCSGRDEL---CQS--------------------------------
VLNDEWASHPTWASEDSGFVAHRKN-QHEDSLHRVEEDRHDYDHYIEA---GIRTIQLMEALLQQISI-MTE
SDRANFKLP-PGLGGQSETIYKKVIKKVYD--KEYGLRIIDELFANPSQVLPIVIARLKQKVEEWKLSQREW
EK-VWREQMQKGYWRSLD-----HQSSINKKDDKKTLTTKHFQAEVQAKFEEAR------------------
-----------------------ALRR------SG-------------------FPV-----------LSYQ
FKHTFA-----DSE-VIL----------------------------------------DTTYLILCYIDH--
--NSAGFGADPQKVMNFVRDFVPIF----FGMDRDA------------------------------------
------------------------------------------------------------------------
------------------------------------VRTYLSEVYDSSPASEEMDHD------SIPSDEMNG
T--RV---------------------------RR--------------------------------------
------------------------------------------------------------------------
-------------------------------AVNSKKLDLLREVLDN-------------RVDK-----VSR
LDGE----------------R------------------STASISR-----------FSTPGLGSATE----
----------STPAPDSNCTFDSAELQ-----------------------------WMDHPSQGNFNQQR--
----------------------------------------------------------------EYPLNEPY
KKKVH-HLYGNLTIYCFIRTFEMLYTRLLHL----KGGEE-AAHEELRRAMAP----KAAYDLGMI------
---------------------------------DKAPKEFFYDTDPKANLYHQMVRMCEELVKGHLDPGHM-
-EDTLRRFYNRNRGWELYTLDKLLGAIAKFASNIF-NTDPK-DKSA------DIVNLF---FKERDK-----
--EETT---------HNHEIQY--------------R-----------------------------------
------------------------------------------------------------------------
------------------------------------------------------------KQVERLI---KD
GDIYRI--------------S-YF------------------------------------------------
------------------------------------------------------------------------
---------------------------------------------------------------PASNA----
-----VTVQLLTT--E-------D-------------------------------------STLESD--DLT
PEA------------R-WSYYVSAYSMR--------------------------------------------
------------------------------------------------------------------------
------------------------------------------------------------------------
----------------------------------------DPT------EGVIFS---------DMRIPFL-
-------------------------------------KRN--L------PPKLDSDE---------------
----------------------------------------------------------EYNQFYKP-----L
IS------HEGLVIRVCA-NSYHILY-EPGTEEWWCR-----------------------------------
------------------------------------------------------------------------
-------------LTQSNDAEQEASQKL-----------AAVKEKRRNRFEEKFVNN---------------
----------------------------------------SRWTD----GLSKVEV------------DEFN
QRFRS-----WIKAQDQDAPNVEKSQTRTSDDHREKEDEVMTDAD---------------------------
------------------------------------------------------------------------
----------------------------------------------------------------------
>crei|A0A2K3DXQ9/1-1186 | organism=Chlamydomonas reinhardtii (Chlamydomonas smithii) | HDAC_interact domain-containing protein | OG6_101145
------------------------------------------------------------------------
------------------------------------------------------------------------
------------------------------------------------------------------------
------------------------------------------------------------------------
------------------------------------------------------------------------
----------------------------MKRFREDAQPAGPVKRP---------------------------
--------------------------SAPPRPAGPPQ-----------------------------------
------------------------------------------------------------------------
------------------------------PIA---------------------------------------
--------------------MAGTKLTTN-------------------------------------------
-----------DALSYLREVKNRFADQKDVY----DTFLEIMKEFKAA-------RIDTTGVIHKVKQLFKG
HRELILGFNTF-------------------------------------------LPRGYEIEL---------
---------------ARISDD---------------------------------------------------
------------------------------------------------------------------------
--------------------------------------------------------------------EEED
DQG---------------------------------------------------------------------
------------------------------------------------------------------------
------------------------------------------------------------------------
------------------------------------------------------------------------
------------------------------------------------------------------------
-------------------KQPVEFDQAINYVNKIKTRFANDERVYKAFLEILNMYRKG---Q-----KTIN
Q-----------------VYDEVAILFRSHQDLLEEFTYFLPDG--------TQSGLAARQR----------
---------------------AGFPPPRRPGQGPLP------------------------------------
---------PP-------------------------------------------------------------
---------------------------PGRMRV-------------------------PPQGAMYAAGPMSP
DM---------------------------RNLHH-----------KRKTKMEGGYRRDEEDDDMGR------
------------------------------------------------------------------------
----------------------------------------------------------------GRPQLAKE
LSYFERAKQRL---RNKD-AYNDMLKCLSMYTQEIISRQELLQLLN--DII------------GRF----PD
L--MSGFHEFMA--------------------------------------------------------KCDL
-MEIDENK------------VRGL-------------------AAQNLQRQRQREEELQRQKYLTK-PLSEI
VSGDTERV--TPSYVKMPP-GYP-HLVSTGRTPL---ADS--------------------------------
VLNSEFVNVIT-GSEDYSFKLMRKN-QYEESLFRCEDDRYEFEMAIER---NTACLKRLKPLALAIQK-MSP
DERAVFKLD-EGLLGP---VHWRSIERLYA---DQGPMLVELLKRNPVVAIPVVVARLEQKDEEWRRVRMEM
TR-VWKRIYEANYHKSLD-----HRSFYFKQAEKRALLPKTLVAEVREAAERRR------------------
-----------------------QDERSLRALSLA--------------YRYDAVLD----------ASAAD
LSYDYT-----EKL-VFG----------------------------------------DIYRILRTAVDE--
----SLSSGTREQVLELYLDMLEPF----FGLEPRA------------------------------------
------------------------------------------------------------------------
----------------------------------AELEAVRLAAAELSEDDGDATGT-----RPAGPIGGGG
R-----------------------------------------------------------------------
---------------------------------------------------------------------GGR
GGRGRGGHRHHHHHRQQQAAAAAAAMNDGSAGGGDGDGDAKSESSDQ--------------EGT-----KNR
GDEE-------------------------------MTDMENKTPQP-----------GTTPEPRPAGD----
----------DAGASGKDGNVGVSDKE-----------------GDEEDTSADGGRHAEDSAGAADAAGSRR
ASERLDRAFAACKPVAAF----------------------------------------------TGGPSPSD
VPSGHRLLFGNENMYIFYRYHRILFDRLCTA----RRCVQAKCNAAATNIVRQ------AQTEGIL------
----------------------------GGAVTPEPPSAQATAAAFEE-LHGQFMSMLLRVMRGQLESSVY-
-EDQCRSLLGT-GSYELFTLDKLSAKIVKHMQFML-----QDESTT------KLWELY---KYERAR-----
-------------TVPINTTLY--------------H-----------------------------------
------------------------------------------------------------------------
------------------------------------------------------------VNCHAVL---TD
DPCFRI--------------A-YN------------------------------------------------
------------------------------------------------------------------------
---------------------------------------------------------------TATSN----
-----LTITLVEP------------------------------------------------DKAPEALGNAM
EGY--------------VTDYIKAYVSA--------------------------------------------
------------------------------------------------------------------------
------------------------------------------------------------------------
-----------------------------------------PT------PTPPAD-----------CQLYL-
-------------------------------------RRNLSQ------RARQGPDA---------------
----------------------------------------------------------ELVEVLRS-----V
AI------FNGLECKISC-TTSKVSY-VLDTEDVMCR-----------------------------------
------------------------------------------------------------------------
-------------KLSLRRPEPDSQKQL-----------------RSDRFTRWLEER---------------
------------------------------------------------------------------------
TSIRS-----DEVEALVALGAGNVAQA---------------------------------------------
------------------------------------------------------------------------
----------------------------------------------------------------------
>drer|Q1LYM8/1-1196 | organism=Danio rerio (Zebrafish) (Brachydanio rerio) | HDAC_interact domain-containing protein | OG6_101145
------------------------------------------------------------------------
------------------------------------------------------------------------
------------------------------------------------------------------------
------------------------------------------------------------------------
------------------------------------------------------------------------
-------------------------------MAKIQAHSSTAKQI--NQIQDKAY-----------------
-------------------------VVQKQVQQQHFQ-----------------------------------
------------------------------------------------------------------------
------------------------------KLK---------------------------------------
---------------------------VE-------------------------------------------
-----------DALSYLDQVKIRFGNDPGIY----NKFLDIMKEFKSQ-------SIDTPGVINRVSQLFHG
HPDLVLGFNAF-------------------------------------------LPPGYRIEI------PKN
G-------------MAFLQSP--FSS-QVSPGAGRSTGSSVVS-----------------------------
------------------------------------------------------------------------
-----------------------------------------------A----SSSAVVEAAG------PAQN
EAVTSPES---IASSSGPPEQSSKLSLP--------------------------------------------
---------------------------------------------------LPNRESQSQPAATSVSPPTSE
------------------------------------------------------------------------
------------------------------------------------------------------------
------------------------------------------------------------------------
-------------------PSPVEFDSAISYVNKIKNRFLDNPETYRAFLEILHTYQKE---Q-----LEVK
E----SRGRSTGGMTEDEVFSKVASLFKGQEDLLAEFGQFLPDA-----------KRSL-------------
---------------------FTGGSLPLKKVEEEE------------------------------------
------------------------------------------------------------------------
-------------------------------------------------------------LNKQTKKRPRP
MLL--------------------------PHMTP-----------LLKKKMKYSCSKDPSFASVGK------
------------------------------------------------------------------------
------------------------------------------------------------------HGVLRE
FTFFDKVRRLL---KSQE-VYENFLRCIALFNQEVVSGAELLQLVT--PFL------------GKF----PE
L--YTQFKSFLG--------------------------------------------------------DKEL
-SHVISGL-----------------------------------SDRYMEGGGR---EV---------DYASC
-----KRL--GSSYRALPK-TYQ-QPKCSGRTAI---CKE--------------------------------
VLNDTWVSFPSW-SEDSTFVSSKKT-PYEEQLHRCEDERFELDVVLET---NLATIRVLESVQKKLSR-LSL
EDQERFRLD-DCLGGTSEVIQRRAVYRIYG---DKAPEIIEGLKRSPATAVPVVLKRLKAKEEEWREAQQGF
NK-IWREQYEKAYLKSLD-----HQGVNFKQNDMKALRSKSLLNEIESIYDERQ------------------
-----------------------EQSTEEGSVGQQ--------------GRDGTSTA---------STSEPH
MIFNYE-----DKQ-ILE----------------------------------------DAASLIIYHVKR--
--QPTIHKDDKDHIKRIIQHFAPDL----FFARRGE------------------------------------
------------------------------------------------------------------------
----------------------------------------LSETEEFTDEEGEGEDG---------AAAGGG
V-----------------------------------------------------------------------
------------------------------------------------------------------------
---------------------------------------------------------------------SST
GQQQ-----------------------------------LNGESRR-----------RRCTSPQSMDT----
----------STVAHSINPEGEAVDLR-----------------------------------DP--------
----------------------------------------------------------------EAEHQKEM
DGVYN-LFFVNNNWYFFLRLHQTLCSRLLKI----YRQAERQLLEHRAEQNRERLLMGEGRREKAN------
------------------------------DLAMELRLKQPSEVELEE-YYPAFLDMVRSLLDGNLESTQY-
-EDTLREMFTI-HAYIGFTIDKLIQNIVRQLQHLV-----SDEVCL------QVTELY---LAERKR-----
--GAAGGNLSSQCVRAAWEASY--------------Q-----------------------------------
------------------------------------------------------------------------
------------------------------------------------------------WKAERVM---AE
ENCFKV--------------M-FI------------------------------------------------
------------------------------------------------------------------------
---------------------------------------------------------------QNKGQVT--
-----LTIELLDT----------E-------------------------------------EAQGDD--PLD
VQS--------------LSNYMEQYIGT--------------------------------------------
------------------------------------------------------------------------
------------------------------------------------------------------------
-------------------------------------------------ETLCSQ-----AEGYYFKPVFL-
-------------------------------------PRNVRHFRGWQIKQVEAMRC---------------
------------------------------------------------------------RREWHR-----K
MGVET---AGNLDCRFKL-NTHKMVF-VMNSEDYMYR-----------------------------------
------------------------------------------------------------------------
-------------RGALVKARRSQHRVA------------RAQHERFEQWHRGWLSE---------------
------------------------------HVSPAAERSVQDWLM----GEEDEDM------------IPCK
TNCVS-----LQVKGLHVNRYQVHYNSKAPASP---------------------------------------
------------------------------------------------------------------------
----------------------------------------------------------------------
>ecab|A0A3Q2GZF8/1-1121 | organism=Equus caballus (Horse) | HDAC_interact domain-containing protein | OG6_101145
------------------------------------------------------------------------
------------------------------------------------------------------------
------------------------------------------------------------------------
------------------------------------------------------------------------
------------------------------------------------------------------------
-----------------------------MAHAGGGGGGGPAGRG-LSGARWGRS-----------------
-----------------------------GSASHEKL-----------------------------------
------------------------------------------------------------------------
------------------------------PVH---------------------------------------
---------------------------VE-------------------------------------------
-----------DALTYLDQVKIRFGSDPATY----NGFLEIMKEFKSQ-------SIDTPGVIRRVSQLFHE
HPDLIVGFNAF-------------------------------------------LPLGYRIDI------PKN
G-------------KLNIQSP--LSS----------------------------------------------
------------------------------------------------------------------------
-----------------------------------------------------QENAHNHSD------CAES
FKQQMLYK---EDKPQAPLE----------------------------------------------------
------------------------------------------------------------------------
------------------------------------------------------------------------
------------------------------------------------------------------------
------------------------------------------------------------------------
-------------------SDSVEFNNAISYVNKIKTRFLDHPEIYRSFLEILHTYQKE---QLSTKGRPFR
G------------MSEEEVFTEVANLFRGQEDLLSEFGQFLPEA-----------KRSLF------------
---------------------TGNGPCEVNSVQKSE------------------------------------
------------------------------------------------------------------------
----------------------------------------------------------HEKNLEHSKKRSRP
SLL--------------------------RPVSA-----------PAKKKMKLRGTKDLSIAAVGK------
------------------------------------------------------------------------
------------------------------------------------------------------YGTLQE
FSFFDKVRRVL---KSQE-VYENFLRCIALFNQELVSGSELLQLVS--PFL------------GKF----PE
L--FAQFKSFLG------------------------------------------------------VKELSF
-APPMSDR-----------------------------------SG--DGISRE----I---------DYASC
-----KRI--GSSYRALPK-TYQ-QPKCSGRTAI---CKE--------------------------------
VLNDTWVSFPSW-SEDSTFVSSKKT-PYEEQLHRCEDERFELDVVLET---NLATIRVLESVQKKLSR-MAP
EDQEKFRLD-DCLGGTSEVIQRRAIHRIYG---DKAPEIIESLKKNPVTAVPVVLKRLKAKEEEWREAQQGF
NK-IWREQYEKAYLKSLD-----HQAVNFKQNDTKALRSKSLLNEIESVYDEHQ------------------
-----------------------EQHS------EG--------------RG---APC-----------SEPH
LIFVYE-----DRQ-ILE----------------------------------------DAAALISYYVKR--
--QPAIQKEDQGTIHQLVHQFVPSL----FFSQQLE------------------------------------
------------------------------------------------------------------------
--------------------------------------------LGASEDSADEGRG---------------
------------------------------------------------------------------------
------------------------------------------------------------------------
---------------------------------------------------------------------SPL
GQSA----------------D--------------------PGERK-----------KPAPGPQSSPP----
----------EEKG----------ATG-----------------------------AVPASEQ---------
----------------------------------------------------------------LPPQHKPL
DDVYS-LFFANNNWYFFLRLHQTLCSRLLKI----YRQAQKQLLEYRTEKEREKLLCEGRREKGND------
----------------------------PA---MELRLKQPSEVELEE-YYPAFLDMVRSLLEGSIDPTQY-
-EDTLREMFTI-HAYVGFTMDKLVQSIARQLHHLV-----SDDVCL------KVVELY---LNEKKR-----
--GAAGGNLSSRCVRAARETSY--------------Q-----------------------------------
------------------------------------------------------------------------
------------------------------------------------------------WKAERCM---AD
ENCFKV--------------M-FL------------------------------------------------
------------------------------------------------------------------------
---------------------------------------------------------------QRKGQVI--
-----MTIELLDT----------E-------------------------------------EAQTED--PVE
VQH--------------LARYVEQYVGT--------------------------------------------
------------------------------------------------------------------------
------------------------------------------------------------------------
-------------------------------------------------EGASSS----PTEGFLLKPVFL-
-------------------------------------QRNLKKFRRWQCEQVRALRG---------------
----------------------------------------------------------EAKSSWKR-----L
VGVES---ACNVDCRFRL-STHKMMF-IVNSEDYMYR-----------------------------------
------------------------------------------------------------------------
-------------RGTLCRAKQVQPLVL------------LRHHQHFEEWHGRWLED---------------
------------------------------NVTVEAASLVQDWLM----GEEDEDM------------VPCK
TLCET-----AHVHGLPVTRYRVQYSRRPASP----------------------------------------
------------------------------------------------------------------------
----------------------------------------------------------------------
>emes|PV10_03942/1-1518 | organism=Exophiala mesophila strain CBS 40295 | HDAC_interact domain-containing protein [Source:UniProtKB/TrEMBL;Acc:A0A0D1ZFL5] | OG6_101145
------------------------------------------------------------------------
---------------------------------------------MNQNPPDHWRGPAGPPQGDPQSQPRPY
GTFGPAGPSQGQHVLPPPPSPYHQHHSQPPTGHSLSIADLTQGPPSHQQSHQYNTQPPPPQPQNHQLGPIGH
PLPQHSPQYHPRDRDLRDMRDRELELREREHRERTNMEHLRQQ-----------------------------
---EEMMMRDREAHREQLDRMNREQQHAQRPPVQSHAAIPLHQPVA-SKVPNSIHG---PNGLLANGGAGAG
AGGPQHPGP-------PPPGSNLFGGPSQHDAQRQPQYHQQVGPP--QHPGQPML-----------------
--------------------------PNPSPLQAPAQ-----------------------------------
------------------------------------------------------------------------
------------------------------LAH---------------------------------------
---------------------QGQQPILN-------------------------------------------
-----------DALSYLDQVKVRFSDQPDVY----NKFLDIMKDFKSQ-------AIDTPGVIERVSNLFNG
HPTLISGFNTF-------------------------------------------LPPGYRIEC------GTD
D-NPD---------AIRVTTP--SGT-MTQSLQRRGRPQFESI-----------------------------
------------EPSGPGNQPPM-------------------------------------------------
----------------------------------------RHDAFETR----HGWGQPLGTS------PGPR
PAELPGYK---SGPSDRPVDEVTAAINQ--------------------------------------------
---------------------------------------------------PDQRGVSQLQNAVTAVANGSA
------------------------------------------------------------------------
-------------------------------------------------------------RPAIAGSPGPP
-------QSSAFNNVQGELKR---------------------------------------------------
-------------------GGPVEFNHAISYVNKIKNRFAQQPEVYKQFLEILQTYQRE---A-----KPIQ
D-----------------VYAQVTTLFNSAPDLLEDFKQFLPES--------AASGKAQAQRAIAQEETSN-
---------------------VRGEPGYANAASSVP----------------------------------VV
QTPRPASKMPP-------------------------------------------------------------
---------------------------MGQFD--------------------------PPSTSKDNKKRRHA
NSTLTAQA---------------------SVVPT-----------VESNVVQGSRSGPVQVGVANK------
--------------------------RAKLSNQ--------------RPVINEVVMTSPTLVPQV-------
--------------------------------PEPL----------------PPFP--------NLSTTQEE
MNFFERVKKQI---GHRT-SYAEFLKLVNLFSQDLIDKYTLVDRVA--SFI------------GGN----QE
L--MAWFKAFLN--------------------------------------------------------IEEQ
-EEVIEAR------------ARPD-------------------PG-------R----V---------NLAHC
-----HAL--GPSYRHLPK-REQ-NKTCKGRDGM---CYE--------------------------------
VLNDVWASHPTWASEDSGFIAHRKN-QYEESLHRIEEERHDYDFHIES---CQRTTQLMEPIVQQIGI-MSD
AERAAFNLS-PTLGGASEAIPKRIIMKVYG--REVGGKVWNEMLSRPTAVLPIVLSRLKQKLEEWKQVQREW
EK-VWRDSIHKQFWKSLD-----HQGIHVRNQDKKNFLPKSLTSEIQAKYEEGK------------------
-----------------------KNR-----------------------DNGLTQQK-------------HQ
LEYTFN-----DLD-VIV----------------------------------------DAARLVLASLES--
-ERVQYNPSEQDKIRAWFTDFIPRF----FGLDPEK------------------------------------
------------------------------------------------------------------------
----------------------------------FHEQIDAESLKNRDHDDIPDDHE------SDAPPVTKG
K-----------------------------------------------------------------------
---------------------------------------------------------------------AGR
------------------------------------KSDWLRRQALE----------------------RRH
GKED-----------------------------------SVASASK-----------ESTPMPGAGSE----
----------MELDEDTTGSDLVEQIQ---------------------------KPWINVANNDQSVR----
----------------------------------------------------------------HLALDDPY
EHETF-NLYANANIYCFFRLFETLYSRLLPI----KENEA-NVEQAVARHRPVDGKVKPAIDLRMI------
---------------------------------DKGPEYFFPNIDGNKNYYGQMLQMCEEAVINTSELAHL-
-EETLRRYYNK-TGWQLYTVDKLVGAILRFVMNIL--GGDAKDKSV------DITNLF---LKDRER-----
--PDTT---------RKQEIQY--------------R-----------------------------------
------------------------------------------------------------------------
------------------------------------------------------------KQVERLS---KD
GEVYRI--------------S-YT------------------------------------------------
------------------------------------------------------------------------
---------------------------------------------------------------PRSRT----
-----CTVRLFPQ--D-------E-------------------------------------ATFDSD--SLS
PEA------------R-WQYYIASYTMT--------------------------------------------
------------------------------------------------------------------------
------------------------------------------------------------------------
----------------------------------------EAT------EGVDLG---------RLRPSYL-
-------------------------------------RRNIA-------PQNAKIET---------------
----------------------------------------------------------AYDEVYGN-----L
KH------FDEQTAFVTP-DSYKVIL----HHDFGWV-----------------------------------
------------------------------------------------------------------------
-------------RENPEGHTPGKVYEP-------------GRIEENEKFREKYVRN---------------
----------------------------------------TAWMK----DQRAEDV------------ERRK
AAWER-----GIREGIFEFDD---------------------------------------------------
------------------------------------------------------------------------
----------------------------------------------------------------------
>falb|A0A058ZC45/1-2015 | organism=Fonticula alba (Slime mold) | HDAC_interact domain-containing protein | OG6_101145
------------------------------------------------------------------------
------------------------------------------------------------------------
------------------------------------------------------------------------
------------------------------------------------------------------------
------------------------------------------------------------------------
----------------MGLP-------------FCISPAGALSAG---EACLGAF-----------------
-----------------------------------RK-----------------------------------
------------------------------------------------------------------------
------------------------------PVE---------------------------------------
---------------------------FN-------------------------------------------
-----------QAIAYVNKIKNRFQHQPDIY----KQFLDILHTYQKN-------NRSIQDVRNEVAHLFSM
HLDLLEEFSQF-------------------------------------------LPDTSAPEA------DAG
SGDLPG--------SLTDSGP--GGA-DFPGTGPSGLEPSDAV-----------------------------
------------------------------------------------------------------------
-------------------------------------------------------NTLSSAG------RSLD
GVDDLAGA---RGVGLLLDPA---GDGH--------------------------------------------
----------------------------------------------------------PSTVGHPGAKAGPG
A-----------------------------------------------------------------------
------------------------------------------------------------------------
------------------------------------------------------------------------
-------------------KGPKADTKATPAAAAAAAAAAAAAA-----------AAGQ---K-----RGAT
A-------------------AGVGGLPSGANSAASKRARMAAAAAASAAAAAAAAAAATGVPAAGGSQHHLA
P--------------------APGAPGAGHHLAPAP------------------------------------
-----GALLPP-------------------------------------------------------------
---------------------------GGQAGPA------------------------LPQAPAVLNVKPQL
PTPST------------------------VGLLP-----------PNSVSGAVLASASAMAANVSK------
---------------------------------------------------AMGPLVTPATTPLA-------
-------------------------------------------APAGSALGSLPMSAASGLVSLTGGSTILD
IDILERTKAILFSTGKGRLVYNEFLRCLSLFSAQVISARDLYRVIH--VLLNSSCAGQTGSAHGQY----ED
L--LRSFRILLS----------------------------------------LELDAPVSGGTHRSQRGSID
-PDLVHAR---------NLDPDDY-------------------AE-VDDDGVA-GRSL--VDSPRQLATESL
-----PRH--GPSYRLLPR-RYQ-FPRCSGRDEL---CAE--------------------------------
VLNDVWVSVPCF-SEDNRSITIKKN-PSEEATSRSEDERYELDHILEL---NAQTIRVMEDVKRQMDL-MTD
AERRAFRLD-ERLGGTSTRLYARAIGRIYG---DHSPIIIQGLMNSPAQVVPMVLDRLRDKESEWLRAQREW
NK-IWRDSYTKNHLRALD-----YQHVQFKQQDKRYITSRSLLQEIDSLASGTL------------------
------------------AGVGAGSAIFGATIGLG--------------TAALHAFP-------------PH
FDICLG-----DDD-VDMARPQNVGNDAITSLSASVRLAQVADGVSRPVHPAQSTAPADAFRLVVGLLERER
ERLSGAQQHDRERALLFMTHFVAVF----LRLPVST------------------------------------
------------------------------------------------------------------------
---------------------------------------NAESDATADGHSVADGHSAPTPPLGSPSTGGPG
A-----------------------------------------------------------------------
------------------------------------------------------------------------
-----------------------------------------------------------GPTGAGSRSVTAS
CSVD-----------------------------------GLSAGSN-----------GASPGAGAGNT----
----------GIRPPTGVSS---------------------------------RQCPASQAGLPCACDFVNQ
SL--------------------------------------------------------------TRVCAGSF
LRDLSDVFFADSTLYSFFRLFLLLVVRLARL----ETAGALIFLDESLGFCRVN---RSARDLGLQRAPCFE
VTGAGNAATSGKLAGRQTAAGHGTGAISSGDPGADPDAGPAPRPDPID-PYPILLGLIDSLLQSTIETSRF-
-EEAARDLFGT-RAYPIHTVDKVIQLIARLAVQIS-----SSATSS------RLVGLY---LIHSGR----P
QMPEAFEAHISEEELAQLDAQFTDPAGGAGSDSDDDRAASPAAGGRPSSSRSSSSGGRAGAGGSGASRRSRN
TRNSRSSALSEDTLMADSLKSSSSSSSSSTSSLSSIDSTADDPASTAGSMLDEESGVRVKSESTTGEGEDSH
VNGGAILQRKRDALHSLKRLPRTCCLSVDGDGRCTLPPGACPSATLARLIPTSSDLQLYLARADALVRGSSE
TALFRI--------------D-YLFPPVTPAAGPGGESPTAATAAGLGAGPAASRPIITTSMLDSVAAMHPE
VAAAAAAAPPRRHVGMGAIVSSDPELPRRTHNNPLEYKPRFATSPPTPSPDLPRVLIRMLPPRAATFTAQAL
STAASRTGASPDQVSSLTIVPPVEADNAVGPIFPPFDRASFEKAQHAADGGLVLPVDLSLAGRPGRTC----
-----PSIYWLQRSSEQQQQQQQQSARSSGGASSSGSPLNRGPDRGLYVAASRAVATADSGSSLTVRFGSAA
TDN--------------WAEYVDLFVRS--------------------------------------------
------------------------------------------------------------------------
------------------------------------------------------------------------
-----------------------------------------PAAAAAAASASSTPSSPTSGDATPVALPFL-
-------------------------------------RRSWTR------RSTVSPAA---------------
-----------------------------------------------------------------------V
RS------ASSLACKINL-NTYRLFFVGGGEDSFLLA-----------------------------------
------------------------------------------------------------------------
-------------SPGLQGPAATRALGT--------------TTGRVGRFRRKMASLLAALPAAAEPTQASP
VAEEPTPMVVEEPAVAASTVGGGSSITAEPATASVAGSSNPDVKTPASTSIPPVQVKSEKPASLATSMPASS
STPAP-----VEMAALVPPSAGDAPHAPGASPAPGASSTGASSPAKADAIMQPAPSSSSSSSSESAPAPSSS
SSSPPAAAAMPDTTGDNAAASPAAAQAATPPAAEPSSVAAPATIVPAAPAPAAAAAPASTPAVEPAFPAASG
GDLQPGKSSTALPSPASKAVPADGKVTSPRPAGSPANE--------------------------------
>ffuj|FFUJ_04090/1-1501 | organism=Fusarium fujikuroi IMI 58289 | HDAC_interact domain-containing protein [Source:UniProtKB/TrEMBL;Acc:S0DTG0] | OG6_101145
------------------------------------------------------------------------
------------------------------------------------------------------------
-----------------------------------------------------------------------M
NSQNLGPVVYDRDREMEERHRALQQREEMARRDQEREREQRDR-----------------------------
---------------ERDRDRESNDRYQSTPHHSSAGSIPIHQPVA-SRISGAIHS---PGGLLANHNGNPQ
IPLGNP----------PGPPLAAFGGPLQSEHNRPVQHGGPNNTN--TQPQMFAP---------------MP
HGGPPTSTQAAANSVAAVFGGPLQQQPPEGQRGGQQG-----------------------------------
------------------------------------------------------------------------
-----------------------------APFN---------------------------------------
------PAAASAAHQLPGGITQGQQPILN----TLSTMEPHALLASLPANPGDLVGIFNHEGEGMALLHGQE
SGVPLFYFTLIDALTYLDQVKVQFHDQPDVY----NRFLDIMKDFKSQ-------AIDTPGVINRVSELFAG
HPNLIQGFNTF-------------------------------------------LPPGYRIEC------GAG
N-DPN---------TIRVTTP--MGT-TVQSITGRGNQGDGHG-----------------------------
------------PATANQPLFPE-------------------------------------------------
----------------------------------------RGSQW--------QQQRPQHSI------ESPE
AQFSTPVQ---NGASLFVQAAAHNAAFN--------------------------------------------
-------------------------------------------------ESNNSGQRRALPQGSTGPGEGPN
A-----------------------------------------------------------------------
-------------------------------------------------------------RQALTPTPSGQ
A------GVNGNAANQANMER---------------------------------------------------
-------------------RGPVEFNHAISYVNKIKNRFQDKPEIYKQFLEILQTYQRE---Q-----KPIQ
D-----------------VYAQVTTLFNSAPDLLEDFKQFLPES--------AGQAKQTPNR----------
---------------------MDDGPPSGPNQTPQP--------------------------A---------
--MRDGQKMPP-------------------------------------------------------------
---------------------------LGSFAP-------------------------PASATKDNKKRPRA
DKQAA------------------------QPATV-----------LADA--TLITRNLPPIANGHK------
--------------------------RPKLNH---------------TRPGGDNSAVEPTLTPVM-------
--------------------------------PEPY----------------PAKP--------SSTSSQEE
IAFFERVKKFL---SNRS-TMNEFLKLCNLFSQNIIDRNTLFHKGA--LFI------------GAN----PD
L--LNFWKTFVG-------------V------------------------------------------DTQ-
-DVIIDNR------------PAPP-------------------TE-------K----V---------SLSNC
-----RGY--GPSYRLLPK-RER-LKPCSGRDEL---CNS--------------------------------
VLNDEWASHPTWASEDSGFVAHRKN-QFEEGLHRIEEERHDYDFNIEA---NIKCIQLLEPIAQNMLA-MSA
AERETFQMP-VALAGQSTSIFKRICKKIYG---DRGIDVVNDMFTHPFDVVPVLLARMKQKDEEWRFSQREW
EK-VWHAQTENMHLKSLD-----HMGILVKQNDKRHLTAKHLVDVIKTKHEEQR------------------
-----------------------RERS------LK--------------GD---VPR-------------HQ
FSWDFS-----DKD-TII----------------------------------------DLLRLMMLYSLH--
--NGQHSSQEKERILEFFESFIPAF----FDIPEEN------------------------------------
------------------------------------------------------------------------
---------------------------------------IQDKLPKMQPDSGEDEVE-----DHTPAELTNG
R---S---------------------------RR--------------------------------------
---------------------------------------------------------------------NGR
------------------------------------KGDLLRGVLDP------------GRNGS-----KPR
GHKE----------------D------------------S-ASGSK-----------ETTPDVTSANE----
----------EEMP-DASDDVANTDVS--------------------------NERWIPNIPKPVVVGQSEE
ILNTEG----------------------------------------------------------ELKADGFF
TRPWY-NFFCNQTLFVFFSIFQTLYRRLQDL----KEAKE-VVAKEVERLNKQ----KPARDIGFT------
-----------E---------------------NHMKFFDTND-DPDS-YWPKTLELIEEYISGDVDESRY-
-QDVMRHYYLK-TGWKVYTIQDLLKTLCRLALTCS-STDVK-EKTP------DLIAQY---QANRER-----
--EETS------Y---QTEISA--------------R-----------------------------------
------------------------------------------------------------------------
------------------------------------------------------------KFAEKCV---KD
GDIFVI--------------C-WF------------------------------------------------
------------------------------------------------------------------------
---------------------------------------------------------------PSKSE----
-----ATVRWLQR--E-------E-------------------------------------TTFYMD--EMQ
LRE------------R-WQYYISSFIRV--------------------------------------------
------------------------------------------------------------------------
------------------------------------------------------------------------
----------------------------------------EPT------EGVPRS---------KLQKVVL-
-------------------------------------SRN--L------PSPDADAD---------------
----------------------------------------------------------EDS-IPKA-----V
SY------KENLTISICL-KSSKMIW-APETSEYVVY-----------------------------------
------------------------------------------------------------------------
-------------DHGPKSAEQRERRDK---------FIRALSAHRENKLLEKWVHN---------------
----------------------------------------PAWTK----DLSPEEV------------QEQN
KNFRK-----WMDDGVVPPSAAEDVEMD--------------------------------------------
------------------------------------------------------------------------
----------------------------------------------------------------------
>fgra|FGRAMPH1_01G27415/1-1505 | organism=Fusarium graminearum PH-1 | HDAC_interact domain-containing protein [Source:UniProtKB/TrEMBL;Acc:A0A1C3YLP1] | OG6_101145
------------------------------------------------------------------------
------------------------------------------------------------------------
-------------------------------------------------------------------MNSQN
L----GPAGYDRDREMDDRHRALQQREEMARRDQERERERERD-----------------------------
--------------RERDRDRESNERYQSTPHHSSAGSIPIHQPVA-SRISGAIHS---PGGLLANHNGN-P
QIPLGTP---------SGGPLAAFGGPLQNEHNRPVQHGGPNNGN--TQPQMFAP-----------MPHAAG
PPAS--TQAAVNSGIAAVFGGPL-PQQPQEGQRGAQQ-----------------------------------
------------------------------------------------------------------------
------------------------------GAP---------------------------------------
----FNPGATSAAHQLPGGITQGQQPILN--QIRLLNMEAYNLLANLPAEPGTLVGVFNHGGEGLMLLHGDD
GLLASFPFVN-DALTYLDQVKVQFHDQPDVY----NRFLDIMKDFKSQ-------AIDTPGVINRVSELFAG
HPNLIQGFNTF-------------------------------------------LPPGYRIEC------GAG
N-DPN---------TIRVTTP--MGT-TVQSI--RGNQGDGHG-----------------------------
------------PA-VNQPLFPE-------------------------------------------------
----------------------------------------RGGQWQPQ----QQQQRPQHSI------ESPE
TQFSTPVQ---NGASLFVQAAAHNAAFN--------------------------------------------
-----------------------------------------------ESNNQGQRRALPQ--GSAAPGEGPN
A-----------------------------------------------------------------------
-------------------------------------------------------------RHALTPTP--G
QA-----GVNGNAANQANMER---------------------------------------------------
-------------------RGPVEFNHAISYVNKIKNRFQDKPEIYKQFLEILQTYQRE---Q-----KPIQ
D-----------------VYAQVTTLFNSAPDLLEDFKQFLPES--------AGQAKQTPNR----------
---------------------MEDGPPTGPNQTPQP--------------------------A---------
--MRDGQKMPP-------------------------------------------------------------
---------------------------LGSFAP-------------------------PASATKDNKKRPRA
DKQAA------------------------QPATI-----------LAEA--TAAARIAPPAVNGNK------
--------------------------RPKLNH---------------ARLGGDNFAVEPTLTPVM-------
--------------------------------PEPY----------------PART--------SSTSNQEE
IAFFERVKKYL---SNRS-SMNEFLKLCNLFSQNIIDRNTLFHKGA--LFI------------SAN----PD
L--MTFWKSFVG--------------------------------------------------------VETQ
-DVIIDNR------------PAPP-------------------TD-------K----V---------SLSNC
-----RGY--GPSYRLLPK-RER-LKPCSGRDEL---CNS--------------------------------
VLNDEWASHPTWASEDSGFVAHRKN-QFEEGLHRIEEERHDYDFNIEA---NLKCIQLLEPIAQQMLA-MTG
QERETFHMP-AALAGQSTSIFKRICKKIYG---ERGIDVVNDMFTHPFDVVPVLLARMKQKDEEWRFSQREW
EK-VWHAQTENMHLKSLD-----HMGILVKQNDKRHLTAKHLVDVIKTKHEEQR------------------
-----------------------RERS------LK--------------GG---IPR-------------HQ
FSWDFS-----DKD-TII----------------------------------------DLLRLMMLYSLH--
--NGQHSSQEKERILEFFESFIPMF----FDIPEES------------------------------------
------------------------------------------------------------------------
---------------------------------------IQDKLPKMQPDSGEEEAE-----DHTPAELTNG
R---S---------------------------RR--------------------------------------
---------------------------------------------------------------------NGR
------------------------------------KGDLLRGVLDP------------GRNGS-----KPR
GNKE----------------D------------------S-GSGSK-----------ETTPDLTSANE----
----------EEMP-DASEDVANTEIS--------------------------NVRWMPNVPKPVVVGDSDP
ILSMDG----------------------------------------------------------ELKADGFF
TRPWY-NFFCNQTLFVFFSIFQTLYRRLQDL----KEAKD-VVAKEVDRLNKQ----KPARDIGFT------
-----------E---------------------NHMKFFDTNE-DPDN-YWPKTLELIEEYISGDVDESRY-
-QDVMRHYYLK-TGWKVYTIQDLLKTLCRLALTCS-STDAK-EKTP------DLIAQY---QASRER-----
--EETS------Y---QTEISA--------------R-----------------------------------
------------------------------------------------------------------------
------------------------------------------------------------KFAEKCV---KD
GDVFVI--------------C-WL------------------------------------------------
------------------------------------------------------------------------
---------------------------------------------------------------PAKSE----
-----ATVRWLQR--E-------E-------------------------------------TTFYMD--EMQ
LRE------------R-WQYYISSYIRV--------------------------------------------
------------------------------------------------------------------------
------------------------------------------------------------------------
----------------------------------------EPT------EGVQRS---------KLQKVVL-
-------------------------------------SRN--L------PTTDTDND---------------
----------------------------------------------------------DDS-IPKP-----L
SY------KEDLTISICL-KSSKMVW-APGTSDYVVY-----------------------------------
------------------------------------------------------------------------
-------------DQAPKSAEQRERREK---------FTRALSAHRENKLLEKWVHN---------------
----------------------------------------PAWTK----DLSPEEV------------QEQN
KNFRK-----WMDDGVVPPSATEDVEMD--------------------------------------------
------------------------------------------------------------------------
----------------------------------------------------------------------
>foxa|FOYG_04392/1-1451 | organism=Fusarium oxysporum NRRL 32931 | unknown | OG6_101145
------------------------------------------------------------------------
------------------------------------------------------------------------
-----------------------------------------------------------------------M
NSQNLGPVVYDRDREMEERHRALQQREEMARRDQEREREQRER-----------------------------
---------------ERDRDRESNDRYQSTPHHSSAGSIPIHQPVA-SRISGAIHS---PGGLLANHNGNPQ
IPLGNP----------PGPPLAAFGGPLQSEHNRPVQHGGPNNSN--TQPQMFAP---------------MP
HGGPPTSTQAAANSVAAVFGGPLQQQPPEGQRGGQQS-----------------------------------
------------------------------------------------------------------------
-----------------------------APFN---------------------------------------
------PAAASAAHQLPGGITQGQQPILN-------------------------------------------
-----------DALTYLDQVKVQFHDQPDVY----NRFLDIMKDFKSQ-------AIDTPGVINRVSELFAG
HPNLIQGFNTF-------------------------------------------LPPGYRIEC------GAG
N-DPN---------TIRVTTP--MGT-TVQSITGRGNQGDGHG-----------------------------
------------PATANQPLFPE-------------------------------------------------
----------------------------------------RGSQW--------QQQRPQHSI------ESPE
AQFSTPVQ---NGASLFVQAAAHNAAFN--------------------------------------------
-------------------------------------------------ESNNSGQRRALPQGSTGPGEGPN
A-----------------------------------------------------------------------
-------------------------------------------------------------RQALTPTPSGQ
A------GVNGNAANQANMER---------------------------------------------------
-------------------RGPVEFNHAISYVNKIKNRFQDKPEIYKQFLEILQTYQRE---Q-----KPIQ
D-----------------VYAQVTTLFNSAPDLLEDFKQFLPES--------AGQAKQTPNR----------
---------------------MDDGPPSGPNQTPQP--------------------------A---------
--MRDGQKMPP-------------------------------------------------------------
---------------------------LGSFAP-------------------------PASATKDNKKRPRA
DKQAT------------------------QPATV-----------LADA--TLITRTLPPIANGHK------
--------------------------RPKLNH---------------ARPGGDNSAVEPTLTPVM-------
--------------------------------PEPY----------------PAKP--------SSTSSQEE
IAFFERVKKFL---SNRS-SMNEFLKLCNLFSQNIIDRNTLFHKGA--LFI------------GAN----PD
L--MNFWKTFVG-------------V------------------------------------------DTQ-
-DVIIDNR------------PAPP-------------------TE-------K----V---------SLSNC
-----RGY--GPSYRLLPK-RER-LKPCSGRDEL---CNS--------------------------------
VLNDEWASHPTWASEDSGFVAHRKN-QFEEGLHRIEEERHDYDFNIEA---NIKCIQLLEPIAQNMLA-MSA
AERETFQMP-VALAGQSTSIFKRICKKIYG---DRGIDVVNDMFTHPFDVVPVLLARMKQKDEEWRFSQREW
EK-VWHAQTENMHLKSLD-----HMGILVKQNDKRHLTAKHLVDVIKTKHEEQR------------------
-----------------------RERS------LK--------------GD---VPR-------------HQ
FSWDFS-----DKD-TII----------------------------------------DLLRLMMLYSLH--
--NGQHSSQEKERILEFFESFIPAF----FDIPEEN------------------------------------
------------------------------------------------------------------------
---------------------------------------IQDKLPKMQPDSGEDEVE-----DHTPAELTNG
R---S---------------------------RR--------------------------------------
---------------------------------------------------------------------NGR
------------------------------------KGDLLRGVLDP------------GRNGS-----KPR
GHKE----------------D------------------S-ASGSK-----------ETTPDVTSANE----
----------EEMP-DASDDVANTDVS--------------------------NERWIPNIPKPVVVGQSEE
ILNTEG----------------------------------------------------------ELKADGFF
TRPWY-NFFCNQTLFVFFSIFQTLYRRLQDL----KEAKE-VVAKEVERLNKQ----KPARDIGFT------
-----------E---------------------NHMKFFDTND-DPDS-YWPKTLELIEEYITGDVDESRY-
-QDVMRHYYLK-TGWKVYTIQDLLKTLCRLALTCS-STDVK-EKTP------DLIAQY---QANRER-----
--EETS------Y---QTEISA--------------R-----------------------------------
------------------------------------------------------------------------
------------------------------------------------------------KFAEKCV---KD
GDIFVI--------------C-WF------------------------------------------------
------------------------------------------------------------------------
---------------------------------------------------------------PSKSE----
-----ATVRWLQR--E-------E-------------------------------------TTFYMD--EMQ
LRE------------R-WQYYISSFIRV--------------------------------------------
------------------------------------------------------------------------
------------------------------------------------------------------------
----------------------------------------EPT------EGVPRS---------KLQKVVL-
-------------------------------------SRN--L------PSPDADSD---------------
----------------------------------------------------------EDS-IPKA-----V
SY------KENLTISICL-KSSKMIW-APGTSEYVVY-----------------------------------
------------------------------------------------------------------------
-------------DQGPKSTEQRERRDK---------FIRALSAHRENKLLEKWVHN---------------
----------------------------------------PAWTK----DLSPEEV------------QEQN
KNFRK-----WMDDGVVPPSAAEDVEMD--------------------------------------------
------------------------------------------------------------------------
----------------------------------------------------------------------
>foxc|FOIG_06207/1-1451 | organism=Fusarium odoratissimum NRRL 54006 | HDAC_interact domain-containing protein [Source:UniProtKB/TrEMBL;Acc:X0K425] | OG6_101145
------------------------------------------------------------------------
------------------------------------------------------------------------
-----------------------------------------------------------------------M
NSQNLGPVVYDRDREMEERHRALQQREEMARRDQEREREQRER-----------------------------
---------------ERDRDRESNDRYQSTPHHSSAGSIPIHQPVA-SRISGAIHS---PGGLLANHNGNPQ
IPLGNP----------PGPPLAAFGGPLQSEHNRPVQHGGPNNSN--TQPQMFAP---------------MP
HGGPPTSTQAAANSVAAVFGGPLQQQPPEGQRGGQQS-----------------------------------
------------------------------------------------------------------------
-----------------------------APFN---------------------------------------
------PAAASAAHQLPGGITQGQQPILN-------------------------------------------
-----------DALTYLDQVKVQFHDQPDVY----NRFLDIMKDFKSQ-------AIDTPGVINRVSELFAG
HPNLIQGFNTF-------------------------------------------LPPGYRIEC------GAG
N-DPN---------TIRVTTP--MGT-TVQSITGRGNQGDGHG-----------------------------
------------PATANQPLFPE-------------------------------------------------
----------------------------------------RGSQW--------QQQRPQHSI------ESPE
AQFSTPVQ---NGASLFVQAAAHNAAFN--------------------------------------------
-------------------------------------------------ESNNSGQRRALPQGSTGPGEGPN
A-----------------------------------------------------------------------
-------------------------------------------------------------RQALTPTPSGQ
A------GVNGNAANQANMER---------------------------------------------------
-------------------RGPVEFNHAISYVNKIKNRFQDKPEIYKQFLEILQTYQRE---Q-----KPIQ
D-----------------VYAQVTTLFNSAPDLLEDFKQFLPES--------AGQAKQTPNR----------
---------------------MDDGPPSGPNQTPQP--------------------------A---------
--MRDGQKMPP-------------------------------------------------------------
---------------------------LGSFAP-------------------------PASATKDNKKRPRA
DKQAT------------------------QPATV-----------LADA--TLITRTLPPIANGHK------
--------------------------RPKLNH---------------ARPGGDNSAVEPTLTPVM-------
--------------------------------PEPY----------------PAKP--------SSTSSQEE
IAFFERVKKFL---SNRS-SMNEFLKLCNLFSQNIIDRNTLFHKGA--LFI------------GAN----PD
L--MNFWKTFVG-------------V------------------------------------------DTQ-
-DVIIDNR------------PAPP-------------------TE-------K----V---------SLSNC
-----RGY--GPSYRLLPK-RER-LKPCSGRDEL---CNS--------------------------------
VLNDEWASHPTWASEDSGFVAHRKN-QFEEGLHRIEEERHDYDFNIEA---NIKCIQLLEPIAQNMLA-MSA
AERETFQMP-VALAGQSTSIFKRICKKIYG---DRGIDVVNDMFTHPFDVVPVLLARMKQKDEEWRFSQREW
EK-VWHAQTENMHLKSLD-----HMGILVKQNDKRHLTAKHLVDVIKTKHEEQR------------------
-----------------------RERS------LK--------------GD---VPR-------------HQ
FSWDFS-----DKD-TII----------------------------------------DLLRLMMLYSLH--
--NGQHSSQEKERILEFFESFIPAF----FDIPEEN------------------------------------
------------------------------------------------------------------------
---------------------------------------IQDKLPKMQPDSGEDEVE-----DHTPAELTNG
R---S---------------------------RR--------------------------------------
---------------------------------------------------------------------NGR
------------------------------------KGDLLRGVLDP------------GRNGS-----KPR
GHKE----------------D------------------S-ASGSK-----------ETTPDVTSANE----
----------EEMP-DASDDIANTDVS--------------------------NERWIPNIPKPVVVGQSEE
ILNTEG----------------------------------------------------------ELKADGFF
TRPWY-NFFCNQTLFVFFSIFQTLYRRLQDL----KEAKE-VVAKEVERLNKQ----KPARDIGFT------
-----------E---------------------NHMKFFDTND-DPDS-YWPKTLELIEEYITGDVDESRY-
-QDVMRHYYLK-TGWKVYTIQDLLKTLCRLALTCS-STDVK-EKTP------DLIAQY---QANRER-----
--EETS------Y---QTEISA--------------R-----------------------------------
------------------------------------------------------------------------
------------------------------------------------------------KFAEKCV---KD
GDIFVI--------------C-WF------------------------------------------------
------------------------------------------------------------------------
---------------------------------------------------------------PSKSE----
-----ATVRWLQR--E-------E-------------------------------------TTFYMD--EMQ
LRE------------R-WQYYISSFIRV--------------------------------------------
------------------------------------------------------------------------
------------------------------------------------------------------------
----------------------------------------EPT------EGVPRS---------KLQKVVL-
-------------------------------------SRN--L------PSPDADSD---------------
----------------------------------------------------------EDS-IPKA-----V
SY------KENLTISICL-KSSKMIW-APGTSEYVVY-----------------------------------
------------------------------------------------------------------------
-------------DQGPKSAEQRERRDK---------FIRALSAHRENKLLEKWVHN---------------
----------------------------------------PAWTK----DLSPEEV------------QEQN
KNFRK-----WMDDGVVPPSAAEDVEMD--------------------------------------------
------------------------------------------------------------------------
----------------------------------------------------------------------
>foxf|FOZG_07678/1-1451 | organism=Fusarium oxysporum Fo47 | HDAC_interact domain-containing protein [Source:UniProtKB/TrEMBL;Acc:W9KLL5] | OG6_101145
------------------------------------------------------------------------
------------------------------------------------------------------------
-----------------------------------------------------------------------M
NSQNLGPVVYDRDREMEERHRALQQREEMARRDQEREREQRER-----------------------------
---------------ERDRDRESNDRYQSTPHHSSAGSIPIHQPVA-SRISGAIHS---PGGLLANHNGNPQ
IPLGNP----------PGPPLAAFGGPLQSEHNRPVQHGGPNNSN--TQPQMFAP---------------MP
HGGPPTSTQAAANSVAAVFGGPLQQQPPEGQRGGQQS-----------------------------------
------------------------------------------------------------------------
-----------------------------APFN---------------------------------------
------PAAASAAHQLPGGITQGQQPILN-------------------------------------------
-----------DALTYLDQVKVQFHDQPDVY----NRFLDIMKDFKSQ-------AIDTPGVINRVSELFAG
HPNLIQGFNTF-------------------------------------------LPPGYRIEC------GAG
N-DPN---------TIRVTTP--MGT-TVQSITGRGNQGDGHG-----------------------------
------------PATANQPLFPE-------------------------------------------------
----------------------------------------RGSQW--------QQQRPQHSI------ESPE
AQFSTPVQ---NGASLFVQAAAHNAAFN--------------------------------------------
-------------------------------------------------ESNNSGQRRALPQGSTGPGEGPN
A-----------------------------------------------------------------------
-------------------------------------------------------------RQALTPTPSGQ
A------GVNGNAANQANMER---------------------------------------------------
-------------------RGPVEFNHAISYVNKIKNRFQDKPEIYKQFLEILQTYQRE---Q-----KPIQ
D-----------------VYAQVTTLFNSAPDLLEDFKQFLPES--------AGQAKQTPNR----------
---------------------MDDGPPSGPNQTPQP--------------------------A---------
--MRDGQKMPP-------------------------------------------------------------
---------------------------LGSFAP-------------------------PASATKDNKKRPRA
DKQAT------------------------QPATV-----------LADA--TLITRTLPPIANGHK------
--------------------------RPKLNH---------------ARPGGDNSAVEPTLTPVM-------
--------------------------------PEPY----------------PAKP--------SSTSSQEE
IAFFERVKKFL---SNRS-SMNEFLKLCNLFSQNIIDRNTLFHKGA--LFI------------GAN----PD
L--MNFWKTFVG-------------V------------------------------------------DTQ-
-DVIIDNR------------PAPP-------------------TE-------K----V---------SLSNC
-----RGY--GPSYRLLPK-RER-LKPCSGRDEL---CNS--------------------------------
VLNDEWASHPTWASEDSGFVAHRKN-QFEEGLHRIEEERHDYDFNIEA---NIKCIQLLEPIAQNMLA-MSA
AERETFQMP-VALAGQSTSIFKRICKKIYG---DRGIDVVNDMFTHPFDVVPVLLARMKQKDEEWRFSQREW
EK-VWHAQTENMHLKSLD-----HMGILVKQNDKRHLTAKHLVDVIKTKHEEQR------------------
-----------------------RERS------LK--------------GD---VPR-------------HQ
FSWDFS-----DKD-TII----------------------------------------DLLRLMMLYSLH--
--NGQHSSQEKERILEFFESFIPAF----FDIPEEN------------------------------------
------------------------------------------------------------------------
---------------------------------------IQDKLPKMQPDSGEDEVE-----DHTPAELTNG
R---S---------------------------RR--------------------------------------
---------------------------------------------------------------------NGR
------------------------------------KGDLLRGVLDP------------GRNGS-----KPR
GHKE----------------D------------------S-ASGSK-----------ETTPDVTSANE----
----------EEMP-DASDDVANTDVS--------------------------NERWIPNIPKPVVVGQSEE
ILSTEG----------------------------------------------------------ELKADGFF
TRPWY-NFFCNQTLFVFFSIFQTLYRRLQDL----KEAKE-VVAKEVERLNKQ----KPARDIGFT------
-----------E---------------------NHMKFFDTND-DPDS-YWPKTLELIEEYITGDVDESRY-
-QDVMRHYYLK-TGWKVYTIQDLLKTLCRLALTCS-STDVK-EKTP------DLIAQY---QANRER-----
--EETS------Y---QTEISA--------------R-----------------------------------
------------------------------------------------------------------------
------------------------------------------------------------KFAEKCV---KD
GDIFVI--------------C-WF------------------------------------------------
------------------------------------------------------------------------
---------------------------------------------------------------PSKSE----
-----ATVRWLQR--E-------E-------------------------------------TTFYMD--EMQ
LRE------------R-WQYYISSFIRV--------------------------------------------
------------------------------------------------------------------------
------------------------------------------------------------------------
----------------------------------------EPT------EGVPRS---------KLQKVVL-
-------------------------------------SRN--L------PSPDADSD---------------
----------------------------------------------------------EDS-IPKA-----V
SY------KENLTISICL-KSSKMIW-APGTSEYVVY-----------------------------------
------------------------------------------------------------------------
-------------DQGPKSAEQRERRDK---------FIRALSAHRENKLLEKWVHN---------------
----------------------------------------PAWTK----DLSPEEV------------QEQN
KNFRK-----WMDDGVVPPSAAEDVEMD--------------------------------------------
------------------------------------------------------------------------
----------------------------------------------------------------------
>foxm|FOMG_11804/1-1451 | organism=Fusarium oxysporum f. sp. melonis 26406 | HDAC_interact domain-containing protein [Source:UniProtKB/TrEMBL;Acc:W9ZXF2] | OG6_101145
------------------------------------------------------------------------
------------------------------------------------------------------------
-----------------------------------------------------------------------M
NSQNLGPVVYDRDREMEERHRALQQREEMARRDQEREREQRER-----------------------------
---------------ERDRDRESNDRYQSTPHHSSAGSIPIHQPVA-SRISGAIHS---PGGLLANHNGNPQ
IPLGNP----------PGPPLAAFGGPLQSEHNRPVQHGGPNNSN--TQPQMFAP---------------MP
HGGPPTSTQAAANSVAAVFGGPLQQQPPEGQRGGQQS-----------------------------------
------------------------------------------------------------------------
-----------------------------APFN---------------------------------------
------PAAASAAHQLPGGITQGQQPILN-------------------------------------------
-----------DALTYLDQVKVQFHDQPDVY----NRFLDIMKDFKSQ-------AIDTPGVINRVSELFAG
HPNLIQGFNTF-------------------------------------------LPPGYRIEC------GAG
N-DPN---------TIRVTTP--MGT-TVQSITGRGNQGDGHG-----------------------------
------------PATANQPLFPE-------------------------------------------------
----------------------------------------RGSQW--------QQQRPQHSI------ESPE
AQFSTPVQ---NGASLFVQAAAHNAAFN--------------------------------------------
-------------------------------------------------ESNNSGQRRALPQGSTGPGEGPN
A-----------------------------------------------------------------------
-------------------------------------------------------------RQALTPTPSGQ
A------GVNGNAANQANMER---------------------------------------------------
-------------------RGPVEFNHAISYVNKIKNRFQDKPEIYKQFLEILQTYQRE---Q-----KPIQ
D-----------------VYAQVTTLFNSAPDLLEDFKQFLPES--------AGQAKQTPNR----------
---------------------MDDGPPSGPNQTPQP--------------------------A---------
--MRDGQKMPP-------------------------------------------------------------
---------------------------LGSFAP-------------------------PASATKDNKKRPRA
DKQAT------------------------QPATV-----------LADA--TLITRTLPPIANGHK------
--------------------------RPKLNH---------------ARPGGDNSAVEPTLTPVM-------
--------------------------------PEPY----------------PAKP--------SSTSSQEE
IAFFERVKKFL---SNRS-SMNEFLKLCNLFSQNIIDRNTLFHKGA--LFI------------GAN----PD
L--MNFWKTFVG-------------V------------------------------------------DTQ-
-DVIIDNR------------PAPP-------------------TE-------K----V---------SLSNC
-----RGY--GPSYRLLPK-RER-LKPCSGRDEL---CNS--------------------------------
VLNDEWASHPTWASEDSGFVAHRKN-QFEEGLHRIEEERHDYDFNIEA---NIKCIQLLEPIAQNMLA-MSA
AERETFQMP-VALAGQSTSIFKRICKKIYG---DRGIDVVNDMFTHPFDVVPVLLARMKQKDEEWRFSQREW
EK-VWHAQTENMHLKSLD-----HMGILVKQNDKRHLTAKHLVDVIKTKHEEQR------------------
-----------------------RERS------LK--------------GD---VPR-------------HQ
FSWDFS-----DKD-TII----------------------------------------DLLRLMMLYSLH--
--NGQHSSQEKERILEFFESFIPAF----FDIPEEN------------------------------------
------------------------------------------------------------------------
---------------------------------------IQDKLPKMQPDSGEDEVE-----DHTPAELTNG
R---S---------------------------RR--------------------------------------
---------------------------------------------------------------------NGR
------------------------------------KGDLLRGVLDP------------GRNGS-----KPR
GHKE----------------D------------------S-ASGSK-----------ETTPDVTSANE----
----------EEMP-DASDDVANTDVS--------------------------NERWIPNIPKPVVVGQNEE
ILNTEG----------------------------------------------------------ELKADGFF
TRPWY-NFFCNQTLFVFFSIFQTLYRRLQDL----KEAKE-VVAKEVERLNKQ----KPARDIGFT------
-----------E---------------------NHMKFFDTND-DPDS-YWPKTLELIEEYITGDVDESRY-
-QDVMRHYYLK-TGWKVYTIQDLLKTLCRLALTCS-STDVK-EKTP------DLIAQY---QANRER-----
--EETS------Y---QTEISA--------------R-----------------------------------
------------------------------------------------------------------------
------------------------------------------------------------KFAEKCV---KD
GDIFVI--------------C-WF------------------------------------------------
------------------------------------------------------------------------
---------------------------------------------------------------PSKSE----
-----ATVRWLQR--E-------E-------------------------------------TTFYMD--EMQ
LRE------------R-WQYYISSFIRV--------------------------------------------
------------------------------------------------------------------------
------------------------------------------------------------------------
----------------------------------------EPT------EGVPRS---------KLQKVVL-
-------------------------------------SRN--L------PSPDADSD---------------
----------------------------------------------------------EDS-IPKA-----V
SY------KENLTISICL-KSSKMIW-APGTSEYVVY-----------------------------------
------------------------------------------------------------------------
-------------DQGPKSAEQRERRDK---------FIRALSAHRENKLLEKWVHN---------------
----------------------------------------PTWTK----DLSPEEV------------QEQN
KNFRK-----WMDDGVVPPSAAEDVEMD--------------------------------------------
------------------------------------------------------------------------
----------------------------------------------------------------------
>foxr|FOC1_g10011946/1-1492 | organism=Fusarium oxysporum f. sp. cubense race 1 | HDAC_interact domain-containing protein [Source:UniProtKB/TrEMBL;Acc:N4U359] | OG6_101145
------------------------------------------------------------------------
------------------------------------------------------------------------
-----------------------------------------------------------------------M
NSQNLGPVVYDRDREMEERHRALQQREEMARRDQEREREQRER-----------------------------
---------------ERDRDRESNDRYQSTPHHSSAGSIPIHQPVA-SRISGAIHS---PGGLLANHNGNPQ
IPLGNP----------PGPPLAAFGGPLQSEHNRPVQHGGPNNSN--TQPQMFAP---------------MP
HGGPPTSTQAAANSVAAVFGGPLQQQPPEGQRGGQQS-----------------------------------
------------------------------------------------------------------------
-----------------------------APFN---------------------------------------
------PAAASAAHQLPGGITQGQQPILN----IFSNMEPHALLASLPANPGDLVGIFNHEGEGMALLHGQE
SG---------DALTYLDQVKVQFHDQPDVY----NRFLDIMKDFKSQ-------AIDTPGVINRVSELFAG
HPNLIQGFNTF-------------------------------------------LPPGYRIEC------GAG
N-DPN---------TIRVTTP--MGT-TVQSITGRGNQGDGHG-----------------------------
------------PATANQPLFPE-------------------------------------------------
----------------------------------------RGSQW--------QQQRPQHSI------ESPE
AQFSTPVQ---NGASLFVQAAAHNAAFN--------------------------------------------
-------------------------------------------------ESNNSGQRRALPQGSTGPGEGQN
A-----------------------------------------------------------------------
-------------------------------------------------------------RQALTPTPSGQ
A------GVNGNAANQANMER---------------------------------------------------
-------------------RGPVEFNHAISYVNKIKNRFQDKPEIYKQFLEILQTYQRE---Q-----KPIQ
D-----------------VYAQVTTLFNSAPDLLEDFKQFLPES--------AGQAKHTPNR----------
---------------------MDDGPPSGPNQTPQP--------------------------A---------
--IRDGQKMPP-------------------------------------------------------------
---------------------------LGSFAP-------------------------PASATKDNKKRPRA
DKQAT------------------------QPATV-----------LADA--TLITRTLPPIANGHK------
--------------------------RPKLNH---------------ARPGGDNSAVEPTLTPVM-------
--------------------------------PEPY----------------PAKP--------SSTSSQEE
IAFFERVKKFL---SNRS-SMNEFLKLCNLFSQNIIDRNTLFHKGA--LFI------------GAN----PD
L--MNFWKTFVG-------------V------------------------------------------DTQ-
-DVIIDNR------------PAPP-------------------TE-------K----V---------SLSNC
-----RGY--GPSYRLLPK-RER-LKPCSGRDEL---CNS--------------------------------
VLNDEWASHPTWASEDSGFVAHRKN-QFEEGLHRIEEERHDYDFNIEA---NIKCIQLLEPIAQNMLA-MSA
AERETFQMP-VALAGQSTSIFKRICKKIYG---DRGIDVVNDMFTHPFDVVPVLLARMKQKDEEWRFSQREW
EK-VWHAQTENMHLKSLD-----HMGILVKQNDKRHLTAKHLVDVIKTKHEEQR------------------
-----------------------RERS------LK--------------GD---VPR-------------HQ
FSWDFS-----DKD-TII----------------------------------------DLLRLMMLYSLH--
--NGQHSSQEKERILEFFESFIPAF----FDIPEEN------------------------------------
------------------------------------------------------------------------
---------------------------------------IQDKLPKMQPDSGEDEVE-----DHTPAELTNG
R---S---------------------------RR--------------------------------------
---------------------------------------------------------------------NGR
------------------------------------KGDLLRGVLDP------------GRNGS-----KPR
GHKE----------------D------------------S-ASGSK-----------ETTPDVTSANE----
----------EEMP-DASDDVANTDVS--------------------------NERWIPNIPKPVVVGQSEE
ILNTEG----------------------------------------------------------ELKADGFF
IRPWY-NFFCNQTLFVFFSIFQTLYRRLQDL----KEAKE-VVAKEVERLNKQ----KPARDIGFT------
-----------E---------------------NHMKFFDTND-DPDS-YWPKTLELIEEYITGDVDESRY-
-QDVMRHYYLK-TGWKVYTIQDLLKTLCRLALTCS-STDVK-EKTP------DLIAQY---QANRER-----
--EETS------Y---QTEISA--------------R-----------------------------------
------------------------------------------------------------------------
------------------------------------------------------------KFAEKCV---KD
GDIFVI--------------C-WF------------------------------------------------
------------------------------------------------------------------------
---------------------------------------------------------------PSKSE----
-----ATVRWLQR--E-------E-------------------------------------TTFYMD--EMQ
LRE------------R-WQYYISSFIRV--------------------------------------------
------------------------------------------------------------------------
------------------------------------------------------------------------
----------------------------------------EPT------EGVPRS---------KLQKVVL-
-------------------------------------SRN--L------PSPDADSD---------------
----------------------------------------------------------EDS-IPKA-----V
SY------KENLTISICL-KSSKMIW-APGTSEYVVY-----------------------------------
------------------------------------------------------------------------
-------------DQGPKSAEQRERRDK---------FIRALSAHRENKLLEKWVHN---------------
----------------------------------------PAWTK----DLSPEEV------------QEQN
KNFRK-----WMDDGVVPPSAAEDVDMD--------------------------------------------
------------------------------------------------------------------------
----------------------------------------------------------------------
>foxy|FOXG_05922/1-1451 | organism=Fusarium oxysporum f. sp. lycopersici 4287 | HDAC_interact domain-containing protein [Source:UniProtKB/TrEMBL;Acc:A0A0J9UXW1] | OG6_101145
------------------------------------------------------------------------
------------------------------------------------------------------------
-----------------------------------------------------------------------M
NSQNLGPVVYDRDREMEERHRALQQREEMARRDQEREREQRER-----------------------------
---------------ERDRDRESNDRYQSTPHHSSAGSIPIHQPVA-SRISGAIHS---PGGLLANHNGNPQ
IPLGNP----------PGPPLAAFGGPLQSEHNRPVQHGGPNNSN--TQPQMFAP---------------MP
HGGPPTSTQAAANSVAAVFGGPLQQQPPEGQRGGQQS-----------------------------------
------------------------------------------------------------------------
-----------------------------APFN---------------------------------------
------PAAASAAHQLPGGITQGQQPILN-------------------------------------------
-----------DALTYLDQVKVQFHDQPDVY----NRFLDIMKDFKSQ-------AIDTPGVINRVSELFAG
HPNLIQGFNTF-------------------------------------------LPPGYRIEC------GAG
N-DPN---------TIRVTTP--MGT-TVQSITGRGNQGDGHG-----------------------------
------------PATANQPLFPE-------------------------------------------------
----------------------------------------RGSQW--------QQQRPQHSI------ESPE
AQFSTPVQ---NGASLFVQAAAHNAAFN--------------------------------------------
-------------------------------------------------ESNNSGQRRALPQGSTGPGEGPN
A-----------------------------------------------------------------------
-------------------------------------------------------------RQALTPTPSGQ
A------GVNGNAANQANMER---------------------------------------------------
-------------------RGPVEFNHAISYVNKIKNRFQDKPEIYKQFLEILQTYQRE---Q-----KPIQ
D-----------------VYAQVTTLFNSAPDLLEDFKQFLPES--------AGQAKQTPNR----------
---------------------MDDGPPSGPNQTPQP--------------------------A---------
--MRDGQKMPP-------------------------------------------------------------
---------------------------LGSFAP-------------------------PASATKDNKKRPRA
DKQAT------------------------QPATV-----------LADA--TLITRTLPPIANGHK------
--------------------------RPKLNH---------------ARPGGDNSAVEPTLTPVM-------
--------------------------------PEPY----------------PAKP--------SSTSSQEE
IAFFERVKKFL---SNRS-SMNEFLKLCNLFSQNIIDRNTLFHKGA--LFI------------GAN----PD
L--MNFWKTFVG-------------V------------------------------------------DTQ-
-DVIIDNR------------PAPP-------------------TE-------K----V---------SLSNC
-----RGY--GPSYRLLPK-RER-LKPCSGRDEL---CNS--------------------------------
VLNDEWASHPTWASEDSGFVAHRKN-QFEEGLHRIEEERHDYDFNIEA---NIKCIQLLEPIAQNMLA-MSA
AERETFQMP-VALAGQSTSIFKRICKKIYG---DRGIDVVNDMFTHPFDVVPVLLARMKQKDEEWRFSQREW
EK-VWHAQTENMHLKSLD-----HMGILVKQNDKRHLTAKHLVDVIKTKHEEQR------------------
-----------------------RERS------LK--------------GD---VPR-------------HQ
FSWDFS-----DKD-TII----------------------------------------DLLRLMMLYSLH--
--NGQHSSQEKERILEFFESFIPAF----FDIPEEN------------------------------------
------------------------------------------------------------------------
---------------------------------------IQDKLPKMQPDSGEDEVE-----DHTPAELTNG
R---S---------------------------RR--------------------------------------
---------------------------------------------------------------------NGR
------------------------------------KGDLLRGVLDP------------GRNGS-----KPR
GHKE----------------D------------------S-ASGSK-----------ETTPDVTSANE----
----------EEMP-DASDDVANTDVS--------------------------NERWIPNIPKPVVVGQNEE
ILNTEG----------------------------------------------------------ELKADGFF
TRPWY-NFFCNQTLFVFFSIFQTLYRRLQDL----KEAKE-VVAKEVERLNKQ----KPARDIGFT------
-----------E---------------------NHMKFFDTND-DPDS-YWPKTLELIEEYITGDVDESRY-
-QDVMRHYYLK-TGWKVYTIQDLLKTLCRLALTCS-STDVK-EKTP------DLIAQY---QANRER-----
--EETS------Y---QTEISA--------------R-----------------------------------
------------------------------------------------------------------------
------------------------------------------------------------KFAEKCV---KD
GDIFVI--------------C-WF------------------------------------------------
------------------------------------------------------------------------
---------------------------------------------------------------PSKSE----
-----ATVRWLQR--E-------E-------------------------------------TTFYMD--EMQ
LRE------------R-WQYYISSFIRV--------------------------------------------
------------------------------------------------------------------------
------------------------------------------------------------------------
----------------------------------------EPT------EGVPRS---------KLQKVVL-
-------------------------------------SRN--L------PSPDADSD---------------
----------------------------------------------------------EDS-IPKA-----V
SY------KENLTISICL-KSSKMIW-APGTSEYVVY-----------------------------------
------------------------------------------------------------------------
-------------DQGPKSAEQRERRDK---------FIRALSAHRENKLLEKWVHN---------------
----------------------------------------PTWTK----DLSPEEV------------QEQN
KNFRK-----WMDDGVVPPSAAEDVEMD--------------------------------------------
------------------------------------------------------------------------
----------------------------------------------------------------------
>fprn|FPRN_03288/1-1501 | organism=Fusarium proliferatum strain NRRL62905 | unknown | OG6_101145
------------------------------------------------------------------------
------------------------------------------------------------------------
-----------------------------------------------------------------------M
NSQNLGPVVYDRDREMEERHRALQQREEMARRDQEREREQRDR-----------------------------
---------------ERDRDRESNDRYQSTPHHSSAGSIPIHQPVA-SRISGAIHS---PGGLLANHNGNPQ
IPLGNP----------PGPPLAAFGGPLQSEHNRPVQHGGPNNTN--TQPQMFAP---------------MP
HGGPPTSTQAAANSVAAVFGGPLQQQPPEGQRGGQQG-----------------------------------
------------------------------------------------------------------------
-----------------------------APFN---------------------------------------
------PAAASAAHQLPGGITQGQQPILN----TLSNMEPHALLASLPANPGDLVGIFNHEGEGMALLHGQE
SGVPLFYFTLIDALTYLDQVKVQFHDQPDVY----NRFLDIMKDFKSQ-------AIDTPGVINRVSELFAG
HPNLIQGFNTF-------------------------------------------LPPGYRIEC------GAG
N-DPN---------TIRVTTP--MGT-TVQSITGRGNQGDGHG-----------------------------
------------PATANQPLFPE-------------------------------------------------
----------------------------------------RGSQW--------QQQRPQHSI------ESPE
AQFSTPVQ---NGASLFVQAAAHNAAFN--------------------------------------------
-------------------------------------------------ESNNSGQRRALPQGSTGPGDGPN
A-----------------------------------------------------------------------
-------------------------------------------------------------RQALTPTPSGQ
A------GVNGNAANQANMER---------------------------------------------------
-------------------RGPVEFNHAISYVNKIKNRFQDKPEIYKQFLEILQTYQRE---Q-----KPIQ
D-----------------VYAQVTTLFNSAPDLLEDFKQFLPES--------AGQAKQTPNR----------
---------------------MDDGPPSGPNQTPQP--------------------------A---------
--MRDGQKMPP-------------------------------------------------------------
---------------------------LGSFAP-------------------------PASATKDNKKRPRA
DKQAA------------------------QPATV-----------LADA--TLITRNLPPIANGHK------
--------------------------RPKLNH---------------TRPGGDNSAVEPTLTPVM-------
--------------------------------PEPY----------------PAKP--------SSTSSQEE
IAFFERVKKFL---SNRS-TMNEFLKLCNLFSQNIIDRNTLFHKGA--LFI------------GAN----PD
L--LNFWKTFVG-------------V------------------------------------------DTQ-
-DVIIDNR------------PAPP-------------------TE-------K----V---------SLSNC
-----RGY--GPSYRLLPK-RER-LKPCSGRDEL---CNS--------------------------------
VLNDEWASHPTWASEDSGFVAHRKN-QFEEGLHRIEEERHDYDFNIEA---NIKCIQLLEPIAQNMLA-MSA
AERETFQMP-VALAGQSTSIFKRICKKIYG---DRGIDVVNDMFTHPFDVVPVLLARMKQKDEEWRFSQREW
EK-VWHAQTENMHLKSLD-----HMGILVKQNDKRHLTAKHLVDVIKTKHEEQR------------------
-----------------------RERS------LK--------------GD---VPR-------------HQ
FSWDFS-----DKD-TII----------------------------------------DLLRLMMLYSLH--
--NGQHSSQEKERILEFFESFIPAF----FDIPEEN------------------------------------
------------------------------------------------------------------------
---------------------------------------IQDKLPKMQPDSGEDEVE-----DHTPAELTNG
R---S---------------------------RR--------------------------------------
---------------------------------------------------------------------NGR
------------------------------------KGDLLRGVLDP------------GRNGS-----KPR
GHKE----------------D------------------S-ASGSK-----------ETTPDVTSANE----
----------EEMP-DASDDVANTDVS--------------------------NERWIPNIPKPVVVGQSEE
ILNTEG----------------------------------------------------------ELKADGFF
TRPWY-NFFCNQTLFVFFSIFQTLYRRLQDL----KEAKE-VVAKEVERLNKQ----KPARDIGFT------
-----------E---------------------NHMKFFDTND-DPDS-YWPKTLELIEEYISGDVDESRY-
-QDVMRHYYLK-TGWKVYTIQDLLKTLCRLALTCS-STDVK-EKTP------DLIAQY---QANRER-----
--EETS------Y---QTEISA--------------R-----------------------------------
------------------------------------------------------------------------
------------------------------------------------------------KFAEKCV---KD
GDIFVI--------------C-WF------------------------------------------------
------------------------------------------------------------------------
---------------------------------------------------------------PSKSE----
-----ATVRWLQR--E-------E-------------------------------------TTFYMD--EMQ
LRE------------R-WQYYISSFIRV--------------------------------------------
------------------------------------------------------------------------
------------------------------------------------------------------------
----------------------------------------EPT------EGVPRS---------KLQKVVL-
-------------------------------------SRN--L------PSPDADAD---------------
----------------------------------------------------------EDS-IPKA-----V
SY------KENLTISICL-KSSKMIW-APETSEYVVY-----------------------------------
------------------------------------------------------------------------
-------------DHGPKSAEQRERRDK---------FIRALSAHRENKLLEKWVHN---------------
----------------------------------------PAWTK----DLSPEEV------------QEQN
KNFRK-----WMDDGVVPPSAAEDVEMD--------------------------------------------
------------------------------------------------------------------------
----------------------------------------------------------------------
>fpro|FPRO_03427/1-1435 | organism=Fusarium proliferatum ET1 | HDAC_interact domain-containing protein [Source:UniProtKB/TrEMBL;Acc:A0A1L7V651] | OG6_101145
------------------------------------------------------------------------
------------------------------------------------------------------------
------------------------------------------------------------------------
---------------MEERHRALQQREEMARRDQEREREQRDR-----------------------------
---------------ERDRDRESNDRYQSTPHHSSAGSIPIHQPVA-SRISGAIHS---PGGLLANHNGNPQ
IPLGNP----------PGPPLAAFGGPLQSEHNRPVQHGGPNNTN--TQPQMFAP---------------MP
HGGPPTSTQAAANSVAAVFGGPLQQQPPEGQRGGQQG-----------------------------------
------------------------------------------------------------------------
-----------------------------APFN---------------------------------------
------PAAASAAHQLPGGITQGQQPILN-------------------------------------------
-----------DALTYLDQVKVQFHDQPDVY----NRFLDIMKDFKSQ-------AIDTPGVINRVSELFAG
HPNLIQGFNTF-------------------------------------------LPPGYRIEC------GAG
N-DPN---------TIRVTTP--MGT-TVQSITGRGNQGDGHG-----------------------------
------------PATANQPLFPE-------------------------------------------------
----------------------------------------RGSQW--------QQQRPQHSI------ESPE
AQFSTPVQ---NGASLFVQAAAHNAAFN--------------------------------------------
-------------------------------------------------ESNNSGQRRALPQGSTGPGDGPN
A-----------------------------------------------------------------------
-------------------------------------------------------------RQALTPTPSGQ
A------GVNGNAANQANMER---------------------------------------------------
-------------------RGPVEFNHAISYVNKIKNRFQDKPEIYKQFLEILQTYQRE---Q-----KPIQ
D-----------------VYAQVTTLFNSAPDLLEDFKQFLPES--------AGQAKQTPNR----------
---------------------MDDGPPSGPNQTPQP--------------------------A---------
--MRDGQKMPP-------------------------------------------------------------
---------------------------LGSFAP-------------------------PASATKDNKKRPRA
DKQAA------------------------QPATV-----------LADA--TLITRNLPPIANGHK------
--------------------------RPKLNH---------------TRPGGDNSAVEPTLTPVM-------
--------------------------------PEPY----------------PAKP--------SSTSSQEE
IAFFERVKKFL---SNRS-TMNEFLKLCNLFSQNIIDRNTLFHKGA--LFI------------GAN----PD
L--LNFWKTFVG-------------V------------------------------------------DTQ-
-DVIIDNR------------PAPP-------------------TE-------K----V---------SLSNC
-----RGY--GPSYRLLPK-RER-LKPCSGRDEL---CNS--------------------------------
VLNDEWASHPTWASEDSGFVAHRKN-QFEEGLHRIEEERHDYDFNIEA---NIKCIQLLEPIAQNMLA-MSA
AERETFQMP-VALAGQSTSIFKRICKKIYG---DRGIDVVNDMFTHPFDVVPVLLARMKQKDEEWRFSQREW
EK-VWHAQTENMHLKSLD-----HMGILVKQNDKRHLTAKHLVDVIKTKHEEQR------------------
-----------------------RERS------LK--------------GD---VPR-------------HQ
FSWDFS-----DKD-TII----------------------------------------DLLRLMMLYSLH--
--NGQHSSQEKERILEFFESFIPAF----FDIPEEN------------------------------------
------------------------------------------------------------------------
---------------------------------------IQDKLPKMQPDSGEDEVE-----DHTPAELTNG
R---S---------------------------RR--------------------------------------
---------------------------------------------------------------------NGR
------------------------------------KGDLLRGVLDP------------GRNGS-----KPR
GHKE----------------D------------------S-ASGSK-----------ETTPDVTSANE----
----------EEMP-DASDDVANTDVS--------------------------NERWIPNIPKPVVVGQSEE
ILNTEG----------------------------------------------------------ELKADGFF
TRPWY-NFFCNQTLFVFFSIFQTLYRRLQDL----KEAKE-VVAKEVERLNKQ----KPARDIGFT------
-----------E---------------------NHMKFFDTND-DPDS-YWPKTLELIEEYISGDVDESRY-
-QDVMRHYYLK-TGWKVYTIQDLLKTLCRLALTCS-STDVK-EKTP------DLIAQY---QANRER-----
--EETS------Y---QTEISA--------------R-----------------------------------
------------------------------------------------------------------------
------------------------------------------------------------KFAEKCV---KD
GDIFVI--------------C-WF------------------------------------------------
------------------------------------------------------------------------
---------------------------------------------------------------PSKSE----
-----ATVRWLQR--E-------E-------------------------------------TTFYMD--EMQ
LRE------------R-WQYYISSFIRV--------------------------------------------
------------------------------------------------------------------------
------------------------------------------------------------------------
----------------------------------------EPT------EGVPRS---------KLQKVVL-
-------------------------------------SRN--L------PSPDADAD---------------
----------------------------------------------------------EDS-IPKA-----V
SY------KENLTISICL-KSSKMIW-APETSEYVVY-----------------------------------
------------------------------------------------------------------------
-------------DHGPKSAEQRERRDK---------FIRALSAHRENKLLEKWVHN---------------
----------------------------------------PAWTK----DLSPEEV------------QEQN
KNFRK-----WMDDGVVPPSAAEDVEMD--------------------------------------------
------------------------------------------------------------------------
----------------------------------------------------------------------
>fver|FVEG_03793/1-1451 | organism=Fusarium verticillioides 7600 | HDAC_interact domain-containing protein [Source:UniProtKB/TrEMBL;Acc:W7LRC3] | OG6_101145
------------------------------------------------------------------------
------------------------------------------------------------------------
-------------------------------------------------------------------MNSQN
L----GPVVYDRDREMEERHRALQQREEMARRDQERERE-QRD-----------------------------
--------------RERDRDRESNDRYQSTPHHSSAGSIPIHQPVA-SRISGAIHS---PGGLLANHNGN-P
QIPLGNP---------PGPPLATFGGPLQSEHSRPVQHGGPNNSN--TQPQMFAP------------MPHGG
PPTS--TQAAANS-VAAVFGGPL-QQQPPEGQRGGQQ-----------------------------------
------------------------------------------------------------------------
------------------------------GAP---------------------------------------
----FNPAAAPAAHQLPGGITQGQQPILN-------------------------------------------
-----------DALTYLDQVKVQFHDQPDVY----NRFLDIMKDFKSQ-------AIDTPGVINRVSELFAG
HPNLIQGFNTF-------------------------------------------LPPGYRIEC------GAG
N-DPN---------TIRVTTP--MGT-TVQSITGRGNQGDGHG-----------------------------
------------PATANQPLFPE-------------------------------------------------
----------------------------------------RGGQW--------QQQRPQHSI------ESPE
AQFSTPVQ---NGASLFVQAAAHNAAFN--------------------------------------------
-----------------------------------------------ESNNSGQRRALPQ--GSTGPGEGPN
A-----------------------------------------------------------------------
-------------------------------------------------------------RQALTPTP-SG
QA-----GVNGNAANQANMER---------------------------------------------------
-------------------RGPVEFNHAISYVNKIKNRFQDKPEIYKQFLEILQTYQRE---Q-----KPIQ
D-----------------VYAQVTTLFNSAPDLLEDFKQFLPES--------AGQAKQTPSR----------
---------------------MDDGPPSGPNQTPQP--------------------------A---------
--MRDGQKMPP-------------------------------------------------------------
---------------------------LGSFAP-------------------------PASATKDNKKRPRA
DKQAA------------------------QPATV-----------LADA--TLITRNLPPIANGHK------
--------------------------RPKLNH---------------TRQGGDNSAVEPTLTPVM-------
--------------------------------PEPY----------------PAKP--------SSTSSQEE
IAFFERVKKFL---SNRS-TMNDFLKLCNLFSQNIIDRNTLFHKGA--LFI------------GAN----PD
L--LNFWKTFVG-------------V------------------------------------------DTQ-
-DVVIDNR------------PAPP-------------------TE-------K----V---------SLSNC
-----RGY--GPSYRLLPK-RER-LKPCSGRDEL---CNS--------------------------------
VLNDEWASHPTWASEDSGFVAHRKN-QFEEGLHRIEEERHDYDFNIEA---NIKCIQLLEPIAQNMLA-MSA
AERETFQMP-VALAGQSTSIFKRICKKIYG---DRGIDVVNDMFTHPFDVVPVLLARMKQKDEEWRFSQREW
EK-VWHAQTENMHLKSLD-----HMGILVKQNDKRHLTAKHLVDVIKTKHEEQR------------------
-----------------------RERS------LK--------------GD---VPR-------------HQ
FSWDFS-----DKD-TII----------------------------------------DLLRLMMLYSLH--
--NGQHSSQEKERILEFFESFVPAF----FDIPEEN------------------------------------
------------------------------------------------------------------------
---------------------------------------IQDKLPKMQPDSGEDEVE-----DHTPAELTNG
R---S---------------------------RR--------------------------------------
---------------------------------------------------------------------NGR
------------------------------------KGDLLRGVLDP------------GRNGS-----KPR
GHKE----------------D------------------S-TPGSK-----------ETTPDVTSANE----
----------EEMP-DASDDVANTDVS--------------------------NERWIPNIPKPVVVGQSEE
LLNTEG----------------------------------------------------------ELKADGFF
TRPWY-NFFCNQTLFVFFSIFQTLYRRLQDL----KEAKE-VVAKEVERLNKQ----KPARDIGFT------
-----------E---------------------NHMKFFDTND-DPDS-YWPKTLELIEEYISGDVDESRY-
-QDVMRHYYLK-TGWKVYTIQDLLKTLCRLALTCS-STDVK-EKTP------DLIAQY---QANRER-----
--EETS------Y---QTEISA--------------R-----------------------------------
------------------------------------------------------------------------
------------------------------------------------------------KFAEKCV---KD
GDIFVI--------------C-WF------------------------------------------------
------------------------------------------------------------------------
---------------------------------------------------------------PSKSE----
-----ATVRWLQR--E-------E-------------------------------------TTFYMD--EMQ
LRE------------R-WQYYISSFIRV--------------------------------------------
------------------------------------------------------------------------
------------------------------------------------------------------------
----------------------------------------EPT------EGVPRS---------KLQKVVL-
-------------------------------------SRN--L------PSPDADAD---------------
----------------------------------------------------------EDS-IPKA-----V
SY------KENLTISICL-KSSKMIW-APGTSEYVVY-----------------------------------
------------------------------------------------------------------------
-------------DQGPKSAEQRERRDK---------FIRALSAHRENKLLEKWVHN---------------
----------------------------------------PAWTK----DLSPEEV------------QEQN
KNFRK-----WMDDGVVPPSAAEDVEMD--------------------------------------------
------------------------------------------------------------------------
----------------------------------------------------------------------
>ggal|F1NMJ8/1-1075 | organism=Gallus gallus (Chicken) | HDAC_interact domain-containing protein | OG6_101145
------------------------------------------------------------------------
------------------------------------------------------------------------
------------------------------------------------------------------------
------------------------------------------------------------------------
------------------------------------------------------------------------
------------------------------------------------------------------------
------------------------------------------------------------------------
------------------------------------------------------------------------
------------------------------------------------------------------------
------------------------------------------------------------------------
-----------------------------------------MKEFKSQ-------SIDTPGVIRRVSQLFHE
HPDLIVGFNAF-------------------------------------------LPLGYRIEI------PKN
G-------------KLSIQSP--LTSQVPSEPVPSALPGSGLL-----------------------------
------------------------------------------------------------------------
-------------------------------------------------LHYSQENSHNHSD------CSEE
FRHQLPYK---EDKSQIPLE----------------------------------------------------
------------------------------------------------------------------------
------------------------------------------------------------------------
------------------------------------------------------------------------
------------------------------------------------------------------------
-------------------SDSVEFNNAISYVNKIKTRFLDHPEIYRSFLEILHTYQKE---QLNTKGRPFR
G------------MSEEEVFTEVANLFRGQEDLLSEFGQFLPEA-----------KRSLF------------
---------------------TGNGPCEVNSVQKTE------------------------------------
------------------------------------------------------------------------
----------------------------------------------------------HEKNLEHSKKRSRP
LLL--------------------------RPVSG-----------PAKKKMKLRGTKDLSVATVGK------
------------------------------------------------------------------------
------------------------------------------------------------------YGTLQE
FSFFDKVRRVL---KSQE-VYENFLRCIALFNQELVSGSELLQLVT--PFL------------GKF----PE
L--FAQFKSFLG------------------------------------------------------VKELSF
-ASPLSDR-----------------------------------SG--DGMSRE----I---------DYASC
-----KRI--GSSYRALPK-TYQ-QPKCSGRTAI---CKE--------------------------------
VLNDTWVSFPSW-SEDSTFVSSKKT-PYEEQLHRCEDERFELDVVLET---NLATIRVLESVQKKLSR-LTQ
EDQEKFRLD-DCLGGTSEVIQRRAIYRIYG---DKAPEIIESLKKNPVTAVPVVLKRLKAKEEEWREAQQGF
NK-IWREQYEKAYLKSLD-----HQAVNFKQNDTKALRSKSLLNEIESVYDEHQ------------------
-----------------------EQHSE---------------------GRSSSTNE-------------PH
LIFIYE-----DKQ-ILE----------------------------------------DAASLISYYVKR--
--QPTIQKEDQATIRQIMHHFIPEL----FFSQPPE------------------------------------
------------------------------------------------------------------------
--------------------------------------------HSISEESTDEDRE---------------
------------------------------------------------------------------------
------------------------------------------------------------------------
---------------------------------------------------------------------NHQ
GQNL-----------------------------------DTPELRK-----------KHVPGPPSSPL----
-----------------ETKATFCDVT---------------------------------------------
----------------------------------------------------------------AAEPHNTL
DDVYS-LFFVNNNWYFFLRLHQTLCSRLLKI----YRQAQKQLLEYRTEKEREKLLCEGRKEKTND------
-------------------------------PAMELRLKQPSEVELEE-YYPAFLDMVRSLLDGNIDPTQY-
-EDTLREMFTI-HAYIGFTMDKLVQNIVRQLHHLV-----SDDICL------KVVELY---LNERKR-----
--GAAGGNLSSRCVRAAKETSY--------------Q-----------------------------------
------------------------------------------------------------------------
------------------------------------------------------------WKAERCM---AD
ENCFKV--------------M-FL------------------------------------------------
------------------------------------------------------------------------
---------------------------------------------------------------QRKGQVI--
-----MTIELLDT----------E-------------------------------------ETQTED--PVE
VQH--------------LANYMEQYVGV--------------------------------------------
------------------------------------------------------------------------
------------------------------------------------------------------------
-------------------------------------------------EGVPNN----QNDGFLLKPVFL-
-------------------------------------QRNLKKFRKWQCKQVRALRS---------------
----------------------------------------------------------EVKSSWKR-----L
IGVES---ACNVDCRFKL-NTHKMMF-IMNSEDYMYR-----------------------------------
------------------------------------------------------------------------
-------------RGALCRAKQVQPMVL------------LKHHQQFEEWHNRWLEE---------------
------------------------------NVTMEAVDVVQDWLM----GDEDEEM------------VPCK
TTCET-----VNVHGVPVNRYRVQYSRRPASP----------------------------------------
------------------------------------------------------------------------
----------------------------------------------------------------------
>ggor|G3R266/1-1153 | organism=Gorilla gorilla gorilla (Western lowland gorilla) | HDAC_interact domain-containing protein | OG6_101145
------------------------------------------------------------------------
------------------------------------------------------------------------
------------------------------------------------------------------------
------------------------------------------------------------------------
------------------------------------------------------------------------
-------------------------------------SGGPSPSP--QGPRPLVP-----------------
------------------------SFRGPGPPGPSPS-----------------------------------
------------------------------------------------------------------------
------------------------------------------------------------------------
-------------------------LQVE-------------------------------------------
-----------DALTYLDQVKIRFGSDPATY----NGFLEIMKEFKSQ-------SIDTPGVIRRVSQLFHE
HPDLIVGFNAF-------------------------------------------LPLGYRIDI------PKN
G-------------KLNIQSP--LTS----------------------------------------------
------------------------------------------------------------------------
-----------------------------------------------------QENSHNHGD------GAED
FKQQVPYK---EDKPQVPLE----------------------------------------------------
------------------------------------------------------------------------
------------------------------------------------------------------------
------------------------------------------------------------------------
------------------------------------------------------------------------
-------------------SDSVEFNNAISYVNKIKTRFLDHPEIYRSFLEILHTYQKE---QLNTRGRPFR
G------------MSEEEVFTEVANLFRGQEDLLSEFGQFLPEA-----------KRSLF------------
---------------------TGNGPCEMHSVQKNE------------------------------------
------------------------------------------------------------------------
----------------------------------------------------------HDKTPEHSRKRSRP
SLL--------------------------RPVSA-----------PAKKKMKLRGTKDLSIAAVGK------
------------------------------------------------------------------------
------------------------------------------------------------------YGTLQE
FSFFDKVRRVL---KSQE-VYENFLRCIALFNQELVSGSELLQLVS--PFL------------GKF----PE
L--FAQFKSFLG-----------------------------------------------------V-KELSF
-APPMSDR-----------------------------------SG--DGISRE----I---------DYASC
-----KRI--GSSYRALPK-TYQ-QPKCSGRTAI---CKELDHWTLLQGSWTDDYCMSKFKNTCWIPGYSAG
VLNDTWVSFPSW-SEDSTFVSSKKT-PYEEQLHRCEDERFELDVVLET---NLATIRVLESVQKKLSR-MAP
EDQEKFRLD-DSLGGTSEVIQRRAIYRIYG---DKAPEIIESLKKNPVTAVPVVLKRLKAKEEEWREAQQGF
NK-IWREQYEKAYLKSLD-----HQAVNFKQNDTKALRSKSLLNEIESVYDEHQ------------------
-----------------------EQHS------EG--------------RS---APS-----------SEPH
LIFVYE-----DRQ-ILE----------------------------------------DAAALISYYVKR--
--QPAIQKEDQGTIHQLLHQFVPSL----FFSQQLD------------------------------------
------------------------------------------------------------------------
--------------------------------------------LGASEESADEDRD---------------
------------------------------------------------------------------------
------------------------------------------------------------------------
---------------------------------------------------------------------SPQ
GQTT----------------D--------------------PSERK-----------KPAPGPHSSPP----
----------EEKG----------AFG--------------------------DAPATEQPPPP--------
----------------------------------------------------------------PPAPHKPL
DDVYS-LFFANNNWYFFLRLHQTLCSRLLKI----YRQAQKQLLEYRTEKEREKLLCEGRREKGSD------
----------------------------PA---MELRLKQPSEVELEE-YYPAFLDMVRSLLEGSIDPTQY-
-EDTLREMFTI-HAYVGFTMDKLVQNIARQLHHLV----SD-DVCL------KVVELY---LNEKKR-----
--GAAGGNLSSRCVRAARETSY--------------Q-----------------------------------
------------------------------------------------------------------------
------------------------------------------------------------WKAERCM---AD
ENCFKV--------------M-FL------------------------------------------------
------------------------------------------------------------------------
---------------------------------------------------------------QRKGQVI--
-----MTIELLDT----------E-------------------------------------EAQTED--PVE
VQH--------------LARYVEQYVGT--------------------------------------------
------------------------------------------------------------------------
------------------------------------------------------------------------
-------------------------------------------------EGASSS----PTEGFLLKPVFL-
----------------------------QRNLKKFRRRWQ--S------EQARALRG---------------
----------------------------------------------------------EARSSWKR-----L
VGVES---ACDVDCRFKL-STHKMVF-IVNSEDYMYR-----------------------------------
------------------------------------------------------------------------
-------------RGTLCRAKQVQPLVL------------LRHHQHFEEWHSRWLED---------------
------------------------------NVTVEAASLVQDWLM----GEEDEDM------------VPCK
TLCET-----VHVHGLPVTRYRVQYSRRPASP----------------------------------------
------------------------------------------------------------------------
----------------------------------------------------------------------
>hcap|HCDG_07064/1-1657 | organism=Histoplasma capsulatum H143 | HDAC_interact domain-containing protein [Source:UniProtKB/TrEMBL;Acc:C6HLI3] | OG6_101145
------------------------------------------------------------------------
----------------------------------------------------MTPKPWGRFGGEEVCIWRSA
ATSSPFQIDPPASTF-----------------------------------------------STTHPTYFKL
HHSAVLLLTFEGISLPSAAYSVFISAMNTANKDSWHSGGGGSQ-----------------------------
-------SHPGVDQMNQAPTRPLGSYGELLFPLSPCPYHPVNQPSG--HTLPALSDLTQGAGAPPASHQAPP
RYGQHKQPSHPPGHALPGIGQSMQHSPQQATLNRERERDSRERERDRELDRQRELAREDEMIQREREYRERD
RELMDRYNRDQPHHPVQSHAGPIPIHQPVASKGHNPL-----------------------------------
------------------------------------------------------------------------
------------------------------GGP---------------------------------------
-----NGLLSNLGANAAPNPPQGSIPSSN-------------------------------------------
----------APGGLFGNQMQQHTDGPPRTYLHQGQPPQQSMLGFNAQRIRLLTMAIDTPGVIQRVSTLFNG
HPTLIQGFNTF-------------------------------------------LPPGYRIEC------GTE
D-NPD---------AIRVTTP--SGTNTISMQSAARPSLETAG-----------------------------
----DSVPQGGSAPAAGSDYYDQ-------------------------------------------------
----------------------------------------SRAGWQQPPIQSQQQQQPQQMSRMNIGPSGPY
SPKGHLMPSSMYGGKQGAQNQPQESAYD--------------------------------------------
---------------------------------YPGQQDLQAQSNAAAIAHQQEQRGVSQLQSAVSAATAGS
G-----------------------------------------------------------------------
------------------------------------------------------RSSVMNMGGMQPQGATQP
MNNLTGLGPGVLQGVQGDMSK---------------------------------------------------
-------------------RGPVEFNHAISYVNKIKNRFADSPDTYKQFLEILQTYQRE---S-----KPIQ
D-----------------VYAQVTLLFNSAPDLLEDFKQFLPES--------AAQAKAQAAAARQ-------
---------------------LAEEATPLSNIRGDP---------------------------GYASSSTLL
QAQNRDVKMPP-------------------------------------------------------------
---------------------------LGQFNV-------------------------KEHTKDIKKRRGQP
PSQPPGGASLGTSSN--------------VVADS-----------ASITSSQANRAPGTQPGTAGK------
--------------------------RAKLSHKP-------------TTQAEVPPVVSPTLVPAL-------
--------------------------------PEPI----------------SPTF--------TLTPSHEE
YAFFDRVKKYI---GNKQ-TFGEFLKLCNLYSADLIDRNILINRAA--SFI------------GGN----QE
I--MSWFKRFMH--------------------------------------------------------VEPK
-DEIIEPK------------AKPE-------------------SG-----------VV---------NLSHC
-----RAL--GPSYRLLPK-RER-QKPCSGRDDM---CQS--------------------------------
VLNDEWASHPTWASEDSGFVAHRKN-QYEDSLHRIEEDRHDYDHHIEA---CIRTIQLMEPLVQQMAT-MTE
AERANFKLP-PGLGGQSETIYRRIIKKIYD--RERGQRVIDEMFARPCSVLPIVLARLKQKCEEWKASQREW
DK-VWREQMQKGFWRSLD-----HQAIIMKGSDKKLFIAKHIQHEIQAKLEELR------------------
-----------------------NVRK------SG--------------YQ---VPN-------------YQ
FDFVFD-----DSE-VLV----------------------------------------DATHLLLCYIDH--
--NSSGFGADPNKVINFLKDFIPVF----FGMDREG------------------------------------
------------------------------------------------------------------------
------------------------------------FKIYLSEVYDTTPTSEEAEDE-----SPPPEDISTI
R-----------------------------------------------------------------------
----------------------------------------------------------------SRRIANGK
------------------------------------KLDLLRDVLER-------------RNEK-----TPR
IDRD----------------------------------VSVRSGSR-----------ASTPGIGTLVP----
----------STPIPDPTDPFDVAELK-----------------------------WMEHPSQGNFNQQR--
----------------------------------------------------------------EIPLNESY
KKKFH-HLYCNLNIYCFIRTFEIFYSRLLRI-----KLYEKEAHEAVRRAMAP----KAAYDLGMI------
---------------------------------DKSPSDLLYDTDPKSILYHQIVRMCEEVIKGNIDMSHM-
-EETLRRFYLK-TGWQLYNLDKILSGISRYAGGIF-NSDPK-DKSS------DIINIF---FKERAK-----
--DTTT---------HNQEIQY--------------R-----------------------------------
------------------------------------------------------------------------
------------------------------------------------------------KQIEKLI---KE
GDIYRV--------------T-FI------------------------------------------------
------------------------------------------------------------------------
---------------------------------------------------------------PATKH----
-----VTAQLLTA--E-------D-------------------------------------GTLDND--ELN
AEA------------R-WSYYVSAFSMR--------------------------------------------
------------------------------------------------------------------------
------------------------------------------------------------------------
----------------------------------------DPT------EGVPFS---------QMRMPFL-
-------------------------------------RRN--L------PGKMDSDE---------------
----------------------------------------------------------EYSLYYKP-----L
IN------HDGLVIRICA-NSYHILY-EPGTEDWWYR-----------------------------------
------------------------------------------------------------------------
-------------QPNPEEDPTEAARER-----------AAVKERRKDRFREKFVDN---------------
----------------------------------------PSWAQ----DFTEEEI------------DQSN
QQFRS-----WVGDTKVQAEPTTTRDDHRGNSSKDGDTEMKEDKGQNADEEMTDAAPEVPAAS---------
------------------------------------------------------------------------
----------------------------------------------------------------------
>hsap-old|ENSG00000127511.9/1-1162 | organism=Homo sapiens REF (old build GRCh38) | SIN3 transcription regulator family member B | OG6_101145
------------------------------------------------------------------------
------------------------------------------------------------------------
------------------------------------------------------------------------
------------------------------------------------------------------------
------------------------------------------------------------------------
----------------MAHAGGGSGGS---------GAGGPAGRG-LSGARWGRS-----------------
-----------------------------GSAGHEKL-----------------------------------
------------------------------------------------------------------------
------------------------------PVH---------------------------------------
---------------------------VE-------------------------------------------
-----------DALTYLDQVKIRFGSDPATY----NGFLEIMKEFKSQ-------SIDTPGVIRRVSQLFHE
HPDLIVGFNAF-------------------------------------------LPLGYRIDI------PKN
G-------------KLNIQSP--LTS----------------------------------------------
------------------------------------------------------------------------
-----------------------------------------------------QENSHNHGD------GAED
FKQQVPYK---EDKPQVPLE----------------------------------------------------
------------------------------------------------------------------------
------------------------------------------------------------------------
------------------------------------------------------------------------
------------------------------------------------------------------------
-------------------SDSVEFNNAISYVNKIKTRFLDHPEIYRSFLEILHTYQKE---QLNTRGRPFR
G------------MSEEEVFTEVANLFRGQEDLLSEFGQFLPEA-----------KRSLF------------
---------------------TGNGPCEMHSVQKNE------------------------------------
------------------------------------------------------------------------
----------------------------------------------------------HDKTPEHSRKRSRP
SLL--------------------------RPVSA-----------PAKKKMKLRGTKDLSIAAVGK------
------------------------------------------------------------------------
------------------------------------------------------------------YGTLQE
FSFFDKVRRVL---KSQE-VYENFLRCIALFNQELVSGSELLQLVS--PFL------------GKF----PE
L--FAQFKSFLG-----------------------------------------------------V-KELSF
-APPMSDR-----------------------------------SG--DGISRE----I---------DYASC
-----KRI--GSSYRALPK-TYQ-QPKCSGRTAI---CKELDHWTLLQGSWTDDYCMSKFKNTCWIPGYSAG
VLNDTWVSFPSW-SEDSTFVSSKKT-PYEEQLHRCEDERFELDVVLET---NLATIRVLESVQKKLSR-MAP
EDQEKFRLD-DSLGGTSEVIQRRAIYRIYG---DKAPEIIESLKKNPVTAVPVVLKRLKAKEEEWREAQQGF
NK-IWREQYEKAYLKSLD-----HQAVNFKQNDTKALRSKSLLNEIESVYDEHQ------------------
-----------------------EQHS------EG--------------RS---APS-----------SEPH
LIFVYE-----DRQ-ILE----------------------------------------DAAALISYYVKR--
--QPAIQKEDQGTIHQLLHQFVPSL----FFSQQLD------------------------------------
------------------------------------------------------------------------
--------------------------------------------LGASEESADEDRD---------------
------------------------------------------------------------------------
------------------------------------------------------------------------
---------------------------------------------------------------------SPQ
GQTT----------------D--------------------PSERK-----------KPAPGPHSSPP----
----------EEKG----------AFG--------------------------DAPATEQPPLP--------
----------------------------------------------------------------PPAPHKPL
DDVYS-LFFANNNWYFFLRLHQTLCSRLLKI----YRQAQKQLLEYRTEKEREKLLCEGRREKGSD------
----------------------------PA---MELRLKQPSEVELEE-YYPAFLDMVRSLLEGSIDPTQY-
-EDTLREMFTI-HAYVGFTMDKLVQNIARQLHHLV----SD-DVCL------KVVELY---LNEKKR-----
--GAAGGNLSSRCVRAARETSY--------------Q-----------------------------------
------------------------------------------------------------------------
------------------------------------------------------------WKAERCM---AD
ENCFKV--------------M-FL------------------------------------------------
------------------------------------------------------------------------
---------------------------------------------------------------QRKGQVI--
-----MTIELLDT----------E-------------------------------------EAQTED--PVE
VQH--------------LARYVEQYVGT--------------------------------------------
------------------------------------------------------------------------
------------------------------------------------------------------------
-------------------------------------------------EGASSS----PTEGFLLKPVFL-
----------------------------QRNLKKFRRRWQ--S------EQARALRG---------------
----------------------------------------------------------EARSSWKR-----L
VGVES---ACDVDCRFKL-STHKMVF-IVNSEDYMYR-----------------------------------
------------------------------------------------------------------------
-------------RGTLCRAKQVQPLVL------------LRHHQHFEEWHSRWLED---------------
------------------------------NVTVEAASLVQDWLM----GEEDEDM------------VPCK
TLCET-----VHVHGLPVTRYRVQYSRRPASP----------------------------------------
------------------------------------------------------------------------
----------------------------------------------------------------------
>hsap|ENSG00000127511/1-1162 | organism=Homo sapiens REF | SIN3 transcription regulator family member B [Source:HGNC Symbol;Acc:HGNC:19354] | OG6_101145
------------------------------------------------------------------------
------------------------------------------------------------------------
------------------------------------------------------------------------
------------------------------------------------------------------------
------------------------------------------------------------------------
----------------MAHAGGGSGGS---------GAGGPAGRG-LSGARWGRS-----------------
-----------------------------GSAGHEKL-----------------------------------
------------------------------------------------------------------------
------------------------------PVH---------------------------------------
---------------------------VE-------------------------------------------
-----------DALTYLDQVKIRFGSDPATY----NGFLEIMKEFKSQ-------SIDTPGVIRRVSQLFHE
HPDLIVGFNAF-------------------------------------------LPLGYRIDI------PKN
G-------------KLNIQSP--LTS----------------------------------------------
------------------------------------------------------------------------
-----------------------------------------------------QENSHNHGD------GAED
FKQQVPYK---EDKPQVPLE----------------------------------------------------
------------------------------------------------------------------------
------------------------------------------------------------------------
------------------------------------------------------------------------
------------------------------------------------------------------------
-------------------SDSVEFNNAISYVNKIKTRFLDHPEIYRSFLEILHTYQKE---QLNTRGRPFR
G------------MSEEEVFTEVANLFRGQEDLLSEFGQFLPEA-----------KRSLF------------
---------------------TGNGPCEMHSVQKNE------------------------------------
------------------------------------------------------------------------
----------------------------------------------------------HDKTPEHSRKRSRP
SLL--------------------------RPVSA-----------PAKKKMKLRGTKDLSIAAVGK------
------------------------------------------------------------------------
------------------------------------------------------------------YGTLQE
FSFFDKVRRVL---KSQE-VYENFLRCIALFNQELVSGSELLQLVS--PFL------------GKF----PE
L--FAQFKSFLG-----------------------------------------------------V-KELSF
-APPMSDR-----------------------------------SG-D-GISRE----I---------DYASC
-----KRI--GSSYRALPK-TYQ-QPKCSGRTAI---CKELDHWTLLQGSWTDDYCMSKFKNTCWIPGYSAG
VLNDTWVSFPSW-SEDSTFVSSKKT-PYEEQLHRCEDERFELDVVLET---NLATIRVLESVQKKLSR-MAP
EDQEKFRLD-DSLGGTSEVIQRRAIYRIYG---DKAPEIIESLKKNPVTAVPVVLKRLKAKEEEWREAQQGF
NK-IWREQYEKAYLKSLD-----HQAVNFKQNDTKALRSKSLLNEIESVYDEHQ------------------
-----------------------EQHS------EG--------------RS---APS-----------SEPH
LIFVYE-----DRQ-ILE----------------------------------------DAAALISYYVKR--
--QPAIQKEDQGTIHQLLHQFVPSL----FFSQQLD------------------------------------
------------------------------------------------------------------------
-----------------------------------------L---GASEESADEDRD---------------
------------------------------------------------------------------------
------------------------------------------------------------------------
---------------------------------------------------------------------SPQ
GQTT----------------D--------------------PSERK-----------KPAPGPHSSPP----
----------EEKG----------AFG--------------------------DAPATEQPPLP--------
----------------------------------------------------------------PPAPHKPL
DDVYS-LFFANNNWYFFLRLHQTLCSRLLKI----YRQAQKQLLEYRTEKEREKLLCEGRREKGSD------
----------------------------PA---MELRLKQPSEVELEE-YYPAFLDMVRSLLEGSIDPTQY-
-EDTLREMFTI-HAYVGFTMDKLVQNIARQLHHLV--SD---DVCL------KVVELY---LNEKKR-----
--GAAGGNLSSRCVRAARETSY--------------Q-----------------------------------
------------------------------------------------------------------------
------------------------------------------------------------WKAERCM---AD
ENCFKV--------------M-FL------------------------------------------------
------------------------------------------------------------------------
---------------------------------------------------------------QRKGQVI--
-----MTIELLDT----------E-------------------------------------EAQTED--PVE
VQH--------------LARYVEQYVGT--------------------------------------------
------------------------------------------------------------------------
------------------------------------------------------------------------
-------------------------------------------------EGASSS----PTEGFLLKPVFL-
----------------------------QRNLKKFRRRWQ--S------EQARALRG---------------
----------------------------------------------------------EARSSWKR-----L
VGVE-S--ACDVDCRFKL-STHKMVF-IVNSEDYMYR-----------------------------------
------------------------------------------------------------------------
-------------RGTLCRAKQVQPLVL------------LRHHQHFEEWHSRWLED---------------
------------------------------NVTVEAASLVQDWLM----GEEDEDM------------VPCK
TLCET-----VHVHGLPVTRYRVQYSRRPASP----------------------------------------
------------------------------------------------------------------------
----------------------------------------------------------------------
>huva|AWRI3580_g2231/1-1449 | organism=Hanseniaspora uvarum strain AWRI3580 | HDAC_interact domain-containing protein [Source:UniProtKB/TrEMBL;Acc:A0A1E5RQ21] | OG6_101145
------------------------------------------------------------------------
----------------------------------------------------------MNQQSEXNQPTGSP
SNNRPDTNNHNGSSS-------------------------------------------------FSNSYIPQ
TSKNAVVNALNTAAAIQESSAAKLINKNAINNDLSETKSKIND----------------------------D
FASSQNSTTVDQTLSRVNTSKSELDYKPKSKEFINTGALNTANNIAAASVEKFKTEIKAVSEGIKTNNDKIX
EPIVNENTKE------SVMPTAENYNIVNSNYNRNNDYADXSITN--QFTPLQIN------TKQKNQGLREE
QIKP--DNSIVPNSSENVINSHVEHDVADNNEDQQPQ-----------------------------------
------------------------------------------------------------------------
------------------------------GQQ---------------------------------------
----------EVASNVDENDSTYRPLNVR-------------------------------------------
-----------DALSYLEEVKLQFFNRPAVY----NSFLDIMKDFKAQ-------TIDTPGVIERVSTLFSE
YPMLIQGFNTF-------------------------------------------LPYGYKIEY------SDV
PGDPF---------PVKVITPYSGGAVELNAGVLHAQQQEAQL-----------------------------
------------------------------------------------------------------------
----------------------------------------------------NQMNQFNQEN------NVHD
FDESNVNNENTQGVSGYSHAGPVKAEVE--------------------------------------------
------------------------------------------------------------------------
------------------------------------------------------------------------
----------------------------------------------------------------------TG
ETVHENIIHHQADEADINQEQ---------------------------------------------------
-------------------QSDVEFSHAINYVNKIKTRFKSDPSVYKNFLEILQTYQTD---Q-----RPIN
E-----------------VYEQVTVLFQGAPDLLDDFKKFLPDT--------TQEKQQT-------------
---------------------SLQGAPQLFQQHEIE---------------------------------NSK
LDNQKAHQMPP-------------------------------------------------------------
---------------------------IGSFSP-------------------------PKQAQATDNVLLNE
QAQH-------------------------NMIME-----------NGGHLVEAAGNADIPISNLRG------
-----------EPYLAEAPNDVHYQAYPQDYSNQSIPMENNVLITGQSNVERPEIDLDPSLVPII-------
--------------------------------PEPL----------------EPAE--------SELEINDE
VHFFEKVKKKI---GSKQ-VYQDFLKLLNIYTQDLISKNDLIRKVA--QFI------------GGD----AE
L--FSWFKMFIG--------------------------------------------------------YEEL
-PKEIENI------------VYEK-------------------HR------------V---------DLDLC
-----EAC--GPSYKKLPK-ADT-FMPCSGRDEM---CWE--------------------------------
VLNDEWVGHPVWASEESGFIAHRKN-QYEETLFKTEEERHEYDFYIEA---NLRTIQTLEVINNRINS-MTP
EEKASFRLP-EGLGATSMTIYKKVIRKIYE--KERGLEIIEAIHEHPAQTVSVVLNRLKQKDEEWRRNQREW
NK-VWRDVEQKVYYKSLD-----HLGLNFKQTDKKLLLTKQLLSDISTIKDDPL------------------
-----------------------CKESGPNAIVNKRW------------NPLMAKPR-------------SE
IVYAYE-----DKD-ILF----------------------------------------DMIKMCKVFIFK--
--ASTYSQSDKEKLELFLYWFVSSF----FDISYAE------------------------------------
------------------------------------------------------------------------
---------------------------------------LVENTFDVSGIVAEANIGEKRTADSSIEHISLL
T-----------------------------------------------------------------------
------------------------------------------------------------------------
------------------------------------KLENLDGMF---------------------------
---------------------------------------SIINKND-----------GTEPTENTSDD----
----------SDSKSSTAETNETEEFK-------------------------------KSILKSWSVNVNSD
LKN-------------------------------------------------------------EEDFDEKD
RNRF--IFYGNTQIYLLVRIFSILYERLLEV----KKIDK-EVTADIKNRSSN----GFIDPMFLS------
---------------------------------SQQIDDRGFSFAGNS-AYSNLTKYINQFIEGKIESNWF-
-EESLRQAYKN-KAFKLATVDKVIQQIIKQCNNCT-----TDKKSQ------ALLKLF---ENDRKD-----
--SVLV---------LKEQILL--------------K-----------------------------------
------------------------------------------------------------------------
------------------------------------------------------------IQSRRILD--NN
EMMFSI--------------D-YD------------------------------------------------
------------------------------------------------------------------------
---------------------------------------------------------------KKDGR----
-----LAIQYVKT----------D-------------------------------------NVPISETNDKD
ADS------------R-WNSYVQSYQLS--------------------------------------------
------------------------------------------------------------------------
------------------------------------------------------------------------
----------------------------------------YST------EGANAA---------AAADIVY-
-------------------------------------------------EKIDADEV---------------
----------------------------------------------------------HEDSVTE-------
--------KSKLNVDIDK-KDYKSNI-KQGSTNVFSQ-----------------------------------
------------------------------------------------------------------------
--------------NEAEKATDKTPVSE-------------------EPLLNEWVAA---------------
--------------------------------------------------------------------NPVA
KQSTE-------------------------------------------------------------------
------------------------------------------------------------------------
----------------------------------------------------------------------
>klac|Q6CUB6/1-1519 | organism=Kluyveromyces lactis (strain ATCC 8585 / CBS 2359 / DSM 70799 / NBRC 1267 / NRRL Y-1140 / WM37) (Yeast) (Candida sphaerica) | HDAC_interact domain-containing protein | OG6_101145
------------------------------------------------------------------------
------------------------------------------------------------MSAPWNQQPDGP
QQQQQQQQQQIPPST---------------------------------------------------------
-------GMINGVQGQSENSPNLLPQLAPPAVNIQIKPEHDQQ-----------------------------
-------------QHHVTLPSISTISGSNQPSQGQGQEQVQGQQNARSHSHSHSHVHPHIHGPLSGVSNRMD
NINLQNGGT-------PINSAAGSNGPVSTNSEGAIPTPSINNIV--QQPDITHQ-----------------
-QQQ--QQLLQGHNVQVENAMTVGQDPLQQAQYSSYR-----------------------------------
------------------------------------------------------------------------
------------------------------PLN---------------------------------------
---------------------------VK-------------------------------------------
-----------DALSYLEQVKFQFSSRPDVY----NHFLDIMKDFKSQ-------AIDTPGVIQRVTTLFQG
FPNLIQGFNTF-------------------------------------------LPHGYKIEC------STN
PND-----------PIKVTTP--FGTTGEVSAGPPTQYQLAPV-----------------------------
------------------------------------------------------------------------
----------------------------------------AGQNVENQ----NIEMQQQVSQ------PQFN
NGDQIQHQ---QLQDQLQNQSATSAAML--------------------------------------------
----------------------------------VSQPQSQTQPQQLHSQQSPQQQGQPPQRQAQQQPQPPQ
L-----------------------------------------------------------------------
--------------------------------------------------------------------ENQF
VNQKIVAAGGGMLGALPGQQK---------------------------------------------------
-------------------TGEVEFSHAISYVNKIKTRFADQPDIYKQFLEILQTYQRE---Q-----KPIH
E-----------------VYAQVTILFQNNPDLLDDFKKFLPDSSVSQQQQEQQQEPQQQQQDQQQEHQQDQ
EQQHHEQKQQP----------LPQDQNQQAMLPPQP--------YLQQNQSMQGQGFYPQSGV---------
--LMQPTNLPP-------------------------------------------------------------
---------------------------LGNFSASG-----------------------QASPAENSHMLPSM
HQHIA------------------------GGHVI-----------PQHVVTQGMSNQDIPVSEMRS------
------------------TMNGTYNQVEYIQGAPGYPQPLEGVQYMEAPMARPEIDLDPSLVPVV-------
--------------------------------PEPI----------------QPPE--------DAIALGDE
VTFFERVKRFI---GNKQ-VYAEFLKILNLYSQDLLTTSELVSKVE--FYL------------HSS----KE
L--FDWFKSFVG--------------------------------------------------------YQEK
-PKHIENI-----------------------------------VH-------E-KHRL---------DLDLC
-----EAC--GPSYKKLPK-DDT-FMPCSGRDEM---CWE--------------------------------
VLNDEWVGHPVWASEDSGFIAHRKN-QYEDTLFKVEEERHEYDFYIES---NLRTIQTLETIANKIAN-MTN
EEKNNFKLP-PGLGHTSLTIYKKVVRKVYD--KDRGFEIIDALHEHPAVTVPIVLKRLKQKDEEWRRAQREW
NK-VWRELEQKVYYKSLD-----HLGLTFKQADKKLLTTKQLLSEISSIKVDQT------------------
-----------------------NKRI----------------------HPLTPKPK-------------SQ
LDFEIN-----DRE-VLY----------------------------------------DILDLVFTFVKT--
--NASYSNSDKIKLDHFFKAFISLF----FSYPIKD------------------------------------
------------------------------------------------------------------------
-----------------------------------VNEAVSERSSITDQENGEEDSN------KSDSEKSNK
R-----------------------------------------------------------------------
------------------------------------------------------------------------
-------------------------------TLSDEDSYLMKDIL------------------------RRT
KNAK-----------------------------------TSNSEEN-----------QNSSSVKSNEE----
----------DE-----------------------------------------TELLAKEAAKPWLLGSLID
----------------------------------------------------------------EANNSGIV
SDRHIFNLFTNTTIYVFFRHLNTLYERLLEV----KKIDA-EVTDEIKNRKIV----QFASDLNLI------
-----------S---------------------TQLADMGLAFKDTKA--YGELLRLSKRLITGDLDHQWF-
-EESLRQAYKN-KAFKIYTIDKVVQSLVKHAHSII-----TDPKNA------MVMVLF---EQDRLK-----
--RDTT---------AKDQILY--------------R-----------------------------------
------------------------------------------------------------------------
------------------------------------------------------------LKVRNTMG--ES
ENMFRI--------------E-YN------------------------------------------------
------------------------------------------------------------------------
---------------------------------------------------------------TDSSH----
-----VSIQYVAV--D-------D-------------------------------------LTLKEP--QNM
KEK--------------WDYYVTSYSLS--------------------------------------------
------------------------------------------------------------------------
------------------------------------------------------------------------
----------------------------------------HPT------EGITQE---------DISQPFL-
-------------------------------------GKIIEK------EAEYLDDE---------------
----------------------------------------------------------EQNDKFSPEGVS--
--------QSKLKVNIHP-ETYELTF-ECGSTDVFTR-----------------------------------
------------------------------------------------------------------------
-------------KSVNKFPSSQSTQPA-------------------SKMDKFLNSS---------------
----------------------------------------KGWKK----NLSTEII------------GRAE
SKMKI-----LKEQGKLEIDQTLTITAKIEEPNEPISKEDVPEKAV--------------------------
------------------------------------------------------------------------
----------------------------------------------------------------------
>knit|A0A1Y1IA10/1-1292 | organism=Klebsormidium nitens (Green alga) (Ulothrix nitens) | HDAC_interact domain-containing protein | OG6_101145
------------------------------------------------------------------------
------------------------------------------------------------------------
------------------------------------------------------------------------
------------------------------------------------------------------------
------------------------------------------------------------------------
-----------------------------MKRPREDAPPGPQIKR---------------------------
-------------------------AHGPGPEKPYEA-----------------------------------
------------------------------------------------------------------------
------------------------------PLP---------------------------------------
----------------------GAKLTTD-------------------------------------------
-----------DALAYLKAVKDKFRDDKVKY----DEFLEVMKDFKAT-------RIDTAGVIVRVKELFKG
HRNLILGFNTF-------------------------------------------LPKGFEITL---------
--------------------P---------------------------------------------------
------------------------------------------------------------------------
---------------------------------------------------------------------LEE
ESEEDPVA----------------------------------------------------------------
------------------------------------------------------------------------
------------------------------------------------------------------------
------------------------------------------------------------------------
------------------------------------------------------------------------
-------------------KKPVEFDQAINYVNKIKTRFSNNDAVYKTFLEILNMYRKG---N-----KMIT
E-----------------VYKEVSTLFADHKDLLDEFTYFLPDT--------SSPWVMQQPY----------
---------------------YPKAPQIAAKVAPNK------------------------------------
-------DIPP-------------------------------------------------------------
----------------------------------------------------------PPQRAQPIAKRQGP
PELA-------------------------KPKDE-----------RKEKDIKPMVEARGPRDVVRK------
----------------------------------------------ADKLPGLKREDGPEVKEMT-------
---------------------------------------------------------AEERKAHKNANLQKE
LVFFEKVKARL---RNKD-TYQDFLKCLNLFSQEIIGRTELHSLVS--DIL------------GKF----PD
L--MEGFNEFLA--------------------------------------------------------RCES
LEEAVKPRLEKPAAPLKDLHVARPSL-----------------PAKKDYTSRP-ISEL---------DLSAC
-----DRC--TPSYRLLPK-NFP-RATATYRTEL---CRK--------------------------------
VLNDDWVSVTS-GSEDYSFKHMRRN-QYEEALFRCEDDRYELDMLLES---TSFTARKVKELEERCAK----
-DGEKITVD------ELNPVNLRCVERIYG---DHGLDVLEMLRRNPGAALPVLYQRLCQKKEEWARCREDM
NK-VWRDVYAKNYHKSLD-----HRSFYFKQLDKRSLSSKGLLLEIKEAHEHKR------------------
-----------------------REDESILAFACG--------------SR---RPL------------IPD
YTFELP-----EPA-VHN----------------------------------------DLYNIIKFAADE--
----TLSEEQSAKVMAFWTSFIEPF----FGVNPRV------------------------------------
------------------------------------------------------------------------
---------------LEDSLEVAGKGKGATLAIEAKPSTVAADGKTVTARNAEKGEK-----GPTEPEKKAG
V--ASAKPAAPMSPGKDQMAEPTLAGLAAGATHA--------------------------------------
---------------------------------------------------------------------LAA
NADAAAASAAGEAPAPGPVPATAAASDSPSEAPTAPAGPPPKPQVDAMEEDEKVKGGVSIEKGAPGHEETNR
ISGEKEVAEKVTAPAEGPSADVNGVAADGARKEELE---ATPSGDD-----------ERADQAGAAGPSKAL
ANGDRKHPEGEDMEVDGDNEADADDEG---------DDGHGSAEESGDDSDGPEEGHFSDAEEDEQDDEDDE
GDDGEGGGDADDDDTSPSGPERAFSQCKPLA---------------------------------ARQIPGFE
SAPGRKIFYGNDTFYVLFRLHQILYERVSAA----KHAARE-------------------------------
---------------------------------AEEKWRQSKDSPPPD-LYAKFMQILYSLLDGQIDNSRF-
-EDECRAMLGT-SSYVLFTLDKLVFKFVKQIQSAA-----VDDVSS------KMLALF---AYEKSK-----
--PTGG----------VIDLVY--------------H-----------------------------------
------------------------------------------------------------------------
------------------------------------------------------------ANSALLL---QD
ETSYRF--------------E-YM------------------------------------------------
------------------------------------------------------------------------
---------------------------------------------------------------MDLGA----
-------------------------------------------------------------EKLEMTAGTIE
PI---------------FNDYLTEFL----------------------------------------------
------------------------------------------------------------------------
------------------------------------------------------------------------
-------------------------------------------------QSIPDN---------KASRVFL-
-------------------------------------SRN---------ARQYLALP---------------
----------------------------------------------------------EEVAFLRA-----T
AHTRI---YNGLECKITC-QNSKVSY-VLDTEDLFHR-----------------------------------
------------------------------------------------------------------------
-------------KKGAKAGAGKAAGKA---------------KARVEKFQRWVETK---------------
------------------------------------------------------------------------
-----------TGAAALPPPEPQPAKLD--------------------------------------------
------------------------------------------------------------------------
----------------------------------------------------------------------
>lafr|G3SZP7/1-1103 | organism=Loxodonta africana (African elephant) | HDAC_interact domain-containing protein | OG6_101145
------------------------------------------------------------------------
------------------------------------------------------------------------
------------------------------------------------------------------------
------------------------------------------------------------------------
------------------------------------------------------------------------
----------------------GSGGG---------GHPAGRGLS---GARWGRS-----------------
-----------------------------ASAGHEKL-----------------------------------
------------------------------------------------------------------------
------------------------------PVH---------------------------------------
---------------------------VE-------------------------------------------
-----------DALTYLDQVKIRFGSDPATY----NGFLEIMKEFKSQ-------SIDTPGVIRRVSQLFHE
HPDLIVGFNAF-------------------------------------------LPLGYRIDI------PKN
G-------------KLNIQSP--LAN----------------------------------------------
------------------------------------------------------------------------
-----------------------------------------------------QENSHNHSD------YADD
FKQQALSK---EDKPQVPLE----------------------------------------------------
------------------------------------------------------------------------
------------------------------------------------------------------------
------------------------------------------------------------------------
------------------------------------------------------------------------
-------------------SDSVEFNNAISYVNKIKTRFLDHPEIYRSFLEILHTYQKE---QLSTKGRPFR
G------------MSEEEVFTEVANLFRGQEDLLSEFGQFLPEA-----------KRSLF------------
---------------------TGNGPCGMNSAPKGE------------------------------------
------------------------------------------------------------------------
----------------------------------------------------------PEKIPEHSKKRTRP
SLL--------------------------RPVSG-----------PAKKKMKLRGTKDLSIAAVGK------
------------------------------------------------------------------------
------------------------------------------------------------------YGTLQE
FSFFDKVRRVL---KSQE-VYENFLRCIALFNQELVSGSELLQLVS--PFL------------GKF----PE
L--FAQFKSFLG------------------------------------------------------VKELSF
-APPLSDR-----------------------------------SG--DGISRE----I---------DYASC
-----KRI--GSSYRALPK-TYQ-QPKCSGRTAI---CKE--------------------------------
VLNDTWVSFPSW-SEDSTFVSSKKT-PYEEQLHRCEDERFELDVVLET---NLATIRVLESVQKKLSR-MAP
EDQDKFRLD-DCLGGASEVIQRRAIYRIYG---DKAPEIIESLKKNPATAVPVVLKRLKAKEEEWREAQRGF
NK-VWREQYEKAYLKSLD-----HQAVNFKQNDTKALRSKSLLNEIESVYDEHQ------------------
-----------------------EQHS------EG-------------------APP----------ASEPH
LIFVYE-----DRQ-ILE----------------------------------------DAAALVSYYVAR--
--QPAIQKEDQATIQQLLHQFVPSL----FFSQPLD------------------------------------
------------------------------------------------------------------------
--------------------------------------------PGASEESADEDRE---------------
------------------------------------------------------------------------
------------------------------------------------------------------------
---------------------------------------------------------------------GAR
GPGT--------------------------------------EPSE-----------HKRPGQKGPPG----
----------DGLA----------------------------------------------------------
----------------------------------------------------------------AGPQPTPL
DDVYS-LFFANNNWYFFLRLHQTLCARLLKL----YRQAQKQLLEYRAEKEREQLLCEGRRERGGD------
-------------------------------PAMELRLKQPSEVELEE-YYPAFLDMVRSLLEGNIDPTQY-
-EDTLREMFTI-HAYIGFTMDKLVQNIARQLHHLV-----SDDVCL------KVVELY---LNEKKR-----
--GAAGGNLSSRCVRAARETSY--------------Q-----------------------------------
------------------------------------------------------------------------
------------------------------------------------------------WRAERCM---AD
ENCFKV--------------M-FL------------------------------------------------
------------------------------------------------------------------------
---------------------------------------------------------------QRKGQVI--
-----MTIELLDT----------E-------------------------------------EAQTDD--PVE
VQH--------------LSSYVEQYVGT--------------------------------------------
------------------------------------------------------------------------
------------------------------------------------------------------------
-------------------------------------------------EGTASS-----PSEGFLKPVFL-
-------------------------------------QRNLRKFRRWQCAQVRALRG---------------
----------------------------------------------------------EAKGTWKR-----L
VGVES---ACSVDCRFRL-STHKMMF-IVNSEDYMYR-----------------------------------
------------------------------------------------------------------------
-------------RGALGRAKQVQPLVL------------LRHHQHFEAWHGRWLED---------------
------------------------------HVPVEAASLVQDWLM----GEEDEDL------------VPCK
TLCET-----VRVHGLPVTRYRVQYSRRPASP----------------------------------------
------------------------------------------------------------------------
----------------------------------------------------------------------
>lbic|B0CRM8/1-1281 | organism=Laccaria bicolor (strain S238N-H82 / ATCC MYA-4686) (Bicoloured deceiver) (Laccaria laccata var. bicolor) | HDAC_interact domain-containing protein | OG6_101145
------------------------------------------------------------------------
------------------------------------------------------------------------
------------------------------------------------------------------------
-----------MNPELGDRLADLAARSSETRSVLDPFHLMPQS-----------------------------
------------------------------------------------------------------------
----------------PLTDLTNLPPHLSAPNDDPDPRPQTDTHP--MPRASNTP-----------------
------------------------TPAPPNDSPGASQ-----------------------------------
------------------------------------------------------------------------
------------------------------PSS---------------------------------------
-------------------DVTGRPLNVT-------------------------------------------
-----------DALSYLDAVKMQFQDKPEVY----NQFLDIMKDFKSQ-------VIDTPGVIQRVSMLFNG
NPYLIQGFNTF-------------------------------------------LPLGYRIDI------SVD
PLDPN---------AITVTTP--LGTTIQNTNSTSPIPRTGLG-----------------------------
------------------------------------------------------------------------
--------------------------------------------------------IPPPAV------ANPM
LFLASTPT---PHTILGGMTPRSLTPQV--------------------------------------------
----------------------------------------------FQLAHGQPQFDPTFSPGFQNPTAAAA
S-----------------------------------------------------------------------
------------------------------------------------------------------------
-------VLGNLNNKNPTVEK---------------------------------------------------
-------------------QPPGEFNHAIQYLNKIKARYSEDPNTYKQFLDILQTYQKE---Q-----KHLQ
D---------------SQVYVQVQTLFKNDQDLLAEFKDFLPEA------VGGGGGPSVPSV----------
---------------------VPQVPAAGPASWPQP------------------------------------
EASSSSPVAVP-------------------------------------------------------------
----------------------------------------------------------AKKSTQASKRKKRV
VEK--------------------------EPTPA-----------PPTKVVPSRQTKKTKLQHNPD------
-----------------------------------------------TGSPAFSPYVAPHSPPQY-------
--------------------------------PHAT---------SALQSHHIQSQPSLHLPGHSGNASADK
LLFFDRAKKSL---ENRE-VYEEFLKLLGLFSKDIFDVNTLIERTR--VFL------------GDG-----E
L--MSEFKDLVG--------------------------------------------------------WDDR
-QESVENG--------------PP-------------------GS------------IRTGPPVALAALPAD
-----DGE--GPSYRRLLD-SEV-RLACSGRDEL---CRS--------------------------------
VLNDVWVSHPTWASEEAQFVAHKKN-SFEEALHKSEEERHEYHVQIEA---LTRTIAVLEPLSARIED-MTN
EERSLFKLK-SDFGGAGKSIYHRMIKRVYG--KDSGLEIIQALQDCPSVAVPVVLARLKQKDEEWRRAQREW
SR-TWREVDSKNFYKSLD-----HQGISFKQNDKKNITAKYFVGDIEAIKSEQL------------------
-----------------------SKEK----------------------FDFGSVE--------------HQ
LEYTFY-----ETS-VLL----------------------------------------DSLKMVYSFLDR--
-SQAQYSAPERRSVEKFLRAFIPRL----CNYPEAE------------------------------------
------------------------------------------------------------------------
------------------------------------FNAACGPLEGPHEDEAMHDIN-----GHADGQRSGR
R-----------------------------------------------------------------------
------------------------------------------------------------------------
----------------------SIGSPHSAQSGGVPANDLRKKLLRTA---------------------QEK
AAGR-----------------------------------DAHASSG-----------DSRPMSPSLEH----
----------LHASHSYDDSRAIPDI------------------------------WIKDAGMRS-------
----------------------------------------------------------------ELSPSSDV
DHP----LFVNTTFYTLLRLLQLLYSRLLMC----KEIGSQLALQQHAPLLAN----VVAVDLGLD------
-----------------------DPNGPSAVLAQTMEVLGRDSSEGANVVYMYLLSACEKLFDNELDQATF-
-EEHMRWFFGT-KAYHLFTLDKLITALIKQVQTII-----SDNKCQ------ELWTLL---QAAQNS-----
--DRLS---------QQDIIRY--------------R-----------------------------------
------------------------------------------------------------------------
------------------------------------------------------------REAERHVG--QD
DHLYRL--------------Q-WV------------------------------------------------
------------------------------------------------------------------------
---------------------------------------------------------------RESKC----
-----IHVSLVGA--D-------D-------------------------------------PSIPTD--GLA
ISR--------------WQGYLNTFVMT--------------------------------------------
------------------------------------------------------------------------
------------------------------------------------------------------------
----------------------------------------YPT------EWLPAA-----HTKEKRSPVML-
-------------------------------------KRC-----------VRANSD---------------
----------------------------------------------------------SIASTTKI------
--------EGYMKIRVRL-PTYKMVY-ESGSEDFLWR-----------------------------------
------------------------------------------------------------------------
-------------KRGAEEWRVLEERDR---------------ARKEERGKCCWLQCA--------------
------------------------------------------------------------------------
------------------------------------------------------------------------
------------------------------------------------------------------------
----------------------------------------------------------------------
>llon|LLOJ002456/1-1662 | organism=Lutzomyia longipalpis Jacobina | unknown | OG6_101145
------------------------------------------------------------------------
---------------------------------------------------------------------MKR
RVDEVQFGARGGPQS---------------------------------------------------------
------------------HHRILATQNNPASTIYQLTPGVLKA-----------------------------
-----GTADGANPGGGSIATQAPN------VQYSTTYNASTMAIANVSKSPVVQQSTTIATGSLHVVNSGIN
TV--------------NSMRQKAAGGAAVSSQAAPIVSGVATTGT---PVQAGTL-----------------
-------SAGGLGGSATIGAPQATTAGPGGQQQTQFQ-----------------------------------
------------------------------------------------------------------------
------------------------------RLK---------------------------------------
---------------------------VE-------------------------------------------
-----------DALSYLDHVKSKFGNQPQVY----NDFLDIMKEFKSQ-------SIDTPGVIDRVSTLFKG
HPELIVGFNTF-------------------------------------------LPPGYKIEM------QAN
DKGYSY--------QVSVSVP--SPSCGASSVCPPQQQSPPQK-----------------------------
-------LQIMQGSGTMVHTIPG-------------------------------------------------
----------------------------------------AVNLITHA----QCPQPLHSGV------AGSV
GVLVVVSA---GGASGTGGAAGTLQQAT--------------------------------------------
-----------------------------------GAQLASAVLTAPQTFVQQRDRERTISGGTMRTTAGAA
A-----------------------------------------------------------------------
--------------------------------------------AASLEEISGQNLHHISQAHQQIVQQQQQ
QQQQQQQQQAGGGADGQAQSQ---------------------------------------------------
-------------------NQPVEFNHAISYVNKIKNRFQNQPEKYKRFLEILHQYQKE---------QKVR
D-------GQGKQLTEAEVYTQVAKLFDKQEDLLREFGQFLPDA--------TSHSASVHGMGKGVNLGHND
HK-------------------KMSGPSSGGPSMRST------------------------------------
--FNNSSNNFA-------------------------------------------------------------
---------------------------RGLDRPAI-----------------------AAGASGNDYGHPME
KEFHARGE---------------------KDRNH-----------IAGGGQKYAGVKRSPSYGA--------
--------------------------MPHMGH---------------MPRGGAAAGDRSTDGPSH-------
--------------------------------PKRH----------------KPICRDVTLAEASKFGSLND
YAFFDKVRKAL---RSPE-VYENFLRCLILFNQEIVSKSELLTLTA--PFL------------GKF----PD
L--QRWFQDFLG------------------------------------------------------PSTAPE
-GVTLASA------------QRQD-------------------RS-QGELAQE----I---------DLSTC
-----KRL--GASYCALPK-SSE-VKKCSGRTAL---CRE--------------------------------
VLNDTWVSFPTW-AEDSTFVTSRKT-QYEELIYRCEDERFELDVVIET---NSATIRVLEGVQKKLSR-MSP
DEVARFRLD-DCLGGNSPTIHQRALRRIYG---EKASDIIQGLKKNPVVAVPVVLRRLKAKEEEWREAQKGF
NK-QWREQNEKYYLKSLD-----HQGINFKQTDIKALRSK-----------NKT------------------
------------------------------------------------------------------------
---------------ILD----------------------------------------DAANLLIHHVKR--
--QTGIQKQEKTKIKHILRQFVPDL----FFSPHVK------------------------------------
------------------------------------------------------------------------
---------------------------------------------DMDVEPSESDMK-----PSTSSRSSSS
G--KV-------------------------------------------------------------------
------------------------------------------------------------------------
------------------------------------QSSIVADAAEA-----------STSATA-----SGS
LPGA----------------A------------------AAAVGGS-----------SGSASVGTSEV----
------VTVKREQSPGASEGRTQGGGG--------------------SASVSSGGDVVCNVGKSVVGGGTSG
GSTDTTKGSDIKSPTATICDEIKMEMKQDRDSPSPPL---------------------------PPHAITKH
TEEAYTLFFGNSNWYLFLRLHAILCERLRTM----YERAQILAVEEAKHRSNR----RESTA----------
---------------------------------TALRLKPKSEIQVED-FYPTFLDMLKNVLDGNMEATNY-
-EDSLREMFGI-HAYIAFTLDRVVSNAVRQLQHCV-----TERGAL------ECVDLF---HQEQRK-----
--SGAGGQCKSANKRIAAEMAY--------------Q-----------------------------------
------------------------------------------------------------------------
------------------------------------------------------------KRAEASL---QD
ENCFKV--------------Y-IY------------------------------------------------
------------------------------------------------------------------------
---------------------------------------------------------------KIDCR----
-----VTIELLDTESE-------D-------------------------------------TEKCVA----N
TQA--------------WSNYVERLANP--------------------------------------------
------------------------------------------------------------------------
------------------------------------------------------------------------
---AATTGGDGSGGTMPGSVSGNGAVTSGNGTAGTSGVEIKTEKPDDEMNALPRKPLYLKRNVNKVKRILR-
-----------------------------------SHKKNSQH------PTSTASSGALAVSSSSTTQATAS
ATVVTSAAASDVTVLTSTTAETTTTSLTTMASSRAGSTDPVPMDIDESVSGPGFWAKRPPERMPGP-----P
TLADEFISDNKSEMKLNY-NNYKMVI-IMNKDDFFYK-----------------------------------
------------------------------------------------------------------------
-------------RHALYKAKKTHEMVT---------------KRMKTRFQKFINSW---------------
---------------------------LEENVAEGQKVKCSDWLMGHGDDLAPNSTI-----------LKQD
NDIRK-----APYSTINRYTVTRNAES---------------------------------------------
------------------------------------------------------------------------
----------------------------------------------------------------------
>locu|W5LVE3/1-1155 | organism=Lepisosteus oculatus (Spotted gar) | HDAC_interact domain-containing protein | OG6_101145
------------------------------------------------------------------------
------------------------------------------------------------------------
------------------------------------------------------------------------
------------------------------------------------------------------------
------------------------------------------------------------------------
-------------------------------MAKIRAHNNMPQIK---HIQDKAY-----------------
-------------------------VVQKQVQQQHFQ-----------------------------------
------------------------------------------------------------------------
------------------------------KLK---------------------------------------
---------------------------VE-------------------------------------------
-----------DALSYLDQVKIRFGNDPGIY----NKFLDIMKEFKSQ-------SIDTPGVINRVSQLFHG
HPDLVLGFNAF-------------------------------------------LPPGYRIEI------PKN
G-------------VVALQSS------------LSGQVSPGHA-----------------------------
------------------------------------------------------------------------
--------------------------------------------------------KSPVTV------ASVA
VVTSSLVS---TGSSQTESNNSLDSSID--------------------------------------------
---------------------------------------------------HPVKMSLPLVCKDNQAQSTCP
A-----------------------------------------------------------------------
-------------------SD---------------------------------------------------
------------------------------------------------------------------------
-------------------PSPVEFDSAISYVNKIKNRFLDHPEIYRSFLEILHTYQKE---Q-----LDVK
E----SRGRPGSGMTEDEVFSKVASLFKGQEDLLSEFGQFLPDA-----------KRS--------------
---------------------LFTGSSLTGKDHLKK------------------------------------
------------------------------------------------------------------------
----------------------------------------------------------MEDFSKQSKKRSRP
MLL--------------------------PHMTP-----------LLKKKMKFSCTKDQSFAAVGK------
------------------------------------------------------------------------
------------------------------------------------------------------HGVLRE
FAFFDKVRRLF---KSQE-VYENFLRCIALFNQEVVSGSELLQLVT--PFL------------GKF----PE
L--YAQFKSFLG------------------------------------------------------DKELSH
TSSVLSDR-------------------------------------FVEGGGRE----I---------DYASC
-----KRL--GSSYRALPK-TYQ-QPKCSGRTAI---CKE--------------------------------
VLNDTWVSFPSW-SEDSTFVSSKKT-PYEEQLHRCEDERFELDVVLET---NLATIRVLESVQKKLSR-LSP
EDQEKFRLD-DCLGGTSEVIQRRAIYRIYG---DKAPEIIEGLKKNPATAVPVVLKRLKAKEEEWREAQQGF
NK-IWREQYEKAYLKSLD-----HQGVNFKQNDIKALRSKSLLNEIESVYDERQ------------------
-----------------------EQST----------------------EDGSLRSS------------EPH
MIFVYE-----DKQ-ILE----------------------------------------DAASLIIYHVKR--
--QPTIQKEDKDHIKRIIHHFVPDL----FFSKRGE------------------------------------
------------------------------------------------------------------------
-----------------------------------------------LSETEEWTDE-----EPEPEEAGLG
S-----------------------------------------------------------------------
------------------------------------------------------------------------
------------------------------------------------------------------------
---------------------------------------QVNGETR--------------------------
-------------------------------------------------------RRRCTSPHSSIVGEKLD
LRDS------------------------------------------------------------EAEHQKDL
DDVYN-LIFVNNNWYFFLRLHQILCSRLLRV----YRQAEKQLLEHRAEQEREKLLCDGRKEKMND------
-------------------------------LAMELRLKQPSEVELEE-YYPAFLDMVRSLLDGNLDSTQY-
-EDTLREMFTI-HAYIGFTIDKLIQNIIRQLHHLV-----SDDVCL------QVAELY---LNERKR-----
--GAAGGNLSSQCVRAAWEANY--------------Q-----------------------------------
------------------------------------------------------------------------
------------------------------------------------------------WKAERVM---AD
ENCFKV--------------M-FI------------------------------------------------
------------------------------------------------------------------------
---------------------------------------------------------------QSKGHVT--
-----MTIELLDT----------E-------------------------------------EAQTDD--PLD
VQC--------------LSSYMEQFVGA--------------------------------------------
------------------------------------------------------------------------
------------------------------------------------------------------------
-------------------------------------------------EAAHCS----QTEGFYFKPVFL-
-------------------------------------PRNLRKFRKWQMKQITAMKN---------------
------------------------------------------------------------RRAWHR-----E
VGVES---ASNVDCRFKL-NTHKMVF-VMNSEDYMYR-----------------------------------
------------------------------------------------------------------------
-------------RGALVKARKTQYTVA------------RNQHQRFEKWHQGWLSQ---------------
------------------------------NMAPAMENTVQGWLM----GEEHEEM------------VPCK
TTCET-----TYVNGLPVHRYQVHYNKAPASP----------------------------------------
------------------------------------------------------------------------
----------------------------------------------------------------------
>lpro|jhhlp_000995/1-1445 | organism=Lomentospora prolificans JHH-5317 | HDAC_interact domain-containing protein [Source:UniProtKB/TrEMBL;Acc:A0A2N3NK40] | OG6_101145
------------------------------------------------------------------------
------------------------------------------------------------------------
-----------------------------------------------------------------------M
NNQPLRGPAFDRDREILDQRHR--ATDEMAHREREQNERTHRE-----------------------------
------------------------PYHPNVPHHSSAGSIPIHQPVA-SRLPGAIHS---PGGLLANHGSS-S
AIPLGA----------PSGPVPNFGGPLHEQGNRPSVQHASQGNP-GPQHQMFGP-----------MPHGGG
AAGP--SHGAPPAGPQAIFGGPLPAQEGQAPIQQGQV-----------------------------------
------------------------------------------------------------------------
------------------------------AAA---------------------------------------
------VQASAPAQVGPGAAPQGQQPILN-------------------------------------------
-----------DALTYLDQVKVQFHDQPDVY----NRFLDIMKDFKSQ-------SIDTPGVINRVSELFAG
HPNLIQGFNTF-------------------------------------------LPPGYRIEC------GAG
N-DPN---------TIRVTTP--MGT-TVQSIAGRANQGDAHQ-----------------------------
------------PVTSRNPFFNH-------------------------------------------------
----------------------------------------RTGNW---------PQQGPHGT------EGPE
PPFGGAAQ---NGPPTYPHGQGQGPPFD--------------------------------------------
------------------------------------------------PSGPGQPLRASQPPNTSAPASTPG
Q-----------------------------------------------------------------------
-------------------------------------------------------------RNAQTPTPSAA
AG-----AAAAGAVQLANQEK---------------------------------------------------
-------------------RGPVEFNHAISYVNKIKNRFQDKPEIYKQFLEILQTYQRE---S-----KAIA
D-----------------VYSQVTALFHTAPDLLEDFKQFLPES--------AGQKTTPGKAG---------
---------------------EEAAAIAGAMHTPQP------------------------------------
--ALGGPKMPP-------------------------------------------------------------
---------------------------LGSFAP-------------------------PPSASKETKKRPRN
DKQTP------------------------APAPP-----------PAETTPTANRPGIPPANAHKK------
---------------------------PKLAH---------------KALTSDVPVIEPTLTPVM-------
--------------------------------PEPI----------------PPPT--------AAASNQEE
LAFFDRVRKYL---GNRT-TMNEFLKLCNLFNQQIIDRDTLYHQGC--TYL------------MAN----QE
L--LSFWKAFLQ-------------Y------------------------------------------DPQ-
-DVLVDNI------------PAPP-------------------PG-------K----V---------SLSNC
-----RAH--GPSYRLLPR-RER-LKPCTGRDEL---CLS--------------------------------
VLNDDWASHPTWASEDSGFVAHRKN-VFEEGLHRIEEERHDYDFHIEA---NLKCIQLLEPIAQQMLI-MTP
AEQEQFRMP-AALAGQSTSIFKRVCKKLYG---EKGIDVVNDLFSHPFSVVPILLARLKQKDEEWRFSMA--
---IWHAQTENMHLKSLD-----HMGILVKQTDKRQLSAKHLVDVIKTKHEEQR------------------
-----------------------RERS------LK--------------GT---APR-------------HQ
FQWSFS-----DKD-VTL----------------------------------------DLLRLMALYAIH--
--NSQHSNSEKERIWDFFVDFVPTF----FDLDDNI------------------------------------
------------------------------------------------------------------------
---------------------------------------VQERVPKFQLDSGEEDAD-----EPTPLELTNG
R---S---------------------------RR--------------------------------------
---------------------------------------------------------------------NGK
------------------------------------RGDLLRGVLDP------------GRNTN-----KSR
ASKE----------------D------------------S-ASGSK-----------ETTPDVASGNE----
----------EETP-EVNDDNGVSDLS--------------------------NERWMPTIPKPTILKSGDD
GDLLTADN--------------------------------------------------------ELKADGYF
QRPWY-NFFCNQSIYVFFSIFHTLYQRLREV----KESEK-SVTESIARLHRV----RPAMEIGLT------
---------------------------------EEPKLYFEATDTPET-YWPKTLDLIEEYIVGDIDEARY-
-QEVLRHFYLA-SGWKLYTIQDLIRTLCRLALTCS-SVDGK-EKTY------DLIKQF---LASRER-----
--EETS------Y---QTEISA--------------R-----------------------------------
------------------------------------------------------------------------
------------------------------------------------------------KFAEKCV---KD
GELFVI--------------C-WV------------------------------------------------
------------------------------------------------------------------------
---------------------------------------------------------------PDKSE----
-----ASVRWLQR--E-------E-------------------------------------TTFYMD--EMK
LQQ------------R-WQYYISSYIRV--------------------------------------------
------------------------------------------------------------------------
------------------------------------------------------------------------
----------------------------------------EPT------EGIPRS---------KLSKVVL-
-------------------------------------ARN--L------PSTDVDPE---------------
----------------------------------------------------------DGT-IPKP-----V
SY------DENLVVSICL-RSSKMVW-GAGSSESFLY-----------------------------------
------------------------------------------------------------------------
-------------NSAPTSKEDKEQHDK---------AIKMSTLARDYRLREKFVLN---------------
----------------------------------------NSWMK----DLSQEEV------------EKHK
ADYKK-----WVDGDAEPREAAAQTRDVEMAG----------------------------------------
------------------------------------------------------------------------
----------------------------------------------------------------------
>mbre|A9UTD9/1-1599 | organism=Monosiga brevicollis (Choanoflagellate) | HDAC_interact domain-containing protein | OG6_101145
---------------------------------------------------MHLSVLVSLGLPCARLMFCTR
EGRMDARAMPPPSLSLFTFHSNIPHQCLVFVISRTSASSVTQANAGSTKSPEHHTKPASARTPNEAAEPPAK
KGPGAGVSPNPQPSQ------------------------------------------------AASADSSQS
TREHARPVPTGGEKSSSVSQSPVLSKPQPPSLTASSEKSELQQ-----------------------------
-----GAATRPSESTASEKPASPLRQTLSPNKRPTSPKDSTERPMTSSTSSAAITTKPEPASMSASTPTAAA
GKQSGSPPRSGADVQGSPSTTTAAAATSATTKDSAVSSVNSTSKT--QESGTKIA------DTAPPASAKPE
HADA--EPVVSGYALGAIRDGPQGLNEQPDPSKSEVQIAGDSGSTTATSVATSSSAAGSTKPQNKSVSKTMP
VPALTPDDKATDAKGQASPPAAGFKSTGADALASKTARTSSPSASDNANDKPKSLLPETTLASLSESPSVNG
KPPSSANASRHGGEGSSGLNKGPKKTTPRNDAPMRSNPDATSDDKLPKPKAKPSAAVPSADRVSKANNNDGP
ARANATSRGPRTNSGRASGSSRPSSKTAGNTGRGADATPRNARGSDNKAEVAPDTKANTARPQAGWSAKPES
AATANQRLKVEDALSYLDKVKAQFGSKPQVY----NQFLDIMKDFKSQ-------QIDTPGVIKKVSELFEG
NPDLIVGFNTF-------------------------------------------LPPGYKIEV------PDR
E-KPQ---------QILVSQP-GLPSVLHTTAGGRGLTAVKPE-----------------------------
------------------------------------------------------------------------
--------------------------------------------------------------------IEPT
PTERAVAA---TPAAAANMAATEADGQP--------------------------------------------
------------------------------------------------------------------------
------------------------------------------------------------------------
------------------------------------------------------------------------
------------------------------------------------------------------------
-------------------RKQLEFSHAIQYVNKIKNRFATQLGVYKNFLEILHTYQKE---Q-----KSIN
E-----------------VYSQVADLFANHKDLLDEFSQFLPEA----------------------------
------------------------------------------------------------------------
------------------------------------------------------------------------
----------------------------------------------------------VPAAQAHAERQRRQ
QREA-------------------------RRSRS-----------RRASDGESRAKRAKPLPEQLS------
------------------------------------------------------------------------
----------------------------------------------------------------EHGLSTEE
LAYFDRIKKVL---RPAS-VYDSFLKCLNMFSHEIISAQDLINLVE--EFL------------SKH----HD
L--FDWFKRFVG--------------------------------------------------------YSNA
-SDEGAAM-----------------------------------IE------------L---------DLAKC
-----DRL--DQSYRLLPT-THQ-KLRCSGRRHLEPNIAK--------------------------------
VLNDKYVSFPVWTSEDSSFVASKKN-AHEEALFRCEDERFELDLILEC---NLATIRVLEMVMHELQL-RPE
DQRRTYSFNIKNLGGRSESIHRKAVSRIYG---PRTDDVLQALRRDPYAHIPIVLQRLKQKQQEWRKVQRAW
NE-SWRDVIEKNYLKSLD-----NKSSTFKRNDTSAIKAKIIRANFKDKREQAR------------------
-----------------------KALKELRSGADV--------------DRSLYLPR-------------EL
LDFSED---------VRK----------------------------------------YVNQIVLAAYNK--
--VSKSGEQTRDNIAALLDDFVASYISGEFSVPSKQ------------------------------------
------------------------------------------------------------------------
------------------------------------------------------------------------
------------------------------------------------------------------------
------------------------------------------------------------------------
------------------------------------------------------------------------
---------------------------------------NRGEGAS-----------SGEPRKGVESI----
------------------------------------------------------------------------
----------------------------------------------------------------MTKVKFRG
STPAN-VFYCSSRWAVFWMQYNMLWTRVANIVKICRECEQALRDDPEGKRAHE----RPTA-----------
---------------------------------VFLALTLPSEYDRSA-LLDVFLELTTNVVEGNSDMQSY-
-EDAMRDLFTT-ASYQLTTIDKLAHALYRQLETLM------DHPSS------ALSGAF---LRNLAG-----
--ERFT--LDGESANESTQTDY--------------L-----------------------------------
------------------------------------------------------------------------
------------------------------------------------------------TYVVHTLGD-SN
KTLYKT----------------YH------------------------------------------------
------------------------------------------------------------------------
----------------------------------------------------------------ADGK----
-----ICVEIIDL------------------------------------------------EPGPDGTTTTA
GAN--------------WLNYIEKYMDF--------------------------------------------
------------------------------------------------------------------------
------------------------------------------------------------------------
---------------------------------------SHLD------EDLLRQ---------SVHKPFL-
-------------------------------------NRN----------KRKAGYE---------------
----------------------------------------------------------QQANWEDR-----V
VF------DNKLECHFRL-NAYKMFF-VVRSGDLLFR-----------------------------------
------------------------------------------------------------------------
------------HREIPPQSERQAPQSR---------------VRKHNKFRGWIGSW---------------
--------------------------------------------------LEKHTT------------QAER
ESCDN------FLRGTTSKVATESSKCSYLFKGHNLGRP---------------------------------
------------------------------------------------------------------------
----------------------------------------------------------------------
>mcic|HMPREF1544_03553/1-1291 | organism=Mucor circinelloides 1006PhL | HDAC_interact domain-containing protein [Source:UniProtKB/TrEMBL;Acc:S2JH24] | OG6_101145
------------------------------------------------------------------------
------------------------------------------------------------------------
------------------------------------------------------------------------
-----------MPLDPPSPTRPLVNTETANTAEPYMSSYNSAS-----------------------------
--------------SATRPTVESSPYQANSVHAASTNVASADQPSYPVRRASKTP-----------------
----------------PPPQLPLLQSSNSPNYSRQRTPVESAPTIAVPESMTMSA------NNAVTSQDTNA
PPAAAKSPRATTTATASAATASAATASSSSNASGGYR-----------------------------------
------------------------------------------------------------------------
------------------------------PLN---------------------------------------
---------------------------VK-------------------------------------------
-----------DALTYLDQVKMKFADQAKVY----NRFLDIMKEFKSQ-------AIDTPGVIERVSTLFRG
HPALISGFNTF-------------------------------------------LPPGYRIEC------STD
AYSRD---------VIKVTTP--TGTTSTTSGEPLNLHSENSA-----------------------------
------------------------------------------------------------------------
--------------------------------------------------LYYSNQQQQRSP------APTQ
AYSSNGYR---NASGSLPPIATYHPSQP--------------------------------------------
-------------------------------------------------LHKSQRSSVPPSGAIPSSQPSHI
H-----------------------------------------------------------------------
-------------------------------------------------------------RPSSPPPPPPL
PSASSSSATPTQTDEHGTR-----------------------------------------------------
-------------------RAPVEFNHAINYVNKIKNRFSNDPETYKQFLEILQTYQKE---Q-----KPIQ
E-----------------VYAQVQTLFNGATDLLAEFKQFLPDT----------------------------
-----------------------SQPPVIE------------------------------------------
------------------------------------------------------------------------
----------------------------------------------------------PIKKTKKQRALPLP
KQKKT------------------------KLHHG-----------TGSAASIANRMDHMITSDIRR------
-----------------------------------------------SPLVLPSAPVDGPVISAM-------
-----------------------------------------------------------------------E
AEFFDRVKKHI---GNKQ-TYLSFLRVLNLFTQQVLDANQLIDRCE--SYL------------SGN----KE
L--YSQLKKLVG--------------------------------------------------------YDGK
-DRIIENV------------PLVP-------------------SK------------M---------DYGSA
-----FEY--GPSYRSVPK-HWQ-FQKCSGRDSL---CWE--------------------------------
VLNDEYVSHPTWASEDGGFIASKKN-VFEEALHRVEEERYHYDLDIEA---NLNTMSLLEPISKKIAL-MTD
EEKNDFKVS-PGLGGPSKAIYQRVLKKIYG--NETGAEVIDMLHNNPAHAVPVVLKRLKQKDEEWRRLQREW
NK-VWREIESKNYYKALD-----YQGVIFKTNDKKNMSIKQLVTEIEAIHRDQT------------------
-----------------------DTQE-------------------------------------------PQ
LKFQFK-----NKK-VFK----------------------------------------DVTRVLYSYFER--
--QTAYGHEDCAVMKAFIEMFLPVF----FDVPDVL------------------------------------
------------------------------------------------------------------------
--------------------------------------PEKEQTQDIMLDDEDEDVD-----DEDALDDDVD
E--DD-------------------------------------------------------------------
------------------------------------------------------------------------
------------------------------------EDNDTQHSYDS----------------------STD
SRSA-----------------------------------KRGGGGA-----------NYARRSGRRSP----
----------RHKPNDEDHQKLLKDVL--------------------------TKKLKSIRDSKAAESKIQQ
LPAEDDD---------------------------------------------------------DVMEHSDK
EQKVY-NLFGNTTFYCFFRLFQVCYDRLYQM----KQLDRAYRTNGPEAKAAT----KAALELNVA------
-----------------------------------SKEYNGVHMDFKRGYYQALLKLIDRFFDDAFDQTTF-
-EECTRYIFGN-KAYVLFTVDKLMQSIMRQLHQIV-----TDLKAQ------KILSYF---KKNHEY-----
--EKST---------LELIQAY--------------R-----------------------------------
------------------------------------------------------------------------
------------------------------------------------------------AEVTDALG--QD
DKLYNL--------------A-FD------------------------------------------------
------------------------------------------------------------------------
---------------------------------------------------------------TLKRT----
-----LYIQLLQK--Q-------D-------------------------------------RTFGLN--DID
V----------------YTDYVANYTNW--------------------------------------------
------------------------------------------------------------------------
------------------------------------------------------------------------
----------------------------------------DVNS-----PGIDRK---------ALTKPFL-
-------------------------------------SRN---------IVDQPDTD---------------
-----------------------------------------------------------------------F
TV------KSSLEYKICR-NTYHLFY-VAGEDAFVRR-----------------------------------
------------------------------------------------------------------------
---------------TLPSATANNYTVS-----------------RNKAWKSWLDKD---------------
--------------------------------------------------KDTAEL------------DNRT
RSLYT-------------------------------------------------------------------
------------------------------------------------------------------------
----------------------------------------------------------------------
>mcic|HMPREF1544_05885/1-1299 | organism=Mucor circinelloides 1006PhL | HDAC_interact domain-containing protein [Source:UniProtKB/TrEMBL;Acc:S2K597] | OG6_101145
------------------------------------------------------------------------
-----------------------------------------------------------------MTVPNQP
SQADPRRPSVPTSSF---------------------------------------------------------
---------PLVGTLPYGHHNHINQQHNQAPRYTY-------------------------------------
------------------------------PSSYSSLPPPTHHNYQSTATTSASAS---AAGLVTANNNNNG
NSHI------------SPLSSSVMGAGSRPKYSDLPQHVTSEPIS--TSVTAAAA-----------------
---------------PSGTAKTSSEASPSSPSSGSYR-----------------------------------
------------------------------------------------------------------------
------------------------------PLN---------------------------------------
---------------------------VI-------------------------------------------
-----------DALAYLDQVKGRFADNPKIY----NKFLDIMKDFKSQ-------SIDTPGVIERVSTLFKG
HPQLISGFNTF-------------------------------------------LPAGYRIEC------SVD
PRDPN---------RIVVTTP--NGNKTTSTTSTTEDMLKMEL-----------------------------
-------QSQQRPMHQDHSYYPPPTSS---------------------------------------------
----------------------------------------SALASPSY----LTPPSQQTVS------TQPM
HHNANSVL---PPPPPFNATNRHYATSS--------------------------------------------
------------------------------------AASPIHHPHHHSQQHIIPPPSAQSYSSSAIPTSSPR
H-----------------------------------------------------------------------
------------------------------------------------------------------------
-------VTSSTSPPPHSADK---------------------------------------------------
-------------------KPPVEFNHAINYVNRIKNRFANNPDIYKQFLEVLKTYQKE---Q-----KPIE
E-----------------VYDHVRYLFNGADDLLEEFKQFLPEI----------------------------
---------------------TSSATAPSSHYQQVS------------------------------------
------------------------------------------------------------------------
----------------------------------------------------------PSLHEPSHIGFKRV
S----------------------------SPTIA-----------PAKRKKGYATKKTKLYQNQQQ------
-------------------------------------------------HYMQEEEDVGSYSPFD-------
----------------------------------------------------PQRP----------SVSAEE
VDLFERIKMHI---GNKP-SYEEFLKLLNLYTQEIVDIDTLVAQVK--GFL------------GNN----KE
L--MDTFKYIIG--------------------------------------------------------YEPK
-EPAIEKP---------AVSAAKP-------------------------------------------DLNKC
-----DAVQDSPSYRIVSK-EWQ-NQPCSGRDQM---CWE--------------------------------
VLNDEYVSHPIWASEDSGFVASKKN-QYEEALHRCEEERYEYDLNIEA---NLNTIALLKPIAERIEH-MSL
EEQRAMRLE-PGLGGPTVSIYERIIRKIYD--DERGTEIIDMLYQKPANVVPIVLKRLEIKDKEWRRAQRDW
NK-VWRDIDLRNFYRSLD-----YQSPVFKVNDRKAMTTKSLVTEIETLQKENP------------------
------------------------------------------------------TEP-------------VQ
FQFEFQ-----DDT-LFK----------------------------------------DIARLVCSFMDK--
--QSGYTNVDKQKVRNFLRSFIPMF----FHVKDTL------------------------------------
------------------------------------------------------------------------
---------------------------------------------PAETSIETEEAN-----EHEDGNNQLG
R--SNTE-----------------------------------------------------------------
------------------------------------------------------------------------
---------------------------------------------------------------------ETE
SPGS----------------D------------------SASLGKR-----------ATSEDSQGKLR----
----------KGAFKRNANNGAEDDVA------------------------------VPEDITVVEAEDQVD
LFAVAAA---------------------------------------------------------ATAPEIIN
QKRIY-SFFCNSPYYCLFRLYLTIYERLYRM----KSISNVSGTEKKFN--------KTAVDLDLV------
-----------------------------------PNRFDDIDLSH-G-YYHALLEMFDQYFEGEIDQATF-
-EENVRYLFGI-EAYLTFTVDRTIQTLIKQIQTVS-----TDKKSN------ELFKLF---SQDQQS-----
--IESP--------TVRTLSTY--------------R-----------------------------------
------------------------------------------------------------------------
------------------------------------------------------------SQVEDILE--SG
ENLYKI--------------T-FD------------------------------------------------
------------------------------------------------------------------------
---------------------------------------------------------------TDTHM----
-----AHIQLLDK----------E-------------------------------------NDMSLP--STE
QES--------------YEDYLASYVDW--------------------------------------------
------------------------------------------------------------------------
------------------------------------------------------------------------
---------------------------------------MHDT------EGINKL---------LLKPSFL-
-------------------------------------QRN--L------KLSSAQDK---------------
----------------------------------------------------------QLN----------V
HV------KSQLRYKIQP-KTYHMYY-IIGSEDILHK-----------------------------------
------------------------------------------------------------------------
--------------SATSTTTVTAEPEV---------------EKRIEQWSQWLSSQ---------------
---------------------------------------------------GNDDL------------SEET
RKLFS-------------------------------------------------------------------
------------------------------------------------------------------------
----------------------------------------------------------------------
>mcic|HMPREF1544_11178/1-1186 | organism=Mucor circinelloides 1006PhL | HDAC_interact domain-containing protein [Source:UniProtKB/TrEMBL;Acc:S2IWM1] | OG6_101145
------------------------------------------------------------------------
------------------------------------------------------------------------
------------------------------------------------------------------------
------------------------------------------------------------------------
-----------------------------MQTEQPKETRPAYQPIH--------------------------
----------------------DYSHPQVNDTQVPVVKEEQEQTQ--QEADHQVK-----------------
------------ASSEAVDTIAQNAVTEKPTPQEEYR-----------------------------------
------------------------------------------------------------------------
------------------------------PLN---------------------------------------
---------------------------VK-------------------------------------------
-----------DALTYLDTVKAKFSSRTDVY----NKFLDIMKDFKSQ-------MIDTPGVIERVSTLFRG
HPTLISGFNTF-------------------------------------------LPPGYRIEC------SVD
DQERN---------IIKVTTP--TGTTSI-------------------------------------------
------------------------------------------------------------------------
------------------------------------------------------TESGSLNL------RGDD
NFQQQEDR----------------------------------------------------------------
------------------------------------------------------------------------
------------------------------------------------------------------------
------------------------------------------------------------------------
------------------------------------------------------------------------
-------------------KAPVEFNHAITYVNKIKNRFAGQPDTYKKFLEILQTYQKD---Q-----KPIG
E-----------------VYTEVQALFDGSTELLEEFKQFLPEP--------KQ------------------
---------------------RKKRSGQIPNLSISK------------------------------------
------------------------------------------------------------------------
---------------------------VGHYNE-------------------------LTKLSMQRTKHHHK
TDL--------------------------QTSNV-----------RGDPSHSNENIASSLNDDLSR------
------------------------------------------------------------------------
-----------------------------------------------------------------PTFSAEE
AEFFEKVKTYI---GNKA-TYNAFLKVLNLFSQQIVDQNVLVSRVE--SFI------------GGN----TE
L--FEWFKSLVG--------------------------------------------------------YDGT
-DQVIENM------------PRMQPV-----------------TK----------------------NAGGC
----------GPSYRHVPK-AWQ-NRTCSGRDAL---CWD--------------------------------
VLNDTYISHPTWASEDTGYVASKKN-QYEEALHRVEEERYDYDLNIEA---NLNTIALLEPIAKKISI-MSA
DEKSSFRLS-PGLGSPSRTIYQRIMKKIYA---GKGLEMIDLLHNNPAQTVPIVLKRLKQKDDEWKRAQREW
NK-IWREVEAKNYWKSLD-----YQGITFKLTDRKAMTTRSLVAEAEDAKEAHK------------------
---------------------------------------------------------------------EDK
FLFQFP-----DAA-VFK----------------------------------------DVSRLVYFYLDR--
--QPVYNPEDCASMRVFMSTMIPLF----FNVNDVE------------------------------------
------------------------------------------------------------------------
------------------------------PSTVDSGDIVMEEILDDDASSVQSDNE-VKTASMNTARTTNR
R-----------------------------------------------------------------------
------------------------------------------------------------------------
--------------------------PRRARGPLNDEEGLLKDVLTR--------NIKKKRSGRSTSSSEEE
DEDE----------------E------------------DEDEEDD-----------DESSQINNNTE----
---------DEEMEEEDEEDEDEEDED-------------------DDDANERSRRPRRRAARSSSNGSGKG
KSKKSQRTNKKKAQTTSASTKMTTLASLIE----------------------------------KEKSVEPE
NQKTY-NFYGDSGFYCFFRLYQILYSRLCKM----KALDAEFRENPDKARKAH----KEARDLGIT------
-----------------------------------PKRFKALKMDTKRGYYSILLSLIDKLFEGEIDQQTF-
-EECVRYIFGG-DAYIMFTIDKLVLSLVRDIHIIV-----ADTQSQ------ELFELF---KIENRA-----
--EQMD---------QGDPTTY--------------R-----------------------------------
------------------------------------------------------------------------
------------------------------------------------------------TRVAGIIE--ST
ENTYHI--------------T-FK------------------------------------------------
------------------------------------------------------------------------
---------------------------------------------------------------LKSKT----
-----LAIKLLDG----------T-------------------------------------HGSTQE--NEE
CGG--------------YDEYVANYIDW--------------------------------------------
------------------------------------------------------------------------
------------------------------------------------------------------------
---------------------------------------ANET------KGINQE---------SLTPRFL-
-------------------------------------KRNLK-------HKGHQAKD---------------
-----------------------------------------------------------------------I
AV------RSGMQYKICR-DTYHMFY-IIGTEDAFVR-----------------------------------
------------------------------------------------------------------------
--------------HVAKPSIETATIAS------------------NNKWNQWLNQH---------------
------------------------------------------WSQ----GLTEQEKSIA---------EQQA
LSFQ--------------------------------------------------------------------
------------------------------------------------------------------------
----------------------------------------------------------------------
>mcir|QYA_106344/1-1295 | organism=Mucor lusitanicus CBS 277.49 | HDAC_interact domain-containing protein [Source:UniProtKB/TrEMBL;Acc:A0A168N4Y4] | OG6_101145
------------------------------------------------------------------------
------------------------------------------------------------------------
-----------------------------------------------------------------------M
TVPNQPSQADPRRPSVPTSSLPLVGTLPYGHHHNHLNQQQHSQ-----------------------------
--------------------APRHAYTPAYSTLPPPPPPSSHHHYQSTPSSSATTATTSPAAGLVTANNNNI
NGN-------------SHIPSSAMGARSRLKYNELPPHAAAEAISTTSGTIRASA-----------------
------------------------EASPSSPSSGSYR-----------------------------------
------------------------------------------------------------------------
------------------------------PLN---------------------------------------
---------------------------VV-------------------------------------------
-----------DALAYLDQVKGRFADNPKVY----NKFLDIMKDFKSQ-------SIDTPGVIERVSTLFKG
HPQLISGFNTF-------------------------------------------LPAGYRIEC------SVD
PRDPN---------RIIVTTP--NGNKTTSTTSTTEDMLKMEP-----------------------------
------------------------------------------------------------------------
----------------------------------------------------QSQQHLLHQQ------EHPH
HPSSSSSPPSYLAPPPVSTQSMHHKTAS--------------------------------------------
---------------------------------------------ALPFHTSNRLYSPSIPRAPPHHIISPP
P-----------------------------------------------------------------------
----------------------------------------------------------------PPPPPSAQ
PYSSSLLLPSSASPPPQTVDK---------------------------------------------------
-------------------KPPVEFNHAINYVNRIKNRFANNPDIYKQFLEVLKTYQKE---Q-----KPIE
Q-----------------VYDHVRYLFNGADDLLEEFKQFLPEI----------------------------
---------------------TSSGSTSTHYQRQSP------------------------------------
------------------------------------------------------------------------
----------------------------------------------------------PFYEPQSGFKRVS-
-----------------------------SPSSA-----------PANKRKKGHASKKTKLYQDQQ------
-----------------------------------------------QQQYMQEEEDAGSYSLFD-------
----------------------------------------------------PQRP----------SISAEE
VDLFDRIKMHI---GNKP-SYEEFLKLLNLYTQEIVDIDTLVAQVK--GFL------------GNN----KE
L--MDTFKYVIG--------------------------------------------------------YEPK
-APAIERP---------AVSAAKP-------------------------------------------DLNKC
-----DAVEDSPSYRVVSK-EWQ-NQPCSGRDQM---CWE--------------------------------
VLNDAYVSHPIWASEDSGFVASKKN-QYEEALHRCEEERYEYDLNIEA---NLNTIALLKPIAERIER-MSP
EEQRAMRLE-PGLGGPTVSIYERIIRKIYD--DERGTEIIDMLYQKPATVVPIVLKRLETKDKEWRRAQRDW
NK-IWRDIDLKNFYRSLD-----YQSPVFKVNDRKAMTAKSLVTEIETLQKENP------------------
------------------------------------------------------TEL-------------VQ
FQFEFS-----DET-LFR----------------------------------------DVARLICSFMDK--
--QTGYAPVDKQKVKSFLRSFIPVF----FHVKDSL------------------------------------
------------------------------------------------------------------------
-----------------------------------------PIGTSVEPEEGEEAAA----SQPEDREHQPG
R-----------------------------------------------------------------------
------------------------------------------------------------------------
---------------------------------------------------------------------SNT
EETE-----------------------------------SPATASD-----------SASPLKRATSE----
----------DIQGKRLKGGMLKQSAH----------------------ITTEGGGDEVVVPEDVTMDEAED
AIDLFAVAAA------------------------------------------------------ATAPEIIN
QKRIY-SFFCTSPYYCLFRLYLTMYERLHKM----KSISAACGTEKKLN--------KAAVELDLV------
-------------------------------------PNRFEDMDLSHGYYHALLEMLDQYFEGEIDQATF-
-EENARYLFGI-EAYLTFTFDRTIQTLIKQIQTIS-----TDKKSN------ELFKLF---SRDQQS-----
--VDSP--------TVRTLSIY--------------R-----------------------------------
------------------------------------------------------------------------
------------------------------------------------------------SLAEDILE--SD
ENLYKI--------------T-FD------------------------------------------------
------------------------------------------------------------------------
---------------------------------------------------------------TDTHT----
-----AHIQLLDK----------E-------------------------------------NDMSLP--STE
QES--------------YEDYLASYVDW--------------------------------------------
------------------------------------------------------------------------
------------------------------------------------------------------------
---------------------------------------MHDT------EGINKL---------LLKPSFL-
-------------------------------------QRN--L------KSASAQDK---------------
----------------------------------------------------------QLD----------I
HV------KSQLRYKIQP-KTYHMYY-IIGSEDILHR-----------------------------------
------------------------------------------------------------------------
-------------SAPVENADDDETIVV-------------EEDPRAKQWQQWLSNQ---------------
---------------------------------------------------GNDDL------------SKDT
RNLLS-------------------------------------------------------------------
------------------------------------------------------------------------
----------------------------------------------------------------------
>mcir|QYA_48800/1-1057 | organism=Mucor lusitanicus CBS 277.49 | HDAC_interact domain-containing protein [Source:UniProtKB/TrEMBL;Acc:A0A168LAP5] | OG6_101145
------------------------------------------------------------------------
------------------------------------------------------------------------
------------------------------------------------------------------------
------------------------------------------------------------------------
------------------------------------------------------------------------
------------------------------------------------------------------------
------------------------------------------------------------------------
------------------------------------------------------------------------
------------------------------------------------------------------------
------------------------------------------------------------------------
-----------------------------------------MKEFKSQ-------AIDTPGVIERVSTLFRG
HPALISGFNTF-------------------------------------------LPPGYRIEC------STD
AYARD---------IIKVTTP--TGTTSTTSGEPT-------------------------------------
------------------------------------------------------------------------
--------------------------------------------------------------------TMPS
SQSSHAVH---RSASPPPPPPPLSATTP--------------------------------------------
------------------------------------------------------------------------
------------------------------------------------------------------------
------------------------------------------------------------------------
------------TASDDQGTR---------------------------------------------------
-------------------RAPVEFNHAINYVNKIKNRFSNDPETYKQFLEILQTYQKE---Q-----KPIQ
E-----------------VYAQVQTLFNGATDLLAEFKQFLPDT----------------------------
-----------------------SQPQPSQQQTPIL------------------------------------
------------------------------------------------------------------------
----------------------------------------------------------ESTSSSSTKKTGKK
QRA--------------------------LPLPK-----------QKKAKLQHHSSAGGSIASIAN------
----------------------------RMDHHMI------------TSDIRRSPLVLPPTAPAD-------
----------------------------------------------------------------GPIISAVE
AEFFDRVKKHI---GNKQ-TYFSFLRVLNLFTQQVLDANQLIDRCE--SYL------------SGN----KE
L--YHQLKKLVG--------------------------------------------------------YDGK
-DRVIENV------------PLVP-------------------SK------------L---------DYSAA
-----YEY--GPSYRSVPK-HWQ-SQKCSGRDAL---CWE--------------------------------
VLNDGYVSHPTWASEDGGFIASKKN-VFEEALHRVEEERYHYDLDIEA---NLNTMSLLEPINKKIAL-MSN
EDKSDFKVS-PGLGGPSKAIYQRVLKKIYG--NETGAEVIDMLHNNPAHAVPVVLKRLKQKDEEWRRMQREW
NK-IWREIESKNYYKALD-----YQGVIFKTNDKKNMSIKQLVSEIEAIHHDQA------------------
-----------------------ETQE-------------------------------------------PQ
LKYQFK-----NKK-VFK----------------------------------------DVTRVLYSYFER--
--QTTYGHEDCAVMKAFIEMFLPVF----FDVPDVL------------------------------------
------------------------------------------------------------------------
----------------------------PEKEPSQDIMLLDDEDEDVDDEMDEDDVD-----EDDEDNDTQH
S-----------------------------------------------------------------------
------------------------------------------------------------------------
------------------------------------------------------------YDSSTDSRSTKR
GANS-----------------------------------TRRNGRR-----------SPRHKPNDEDH----
----------QKLLKDVLTKKLKSITE-------------------------TKAAESKIQPLPADEGEEEQ
EQD-------------------------------------------------------------QEGGYSDR
EQKIY-NLFGNTTFYCFFRLFQVCYDRLYQM----KQLDRAYRTNGAQAKATT----KAALDLHVV------
-----------------------------------SKDYNGVHMDFKRGYYQALLTLIDRYFDDAFDQTMF-
-EECTRYIFGN-KAYVLFTIDKLMQSIMRQLHQIV-----TDMKAQ------KILSFF---KKNHEH-----
--DKST---------PELIQAY--------------R-----------------------------------
------------------------------------------------------------------------
------------------------------------------------------------SEVTDALG--QD
DKLYNL--------------A-FD------------------------------------------------
------------------------------------------------------------------------
---------------------------------------------------------------TLTRT----
-----LYIQLLQK--Q-------D-------------------------------------RTFGLN--DMD
V----------------YTDYVAHYTNW--------------------------------------------
------------------------------------------------------------------------
------------------------------------------------------------------------
---------------------------------------DVDT------PGIDRK---------TLSKRFL-
-------------------------------------SRN---------IVHQSDTN---------------
-----------------------------------------------------------------------F
KV------QSNLAYKICR-STYHLFY-VSGEDAFVRW-----------------------------------
------------------------------------------------------------------------
------------------TSSQPTALDD-------------SADSRNLAWKSWLDK----------------
-------------------------------------------------GRDTAEL------------DDTT
RSLYA-------------------------------------------------------------------
------------------------------------------------------------------------
----------------------------------------------------------------------
>mcom|C1FDG5/1-1215 | organism=Micromonas commoda (strain RCC299 / NOUM17 / CCMP2709) (Picoplanktonic green alga) | HDAC_interact domain-containing protein | OG6_101145
------------------------------------------------------------------------
------------------------------------------------------------------------
------------------------------------------------------------------------
------------------------------------------------------------------------
------------------------------------------------------------------------
-------------------------------MKRQSTPAGQKAST---DDALRKQ-----------------
------------------------------------------------------------------------
------------------------------------------------------------------------
------------------------------------------------------------------------
------------------------------------------------------------------------
-----------EALTYLRELKERLKDKKDTY----DEFLEIMKEFKAQ-------RIDTEGVIKRVKTIFKG
HRDLILGFNQF-------------------------------------------LPKGHEIRV---------
------------------------------------------------------------------------
------------------------------------------------------------------------
-----------------------------------------------------------EDV------DREE
REEAERAK---AAAGSVPPV----------------------------------------------------
------------------------------------------------------------------------
------------------------------------------------------------------------
------------------------------------------------------------------------
------------------------------------------------------------------------
-------------------KPQVEFVHAISYVNKIKTRFANDERVYKAFLEILNMYRKN---L-----KTIG
Q-----------------VYDEVASLFKSHNDLLEEFTYFLPDF--------STPA----------------
---------------------AGKKAATGKTLRGKS------------------------------------
------------------------------------------------------------------------
----------------------------------------------------------AFTSGQHSGALKRK
GKGEKGI----------------------TPEAP-----------PPENREEDRK-----------------
------------------------------------------------------------------------
----------------------------------------------------------------TAASLAKE
LSFFERVKARL---RNRE-SYNELIKCLNIFNSEVISKMELQSLVW--DIL------------GRH----PD
L--YSGFSEFLARCESMDF------------------------------------------ELLESGKGKDG
-KLSVKEL-----------------------------------QK-LKIISAR-EKFL--SRPISELDLSAC
-----ERC--GPSYRLLPK-DYP-KAPASARTSL---CQE--------------------------------
HLNDNWVSVTS-GSEDYSFKAMRKN-QYEEALFRCEDDRFELDMVLET---TAVTICALQPIIDKLNA-MPS
DEASQFRIP----EGTLSPIHLRTIERLYGIGTDRGSDIRRMILDYPSATAHVVMARLKQKDAEWKQIKTEL
TP-VWVDVYEKNYNKSLD-----HRSFYFKQTDKKALSAKGMTGEIKEVWEKKK------------------
-----------------------HSEDIISRSNDV--------------TSAACNIS-------------PD
LTFTYA-----DRT-VHD----------------------------------------DIYAVLKFCTHE--
----MMNSDHAERVMNTWRIFMEPF----FGITRKD------------------------------------
------------------------------------------------------------------------
---------------------PEGDYYDDSAEQAALFVHGFDDDDDGDDDAGDVDDD-----DDDIDGEDAG
N--GD-------------------------------------------------------------------
------------------------------------------------------------------------
-----------------------------------------------------------GDDDGKNRDKILS
AEGV-----------------------------------VTHGSNE-----------PTQPAFGDNDA----
----------RNPELLTSNESNLLKLK--------------------------NAEWSDEQGEKSCDDSSSK
HAYSSCNPLSGTTRTTLNGL--------------------------------------------EYSCSTHE
TLGEGPIFYGHDGFYLLFRLHQHLYERLATA----RVSAF-----------------SMSQQFG--------
---------------------------------QTANPAESRTARERS-IHNDFLRLLFKLLNGTIESSNF-
-EDECRILLGA-NSYLLFTLDKLIYKIVKQVQSLL-----ADEMAS------KLLQLF---DYERTR-----
--KDG-----------FSEHIY--------------H-----------------------------------
------------------------------------------------------------------------
------------------------------------------------------------ANANVLL---LD
ESCYRF--------------SSFD------------------------------------------------
------------------------------------------------------------------------
---------------------------------------------------------------RGKR-----
-----LTLQLRDTSLD-------K-------------------------------------ADLPAG--TMD
AQ---------------FHGYLGRFLHA--------------------------------------------
------------------------------------------------------------------------
------------------------------------------------------------------------
--------------------------------------SIQPD------EILSKS----WLDQSDRPPVYL-
-------------------------------------RRTKLN------VQPFDRKD---------------
----------------------------------------------------------EDSAFLADKCADVV
--------FNSLECKVSC-SNSKISY-VLDTEDIFYR-----------------------------------
------------------------------------------------------------------------
-------------KSVRWAGRAVHKRIQ-------------HRKVMESKFRQWLNTQ---------------
-----------------------IPSSVKILGTDPLSMLPQASTPSTEIINNDNETNKSATFPFPGIAVEVA
KDHSR-----QVQHEVRSPDGGDGNKLETQVGAADILFKDPGQTDKDHFEEPKFDPDQHTVPDATELDWGIK
------------------------------------------------------------------------
----------------------------------------------------------------------
>mdap|DI09_31p70/1-1573 | organism=Mitosporidium daphniae UGP3 | HDAC_interact domain-containing protein [Source:UniProtKB/TrEMBL;Acc:A0A098VV13] | OG6_101145
------------------------------------------------------------------------
------------------------------------------------------------------------
------------------------------------------------------------------------
------------------------------------------------------------------------
--------------------------------MGEANHIPSPTPSPTASTDSGTAPLGVDGDDDARNSGVEN
EAHSDAYTG-------SPSNVSLGSSYTGSSPSIATQKEPSN-TA---ADGKPQP-----------------
------------------------------------------------------------------------
------------------------------------------------------------------------
------------------------------RIN---------------------------------------
---------------------------KN-------------------------------------------
-----------DAMVYLEQVRSQFLDQPEIY----GKFLDIMKDFKAH-------AITTDLVIERVTYLFRG
YPHLVEGFNAFIPEEHRFRMSSATKYTSSGKSPSSPSTGSAILGQASYHHSRPALPPGYNPSGPIQPQSSST
ARVTKYLSAGPTPPALTSSSEYQIEK-ILPSHFGYGPSSTAHPHTYYGPSGSASSGYSQPYGGSLNHSSSAT
YPLSSASASGNGGGPSSSAYASS-------------------------------------------------
----------------------------------------SAASPYGH----HHPHLHLSHL------PSHP
SSCSYSPS---ASAPTYPLSGSSQPPSSGSAPWNNNPNSYNNTADRAPFGEKNIMYDRPPPHPYSNGAERSY
QGERTSSTSASYDRHYHQGYALPERYFVQNSGDQRQSSSYGPSTSSTSPPYSNAYGGAPYPHHSQSGPSAVP
S-----------------------------------------------------------------------
-------------------------------------------------------------SYVSHPHYSSS
SVSSSGSQSSTLTIEKESGER---------------------------------------------------
-------------------KSSMGMLQAVGYLKKIQDRFYGHPEVYQSFVEILRSYQRE---Q-----RPIR
E-----------------VYAQVASLFSGHSDLLDEFAQFIPDA---QSVGISGLAPAPPPAKPVVQTRKQG
H--------------------HPQNPPIGGYPGGGS-----GVSSSSSSSGSVSGSVSGTGSI---------
--GGNGSVGSS-------------------------------------------------------------
---------------------------AGTYSNSA-----------------------PIPAPAYHPSSSSE
PIFGPQPTFDSYA----------------RPTAV-----------NQRRRLSSSQYPMPPSTTPSL------
-------------------------AAAKRARIGPLLGAFPGTSPVTSAPNVPAGSMAATTTPSP-------
----------------TSFQSSSTQYAAETTPPIPYALMD------------VQKPQASSSLSPVDVSSLPE
GDFFSKVRKFL---NDHEGAYSEFVKCLDFYTHRIVGKSELMKLVR--PFI------------GRS----PE
L--LSKFSQILG------------------------------------------------------LSDEGG
-PDETENR-----YLRDDEPIAIP-------------------ID-VDGTADP--------------DANVA
-----PRR--LGSYRMLSEARGGSAVTSSGRTPL---CME--------------------------------
VLNDLMVSCPSFNSEDSTFVASRKN-ASEEALFRCEDERYELDLLIDG---ARSAIAWFE-----LER-LSL
SAASKSKVASPKLSVQPPPIHRALIGRVWG---DQASSILKALHQLPVTAIPLLITRLTQKLEEWRIIFREL
SQNQWLEIHVKNVQKALD-----HQGTTFRTVDRKSLSLRALTNEIHSIFLEQM----------------KR
GTRASASISVSSLPSFGSADNLNDSKTAANNASTK--------------GP---MEL-------------AQ
LDWELS-----SPL-VAR----------------------------------------TLCSLLLAREST--
--VDSNGLKKRAAIGQFLTIFLPQF----F------------------------------------------
------------------------------------------------------------------------
------------------------------------------------------------------------
------------------------------------------------------------------------
------------------------------------------------------------------------
------------------------------------------------------------------------
------------------------------------------------------------ANSVTCST----
------------------------------------------------------------------------
------------------------------------------------------------------------
------MLYANESLYLFFRLFQIAYCRLERI----LVLSHKACTSTTPQHPLASLFAASSAIDHAA------
-----------THNLSAPGGHTADSGARPYALAIDRAPAAGENHSSND-LFETCVKIMEDFISGAIDGSSF-
-EERLRQVLGP-NAYLLFTFDRLLSLISKQAALLL--ADPVVERLV------SIFETHGVHKNHHANGIPET
DEHDRGKRLAIGVILSATPSSV-----------MAAN-----------------------------------
------------------------------------------------------------------------
------------------------------------------------------------SSANKSSFLPMQ
PFLFSIEAIGRLKSPQIDANDSCI------------------------------------------------
------------------------------------------------------------------------
---------------------------------------------------------------PGIFL----
-----EGHEWLVRFRVI------P-------------------------------------APIGTALPDDQ
HHHYHSFSSCKGSNLEKWSSYIDRFVDP--------------------------------------------
------------------------------------------------------------------------
------------------------------------------------------------------------
----------------------------------------QYDHRVLKPPGCSAP---------RKAPLIL-
-------------------------------------ERN---------LKKIASSQ---------------
------------------------------------------------------------PAVPNV------
--------SYRLEMKIDV-PSFRIFF-VPGTEDCVFS-----------------------------------
------------------------------------------------------------------------
-------------KKACGLAVHNTY-----------------------------------------------
------------------------------------------------------------------------
------------------------------------------------------------------------
------------------------------------------------------------------------
----------------------------------------------------------------------
>mdom|F7CG40/1-1122 | organism=Monodelphis domestica (Gray short-tailed opossum) | HDAC_interact domain-containing protein | OG6_101145
------------------------------------------------------------------------
------------------------------------------------------------------------
------------------------------------------------------------------------
------------------------------------------------------------------------
------------------------------------------------------------------------
-----------------MASGGGGGGP---------GAGAGAGGRGMSGARWGRA-----------------
-----------------------------GPTAQEKL-----------------------------------
------------------------------------------------------------------------
------------------------------PVH---------------------------------------
---------------------------VE-------------------------------------------
-----------DALSYLDQVKIRFGSDPATY----NGFLEIMKEFKSQ-------SIDTPGVIRRVSQLFHE
HPDLIVGFNAF-------------------------------------------LPLGYRIEI------PKN
G-------------KLSIQAP--LTS----------------------------------------------
------------------------------------------------------------------------
-----------------------------------------------------QENSHHHSD------SADD
YKQQLLYK---EDKPQGPLE----------------------------------------------------
------------------------------------------------------------------------
------------------------------------------------------------------------
------------------------------------------------------------------------
------------------------------------------------------------------------
-------------------SDSVEFNNAISYVNKIKTRFLDHPEIYRSFLEILHTYQKE---QLSTKGRPFR
G------------MSEEEVFTEVANLFRGQEDLLSEFGQFLPEA-----------KRSLF------------
---------------------TGNGPCEMNSVQKIE------------------------------------
------------------------------------------------------------------------
----------------------------------------------------------HEKNLEHSKKRSRP
LLL--------------------------RPVTG-----------PAKKKMKLRGTKDLSVAAVGK------
------------------------------------------------------------------------
------------------------------------------------------------------YGTLQE
FSFFDKVRRVL---KSQE-VYENFLRCIALFNQELVSGSELLQLVT--PFL------------GKF----PE
L--FAQFKSFLG------------------------------------------------------VKELSF
-APPMSDR-----------------------------------SG--DGIGRE----I---------DYASC
-----KRI--GSSYRALPK-TYQ-QPKCSGRTAI---CKE--------------------------------
VLNDTWVSFPSW-SEDSTFVSSKKT-PYEEQLHRCEDERFELDVVLET---NLATIRVLESVQKKLSR-MSP
EDQEKFRLD-DCLGGTSEVIQRRAIYRIYG---DKAPEIIESLKKNPVTAVPVVLKRLKAKEEEWREAQQGF
NK-IWREQYEKAYLKSLD-----HQAVNFKQNDTKALRSKSLLNEIESVYDEHQ------------------
-----------------------EQHS------EG--------------RS---APT-----------NEPH
LIFVYE-----DKQ-ILE----------------------------------------DAASLISYYVKR--
--QPTIQKEDQGTIQQIVHHFVPSL----FFSQLSD------------------------------------
------------------------------------------------------------------------
--------------------------------------------LGISEESTDEDRE---------------
------------------------------------------------------------------------
------------------------------------------------------------------------
---------------------------------------------------------------------HSQ
GQNL-----------------------------------DTTDLWK-----------KSASLPQNSPP----
----------DEKAGLCAAT----------------------------------------------------
----------------------------------------------------------------VPEQPGAL
DDVYS-LFFANNNWYFFLRLHQTLCSRLLKI----YRQAQKQLLEYRTEKEREKLLCEGRKEKSND------
-------------------------------PAMELRLKQPSEVELEE-YYPAFLDMVRSLLEGNIDPTQY-
-EDTLREMFTI-HAYIGFTMDKLVQNIVRQLHHLV-----SDDICL------KVVELY---LNEKKR-----
--GAAGGNLSSRCVRAAKETSY--------------Q-----------------------------------
------------------------------------------------------------------------
------------------------------------------------------------WKAERCM---AD
ENCFKV--------------M-FL------------------------------------------------
------------------------------------------------------------------------
---------------------------------------------------------------QRKGQVI--
-----MTIELLDT----------E-------------------------------------EAQTED--PVE
VQH--------------LANYMEQYVGT--------------------------------------------
------------------------------------------------------------------------
------------------------------------------------------------------------
-------------------------------------------------EGAPNP----PNDGFLLKPVFL-
-------------------------------------QRNLKKFRQWQSKQVRALRS---------------
----------------------------------------------------------EVKSSWKR-----L
VGVES---ACNVDCRFKL-TTHKMVF-IMNSEDYMYR-----------------------------------
------------------------------------------------------------------------
-------------RGTLCRAQQVQPVVL------------LKHHQQFEEWHSRWLED---------------
------------------------------NVTSEAAELVQDWLM----GEEDEDM------------VPCK
TTCET-----VTIHGLPVTRYRVQYSRRPASP----------------------------------------
------------------------------------------------------------------------
----------------------------------------------------------------------
>mfas|ENSMFAG00000001377/1-1159 | organism=Macaca fascicularis REF | SIN3 transcription regulator family member B [Source:NCBI gene (formerly Entrezgene);Acc:102116482] | OG6_101145
------------------------------------------------------------------------
------------------------------------------------------------------------
------------------------------------------------------------------------
------------------------------------------------------------------------
------------------------------------------------------------------------
----------------MAHAGGGSGGG---------GPAGRG-LS---GARWGRS-----------------
-----------------------------GSAGHEKL-----------------------------------
------------------------------------------------------------------------
------------------------------PVH---------------------------------------
---------------------------VE-------------------------------------------
-----------DALTYLDQVKIRFGSDPATY----NGFLEIMKEFKSQ-------SIDTPGVIRRVSQLFHE
HPDLIVGFNAF-------------------------------------------LPLGYRIDI------PKN
G-------------KLNIQSP--LTS----------------------------------------------
------------------------------------------------------------------------
-----------------------------------------------------QENSHNHGD------GAED
FKQQVPYK---EDKPQVPLE----------------------------------------------------
------------------------------------------------------------------------
------------------------------------------------------------------------
------------------------------------------------------------------------
------------------------------------------------------------------------
-------------------SDSVEFNNAISYVNKIKTRFLDHPEIYRSFLEILHTYQKE---QLNTRGRPFR
G------------MSEEEVFTEVANLFRGQEDLLSEFGQFLPEA-----------KRSLF------------
---------------------TGNGPCEMHSVQKNE------------------------------------
------------------------------------------------------------------------
----------------------------------------------------------HDKTPEHSRKRSRP
SLL--------------------------RPVSA-----------PAKKKMKLRGTKDLSIAAVGK------
------------------------------------------------------------------------
------------------------------------------------------------------YGTLQE
FSFFDKVRRVL---KSQE-VYENFLRCIALFNQELVSGSELLQLVS--PFL------------GKF----PE
L--FAQFKSFLG-----------------------------------------------------V-KELSF
-APPMSDR-----------------------------------SG--DGISRE----I---------DYASC
-----KRI--GSSYRALPK-TYQ-QPKCSGRTAI---CKELDHWTLLQGSWTDDYCMSKFKSTCWIPGYSAG
VLNDTWVSFPSW-SEDSTFVSSKKT-PYEEQLHRCEDERFELDVVLET---NLATIRVLESVQKKLSR-MAP
EDQEKFRLD-DSLGGTSEVIQRRAIYRIYG---DKAPEIIESLKKNPVTAVPVVLKRLKAKEEEWREAQQGF
NK-IWREQYEKAYLKSLD-----HQAVNFKQNDTKALRSKSLLNEIESVYDEHQ------------------
-----------------------EQHS------EG--------------RS---APS-----------SEPH
LIFVYE-----DRQ-ILE----------------------------------------DAAALISYYVKR--
--QPAIQKEDQGTIHQLLHQFVPSL----FFSQQLD------------------------------------
------------------------------------------------------------------------
--------------------------------------------LGASEESADEDRD---------------
------------------------------------------------------------------------
------------------------------------------------------------------------
---------------------------------------------------------------------SPQ
GQST----------------D--------------------PSERK-----------KPAPGPHSSPP----
----------EEKG----------AFG--------------------------DAPATEQPPPP--------
----------------------------------------------------------------PPPPHKPL
DDVYS-LFFANNNWYFFLRLHQTLCSRLLKI----YRQAQKQLLEYRTEKEREKLLCEGRREKGSD------
----------------------------PA---MELRLKQPSEVELEE-YYPAFLDMVRSLLEGSIDPTQY-
-EDTLREMFTI-HAYVGFTMDKLVQNIARQLHHLV----SD-DVCL------KVVELY---LNEKKR-----
--GAAGGNLSSRCVRAARETSY--------------Q-----------------------------------
------------------------------------------------------------------------
------------------------------------------------------------WKAERCM---AD
ENCFKV--------------M-FL------------------------------------------------
------------------------------------------------------------------------
---------------------------------------------------------------QRKGQVI--
-----MTIELLDT----------E-------------------------------------EAQTED--PVE
VQH--------------LARYVEQYVGT--------------------------------------------
------------------------------------------------------------------------
------------------------------------------------------------------------
-------------------------------------------------EGASSS----PTEGFLLKPVFL-
----------------------------QRNLKKFRRRWQ--S------EQARALRG---------------
----------------------------------------------------------EARSSWKR-----L
VGVES---ACDVDCRFKL-STHKMVF-IVNSEDYMYR-----------------------------------
------------------------------------------------------------------------
-------------RGTLCRAKQVQPLVL------------LRHHQHFEEWHSRWLED---------------
------------------------------NVTVEAASLVQDWLM----GEEDEDM------------VPCK
TLCET-----VHVHGLPVTRYRVQYSRRPASP----------------------------------------
------------------------------------------------------------------------
----------------------------------------------------------------------
>mglo|MGL_2490/1-650 | organism=Malassezia globosa CBS 7966 | unknown | OG6_101145
------------------------------------------------------------------------
------------------------------------------------------------------------
------------------------------------------------------------------------
------------------------------------------------------------------------
------------------------------------------------------------------------
------------------------------------------------------------------------
------------------------------------------------------------------------
------------------------------------------------------------------------
------------------------------------------------------------------------
------------------------------------------------------------------------
------------------------MDQND------GNMITVTTPNGTT-------TQTLGGMVPRVVSR---
------------------------------------------------------IPPGDVPSP------GAP
G----------------------MAMNGAGAIAGTGGAPVPSS-----------------------------
------------------------------------------------------------------------
-------------------------------------------------------SAPTTAS------GAPL
ALHDVPAS---RGPGT--------------------------------------------------------
------------------------------------------------------------------------
------------------------------------------------------------------------
------------------------------------------------------------------------
------------------------------------------------------------------------
-------------------GGPS--------------PYGAVSD-----------YAER---M-----GPAP
P-------------------PNVKGLPRP------------PPT----------------------------
---------------------GPAAAPAAPVAPVAP------------------------------------
-------GMPM-------------------------------------------------------------
---------------------------RGGTSP-------------------------GSMGMPPSMPPPQP
-----------------------------GPPPP-----------PPPPHGAYGGAMPMGYEPVGR------
--------------------------------------------------GPPAGAPEPVLRPPV-------
-------------------------------------------------------------------EFNHA
ISYVNKIKQRF---SNDPDTYKQFLEILQTYQKEQRPIHEVYAQVT--VLF------------DHA----KD
L--LEEFKQFLP------------------------------------------------------------
-------------------------------------------------------------------DTGAA
----------------------------PGGAGL--------------------------------------
----------------FGMIGHMTN----------------------G---------------------MGP
GEAP------PPHGAPGSAAGVNAAAGGAG---NAGGGMGPAAAVGPGSAP---------------------
-----------------------GAGMAY--------------DAVPARHPHHH------------------
-----------------------QHHP---------------------------YPG---------------
-----------TQA----------------------------------------------------------
--VPAPSLSRKKRVID--------------DMPPGP------------------------------------
------------------------------------------------------------------------
---------------------------------------ESMGLASTTTTTSTSSSS------SSSAPKTSG
S-----------------------------------------------------------------------
------------------------------------------------------------------------
---------------------------------------------------------------------SGR
KRSK------------------------------------KGDGAA-----------STPGGPGAPPP----
----------GGAPGTAGTGLPQAGAP--------------------------YLQAVPRPGPGEMMGD---
----------------------------------------------------------------AMYARGAP
LPPGY----------------------------------------------------EALPPEGYL------
---------------------------------PAAGMHGTQAYPPPHMAAGGDLVPMPPPPIATVDEVTF-
-FERVKKHLDDRATYMDFL---------------------------------KLLNLY--------------
---------------AQDMIDV--------------P-----------------------------------
------------------------------------------------------------------------
------------------------------------------------------------TLVDRVA-----
--------------------L-FL------------------------------------------------
------------------------------------------------------------------------
---------------------------------------------------------------NGRPE----
---------LLGA-----------------------------------------------------------
-----------------FKTLVGYAHGS--------------------------------------------
------------------------------------------------------------------------
------------------------------------------------------------------------
-------------------------------------------------ARMARE-----------------
-------------------------------------RR----------PCAGECAG---------------
----------------------------------------------------------IGARALRP------
--------VDAEVVRAVV--PEAAGWRSQAVVQWTRR-----------------------------------
------------------------------------------------------------------------
--------------TVLGGAERRLG-----------------------------------------------
------------------------------------------------------------------------
------------------------------------------------------------------------
------------------------------------------------------------------------
----------------------------------------------------------------------
>mluc|G1PNX2/1-1161 | organism=Myotis lucifugus (Little brown bat) | HDAC_interact domain-containing protein | OG6_101145
------------------------------------------------------------------------
------------------------------------------------------------------------
------------------------------------------------------------------------
------------------------------------------------------------------------
------------------------------------------------------------------------
----------------MAHAGGGGGGP-----------GGRG-LS---GARWGRS-----------------
-----------------------------GSAGHEKL-----------------------------------
------------------------------------------------------------------------
------------------------------PVH---------------------------------------
---------------------------VE-------------------------------------------
-----------DALTYLDQVKIRFGSDPATY----NGFLEIMKEFKSQ-------SIDTPGVIRRVSQLFHE
HPDLIVGFNAF-------------------------------------------LPLGYRIDI------PKN
G-------------KLNIQSP--LSS----------------------------------------------
------------------------------------------------------------------------
-----------------------------------------------------QENSHNHSD------CAEN
FKQQLLYK---EDKPQVPLE----------------------------------------------------
------------------------------------------------------------------------
------------------------------------------------------------------------
------------------------------------------------------------------------
------------------------------------------------------------------------
-------------------SDSVEFNNAISYVNKIKTRFLDHPEIYRSFLEILHTYQKE---QLSTKGRPFR
G------------MSEEEVFTEVANLFRGQEDLLSEFGQFLPEA-----------KRSLF------------
---------------------TGNGPCEMNSVQKSE------------------------------------
------------------------------------------------------------------------
----------------------------------------------------------HEKSLEHSKKRSRP
SLL--------------------------RPVSA-----------PAKKKMKLRGTKDLSIAAVGK------
------------------------------------------------------------------------
------------------------------------------------------------------YGTLQE
FSFFDKVRRVL---KSQE-VYENFLRCIALFNQELVSGSELLQLVS--PFL------------GKF----PE
L--FAQFKSFLG------------------------------------------------------VKELSF
-APPMSDR-----------------------------------SG--DGISRE----I---------DYSSC
-----KRI--GSSYRALPK-TYQ-QPKCSGRTAI---CKEVAPWGLACYCISRIQDCWVPGFSKEPLMRQ--
VLNDTWVSFPSW-SEDSTFVSSKKT-PYEEQLHRCEDERFELDVVLET---NLATIRVLESVQKKLSR-MAP
EDQDKFRLD-DCLGGTSEVIQRRAIHRIYG---DKAPEIIESLKKNPVTAVPVVLKRLKAKEEEWREAQQGF
NK-IWREQYEKAYLKSLD-----HQAVNFKQNDTKALRSKSLLNEIESVYDEHQ------------------
-----------------------EQHS------EG--------------RS---APS-----------SEPH
LIFVYE-----DKQ-ILE----------------------------------------DAAALISYYVKR--
--QPAIQKEDQGTIHQLVHQFVPSL----FFSQHLD------------------------------------
------------------------------------------------------------------------
--------------------------------------------LGASEDSADEGRG---------------
------------------------------------------------------------------------
------------------------------------------------------------------------
---------------------------------------------------------------------SPQ
GQSV------------------------------------EPGDRK-----------KPAPGPQSSPP----
------------VEKGPTGEGTTPEQQ----------------------------PPPPPPPPPPL------
----------------------------------------------------------------PPPPHKPM
DDVYS-LFFANNNWYFFLRLHQTLCSRLLKI----YRQAQKQLLEYRTEKEREKLLCEGRREKGSD------
-------------------------------PAMELRLKQPSEVELEE-YYPAFLDMVRSLLDGSIDPTQY-
-EDTLREMFTI-HAYVGFTMDKLVQSIARQLHHLV-----SDDICL------KVVELY---LNEKKR-----
--GAAGGNLSSRCVRAARETSY--------------Q-----------------------------------
------------------------------------------------------------------------
------------------------------------------------------------WKAERCM---AD
ENCFKV--------------M-FL------------------------------------------------
------------------------------------------------------------------------
---------------------------------------------------------------QRKGQVI--
-----MTIELLDT----------E-------------------------------------EAQSED--PVE
VQH--------------LARYMEQYVGT--------------------------------------------
------------------------------------------------------------------------
------------------------------------------------------------------------
-------------------------------------------------EGASSS----PTEGFLLKPVFL-
-------------------------------------QRNLKKFRRWQCEQVRALRG---------------
----------------------------------------------------------EAKSSWKR-----L
VGVES---ACNVDCRFKL-SSHKMMF-IVNSEDYMYR-----------------------------------
------------------------------------------------------------------------
--------------GGLCRAKQVQPLVL------------LRHHQHFEEWHGRWLED---------------
------------------------------NVTVEAAGLVQDWLM----GEEDEDM------------VPCK
TLCET-----AHVHGLPVTRYRVQYSRRPASP----------------------------------------
------------------------------------------------------------------------
----------------------------------------------------------------------
>mmua|ENSMMUG00000018504/1-1159 | organism=Macaca mulatta isolate AG07107 | SIN3 transcription regulator family member B [Source:VGNC Symbol;Acc:VGNC:77276] | OG6_101145
------------------------------------------------------------------------
------------------------------------------------------------------------
------------------------------------------------------------------------
------------------------------------------------------------------------
------------------------------------------------------------------------
----------------------------MAHAGGGSGGGGPAGRG-LSGARWGRS-----------------
-----------------------------GSAGHEKL-----------------------------------
------------------------------------------------------------------------
------------------------------PVH---------------------------------------
---------------------------VE-------------------------------------------
-----------DALTYLDQVKIRFGSDPATY----NGFLEIMKEFKSQ-------SIDTPGVIRRVSQLFHE
HPDLIVGFNAF-------------------------------------------LPLGYRIDI------PKN
G-------------KLNIQSP--LTS----------------------------------------------
------------------------------------------------------------------------
-----------------------------------------------------QENSHNHGD------GAED
FKQQVPYK---EDKPQVPLE----------------------------------------------------
------------------------------------------------------------------------
------------------------------------------------------------------------
------------------------------------------------------------------------
------------------------------------------------------------------------
-------------------SDSVEFNNAISYVNKIKTRFLDHPEIYRSFLEILHTYQKE---QLNTRGRPFR
G------------MSEEEVFTEVANLFRGQEDLLSEFGQFLPEA-----------KRSLF------------
---------------------TGNGPCEMHSVQKNE------------------------------------
------------------------------------------------------------------------
----------------------------------------------------------HDKTPEHSRKRSRP
SLL--------------------------RPVSA-----------PAKKKMKLRGTKDLSIAAVGK------
------------------------------------------------------------------------
------------------------------------------------------------------YGTLQE
FSFFDKVRRVL---KSQE-VYENFLRCIALFNQELVSGSELLQLVS--PFL------------GKF----PE
L--FAQFKSFLG-----------------------------------------------------V-KELSF
-APPMSDR-----------------------------------SG-D-GISRE----I---------DYASC
-----KRI--GSSYRALPK-TYQ-QPKCSGRTAI---CKELDHWTLLQGSWTDDYCMSKFKSTCWIPGYSAG
VLNDTWVSFPSW-SEDSTFVSSKKT-PYEEQLHRCEDERFELDVVLET---NLATIRVLESVQKKLSR-MAP
EDQEKFRLD-DSLGGTSEVIQRRAIYRIYG---DKAPEIIESLKKNPVTAVPVVLKRLKAKEEEWREAQQGF
NK-IWREQYEKAYLKSLD-----HQAVNFKQNDTKALRSKSLLNEIESVYDEHQ------------------
-----------------------EQHS------EG--------------RS---APS-----------SEPH
LIFVYE-----DRQ-ILE----------------------------------------DAAALISYYVKR--
--QPAIQKEDQGTIHQLLHQFVPSL----FFSQQLD------------------------------------
------------------------------------------------------------------------
-----------------------------------------L---GASEESADEDRD---------------
------------------------------------------------------------------------
------------------------------------------------------------------------
---------------------------------------------------------------------SPQ
GQST----------------D--------------------PSERK-----------KPAPGPHSSPP----
----------EEKG----------AFG--------------------------DAPATEQPPPP--------
----------------------------------------------------------------PPPPHKPL
DDVYS-LFFANNNWYFFLRLHQTLCSRLLKI----YRQAQKQLLEYRTEKEREKLLCEGRREKGSD------
----------------------------PA---MELRLKQPSEVELEE-YYPAFLDMVRSLLEGSIDPTQY-
-EDTLREMFTI-HAYVGFTMDKLVQNIARQLHHLV--SD---DVCL------KVVELY---LNEKKR-----
--GAAGGNLSSRCVRAARETSY--------------Q-----------------------------------
------------------------------------------------------------------------
------------------------------------------------------------WKAERCM---AD
ENCFKV--------------M-FL------------------------------------------------
------------------------------------------------------------------------
---------------------------------------------------------------QRKGQVI--
-----MTIELLDT----------E-------------------------------------EAQTED--PVE
VQH--------------LARYVEQYVGT--------------------------------------------
------------------------------------------------------------------------
------------------------------------------------------------------------
-------------------------------------------------EGASSS----PTEGFLLKPVFL-
----------------------------QRNLKKFRRRWQ--S------EQARALRG---------------
----------------------------------------------------------EARSSWKR-----L
VGVE-S--ACDVDCRFKL-STHKMVF-IVNSEDYMYR-----------------------------------
------------------------------------------------------------------------
-------------RGTLCRAKQVQPLVL------------LRHHQHFEEWHSRWLED---------------
------------------------------NVTVEAASLVQDWLM----GEEDEDM------------VPCK
TLCET-----VHVHGLPVTRYRVQYSRRPASP----------------------------------------
------------------------------------------------------------------------
----------------------------------------------------------------------
>mmul|MACM_23309/1-1159 | organism=Macaca mulatta isolate 17573 | SIN3 transcription regulator family member B | OG6_101145
------------------------------------------------------------------------
------------------------------------------------------------------------
------------------------------------------------------------------------
------------------------------------------------------------------------
------------------------------------------------------------------------
----------------------------MAHAGGGSGGGGPAGRG-LSGARWGRS-----------------
-----------------------------GSAGHEKL-----------------------------------
------------------------------------------------------------------------
------------------------------PVH---------------------------------------
---------------------------VE-------------------------------------------
-----------DALTYLDQVKIRFGSDPATY----NGFLEIMKEFKSQ-------SIDTPGVIRRVSQLFHE
HPDLIVGFNAF-------------------------------------------LPLGYRIDI------PKN
G-------------KLNIQSP--LTS----------------------------------------------
------------------------------------------------------------------------
-----------------------------------------------------QENSHNHGD------GAED
FKQQVPYK---EDKPQVPLE----------------------------------------------------
------------------------------------------------------------------------
------------------------------------------------------------------------
------------------------------------------------------------------------
------------------------------------------------------------------------
-------------------SDSVEFNNAISYVNKIKTRFLDHPEIYRSFLEILHTYQKE---QLNTRGRPFR
G------------MSEEEVFTEVANLFRGQEDLLSEFGQFLPEA-----------KRSLF------------
---------------------TGNGPCEMHSVQKNE------------------------------------
------------------------------------------------------------------------
----------------------------------------------------------HDKTPEHSRKRSRP
SLL--------------------------RPVSA-----------PAKKKMKLRGTKDLSIAAVGK------
------------------------------------------------------------------------
------------------------------------------------------------------YGTLQE
FSFFDKVRRVL---KSQE-VYENFLRCIALFNQELVSGSELLQLVS--PFL------------GKF----PE
L--FAQFKSFLG-----------------------------------------------------V-KELSF
-APPMSDR-----------------------------------SG-D-GISRE----I---------DYASC
-----KRI--GSSYRALPK-TYQ-QPKCSGRTAI---CKELDHWTLLQGSWTDDYCMSKFKSTCWIPGYSAG
VLNDTWVSFPSW-SEDSTFVSSKKT-PYEEQLHRCEDERFELDVVLET---NLATIRVLESVQKKLSR-MAP
EDQEKFRLD-DSLGGTSEVIQRRAIYRIYG---DKAPEIIESLKKNPVTAVPVVLKRLKAKEEEWREAQQGF
NK-IWREQYEKAYLKSLD-----HQAVNFKQNDTKALRSKSLLNEIESVYDEHQ------------------
-----------------------EQHS------EG--------------RS---APS-----------SEPH
LIFVYE-----DRQ-ILE----------------------------------------DAAALISYYVKR--
--QPAIQKEDQGTIHQLLHQFVPSL----FFSQQLD------------------------------------
------------------------------------------------------------------------
-----------------------------------------L---GASEESADEDRD---------------
------------------------------------------------------------------------
------------------------------------------------------------------------
---------------------------------------------------------------------SPQ
GQST----------------D--------------------PSERK-----------KPAPGPHSSPP----
----------EEKG----------AFG--------------------------DAPATEQPPPP--------
----------------------------------------------------------------PPPPHKPL
DDVYS-LFFANNNWYFFLRLHQTLCSRLLKI----YRQAQKQLLEYRTEKEREKLLCEGRREKGSD------
----------------------------PA---MELRLKQPSEVELEE-YYPAFLDMVRSLLEGSIDPTQY-
-EDTLREMFTI-HAYVGFTMDKLVQNIARQLHHLV--SD---DVCL------KVVELY---LNEKKR-----
--GAAGGNLSSRCVRAARETSY--------------Q-----------------------------------
------------------------------------------------------------------------
------------------------------------------------------------WKAERCM---AD
ENCFKV--------------M-FL------------------------------------------------
------------------------------------------------------------------------
---------------------------------------------------------------QRKGQVI--
-----MTIELLDT----------E-------------------------------------EAQTED--PVE
VQH--------------LARYVEQYVGT--------------------------------------------
------------------------------------------------------------------------
------------------------------------------------------------------------
-------------------------------------------------EGASSS----PTEGFLLKPVFL-
----------------------------QRNLKKFRRRWQ--S------EQARALRG---------------
----------------------------------------------------------EARSSWKR-----L
VGVE-S--ACDVDCRFKL-STHKMVF-IVNSEDYMYR-----------------------------------
------------------------------------------------------------------------
-------------RGTLCRAKQVQPLVL------------LRHHQHFEEWHSRWLED---------------
------------------------------NVTVEAASLVQDWLM----GEEDEDM------------VPCK
TLCET-----VHVHGLPVTRYRVQYSRRPASP----------------------------------------
------------------------------------------------------------------------
----------------------------------------------------------------------
>mmus-old|ENSMUSG00000031622.15/1-1098 | organism=Mus musculus C57BL6J (old build GRCm38) | transcriptional regulator, SIN3B (yeast) | OG6_101145
------------------------------------------------------------------------
------------------------------------------------------------------------
------------------------------------------------------------------------
------------------------------------------------------------------------
------------------------------------------------------------------------
-------------------------------MAHAGSGGSAGRGF--GGSRWGRS-----------------
-----------------------------GSGGHEKL-----------------------------------
------------------------------------------------------------------------
------------------------------PVH---------------------------------------
---------------------------VE-------------------------------------------
-----------DALTYLDQVKIRFGSDPATY----NGFLEIMKEFKSQ-------SIDTPGVIRRVSQLFHE
HPDLIVGFNAF-------------------------------------------LPLGYRIDI------PKN
G-------------KLNIQSP--LSS----------------------------------------------
------------------------------------------------------------------------
-----------------------------------------------------QDNSHSHG-------DCGE
DFKQMSYK---EDRGQVPLE----------------------------------------------------
------------------------------------------------------------------------
------------------------------------------------------------------------
------------------------------------------------------------------------
------------------------------------------------------------------------
-------------------SDSVEFNNAISYVNKIKTRFLDHPEIYRSFLEILHTYQKE---QLHTKGRPFR
G------------MSEEEVFTEVANLFRGQEDLLSEFGQFLPEA-----------KRSLF------------
---------------------TGNGSCEMNSGQKNE------------------------------------
------------------------------------------------------------------------
-----------------------------------------------------------EKSLEHNKKRSRP
SLL--------------------------RPVSA-----------PAKKKMKLRGTKDLSIAAVGK------
------------------------------------------------------------------------
------------------------------------------------------------------YGTLQE
FSFFDKVRRVL---KSQE-VYENFLRCIALFNQELVSGSELLQLVS--PFL------------GKF----PE
L--FAQFKSFLG------------------------------------------------------VKELSF
-APPMSDR-----------------------------------SG--DGISRE----I---------DYASC
-----KRI--GSSYRALPK-TYQ-QPKCSGRTAI---CKE--------------------------------
VLNDTWVSFPSW-SEDSTFVSSKKT-PYEEQLHRCEDERFELDVVLET---NLATIRVLESVQKKLSR-MAP
EDQEKLRLD-DCLGGTSEVIQRRAIHRIYG---DKAPEVIESLKRNPATAVPVVLKRLKAKEEEWREAQQGF
NK-IWREQYEKAYLKSLD-----HQAVNFKQNDTKALRSKSLLNEIESVYDEHQ------------------
-----------------------EQHS------EG--------------RS---APS-----------SEPH
LIFVYE-----DRQ-ILE----------------------------------------DAAALISYYVKR--
--QPAIQKEDQGTIRQLLHRFLPSL----FFSQQCP------------------------------------
------------------------------------------------------------------------
------------------------------------------GTSDDSADERDRDRD---------------
------------------------------------------------------------------------
------------------------------------------------------------------------
------------------------------------------------------------------------
---------------------------------------------------------SAEPERRRPTD----
----------EKPPADA-------------------------------------------------------
----------------------------------------------------------------SPEPPKVL
DDVYS-LFFANNNWYFFLRLHQTLCARLLKI----YRQAQKQLLEHRREQEREQLLCEGRREKAAD------
-------------------------------PAMELRLKQPSEVELEE-YYPAFLDMVRSLLEGSIDPTQY-
-EDTLREMFTI-HAYIGFTMDKLVQNIARQLHHLV-----SDDVCL------KVVELY---LNEQQR-----
--GAAGGNLSSRCVRAARETSY--------------Q-----------------------------------
------------------------------------------------------------------------
------------------------------------------------------------WKAERCM---AD
ENCFKV--------------M-FL------------------------------------------------
------------------------------------------------------------------------
---------------------------------------------------------------QRRGQVI--
-----MTIELLDT----------E-------------------------------------EAQTED--PVE
VQH--------------LARYVEQYVGS--------------------------------------------
------------------------------------------------------------------------
------------------------------------------------------------------------
-------------------------------------------------EGASSS----STEGFLLKPVFL-
-------------------------------------QRNLKKFRRWQCEQVRAMRG---------------
----------------------------------------------------------EAKSSWKR-----L
MGVES---ACDVDCRFRL-GTHKMVF-IVNSEDYMYR-----------------------------------
------------------------------------------------------------------------
-------------RGTLCRAKQVQPLVL------------LRHHRHFEEWHGRWLED---------------
------------------------------NVTVAAAGLVQDWLM----GEEEEDM------------VPCK
TLCET-----AHVHGLPVTRYRVQYSRRPASP----------------------------------------
------------------------------------------------------------------------
----------------------------------------------------------------------
>mmus|ENSMUSG00000031622/1-1098 | organism=Mus musculus C57BL6J | transcriptional regulator, SIN3B (yeast) [Source:MGI Symbol;Acc:MGI:107158] | OG6_101145
------------------------------------------------------------------------
------------------------------------------------------------------------
------------------------------------------------------------------------
------------------------------------------------------------------------
------------------------------------------------------------------------
-------------------------------MAHAGSGGSAGRGF--GGSRWGRS-----------------
-----------------------------GSGGHEKL-----------------------------------
------------------------------------------------------------------------
------------------------------PVH---------------------------------------
---------------------------VE-------------------------------------------
-----------DALTYLDQVKIRFGSDPATY----NGFLEIMKEFKSQ-------SIDTPGVIRRVSQLFHE
HPDLIVGFNAF-------------------------------------------LPLGYRIDI------PKN
G-------------KLNIQSP--LSS----------------------------------------------
------------------------------------------------------------------------
-----------------------------------------------------QDNSHSHG-------DCGE
DFKQMSYK---EDRGQVPLE----------------------------------------------------
------------------------------------------------------------------------
------------------------------------------------------------------------
------------------------------------------------------------------------
------------------------------------------------------------------------
-------------------SDSVEFNNAISYVNKIKTRFLDHPEIYRSFLEILHTYQKE---QLHTKGRPFR
G------------MSEEEVFTEVANLFRGQEDLLSEFGQFLPEA-----------KRSLF------------
---------------------TGNGSCEMNSGQKNE------------------------------------
------------------------------------------------------------------------
-----------------------------------------------------------EKSLEHNKKRSRP
SLL--------------------------RPVSA-----------PAKKKMKLRGTKDLSIAAVGK------
------------------------------------------------------------------------
------------------------------------------------------------------YGTLQE
FSFFDKVRRVL---KSQE-VYENFLRCIALFNQELVSGSELLQLVS--PFL------------GKF----PE
L--FAQFKSFLG------------------------------------------------------VKELSF
-APPMSDR-----------------------------------SG--DGISRE----I---------DYASC
-----KRI--GSSYRALPK-TYQ-QPKCSGRTAI---CKE--------------------------------
VLNDTWVSFPSW-SEDSTFVSSKKT-PYEEQLHRCEDERFELDVVLET---NLATIRVLESVQKKLSR-MAP
EDQEKLRLD-DCLGGTSEVIQRRAIHRIYG---DKAPEVIESLKRNPATAVPVVLKRLKAKEEEWREAQQGF
NK-IWREQYEKAYLKSLD-----HQAVNFKQNDTKALRSKSLLNEIESVYDEHQ------------------
-----------------------EQHS------EG--------------RS---APS-----------SEPH
LIFVYE-----DRQ-ILE----------------------------------------DAAALISYYVKR--
--QPAIQKEDQGTIRQLLHRFLPSL----FFSQQCP------------------------------------
------------------------------------------------------------------------
------------------------------------------GTSDDSADERDRDRD---------------
------------------------------------------------------------------------
------------------------------------------------------------------------
------------------------------------------------------------------------
---------------------------------------------------------SAEPERRRPTD----
----------EKPPADA-------------------------------------------------------
----------------------------------------------------------------SPEPPKVL
DDVYS-LFFANNNWYFFLRLHQTLCARLLKI----YRQAQKQLLEHRREQEREQLLCEGRREKAAD------
----------------------------PA---MELRLKQPSEVELEE-YYPAFLDMVRSLLEGSIDPTQY-
-EDTLREMFTI-HAYIGFTMDKLVQNIARQLHHLV-----SDDVCL------KVVELY---LNEQQR-----
--GAAGGNLSSRCVRAARETSY--------------Q-----------------------------------
------------------------------------------------------------------------
------------------------------------------------------------WKAERCM---AD
ENCFKV--------------M-FL------------------------------------------------
------------------------------------------------------------------------
---------------------------------------------------------------QRRGQVI--
-----MTIELLDT----------E-------------------------------------EAQTED--PVE
VQH--------------LARYVEQYVGS--------------------------------------------
------------------------------------------------------------------------
------------------------------------------------------------------------
-------------------------------------------------EGASSS----STEGFLLKPVFL-
-------------------------------------QRNLKKFRRWQCEQVRAMRG---------------
----------------------------------------------------------EAKSSWKR-----L
MGVES---ACDVDCRFRL-GTHKMVF-IVNSEDYMYR-----------------------------------
------------------------------------------------------------------------
-------------RGTLCRAKQVQPLVL------------LRHHRHFEEWHGRWLED---------------
------------------------------NVTVAAAGLVQDWLM----GEEEEDM------------VPCK
TLCET-----AHVHGLPVTRYRVQYSRRPASP----------------------------------------
------------------------------------------------------------------------
----------------------------------------------------------------------
>morb|M_BR32_EuGene_00033331/1-1530 | organism=Pyricularia oryzae BR32 | unknown | OG6_101145
------------------------------------------------------------------------
--------------------------------MGPSVLDLSDPAATSRSRSVVYFFKSGTTLSEIPESPPGR
SGPMNSQRSHGGGAF---------------------------------------------------------
-----DRERDPRERDLDEHRHRPLTQEEAANRDRERDIDRERE-----------------------------
-------------REHADRQQPREAYPPGAPLHSTAGSIPIHQPVA-SRIAGVIHS---PGGLLGAHNGAPG
GLPLGA----------PTTQLAGFGGPIHSDPARQMPPQPPNQNS--TGGQQHQM-----------FAPIPQ
QAGGPNGSLGPGGSPGSVFGGPLQTENGRAPVQQAPP-----------------------------------
------------------------------------------------------------------------
------------------------------PAV---------------------------------------
-------VPPAQTSSAAGLSQQGSQPILN-------------------------------------------
QELTFDNLIFQDALSYLDQVKAQFHEQPDVY----NRFLDIMKDFKSQ-------TIDTPGVINRVSDLFAG
HPNLIQGFNTF-------------------------------------------LPPGYRIEC------GLD
N-NPN---------SIRVTTP--SGSTVHSIGAGRGALPPVDG-----------------------------
--------SAGPPGQNAQYLGPNS------------------------------------------------
[truncated: 381,546 more chars]
