# Supplementary material for: A Critical Appraisal of DNA Transfer from Plants to Parasitic Cyst Nematodes
Source: Mol Biol Evol. 2024 Feb 15;41(2):msae030. doi: 10.1093/molbev/msae030 (PMC10899095; doi:10.1093/molbev/msae030)
Supplement: msae030_Supplementary_Data [file msae030_supplementary_data.zip › SupplementaryMaterial1_H.schachtii_AI_plant-derived_HGTlist_with_BLAST_verfification.xlsx]

## Sheet: Sheet1
		nr protein NCBI database_max target seq_ 500			nr protein NCBI database_max target seq_ 500 wihtout flowering plant
H_sch_gene_calls_v1.aa	AI	Blastp Hit	pass/fail	reason/note	Blastp Hit	pass/fail	reason/note
Hsc_gene_18372.t1	44.85		fail
Hsc_gene_22645.t2	43.42		fail	hit with bacterium
Hsc_gene_22645.t1	43.4		fail	hit with bacterium
Hsc_gene_18461.t1	38.44	populua	pass		kinetoplastids	fail	high blast score
Hsc_gene_1641.t1	25.88	cucumis	pass		ascomycetes	fail	high blast score
Hsc_gene_1641.t1.2	25.88		fail	no hit
Hsc_gene_22453.t2	21.58	algae_Johnson-sea-linkia profunda	fail	no enough hit
Hsc_gene_15691.t1	21.3	Chara braunii (having a good hit)	fail	hit with cyanobacteria
Hsc_gene_22453.t1	20.38	algae_Johnson-sea-linkia profunda	fail	no enough hit
Hsc_gene_3972.t1	20.35	olea	pass	(ubiquitous gene family) E3ligase	oomycetes	fail	high blast score
Hsc_gene_19452.t3	19.95		fail	clavata
Hsc_gene_6634.t1	19.72	Zostera marina (middle hit score monocot)	fail	no enough hit, best hit with meloidogyne
Hsc_gene_19452.t4	18.62		fail	clavata
Hsc_gene_19452.t1	17.95		fail	clavata
Hsc_gene_19452.t2	17.7		fail	clavata
Hsc_gene_791.t1	16.65	meloidogyne (PPN)/Erythranthe	pass*	hit wiith fungi and phyzopus		fail	no high hit score, hit with various organisms
Hsc_gene_19450.t1	15.85		fail	clavata
Hsc_gene_13881.t1	15.82	other nematode	fail	hit with nematode
Hsc_gene_13848.t2	15.46		fail	no enough hit, best hit with meloidogyne
Hsc_gene_14830.t2	15.28	other nematode	fail	hit with nematode
Hsc_gene_7567.t1	14.24	Physcomitrium	pass		Physcomitrium patens (moss)	fail	high blast score with fungi : paired amphipathic helix protein Sin3-like 4
Hsc_gene_21349.t1	14.14	punica (flowering plant)	fail*	best hit with plant,but contain so many other species, lot hit number(48 hits in total)
Hsc_gene_11300.t1	13.96	bony fish	fail	hit with bony fish, various organisms
Hsc_gene_11300.t1.2	13.96		fail	hit with bony fish, various organisms
Hsc_gene_11300.t1.3	13.96		fail	no hit
Hsc_gene_3118.t1	13.45	other nematode	fail	hit with basidiomycetes
Hsc_gene_16055.t1	13.41	Phaseolus vulgaris (flowering plant)	fail*	only two hit
Hsc_gene_21947.t1	12.99	Chenopodium	pass	(ubiquitous gene family) ring-h2	seed plant	fail	Ring-H2/also have good oomycetes hit
Hsc_gene_19502.t1	11.93	Glycine	pass*	hit with bird	bird	fail	High blast score
Hsc_gene_21914.t1	11.31	Digitaria	pass	(ubiquitous gene family) ring-h2	seed plant	fail	zinc finger ring type/also have good oomycetes hit
Hsc_gene_8131.t1	11.27	zea	pass	(ubiquitous gene family) E3ligase	oomycetes	fail	e3, high blast score
Hsc_gene_16184.t1	10.99	Sesamum	pass	(ubiquitous gene family) ring-h2	ascomycetes	fail	hit with other organism
Hsc_gene_6687.t1	10.63		fail	no enough hit
Hsc_gene_17359.t1	10.49	zea	pass	(ubiquitous gene family) ring-h2	spider	fail	hit with other organism
Hsc_gene_15484.t1	10.44	multiple eudicot	pass*	hit with other oragnisms	fungi	fail	high blast score
Hsc_gene_19450.t2	10.32		fail	clavata
Hsc_gene_19450.t3	10.32		fail	clavata
Hsc_gene_9155.t2	10.29	olea	pass	(ubiquitous gene family) ring-h2	ascomycetes	fail	high blast score
Hsc_gene_4770.t1	10.27	nicotiana	pass*	hit with multiple organims	bird	fail	high blast score
Hsc_gene_4770.t1.2	10.27		fail	nohit
Hsc_gene_4217.t2	10.19	Araucaria bernieri (seed plant)	fail*	low hit
Hsc_gene_4217.t1	10.16	Araucaria bernieri (seed plant)	fail*	low hit
Hsc_gene_9155.t1	10.11	olea	pass	(ubiquitous gene family) ring-h2	ascomycetes	fail	high blast score
Hsc_gene_23959.t1	9.95	vanilla (monocot)	fail*	ankyrin,but hit with other organisms
Hsc_gene_22577.t1	9.94	fabid	pass	(ubiquitous gene family) ring-h2	ciliates	fail	hit with other organism
Hsc_gene_17950.t1	9.9	vitis	pass	(ubiquitous gene family) ring-h2	fungi	fail	relatively high blast score
Hsc_gene_5328.t1	9.9	bony fish	fail	hit with other organisms
Hsc_gene_20359.t1	9.87	Genlisea	pass*	hit with ascomycetes	ascomycetes	fail	high blast score - ring finger protein
Hsc_gene_20359.t1.2	9.87		fail	no hit
Hsc_gene_6041.t1	9.85		fail	no enough hit
Hsc_gene_4638.t1	9.66	solanum	pass*	hit with multiple organisms	ciliates	fail	high hit score with other organisms
Hsc_gene_791.t2	9.62	meloidogyne (PPN)/Erythranthe	pass*	hit with fungi and phyzopus		fail	hit with various organisms
Hsc_gene_26448.t1	9.56	meloidogyne	fail	no enough hit, best hit with meloidogyne
Hsc_gene_24039.t1	9.49	Camelina	pass*	have 44 hits	no enough hit	fail	ubiquitin like protein
Hsc_gene_15065.t1	9.47	meloidogyne	fail	no enough hit, best hit with meloidogyne
Hsc_gene_20358.t1	9.45	cuscuta	pass*	hit with multiple oragnisms	chonanoflagellates	fail	high blast score
Hsc_gene_528.t1	9.41	Actinidia	pass*	hit with ascomycetes	ascomycetes	fail	high blast score
Hsc_gene_18501.t1	9.38	actinidia	pass	(ubiquitous gene family) E3ligase	ciliates	fail	high blast score with fungi : paired amphipathic helix protein Sin3-like 4
Hsc_gene_22563.t1	9.2	arabidopsis	Pass	(ubiquitous gene family) E3ligase		fail
Hsc_gene_8464.t1	9	Globodera	fail	other nematode
Hsc_gene_25625.t1	8.88		fail	no hit
Hsc_gene_19099.t1	8.84	Tripterygium wilfordii	pass	14-3-3-like protein GF14 kappa isoform X2		fail
Hsc_gene_21041.t1	8.83	Beta vulgaris	pass*	(ubiquitous gene family) ring-h2		fail
Hsc_gene_21808.t2	8.82	.Quercus lobata	fail	RING-H2 finger protein
Hsc_gene_15484.t2	8.73	eudicot	fail*	ring-h2, but hit with other oragnisms
Hsc_gene_12292.t1	8.73	melodogyne	fail*
Hsc_gene_4174.t1	8.72	fungi	fail*	thumatin
Hsc_gene_21041.t4	8.69		see row67
Hsc_gene_21041.t2	8.67		see row67
Hsc_gene_9135.t1	8.63	tick	fail	tick
Hsc_gene_21808.t1	8.59	Quercus lobata	pass*	(ubiquitous gene family) ring-h2		fail
Hsc_gene_5684.t1	8.5	crustaceans	fail	RING-H2 finger protein
Hsc_gene_14979.t1	8.47	hit with nematode	fail*	RBP prtein
Hsc_gene_17757.t1	8.41	hit with nematode	fall
Hsc_gene_17953.t1	8.39	fungi	fail	RING-H2 finger protein
Hsc_gene_16125.t1	8.34	no enough hit	fail
Hsc_gene_16130.t1	8.34	no enough hit	fail
Hsc_gene_5345.t2	8.2	hit with other microbs	fail
Hsc_gene_3268.t1	8.2	only one hit in eudot	pass*	ubiquitin		fail
Hsc_gene_14045.t1	8.17	bacterium	fail
Hsc_gene_9634.t1	8.14	no enough hit	fail	fail
Hsc_gene_2685.t1	8.11	fungi	fail
Hsc_gene_20538.t1	8.02	ascomycete	fail
Hsc_gene_15723.t1	7.97	Zingiber officinale	pass*	(ubiquitous gene family) ring-h2		fail
Hsc_gene_21807.t1	7.85	zea may	fail	hit with other oragnism
Hsc_gene_8132.t1	7.77	.Hordeum vulgare	pass*	(ubiquitous gene family) ring-h2		fail
Hsc_gene_9689.t1	7.74	globedera	fail	ran binding
Hsc_gene_2193.t1	7.7	coffee	pass*			fail
Hsc_gene_17133.t1	7.69	ascomycete	fail
Hsc_gene_25847.t1	7.65	hit with other microbs	fail
Hsc_gene_9502.t1	7.62	hit with other microbs	fail
Hsc_gene_25990.t1	7.6	hit with other microbs	fail
Hsc_gene_3979.t1	7.55	no enough hit	fail
Hsc_gene_20798.t2	7.55	only in nematode	fail
Hsc_gene_9135.t2	7.5	hit with other microbs	fail
Hsc_gene_25990.t2	7.49	hit with other microbs	fail
Hsc_gene_7955.t1	7.46	only in nematode	fail
Hsc_gene_20798.t1	7.41	only in nematode	fail
Hsc_gene_5345.t1	7.37	hit with other microbs	fail
Hsc_gene_21668.t1	7.37	pyrus	pass*	(ubiquitous gene family) ring-h2		fail
Hsc_gene_3354.t1	7.23	hit with other microbs	fail
Hsc_gene_5044.t1	7.02	no enough hit	fail
Hsc_gene_10419.t1	6.98	hit with other microbs	fail
Hsc_gene_22755.t1	6.69	only in nematode	fail
Hsc_gene_19240.t1	6.58	hit with other	fail
Hsc_gene_5301.t1	6.56	hit with other microbs	fail
Hsc_gene_9422.t2	6.44	hit with other microbs	fail
Hsc_gene_19242.t1	6.43	hit with other microbs	fail
Hsc_gene_17624.t1	6.38	hit with other microbs	fail
Hsc_gene_24041.t1	6.3	hit with other microbs	fail
Hsc_gene_8889.t1	6.3	hit with other microbs	fail
Hsc_gene_14830.t1	6.17	other nematode	fail	hit with nematode
Hsc_gene_16911.t1	6	hit with other	fail
Hsc_gene_20801.t1	5.96	other nematode	fail
Hsc_gene_22562.t1	5.9	hit with other microbs	fail
Hsc_gene_26457.t1	5.89	hit with other microbs	fail
Hsc_gene_19457.t1	5.83	hit with other microbs	fail
Hsc_gene_15201.t1	5.78		fail
Hsc_gene_15477.t1	5.75	hit with other microbs	fail
Hsc_gene_9136.t1	5.75		fail
Hsc_gene_7528.t1	5.69	Salvia splendens	pass*	(ubiquitous gene family) E3ligase	diplomonads	fail	high blast score
Hsc_gene_25820.t1	5.69	hit with other microbs	fail
Hsc_gene_22874.t1	5.59	hit with other microbs	fail
Hsc_gene_9684.t1	5.57	hit with other microbs	fail
Hsc_gene_7528.t2	5.55		see 124
Hsc_gene_7495.t1	5.52	Morella rubra	pass*	(ubiquitous gene family) E3ligase		fail
Hsc_gene_21865.t1	5.51	hit with other microbs	fail
Hsc_gene_9136.t2	5.44	Lupinus albus	pass*	(ubiquitous gene family) E3ligase		fail	low RNA seq coverage
Hsc_gene_20272.t1	5.24	hit with other microbs	fail
Hsc_gene_9691.t1	5.17		fail
Hsc_gene_20539.t1	5.1	hit with other	fail
Hsc_gene_22564.t1	5.09		fail
Hsc_gene_17183.t1	4.97		fail
Hsc_gene_5517.t2	4.91		fail
Hsc_gene_5517.t1	4.84		fail
Hsc_gene_22614.t1	4.83		fail
Hsc_gene_9422.t1	4.65	hit with other	fail
Hsc_gene_5436.t1	4.57		fail
Hsc_gene_5757.t1	4.52		fail
Hsc_gene_4170.t1	4.43		fail
Hsc_gene_17874.t2	4.36	multiple monocot	pass*	hit with fungi and rat	algea/fungi/rat/metazoan	fail	sin3 like 2 (PAH), high hit with other organisms
Hsc_gene_17874.t1.2	4.36	fungi	fail*	mix hit with same level (fungi and plant)
Hsc_gene_1728.t1	4.36		fail
Hsc_gene_1047.t1	4.28		fail
Hsc_gene_11553.t1	4.24		fail
Hsc_gene_11553.t3	4.24		fail
Hsc_gene_15737.t1	4.22		fail
Hsc_gene_11553.t2	4.2		fail
Hsc_gene_13127.t1	4.19		fail
Hsc_gene_11553.t4	4.14	hit with other	fail
Hsc_gene_2745.t2	4.06	hit with other	fail
Hsc_gene_11551.t1	4.05	.Triticum aestivum	pass*	(ubiquitous gene family) ring-h2	fungi	fail	high blast score
Hsc_gene_1011.t1	3.96	punica	pass*	hit with fungi	fungi	fail	high blast score
Hsc_gene_20907.t1	3.96	hit with other	fail	E3 ligase, good hit with fungi
Hsc_gene_2745.t1	3.94	hit with other	fail
Hsc_gene_22036.t1	3.92	hit with other	fail
Hsc_gene_17385.t1	3.92		fail
Hsc_gene_5405.t1	3.79		fail
Hsc_gene_21945.t1	3.77		fail
Hsc_gene_17899.t2	3.72		fail
Hsc_gene_25251.t1	3.68		fail
Hsc_gene_25894.t1	3.67		fail
Hsc_gene_9625.t1	3.66		fail
Hsc_gene_14731.t1	3.63		fail
Hsc_gene_9738.t1	3.57		fail
Hsc_gene_15738.t1	3.57		fail
Hsc_gene_21122.t2	3.55		fail
Hsc_gene_1636.t1	3.54	hit with other	fail
Hsc_gene_10509.t1	3.46		fail
Hsc_gene_19843.t1	3.45	hit with other	fail
Hsc_gene_26608.t1	3.4		fail
Hsc_gene_13128.t1	3.38		fail
Hsc_gene_22926.t1	3.36		fail
Hsc_gene_22553.t1	3.34		fail
Hsc_gene_4108.t1	3.33		fail
Hsc_gene_25070.t1	3.33	hit with other	fail
Hsc_gene_25070.t2	3.31	hit with other	fail
Hsc_gene_1958.t1	3.21	hit with other	fail
Hsc_gene_15695.t1	2.99		fail
Hsc_gene_24722.t1	2.96		fail
Hsc_gene_10508.t1	2.86		fail
Hsc_gene_1971.t1	2.86	hit with other	fail
Hsc_gene_17949.t1	2.82	hit with other	fail
Hsc_gene_21809.t1	2.8		fail
Hsc_gene_14454.t1	2.8		fail
Hsc_gene_17957.t1	2.79		fail
Hsc_gene_2906.t1	2.71		fail
Hsc_gene_17067.t2	2.7		fail
Hsc_gene_3209.t1	2.7		fail
Hsc_gene_14607.t1	2.66		fail
Hsc_gene_25997.t1	2.6	hit with other	fail
Hsc_gene_17480.t1	2.6		fail
Hsc_gene_22565.t1	2.6		fail
Hsc_gene_13820.t1	2.57		fail
Hsc_gene_13129.t1	2.56		fail
Hsc_gene_13822.t1	2.55		fail
Hsc_gene_11267.t1	2.55	hit with other	fail
Hsc_gene_4420.t1	2.52		fail
Hsc_gene_10053.t1	2.51		fail
Hsc_gene_10179.t1	2.47		fail
Hsc_gene_16378.t1	2.47		fail
Hsc_gene_17773.t1	2.43	hit with other	fail
Hsc_gene_22144.t2	2.38	hit with other	fail
Hsc_gene_9805.t1	2.31		fail
Hsc_gene_21121.t2	2.31	hit with other	fail
Hsc_gene_21965.t1	2.3	hit with other	fail
Hsc_gene_12350.t1	2.26		fail
Hsc_gene_22565.t3	2.26		fail
Hsc_gene_23902.t2	2.23		fail
Hsc_gene_17067.t1	2.21		fail
Hsc_gene_21720.t1	2.17		fail
Hsc_gene_11717.t1	2.15		fail
Hsc_gene_14703.t1	2.13		fail
Hsc_gene_22619.t1	2.13		fail
Hsc_gene_20274.t1	2.1	hit with other	fail
Hsc_gene_22875.t1	2.1		fail
Hsc_gene_3593.t1	2.1	hit with other	fail
Hsc_gene_24723.t1	2.02		fail
Hsc_gene_9316.t1	1.99		fail
Hsc_gene_9316.t2	1.95		fail
Hsc_gene_16380.t1	1.91		fail
Hsc_gene_5437.t1	1.9		fail
Hsc_gene_21868.t1	1.88	hit with other	fail
Hsc_gene_15631.t1	1.86	hit with other	fail
Hsc_gene_12333.t1	1.84		fail
Hsc_gene_25891.t1	1.82		fail
Hsc_gene_22565.t2	1.82		fail
Hsc_gene_22331.t2	1.81		fail
Hsc_gene_19289.t2	1.77		fail
Hsc_gene_5437.t2	1.69		fail
Hsc_gene_21121.t1	1.63	hit with other	fail
Hsc_gene_8662.t1	1.63		fail
Hsc_gene_17142.t1	1.62	hit with other	fail
Hsc_gene_3265.t1	1.6	hit with other	fail
Hsc_gene_4733.t1	1.59	hit with other	fail
Hsc_gene_18077.t2	1.56	hit with other	fail
Hsc_gene_9136.t3	1.54	hit with other	fail
Hsc_gene_21112.t1	1.45		fail
Hsc_gene_1652.t1	1.43	hit with other	fail
Hsc_gene_11943.t1	1.4		fail
Hsc_gene_4572.t1	1.31		fail
Hsc_gene_17800.t1	1.29		fail
Hsc_gene_25760.t1	1.27		fail
Hsc_gene_8162.t2	1.27	hit with other	fail
Hsc_gene_8162.t1	1.25	hit with other	fail
Hsc_gene_2108.t1	1.23		fail
Hsc_gene_4563.t1	1.2		fail
Hsc_gene_18077.t1	1.15		fail
Hsc_gene_18030.t1	1.11		fail
Hsc_gene_17337.t1	1.04	hit with other	fail
Hsc_gene_11993.t1	1.03		fail
Hsc_gene_7900.t1	1.01		fail
Hsc_gene_388.t1	0.99		fail
Hsc_gene_15197.t4	0.99		fail
Hsc_gene_17474.t1	0.89		fail
Hsc_gene_22761.t1	0.81	hit with other	fail
Hsc_gene_25618.t1	0.79		fail
Hsc_gene_4733.t2	0.79		fail
Hsc_gene_17707.t1	0.78		fail
Hsc_gene_15505.t1	0.76		fail
Hsc_gene_10827.t1	0.72		fail
Hsc_gene_22631.t1	0.69		fail
Hsc_gene_16379.t1	0.66		fail
Hsc_gene_22613.t1	0.65		fail
Hsc_gene_19289.t1	0.63		fail
Hsc_gene_9309.t1	0.63	hit with other	fail
Hsc_gene_9307.t1	0.6	hit with other	fail
Hsc_gene_1652.t2	0.57	hit with other	fail
Hsc_gene_2146.t1	0.56	meloidogyne	fail	hit with various species
Hsc_gene_2154.t1	0.56		fail
Hsc_gene_2146.t2	0.55		fail
Hsc_gene_2154.t2	0.55		fail
Hsc_gene_8822.t1	0.2		fail
Hsc_gene_1648.t1	0.13	hit with other	fail
Hsc_gene_15206.t3	0.13		fail
Hsc_gene_11769.t1	0.09		fail
Hsc_gene_21162.t1	0.06		fail
Hsc_gene_21098.t1	0.03	bee	fail	hit with plant and bee
